# Supplementary material for: The RNA-binding ubiquitin ligase MKRN1 functions in ribosome-associated quality control of poly(A) translation
Source: Genome Biol. 2019 Oct 22;20:216. doi: 10.1186/s13059-019-1814-0 (PMC6805484; doi:10.1186/s13059-019-1814-0)
Supplement: Supplementary file 2 — Additional file 2: Table S1. with MaxQuant analysis of MS data from the SILAC-AP for GFP-MKRN1wt, GFP-MKRN1PAM2mut, and GFP-MKRN1RINGmut. (XLSX 1409 kb) [file 13059_2019_1814_MOESM2_ESM.xlsx]

## Sheet: GFP_WT_PAM2mut
Table S1. MaxQuant analysis of MS data from the SILAC-AP for GFP-MKRN1wt, GFP-MKRN1PAM2mut, and GFP-MKRN1RINGmut. The Excel workbook contains two spreadsheets with all protein groups quantified in the MKRN1 interactome experiments. MS raw data files for the SILAC-AP for GFP-MKRN1wt, GFP-MKRN1PAM2mut, and GFP-MKRN1RINGmut were analysed with MaxQuant as described in Materials and methods. Single ta…
Protein.IDs	Protein.names	Gene.names	Number.of.proteins	Peptides	Razor...unique.peptides	Unique.peptides	Peptides.Exp_01	Peptides.Exp_02	Peptides.Exp_03	Razor...unique.peptides.Exp_01	Razor...unique.peptides.Exp_02	Razor...unique.peptides.Exp_03	Unique.peptides.Exp_01	Unique.peptides.Exp_02	Unique.peptides.Exp_03	Sequence.coverage....	Q.value	Ratio.MKRN1.WT/GFP.EV	Ratio.MKRN1.WT/GFP.EV.count	Ratio.MKRN1.PAM2/GFP.EV	Ratio.MKRN1.PAM2/GFP.EV.count	Ratio.MKRN1.PAM2/MKRN1.WT	Ratio.MKRN1.PAM2/MKRN1.WT.count	z-score Ratio MKRN1.WT/GFP.EV	z-score Ratio MKRN1.PAM2/GFP.EV	z-score Ratio MKRN1.PAM2/MKRN1.WT	limma mean MKRN1.WT/GFP.EV	FDR MKRN1.WT/GFP.EV	upregulated MKRN1.WT/GFP.EV	downregulated MKRN1.WT/GFP.EV	limma mean MKRN1.PAM2/GFP.EV	FDR MKRN1.PAM2/GFP.EV	upregulated MKRN1.PAM2/GFP.EV	downregulated MKRN1.PAM2/GFP.EV	limma mean MKRN1.PAM2/MKRN1.WT	FDR MKRN1.PAM2/MKRN1.WT	upregulated MKRN1.PAM2/MKRN1.WT	downregulated MKRN1.PAM2/MKRN1.WT	Ratio.MKRN1.WT/GFP.EV.Exp_01	Ratio.MKRN1.WT/GFP.EV.count.Exp_01	Ratio.MKRN1.PAM2/GFP.EV.Exp_01	Ratio.MKRN1.PAM2/GFP.EV.count.Exp_01	Ratio.MKRN1.PAM2/MKRN1.WT.Exp_01	Ratio.MKRN1.PAM2/MKRN1.WT.count.Exp_01	Ratio.MKRN1.WT/GFP.EV.Exp_02	Ratio.MKRN1.WT/GFP.EV.count.Exp_02	Ratio.MKRN1.PAM2/GFP.EV.Exp_02	Ratio.MKRN1.PAM2/GFP.EV.count.Exp_02	Ratio.MKRN1.PAM2/MKRN1.WT.Exp_02
A0A024R4M0;P46781;B5MCT8;C9JM19;F2Z3C0;A8MXK4	40S ribosomal protein S9	RPS9	6	14	14	14	10	13	9	10	13	9	10	13	9	38.7	0	1.7595	23	1.8393	23	1.0636	23	1.58973	0.688336	-1.07032	0.968794	0.0403466	TRUE	FALSE	0.954462	0.0045699	TRUE	FALSE	-0.103098	0.858387	FALSE	FALSE	2.5147	9	1.4587	9	0.59814	9	1.7108	7	2.1318	7	1.0846
F8W7C6;A0A087WV22;X1WI28;P27635;H7C123;H7C2C5;Q96L21;B8A6G2;A6QRI9	60S ribosomal protein L10;60S ribosomal protein L10-like	RPL10	9	6	6	6	3	6	3	3	6	3	3	6	3	33.1	0	2.5221	9	2.4789	9	1.1204	9	2.51591	1.59401	-0.883835	1.37255	0.000727968	TRUE	FALSE	1.37328	0.001601	TRUE	FALSE	-0.0865537	0.882819	FALSE	FALSE	3.3088	4	1.9914	4	0.60978	4	1.8399	4	2.5177	4	1.1655
A0A087WXM6;J3QQT2;J3KRX5;A0A0A6YYL6;P18621;P18621-3;J3KRB3;A0A087WWH0;J3QS96;J3QLC8;A0A0A0MRF8;P18621-2;A0A087WY81;J3KSJ0	60S ribosomal protein L17	RPL17	14	6	6	6	4	6	5	4	6	5	4	6	5	40.2	0	2.372	16	2.6252	16	1.1502	16	2.35808	1.76804	-0.789742	1.3273	0.00119659	TRUE	FALSE	1.37216	0.000650066	TRUE	FALSE	-0.0818799	0.890186	FALSE	FALSE	3.4539	5	2.446	5	0.60847	5	2.1977	7	2.7372	7	1.1562
A0A087X0X3;P52272-2;P52272;M0R019;M0R2T0;M0R0N3;M0R2I7;M0QYQ7;M0R0Y6;M0QY96;M0QYL3	Heterogeneous nuclear ribonucleoprotein M	HNRNPM	11	42	42	19	36	37	37	36	37	37	17	18	17	58.5	0	2.0437	128	1.8133	128	1.0581	128	1.97488	0.64513	-1.08891	0.979586	0.0371193	TRUE	FALSE	0.772884	0.0057717	TRUE	FALSE	-0.215913	0.663898	FALSE	FALSE	1.6117	40	1.7977	40	1.1139	40	1.7822	44	1.9322	44	1.0777
E5RJN7;A0A0A0MTC4;A0A0A0MTD1;F8VPI7;E7EPX0;A0A0A0MTC6;E7EVJ4;E9PH62;Q9NUL3-6;Q9NUL3-8;Q9NUL3-3;Q9NUL3-7;Q9NUL3-2;Q9NUL3;G5EA18;E7EVI1;Q9NUL3-4;E5RJ67;H0YBY0;E5RFK1	Double-stranded RNA-binding protein Staufen homolog 2	STAU2	20	8	7	7	5	2	6	4	2	5	4	2	5	30	0	2.7816	9	0.78437	9	0.3511	9	2.76783	-1.37164	-5.04317	1.82996	0.000167897	TRUE	FALSE	-0.245084	0.381046	FALSE	FALSE	-1.85264	0.000395897	FALSE	TRUE	3.8572	4	0.67804	4	0.21517	4	NA	1	NA	1	NA
A0A1W2PPS1;Q00839-2;Q00839;A0A1X7SBS1;A0A1W2PP35;Q5RI18;A0A1W2PQL0;A0A1W2PP34;A0A1W2PPL4;A0A1W2PPH7;A0A1W2PQ74;A0A1W2PRZ7;A0A1W2PQD4;A0A1W2PPE9;A0A1W2PRI6;A0A1W2PNG3;A0A1W2PP22	Heterogeneous nuclear ribonucleoprotein U	HNRNPU	17	30	30	30	21	27	26	21	27	26	21	27	26	31.5	0	2.0055	104	1.9974	104	1.1198	104	1.92635	0.93859	-0.885755	0.942777	0.0491558	TRUE	FALSE	1.10988	0.00285969	TRUE	FALSE	0.0721705	0.902149	FALSE	FALSE	1.2787	32	2.2387	32	1.6271	32	2.046	35	2.7368	35	1.1374
A0A2R8Y7E2;A0A2R8Y6K2;A0A2R8Y726;A0A2R8Y7B8;A0A2R8Y4Y7;A0A2R8YDQ1;A0A2R8YFW4;A0A2R8Y3M4;Q9UQ90;A0A2R8Y617;A0A2R8Y4M8;A0A2R8Y6Z7;A0A2R8YG79;A0A2R8Y4M0;A0A2R8YFF4;A0A2R8Y7N2;A0A2R8Y632;A0A2R8Y6E8;A0A2R8Y729;A0A2R8YFJ7;Q9UQ90-2;H3BTR8;A0A2R8YFN9;A0A2R8Y4Z7;H3BTY6;A0A2R8Y4L7;A0A2R8YGV4;A0A2R8Y4L0;J3KRF6;A0A2R8YGZ0;A0A2R8YEH4	Paraplegin	SPG7	31	3	3	3	2	2	1	2	2	1	2	2	1	4.7	0	2.1964	5	1.5836	5	0.8385	5	2.16024	0.234072	-1.92271	3.08251	3.54465e-12	TRUE	FALSE	0.706634	0.020416	TRUE	FALSE	-2.37583	1.46702e-06	FALSE	TRUE	6.5155	2	1.5145	2	0.23245	2	11.013	2	1.7586	2	0.15969
H0YH87;A0A2R8Y7P6;A0A2R8YDM9;V9GY86;A0A2R8Y5A6;Q99700-2;Q99700-4;Q99700;F8WB06;F8VQP2;Q99700-5;F8VRK6;F8VVY6;F8W0B5	Ataxin-2	ATXN2	14	12	12	12	7	7	12	7	7	12	7	7	12	26.1	0	5.5834	12	1.9166	12	0.37605	12	4.56013	0.813272	-4.79709	2.41857	2.88395e-11	TRUE	FALSE	0.877941	0.00285969	TRUE	FALSE	-1.53887	0.000319034	FALSE	TRUE	5.4398	3	2.0282	3	0.39525	3	4.3427	5	1.8284	5	0.43327
H7BY10;K7EJV9;K7ERT8;A8MUS3;P62750;K7EMA7	60S ribosomal protein L23a	RPL23A	6	6	6	6	3	5	4	3	5	4	3	5	4	27.8	0	2.0132	11	2.128	11	1.1773	11	1.9362	1.1308	-0.706267	1.15221	0.00760615	TRUE	FALSE	1.01409	0.00199331	TRUE	FALSE	-0.141201	0.789277	FALSE	FALSE	3.3359	3	1.7595	3	0.51151	3	2.1067	5	2.2783	5	1.1568
B4DHE8;Q96DH6-2;Q96DH6;J3QKT5;J3KTC1;B4DM51;Q96DH6-3	RNA-binding protein Musashi homolog 2	IGSF9B	7	2	2	2	2	1	2	2	1	2	2	1	2	9.3	0	1.9711	8	1.6476	8	0.96889	8	1.88184	0.354308	-1.40462	0.942714	0.0491558	TRUE	FALSE	0.720335	0.062452	FALSE	FALSE	-0.100009	0.863379	FALSE	FALSE	1.7425	2	0.96316	2	0.55273	2	1.9216	3	1.6549	3	1.2381
H7C2W9;C9JU56;B7Z4E3;B7Z4C8;P62899-3;P62899;P62899-2;B8ZZK4	60S ribosomal protein L31	RPL31	8	3	3	3	2	3	1	2	3	1	2	3	1	29.6	0	1.9035	4	1.8445	4	1.0274	4	1.79207	0.696904	-1.19445	1.74869	0.000372503	TRUE	FALSE	1.26131	0.00285969	TRUE	FALSE	-0.518263	0.375608	FALSE	FALSE	4.7753	2	2.3887	2	0.46803	2	2.3649	3	2.4056	3	1.0416
B7Z645;O60506-4;O60506-3;O60506-2;O60506;O60506-5;F6UXX1	Heterogeneous nuclear ribonucleoprotein Q	SYNCRIP	7	6	5	5	4	4	6	3	3	5	3	3	5	16.2	0	2.2989	13	2.3285	13	1.1732	13	2.27756	1.40406	-0.718772	1.20637	0.00446507	TRUE	FALSE	1.41008	0.00158416	TRUE	FALSE	-0.0515783	0.93062	FALSE	FALSE	2.3246	4	2.2493	4	0.90405	4	2.2993	4	3.7125	4	1.2578
D6RAF8;Q14103-3;Q14103;H0YA96;H0Y8G5;Q14103-4;Q14103-2;D6RF44;D6RBQ9;D6RD83	Heterogeneous nuclear ribonucleoprotein D0	HNRNPD	10	8	8	7	3	6	6	3	6	6	3	5	5	41.2	0	1.6808	13	2.7063	13	1.4218	13	1.47202	1.86037	-0.0298742	1.20399	0.00453329	TRUE	FALSE	1.46642	0.000810987	TRUE	FALSE	0.358131	0.464154	FALSE	FALSE	4.0277	3	3.3761	3	0.97912	3	1.8569	5	2.7208	5	1.4613
J3QRI7;J3QQQ9;J3QQV1;E5RIT6;J3QRC4;Q9UNX3;P61254;E5RHH1;J3KSS0;J3KS10	60S ribosomal protein L26-like 1;60S ribosomal protein L26	RPL26	10	3	3	3	2	2	2	2	2	2	2	2	2	22.4	0	1.7495	5	1.5203	5	1.1539	5	1.57507	0.110273	-0.77823	0.96344	0.0420379	TRUE	FALSE	0.786672	0.00511535	TRUE	FALSE	-0.0955645	0.865961	FALSE	FALSE	3.6369	2	1.899	2	0.54153	2	1.8396	2	1.8519	2	1.1012
F8W930;Q9Y6M1-1;Q9Y6M1;Q9Y6M1-5;Q9Y6M1-6;Q9Y6M1-3;Q9Y6M1-4	Insulin-like growth factor 2 mRNA-binding protein 2	IGF2BP2	7	10	9	9	4	4	9	3	3	9	3	3	9	22.6	0	3.7128	7	1.4457	7	0.33835	7	3.5106	-0.0306546	-5.17576	1.67153	1.44169e-05	TRUE	FALSE	0.419963	0.0484959	TRUE	FALSE	-1.31463	0.00296351	FALSE	TRUE	3.1606	4	1.1287	4	0.34259	4	2.7547	4	1.4676	4	0.56057
H0Y720;Q9UPQ9-1;Q9UPQ9;Q9UPQ9-2	Trinucleotide repeat-containing gene 6B protein	TNRC6B	4	5	5	5	1	4	5	1	4	5	1	4	5	7.8	0	3.0872	7	1.3203	7	0.4262	7	3.03596	-0.22964	-4.34836	1.63172	0.00115592	TRUE	FALSE	0.664988	0.0390321	TRUE	FALSE	-0.918061	0.12114	FALSE	FALSE	NA	1	NA	1	NA	1	3.0872	3	1.9041	3	0.65982
H0YEN5;P15880;E9PMM9;I3L404;E9PPT0;E9PM36;E9PQD7;H3BNG3;H0YE27	40S ribosomal protein S2	RPS2	9	9	9	9	6	6	6	6	6	6	6	6	6	44.1	0	2.3646	24	2.1784	24	1.045	24	2.35004	1.20184	-1.13356	1.25981	0.00249815	TRUE	FALSE	1.13863	0.00124581	TRUE	FALSE	-0.0401496	0.950884	FALSE	FALSE	3.4576	11	1.9899	11	0.61134	11	2.0707	6	2.2922	6	1.2983
J3QS41;P42694;P42694-2;A0A075B6R3;J3QRR8;J3KT20;J3KS59	Probable helicase with zinc finger domain	HELZ	7	26	26	26	17	21	23	17	21	23	17	21	23	19.1	0	3.4595	18	0.85447	18	0.26864	18	3.32884	-1.18391	-6.00273	1.73343	5.99023e-06	TRUE	FALSE	-0.239216	0.262287	FALSE	FALSE	-2.07231	1.86453e-07	FALSE	TRUE	3.1527	6	0.93577	6	0.25963	6	3.1905	6	0.99006	6	0.29723
M0QZC5;P62280;M0R1H6;M0R1H5	40S ribosomal protein S11	RPS11	4	7	7	7	6	5	6	6	5	6	6	5	6	36.4	0	2.0654	15	2.2626	15	1.4574	15	2.00205	1.31694	0.0579176	1.05534	0.0193022	TRUE	FALSE	1.22536	0.00126966	TRUE	FALSE	0.262556	0.598703	FALSE	FALSE	3.0479	5	2.0387	5	0.75092	5	1.9787	5	2.7711	5	1.4711
O00425;O00425-2;F8WD15	Insulin-like growth factor 2 mRNA-binding protein 3	IGF2BP3	3	18	16	16	12	12	15	10	10	14	10	10	14	36.8	0	4.7643	28	1.6813	28	0.3957	28	4.15204	0.415756	-4.61451	2.34051	1.43466e-10	TRUE	FALSE	0.787411	0.00581965	TRUE	FALSE	-1.3832	0.00155262	FALSE	TRUE	6.6648	5	1.6797	5	0.31338	5	4.1362	9	2.0722	9	0.48882
O43823;M0QYL4	A-kinase anchor protein 8	AKAP8	2	5	5	5	4	4	4	4	4	4	4	4	4	8.4	0	3.5342	11	3.7373	11	0.93065	11	3.38379	2.83995	-1.54896	1.17382	0.0062794	TRUE	FALSE	1.2387	0.003632	TRUE	FALSE	0.16851	0.749873	FALSE	FALSE	2.5733	3	3.5755	3	1.3523	3	1.9762	4	2.0422	4	1.1551
P0DN76;Q01081;Q01081-2;K7EJH3;A0A1B0GW87;K7EJM7;M0QYK5;M0R2N4;Q01081-3;Q8WU68-3;Q8WU68-2;Q8WU68;Q01081-4	Splicing factor U2AF 35 kDa subunit;Splicing factor U2AF 26 kDa subunit	U2AF1	13	4	4	4	4	3	4	4	3	4	4	3	4	14.6	0	2.2176	10	1.9117	10	1.0064	10	2.18494	0.805504	-1.26847	1.45663	0.000261915	TRUE	FALSE	1.37368	0.00393426	TRUE	FALSE	-0.126638	0.810912	FALSE	FALSE	3.3454	4	2.0318	4	0.6204	4	3.4973	5	4.3303	5	1.0903
P11940;E7EQV3;E7ERJ7;P11940-2;A0A087WTT1;H0YAR2;Q9H361;H0YBN4;H0YAP2;E5RJB9;H0YAS6;H0YB75;Q4VXU2;E5RGH3;E5RH24;H0YB86;H0YAS7;Q4VXU2-2;E5RHG7;H0YAW6;H0YC10;E5RGC4;E5RFD8;Q96DU9-2;Q96DU9;E5RJM8	Polyadenylate-binding protein 1	PABPC1	26	39	39	28	31	35	36	31	35	36	20	25	25	67.3	0	4.9301	102	1.6719	102	0.22032	102	4.24004	0.398741	-6.7135	2.26519	6.09978e-10	TRUE	FALSE	0.748582	0.00474771	TRUE	FALSE	-2.41969	6.00918e-10	FALSE	TRUE	4.9689	33	1.6362	33	0.18917	33	4.369	35	1.8516	35	0.24517
P15170-2;P15170-3;H3BR35;P15170;Q8IYD1;H3BSV8	Eukaryotic peptide chain release factor GTP-binding subunit ERF3A;Eukaryotic peptide chain release factor GTP-binding subunit ERF3B	GSPT1	6	10	10	10	8	6	8	8	6	8	8	6	8	21.7	0	4.7169	14	1.7454	13	0.40575	14	4.12632	0.529308	-4.52461	2.04874	3.30789e-08	TRUE	FALSE	0.892045	0.00577311	TRUE	FALSE	-1.35001	0.00202714	FALSE	TRUE	4.3443	7	1.7454	7	0.4119	7	2.493	3	2.432	3	0.56735
P16989-2	Y-box-binding protein 3	YBX3	1	13	13	1	10	10	8	10	10	8	0	1	0	70.3	0	3.6501	12	1.9746	12	0.52711	12	3.46679	0.903749	-3.58665	1.90822	3.71018e-07	TRUE	FALSE	1.0463	0.00403832	TRUE	FALSE	-0.964438	0.0429804	FALSE	TRUE	5.9199	4	2.3735	4	0.35119	4	3.5275	3	2.4981	3	0.66373
P19525-2;P19525;F8WBH4;C9JZT2	Interferon-induced, double-stranded RNA-activated protein kinase	EIF2AK2	4	4	4	4	4	3	3	4	3	3	4	3	3	8.8	0	2.1552	9	2.2967	9	0.99598	9	2.11153	1.36233	-1.30578	1.08833	0.0140603	TRUE	FALSE	1.14793	0.00134376	TRUE	FALSE	0.102203	0.859033	FALSE	FALSE	2.7959	3	2.2967	3	0.78507	3	2.1442	4	2.4505	4	1.3008
P26368-2;P26368;K7ENG2;K7ELP8	Splicing factor U2AF 65 kDa subunit	U2AF2	4	7	7	7	7	7	5	7	7	5	7	7	5	26.1	0	2.4917	13	2.5801	14	1.103	13	2.48472	1.71545	-0.939939	1.5391	9.30258e-05	TRUE	FALSE	1.41416	0.000676961	TRUE	FALSE	-0.14736	0.779893	FALSE	FALSE	4.373	3	2.606	3	0.56238	3	2.5975	6	3.0598	7	1.1182
P39023;G5E9G0;B5MCW2;H7C3M2;H7C422;F8WCR1	60S ribosomal protein L3	RPL3	6	8	8	8	6	7	8	6	7	8	6	7	8	26.6	0	1.8719	21	2.3572	21	1.2922	21	1.74901	1.44124	-0.37247	1.0616	0.0183051	TRUE	FALSE	1.19152	0.00110546	TRUE	FALSE	0.095314	0.865961	FALSE	FALSE	2.968	5	2.0632	5	0.68023	5	1.875	8	2.5313	8	1.3521
P42766;F2Z388	60S ribosomal protein L35	RPL35	2	4	4	4	3	3	3	3	3	3	3	3	3	29.3	0	2.27	12	2.5861	12	1.2275	12	2.24502	1.7225	-0.556593	1.26641	0.00233974	TRUE	FALSE	1.40069	0.000669214	TRUE	FALSE	0.0805172	0.892691	FALSE	FALSE	3.8825	4	2.5858	4	0.65276	4	2.27	4	2.9776	4	1.2275
P55036;Q5VWC4;H0Y3Y9;A6PVX3;P55036-2;H0Y561	26S proteasome non-ATPase regulatory subunit 4	PSMD4	6	5	5	4	4	5	5	4	5	5	3	4	4	21.8	0	1.752	13	2.6414	13	1.4065	13	1.57874	1.78671	-0.0686559	0.986839	0.0354187	TRUE	FALSE	1.37218	0.000653319	TRUE	FALSE	0.317163	0.521166	FALSE	FALSE	2.9999	4	2.4265	4	0.8307	4	1.4381	5	2.5456	5	1.6043
P55072;C9JUP7;C9IZA5	Transitional endoplasmic reticulum ATPase	VCP	3	27	27	27	19	22	20	19	22	20	19	22	20	36.7	0	2.5519	54	3.1735	54	1.1865	54	2.54613	2.34367	-0.678365	1.44413	0.000304732	TRUE	FALSE	1.65914	0.000388511	TRUE	FALSE	0.210594	0.671942	FALSE	FALSE	2.7093	15	3.106	15	1.1627	15	2.1975	19	3.0102	19	1.3288
Q5JR95;P62241	40S ribosomal protein S8	RPS8	2	9	9	9	7	9	8	7	9	8	7	9	8	36.2	0	2.1143	20	2.1506	20	1.0513	20	2.06224	1.16286	-1.11202	1.13635	0.00873962	TRUE	FALSE	1.06559	0.00151105	TRUE	FALSE	-0.10651	0.852469	FALSE	FALSE	3.3535	8	1.9065	8	0.59048	8	1.9068	6	2.1304	6	1.109
P62277;J3KMX5;E9PS50	40S ribosomal protein S13	RPS13	3	9	9	9	6	8	7	6	8	7	6	8	7	51.7	0	2.1842	18	2.1088	18	1.0861	18	2.14591	1.1033	-0.995285	1.15067	0.00765018	TRUE	FALSE	1.01516	0.00361229	TRUE	FALSE	-0.11008	0.845136	FALSE	FALSE	3.7779	6	2.2459	6	0.54992	6	2.1862	7	2.4109	7	1.0922
P62701;Q8TD47;C9JEH7;P22090	40S ribosomal protein S4, X isoform;40S ribosomal protein S4, Y isoform 2	RPS4X	4	17	17	17	12	12	12	12	12	12	12	12	12	55.5	0	1.7599	35	1.8541	35	1.1331	35	1.59031	0.712658	-0.843432	0.960212	0.0429344	TRUE	FALSE	0.920443	0.00285969	TRUE	FALSE	-0.0294945	0.967347	FALSE	FALSE	2.8063	13	1.6711	13	0.63033	13	1.7599	11	2.1883	11	1.2003
P62854;Q5JNZ5	40S ribosomal protein S26;Putative 40S ribosomal protein S26-like 1	RPS26	2	3	3	3	3	2	2	3	2	2	3	2	2	27	0	2.6566	7	1.9222	7	0.99235	7	2.64956	0.822127	-1.31887	1.15425	0.00752273	TRUE	FALSE	0.961841	0.00286169	TRUE	FALSE	-0.186322	0.715121	FALSE	FALSE	2.8267	3	1.7614	3	0.61276	3	1.7508	2	1.7638	2	1.0298
P67809;H0Y449;C9J5V9;Q9Y2T7	Nuclease-sensitive element-binding protein 1	YBX1	4	11	6	6	11	10	10	6	6	6	6	6	6	42.9	0	7.4913	9	3.4326	9	0.49724	9	5.31624	2.58186	-3.79576	2.99862	5.23403e-17	TRUE	FALSE	1.68204	0.000403081	TRUE	FALSE	-1.25696	0.00427652	FALSE	TRUE	12.056	7	3.2275	7	0.27803	7	6.7852	4	3.5077	4	0.54571
Q00577	Transcriptional activator protein Pur-alpha	PURA	1	3	3	3	3	3	3	3	3	3	3	3	3	18	0	4.4323	9	2.1081	9	0.46282	9	3.96624	1.10229	-4.05289	2.20176	2.0027e-09	TRUE	FALSE	1.07476	0.00154763	TRUE	FALSE	-1.30355	0.0033009	FALSE	TRUE	5.5055	4	1.8637	4	0.28551	4	3.8796	4	2.1867	4	0.52012
Q01085;Q01085-2;E7ETC0;A6NKZ9;E7ETJ9;C9JTN7;P31483-2;F8W8I6;P31483;F8WE16;E5RGV5;H7BY49;E5RG67;P31483-3	Nucleolysin TIAR;Nucleolysin TIA-1 isoform p40	TIAL1	14	6	6	6	5	6	4	5	6	4	5	6	4	20.3	0	2.7407	10	1.562	10	0.67679	10	2.72972	0.192393	-2.6907	1.29044	0.00180197	TRUE	FALSE	0.623156	0.00828161	TRUE	FALSE	-0.697395	0.15339	FALSE	FALSE	3.3392	3	1.4901	3	0.42721	3	2.3084	4	1.6138	4	0.7049
Q12906-7;Q12906;Q12906-4;Q12906-6;Q12906-5;Q12906-2;Q12906-3;K7EQR9;K7EKJ9;K7EPG3;K7ERM6;K7ENK6;K7EM82;K7ELV3;K7EJ09;K7EKY0;K7ER69	Interleukin enhancer-binding factor 3	ILF3	17	23	23	21	17	18	19	17	18	19	15	16	17	36.5	0	2.5441	65	1.9861	64	0.85564	65	2.53825	0.921373	-1.85018	1.32784	0.00119659	TRUE	FALSE	0.965851	0.00519664	TRUE	FALSE	-0.504803	0.30273	FALSE	FALSE	2.007	24	2.258	23	0.98419	24	2.5782	19	2.3227	19	0.87057
Q13310-2;Q13310-3;B1ANR0;Q13310;H0Y5F5;H0YEU6;H0YCC8;H0YEQ8;B1ANR1;H0Y6X6;H0YER0	Polyadenylate-binding protein 4	PABPC4	11	31	21	18	30	24	28	20	15	18	17	14	15	54.2	0	8.101	38	1.5461	38	0.15371	38	5.51751	0.161343	-8.00396	2.90682	4.7672e-16	TRUE	FALSE	0.534436	0.0367801	TRUE	FALSE	-2.8647	4.66371e-14	FALSE	TRUE	5.9918	17	1.2619	17	0.13544	17	8.2619	11	1.9207	11	0.18913
Q14258	E3 ubiquitin/ISG15 ligase TRIM25	TRIM25	1	4	4	4	4	3	3	4	3	3	4	3	3	7.5	0	2.1636	8	1.9999	8	0.94181	8	2.12153	0.942387	-1.50624	1.35106	0.000927973	TRUE	FALSE	1.05023	0.001601	TRUE	FALSE	-0.223295	0.655049	FALSE	FALSE	2.1256	3	2.1801	3	0.93427	3	1.9759	3	1.8347	3	1.1072
Q5T1Z4;Q5T1Z8;Q14671-2;Q14671-3;H0YDK8;E9PM68;E9PL65;E9PMX1;H0YC97;Q8TB72-2;Q8TB72	Pumilio homolog 1	PUM1	11	8	8	1	4	3	7	4	3	7	0	0	1	9.3	0	2.1513	5	0.94549	5	0.45436	5	2.10687	-0.961924	-4.11902	1.1384	0.00864121	TRUE	FALSE	0.0938212	0.689091	FALSE	FALSE	-0.991953	0.0387775	FALSE	TRUE	1.9455	4	0.90858	4	0.51877	4	2.1882	2	1.4737	2	0.6487
Q15717;Q15717-2;M0QZR9;M0R055;B1APY9;B1APY8;A0A0R4J2E6;P26378-4;P26378-2;P26378-5;P26378;P26378-3	ELAV-like protein 1	ELAVL1	12	11	11	10	7	11	8	7	11	8	6	10	7	40.8	0	1.9732	29	1.2245	29	0.71519	29	1.88458	-0.394835	-2.49289	0.982335	0.0365039	TRUE	FALSE	0.275146	0.165876	FALSE	FALSE	-0.678388	0.167671	FALSE	FALSE	2.5529	9	1.0195	9	0.41652	9	1.7962	11	1.4195	11	0.7536
Q53F19;Q53F19-2	Uncharacterized protein C17orf85	C17orf85	2	3	3	3	2	2	3	2	2	3	2	2	3	6.3	0	1.7595	3	1.8051	3	0.89426	3	1.58973	0.631375	-1.69194	0.973431	0.0389806	TRUE	FALSE	0.795075	0.00919937	TRUE	FALSE	-0.367963	0.453794	FALSE	FALSE	1.4959	2	1.7507	2	1.0906	2	2.3102	2	2.2321	2	0.95447
Q6PKG0;Q6PKG0-3;A0A0B4J210;E5RH50;H0YC33;H0YBW1;H0YC73;H0YBM7;Q659C4-7;Q659C4-6;Q659C4-5;Q659C4-2;Q659C4;H0YBJ5;E5RHK4;H0YAN4;Q659C4-9	La-related protein 1	LARP1	17	24	24	24	15	18	21	15	18	21	15	18	21	29.7	0	3.7371	15	0.74625	15	0.19063	15	3.52738	-1.48089	-7.23234	1.8595	7.94497e-07	TRUE	FALSE	-0.515402	0.0305531	FALSE	TRUE	-2.37824	9.52973e-10	FALSE	TRUE	3.4489	5	0.72492	5	0.2257	5	3.5657	5	0.83014	5	0.25408
Q7Z417;Q7Z417-2	Nuclear fragile X mental retardation-interacting protein 2	NUFIP2	2	10	10	10	6	6	8	6	6	8	6	6	8	23.6	0	1.9109	6	0.89461	6	0.50912	6	1.80206	-1.08323	-3.71113	1.15581	0.00747985	TRUE	FALSE	0.127173	0.48466	FALSE	FALSE	-1.1863	0.00851521	FALSE	TRUE	1.8211	7	1.2351	7	0.62199	7	1.9044	5	1.1036	5	0.55406
Q8WWM7-6;Q8WWM7-8;Q8WWM7-5;Q8WWM7-4;Q8WWM7-9;Q8WWM7-2;Q8WWM7;Q8WWM7-3;H3BUF6;Q8WWM7-7;H3BSK9;H3BUE3;H3BSQ5	Ataxin-2-like protein	ATXN2L	13	12	12	12	6	9	10	6	9	10	6	9	10	17.3	0	3.8045	14	1.4398	14	0.3369	14	3.57336	-0.0396229	-5.19115	1.8756	6.26288e-07	TRUE	FALSE	0.556958	0.0144181	TRUE	FALSE	-1.39914	0.00142397	FALSE	TRUE	3.3575	3	1.4386	3	0.41247	3	3.1006	4	1.6332	4	0.51234
Q92615;H0Y641;H0Y4V9;A0A087X183	La-related protein 4B	LARP4B	4	7	7	7	7	4	5	7	4	5	7	4	5	12.5	0	1.8345	9	1.779	9	1.1813	9	1.6971	0.587175	-0.694109	0.986499	0.0354187	TRUE	FALSE	0.991439	0.00282797	TRUE	FALSE	0.00786456	0.992247	FALSE	FALSE	1.6421	4	2.217	4	1.2745	4	1.7582	4	2.2012	4	1.1744
Q92900-2;Q92900	Regulator of nonsense transcripts 1	UPF1	2	33	33	33	22	27	27	22	27	27	22	27	27	38.5	0	4.6389	39	1.4336	39	0.34513	39	4.08343	-0.0490869	-5.10464	2.2109	1.73978e-09	TRUE	FALSE	0.625739	0.0121316	TRUE	FALSE	-1.61904	0.000128694	FALSE	TRUE	4.4936	11	1.6633	11	0.37073	11	4.5133	15	1.7079	15	0.39459
Q96SI9-2;Q96SI9;H0YC91	Spermatid perinuclear RNA-binding protein	STRBP	3	7	5	5	7	6	5	5	4	3	5	4	3	11.4	0	2.3524	7	1.9535	7	1.013	7	2.33674	0.871146	-1.24504	1.31389	0.00139207	TRUE	FALSE	0.859136	0.00545471	TRUE	FALSE	-0.309746	0.530487	FALSE	FALSE	2.1385	3	1.8978	3	0.94054	3	2.3524	3	2.1874	3	1.06
Q9HCE1;Q5JR04;Q9HCE1-2	Putative helicase MOV-10	MOV10	3	19	19	19	11	15	17	11	15	17	11	15	17	23.6	0	3.4487	29	0.96224	29	0.32109	29	3.3208	-0.923413	-5.36344	1.69069	1.11738e-05	TRUE	FALSE	-0.225282	0.28768	FALSE	FALSE	-1.80589	9.12029e-06	FALSE	TRUE	2.9118	9	0.86659	9	0.30898	9	3.1069	11	1.0608	11	0.37993
Q9NZI8;Q9NZI8-2;REV__M0QZ54;REV__M0R118;REV__M0R0M7;REV__Q15833	Insulin-like growth factor 2 mRNA-binding protein 1	IGF2BP1	6	24	24	21	17	20	23	17	20	23	14	17	21	41.6	0	4.3993	75	1.9795	75	0.50367	75	3.94702	0.911271	-3.7497	2.10432	1.21249e-08	TRUE	FALSE	1.043	0.0023542	TRUE	FALSE	-1.18563	0.00851521	FALSE	TRUE	3.8183	18	1.7941	18	0.3554	18	4.5113	24	2.5226	24	0.53838
Q9UKV8-2;Q9UKV8;Q9H9G7-2;Q9H9G7	Protein argonaute-2	AGO2	4	8	8	6	7	6	7	7	6	7	5	4	5	12.4	0	2.8493	6	1.2448	6	0.4234	6	2.82968	-0.358776	-4.37198	1.56888	6.2028e-05	TRUE	FALSE	0.359935	0.0915066	FALSE	FALSE	-1.28328	0.00362308	FALSE	TRUE	3.2074	6	1.5486	6	0.44365	6	2.3551	3	1.2855	3	0.48093
E5RIU6;A0A087WZZ9;A0A024QZP7;P06493;P06493-2;F8VXD2;A0A2R8YEB7;K7ELV5;F8VYH9;F8VZZ0;F8VTV8;F8VWX7;F8VZ51;K7EJ83;E7ESI2;A0A2R8Y644;H0YAZ9;Q9BVE2;E7EUK8;G3V5T9;E5RGN0;A0A087X209;A0A087WZU2;A0A2R8YD28;F5H6Z0;A0A2R8YF61;A0A2R8Y7W5;J3QSD7;A0A2R8Y4Z0;P11802-2;P24941-2;P24941;P11802;Q00526;Q00534;Q96Q40-6;P50750;Q96Q40-4;Q96Q40-3;O94921-3;Q96Q40-5;Q96Q40;O94921-2;O94921;Q07002;P50750-2;Q00536;Q00536-3;Q…	Cyclin-dependent kinase 1	CDK1	57	4	4	3	3	4	3	3	4	3	2	3	2	20.6	0	0.72094	11	0.8128	11	1.1225	11	-0.963167	-1.29355	-0.877123	-0.283405	0.850801	FALSE	FALSE	-0.320967	0.0804571	FALSE	FALSE	0.00620166	0.994263	FALSE	FALSE	1.1851	3	0.83536	3	0.74399	3	0.72094	5	0.8128	5	1.1457
F5H4H0;F5GYH7;F5H077;F5GWU8;F5H491;F5H0B7;F5H500;F5H6R7;F5H004;A0A075B6Q0;F5GYB5;F5GX62;E7ESV4;F5H7Y6;P61224-2;P61224-3;P62834;P61224;A6NIZ1	Ras-related protein Rap-1b;Ras-related protein Rap-1A;Ras-related protein Rap-1b-like protein	RAP1B	19	2	2	2	2	2	2	2	2	2	2	2	2	22.9	0	0.46553	7	0.56458	7	1.3516	7	-2.49947	-2.09271	-0.211373	-1.21556	0.0040706	FALSE	TRUE	-0.880229	0.00865627	FALSE	TRUE	0.335323	0.497401	FALSE	FALSE	0.66712	2	0.66639	2	0.9989	2	0.46553	3	0.62924	3	1.3516
A0A087WTP3;Q92945;M0R0I5;M0QYH3;M0QXW7;M0QYG1;M0R0C6;M0R3J3	Far upstream element-binding protein 2	KHSRP	8	9	9	9	5	8	6	5	8	6	5	8	6	18	0	0.84029	16	0.8786	16	1.1625	16	-0.42508	-1.12284	-0.751614	-0.0585922	0.97733	FALSE	FALSE	-0.198631	0.265551	FALSE	FALSE	-0.163016	0.757427	FALSE	FALSE	0.56241	3	0.80307	3	1.1738	3	0.74648	8	0.96802	8	1.293
A0A087WTS8;A0A087WYC1;P34932;P34932-2	Heat shock 70 kDa protein 4	HSPA4	4	3	3	3	1	1	3	1	1	3	1	1	3	8.6	0	2.6659	6	0.74081	6	0.86885	6	2.65855	-1.49694	-1.79526	0.344247	0.851947	FALSE	FALSE	-0.338459	0.157317	FALSE	FALSE	-0.40392	0.506701	FALSE	FALSE	NA	1	NA	1	NA	1	0.67016	2	0.75426	2	1.1255
A0A0G2JNN3;C9JMY0;A0A087WUE4;Q96PV6-1;Q96PV6;E7EWC7	Leukocyte receptor cluster member 8	LENG8	6	4	4	4	3	4	3	3	4	3	3	4	3	9.6	0	0.94478	6	1.6942	6	1.6422	6	-0.0133955	0.438952	0.479626	0.0169646	0.990825	FALSE	FALSE	0.672367	0.0141493	TRUE	FALSE	0.680369	0.166423	FALSE	FALSE	1.0125	4	1.7711	4	1.956	4	0.83986	4	1.8567	4	1.7119
A0A087WUL2;P49720;A0A087WXQ8;A0A087WY10	Proteasome subunit beta type-3	PSMB3	4	3	3	3	3	3	3	3	3	3	3	3	3	33.1	0	0.24847	6	0.2835	6	1.0459	6	-4.70482	-3.60343	-1.13048	-2.0472	1.44169e-05	FALSE	TRUE	-1.67324	0.00154763	FALSE	TRUE	0.213643	0.737608	FALSE	FALSE	NA	1	NA	1	NA	1	0.2479	2	0.35158	2	1.2572
A0A087WUN7;H0YJ40;G3V4X6;G3V2S9;Q9GZT3-2;Q9GZT3;H0YJI1;H0YJW7	SRA stem-loop-interacting RNA-binding protein, mitochondrial	SLIRP	8	2	2	2	2	2	2	2	2	2	2	2	2	26.1	0	0.8203	7	1.4265	7	1.5156	7	-0.509651	-0.0599752	0.196237	-0.105736	0.959173	FALSE	FALSE	0.552905	0.019164	TRUE	FALSE	0.640285	0.191703	FALSE	FALSE	1.6282	3	1.7405	3	1.2035	3	0.71887	2	1.2939	2	1.6787
E7ETK0;A0A2R8Y849;A0A087WUS0;A0A2R8YD14;P62847-2;P62847-3;P62847;P62847-4;A0A2R8Y8A0	40S ribosomal protein S24	RPS24	9	4	4	4	3	4	2	3	4	2	3	4	2	35.1	0	1.9293	8	1.7242	8	1.0606	8	1.82671	0.492221	-1.08045	0.893675	0.0708011	FALSE	FALSE	0.753891	0.00754265	TRUE	FALSE	-0.211167	0.67168	FALSE	FALSE	2.3282	3	1.4492	3	0.5753	3	1.9303	4	2.0872	4	1.0749
A0A087WUT0;A0A0A0MQW0;A0A0A0MR39;Q9P2K5-2;Q9P2K5;H0YN19;H0YKS1;A0A087WWC8;A0A0C4DGV1;Q9P2K5-4;Q9P2K5-3	Myelin expression factor 2	MYEF2	11	3	3	3	2	3	3	2	3	3	2	3	3	6.4	0	1.6587	3	1.4823	3	0.78793	3	1.43797	0.0334534	-2.14569	0.779908	0.148931	FALSE	FALSE	0.393206	0.0774602	FALSE	FALSE	-0.282752	0.571432	FALSE	FALSE	2.1325	2	1.0326	2	0.48421	2	1.6587	3	1.4823	3	1.1692
A0A087WUZ3;Q01082;Q01082-3;Q01082-2;F8W6C1	Spectrin beta chain, non-erythrocytic 1	SPTBN1	5	13	13	13	6	12	8	6	12	8	6	12	8	7.3	0	0.97205	16	1.1147	16	1.2409	16	0.0633852	-0.600866	-0.517675	-0.293536	0.844655	FALSE	FALSE	0.0427936	0.886488	FALSE	FALSE	0.260348	0.600136	FALSE	FALSE	0.39803	3	0.82294	3	2.1551	3	0.94238	7	1.637	7	1.4668
A0A087WVM4;B7ZM99;Q6UB35;Q4VXM0;H0Y327;Q4VXM1;Q5JYA8;Q5JYA3;Q6UB35-2	Monofunctional C1-tetrahydrofolate synthase, mitochondrial	MTHFD1L	9	12	12	12	11	10	11	11	10	11	11	10	11	16.2	0	0.90843	25	1.7817	25	1.8227	25	-0.151207	0.591777	0.847993	0.0601543	0.97733	FALSE	FALSE	0.834066	0.00390555	TRUE	FALSE	0.759394	0.115689	FALSE	FALSE	0.88588	9	1.5815	9	1.827	9	0.78346	8	1.7374	8	2.0559
A0A087WVQ6;Q00610-2;Q00610;J3KS13;A0A087WX41;P53675-2;P53675;J3KSQ2;J3QL20;K7EJJ5;F5H5N6	Clathrin heavy chain 1	CLTC	11	23	23	23	19	22	23	19	22	23	19	22	23	18.1	0	0.75387	44	1.2203	44	1.698	44	-0.806284	-0.40237	0.597659	-0.23172	0.917814	FALSE	FALSE	0.323471	0.0794953	FALSE	FALSE	0.590508	0.225947	FALSE	FALSE	0.67743	12	1.264	12	1.961	12	0.68408	13	1.3185	13	1.8896
A0A087WYS3;H7C4X9;A0A087WVZ6;Q9ULU4-8;Q9ULU4-22;Q9ULU4-16;Q9ULU4-9;Q9ULU4-13;Q9ULU4-11;Q9ULU4-7;Q9ULU4-19;A0A087WV57;Q9ULU4-6;Q9ULU4-17;Q9ULU4-15;Q9ULU4-23;Q9ULU4-21;Q9ULU4-18;Q9ULU4-14;Q9ULU4-12;Q9ULU4-5;Q9ULU4-20;Q9ULU4;Q9ULU4-10;Q9ULU4-3;Q9ULU4-4;Q5TH12;Q9ULU4-2	Protein kinase C-binding protein 1	ZMYND8	28	5	5	5	1	4	1	1	4	1	1	4	1	6.9	0	0.86526	5	1.7985	5	1.5854	5	-0.322223	0.620259	0.355285	0.749128	0.354016	FALSE	FALSE	1.15725	0.0286264	TRUE	FALSE	0.476743	0.424323	FALSE	FALSE	NA	0	NA	0	NA	0	0.78442	3	1.4088	3	1.9752
A0A087WW66;Q99460-2;Q99460;H7BZR6;H7C378;C9J9M4	26S proteasome non-ATPase regulatory subunit 1	PSMD1	6	8	8	8	5	5	3	5	5	3	5	5	3	14.8	0	0.70153	5	0.92518	5	1.2524	5	-1.05903	-1.00955	-0.484609	-0.0991079	0.959173	FALSE	FALSE	-0.0698287	0.707941	FALSE	FALSE	-0.0272145	0.968409	FALSE	FALSE	0.60186	3	0.92518	3	1.4366	3	0.73101	4	0.84834	4	1.1041
A0A087WWP4;Q96T37-4;Q96T37-2;Q96T37-3;Q96T37	Putative RNA-binding protein 15	RBM15	5	6	6	6	2	3	6	2	3	6	2	3	6	9.4	0	1.3482	6	1.2783	6	0.85225	6	0.90483	-0.300537	-1.86441	0.373096	0.748987	FALSE	FALSE	0.488611	0.151002	FALSE	FALSE	0.207118	0.6752	FALSE	FALSE	1.0029	2	1.8501	2	1.9033	2	1.5055	3	1.879	3	1.3574
A0A087WWY3;Q60FE5;P21333-2;P21333;F8WE98;H0Y5F3;H0Y5C6	Filamin-A	FLNA	7	19	18	18	14	15	13	14	14	12	14	14	12	13.9	0	0.3805	12	0.53421	12	1.4529	12	-3.20791	-2.21397	0.0469937	-1.29315	0.00176692	FALSE	TRUE	-0.978767	0.00296734	FALSE	TRUE	0.423235	0.375608	FALSE	FALSE	0.36063	6	0.54825	6	1.7124	6	0.33811	3	0.58584	3	1.8179
A0A087WX29;Q13148-4;Q13148;A0A087WW61;A0A087WX67;A0A087WXV3;A0A087WXQ5;A0A087WV68;B1AKP7;G3V162;A0A087X260;A0A087WYY0;A0A087WTZ4;K7EL26;A0A087WYE7;A0A087WZC9;K7EJM5;A0A1W2PNU8;K7EN94	TAR DNA-binding protein 43	TARDBP	19	3	3	3	3	3	3	3	3	3	3	3	3	16	0	0.96492	13	1.8344	13	1.8419	13	0.0444478	0.68024	0.885009	0.189833	0.94883	FALSE	FALSE	0.829066	0.003632	TRUE	FALSE	0.69391	0.156156	FALSE	FALSE	1.8076	4	1.9523	4	1.1741	4	0.96492	5	1.8344	5	1.8714
A0A087WXC5;E7ESZ7;O95299;O95299-2;H7C2W5;H7C1Y7;H7C2X4;Q8N1B9;C9J6X0	NADH dehydrogenase [ubiquinone] 1 alpha subcomplex subunit 10, mitochondrial	NDUFA10	9	5	5	5	1	4	3	1	4	3	1	4	3	13.2	0	0.88046	7	1.7453	7	1.8615	7	-0.261055	0.529134	0.922399	-0.20314	0.959173	FALSE	FALSE	0.679652	0.0253638	TRUE	FALSE	0.953014	0.106584	FALSE	FALSE	NA	1	NA	1	NA	1	0.96524	3	1.77	3	1.8615
H7BXI1;A0A087WXU3;A0FGR8-2;A0FGR8;A0FGR8-6;A0FGR8-4;A0FGR8-5	Extended synaptotagmin-2	ESYT2	7	11	11	11	10	9	6	10	9	6	10	9	6	16.4	0	0.76784	16	1.1888	16	1.4069	16	-0.741789	-0.459723	-0.0676366	-0.158436	0.959173	FALSE	FALSE	0.258087	0.213554	FALSE	FALSE	0.376456	0.443846	FALSE	FALSE	0.69845	5	0.9801	5	1.3488	5	0.72613	8	1.1888	8	1.5343
A0A087WY55;Q9NP79;Q5TGM0;Q9NP79-2	Vacuolar protein sorting-associated protein VTA1 homolog	VTA1	4	4	4	4	0	4	3	0	4	3	0	4	3	19.3	0	0.83494	5	1.1598	5	1.2423	5	-0.447516	-0.513885	-0.513634	-0.27026	0.924932	FALSE	FALSE	0.222222	0.338545	FALSE	FALSE	0.344922	0.571432	FALSE	FALSE	NA	0	NA	0	NA	0	0.82344	5	1.2543	5	1.3304
A0A087WYN9;Q7Z478	ATP-dependent RNA helicase DHX29	DHX29	2	4	4	4	1	3	3	1	3	3	1	3	3	4	0	1.6027	7	1.6734	7	1.1253	7	1.34963	0.401463	-0.868193	0.669438	0.450739	FALSE	FALSE	0.38559	0.279493	FALSE	FALSE	-0.186116	0.774594	FALSE	FALSE	NA	1	NA	1	NA	1	1.5783	3	1.8483	3	1.1711
A0A087WZN1;O43837;O43837-3;A0A0D9SG66;A0A087X2E5;O43837-2	Isocitrate dehydrogenase [NAD] subunit beta, mitochondrial	IDH3B	6	5	5	5	3	5	5	3	5	5	3	5	5	16.3	0	0.87962	12	1.2666	12	1.5246	12	-0.264408	-0.320702	0.217152	0.0821724	0.967366	FALSE	FALSE	0.541498	0.0349351	TRUE	FALSE	0.509409	0.29809	FALSE	FALSE	1.6024	3	1.9285	3	1.1879	3	0.86415	6	1.245	6	1.5246
A0A087X020;Q9Y3A5;F8WE72	Ribosome maturation protein SBDS	SBDS	3	6	6	6	6	5	4	6	5	4	6	5	4	22.4	0	0.91802	9	2.0996	9	2.0239	9	-0.11432	1.09003	1.21786	0.399129	0.707173	FALSE	FALSE	1.3145	0.00274509	TRUE	FALSE	0.853549	0.0795146	FALSE	FALSE	2.8931	3	3.6831	3	1.0997	3	0.84674	4	2.1466	4	2.3292
A0A0C4DFV9;A0A087X027;Q01105-3;Q01105-4;Q01105-2;Q01105;P0DME0	Protein SET;Protein SETSIP	SET	7	2	2	2	0	1	2	0	1	2	0	1	2	9	0.00064103	0.40583	4	0.64135	4	1.5423	4	-2.98154	-1.81311	0.257925	-0.678404	0.441466	FALSE	FALSE	-0.172194	0.607641	FALSE	FALSE	0.557391	0.34641	FALSE	FALSE	NA	0	NA	0	NA	0	0.40583	2	0.64135	2	1.5804
A0A087X0W7;Q86TX2;G3V4F2;A0A2R8Y7H3;A0A087WT95;P49753;P49753-2	Acyl-coenzyme A thioesterase 1;Acyl-coenzyme A thioesterase 2, mitochondrial	ACOT1	7	3	3	3	2	2	2	2	2	2	2	2	2	7.8	0	0.89286	7	1.7733	7	1.4731	7	-0.211931	0.577435	0.0957673	0.0364812	0.978786	FALSE	FALSE	2.5154	0.00335605	TRUE	FALSE	2.36273	9.84808e-10	TRUE	FALSE	1.7391	3	2.1185	3	0.98667	3	0.76333	2	7.744	2	9.8365
A0A087X1A5;Q5JW30;O95793-2;O95793;O95793-3;Q5JW28;F6UDC6	Double-stranded RNA-binding protein Staufen homolog 1	STAU1	7	9	9	8	6	6	6	6	6	6	5	6	5	20.3	0	1.9959	7	1.1562	7	0.71258	7	1.914	-0.520703	-2.50599	0.662874	0.277892	FALSE	FALSE	0.376973	0.0648945	FALSE	FALSE	-0.629371	0.197047	FALSE	FALSE	2.4303	7	1.5136	7	0.37899	7	1.6694	6	1.2514	6	0.87914
A0A087X1I3;D6RFM5;P31040-3;P31040-2;P31040;H0Y8X1	Succinate dehydrogenase [ubiquinone] flavoprotein subunit, mitochondrial	SDHA	6	5	5	5	2	3	5	2	3	5	2	3	5	14.3	0	0.93129	6	0.9333	6	1.0045	6	-0.0639104	-0.990383	-1.27525	-0.360239	0.770946	FALSE	FALSE	-0.0553189	0.769943	FALSE	FALSE	0.223904	0.654987	FALSE	FALSE	0.64434	2	0.82115	2	1.2184	2	0.60722	5	0.97967	5	1.3518
A0A087X1K9;E5RGR0;O75608-2;O75608;B4DP64	Acyl-protein thioesterase 1	LYPLA1	5	2	2	2	2	2	1	2	2	1	2	2	1	14.5	0	0.7009	6	1.0311	6	1.5316	6	-1.06219	-0.771835	0.233333	-0.509114	0.678546	FALSE	FALSE	0.109852	0.628632	FALSE	FALSE	0.633178	0.290406	FALSE	FALSE	NA	1	NA	1	NA	1	0.6694	3	1.0308	3	1.5706
A0A087X253;P63010-3;P63010;P63010-2;A0A087WYD1;A0A087WU93;A0A087WZQ6;Q10567-4;Q10567-3;Q10567-2;Q10567;C9J1E7;K7EJ01;H7C034	AP-2 complex subunit beta	AP2B1	14	15	15	15	10	13	14	10	13	14	10	13	14	20.5	0	1.3663	14	3.3236	14	2.266	14	0.939134	2.48392	1.61699	0.540271	0.461526	FALSE	FALSE	1.6389	0.000684231	TRUE	FALSE	1.04636	0.0264669	TRUE	FALSE	1.1071	4	2.524	4	2.288	4	1.3663	6	3.9816	6	2.645
A0A087X2D0;P84103-2;P84103	Serine/arginine-rich splicing factor 3	SRSF3	3	3	3	2	3	2	2	3	2	2	2	1	1	40	0	1.0358	7	0.9836	7	1.1899	7	0.226783	-0.875264	-0.668108	-0.152132	0.959173	FALSE	FALSE	0.0955017	0.712438	FALSE	FALSE	0.25596	0.604337	FALSE	FALSE	1.1299	2	0.79785	2	0.74459	2	1.2123	2	1.5542	2	1.3029
F1T0B3;A0A087X2G1;Q92499-3;Q92499;Q92499-2	ATP-dependent RNA helicase DDX1	DDX1	5	12	12	12	8	9	7	8	9	7	8	9	7	20	0	1.6993	18	1.7183	18	1.0189	18	1.50018	0.481818	-1.22423	0.600446	0.369595	FALSE	FALSE	0.49307	0.193974	FALSE	FALSE	-0.146349	0.780668	FALSE	FALSE	0.96233	6	1.9764	6	1.9586	6	1.8927	7	1.9494	7	1.0018
D6RIC3;A0A0C4DGU5;A0A087X2G6;Q9Y3C1;Q9Y3C1-3;Q9Y3C1-2;D6RC60	Nucleolar protein 16	NOP16	7	2	2	2	0	2	2	0	2	2	0	2	2	16.7	0	1.5656	4	2.4744	4	1.5191	4	1.28938	1.5885	0.204385	0.552585	0.615493	FALSE	FALSE	1.36371	0.0023542	TRUE	FALSE	0.752123	0.206685	FALSE	FALSE	NA	0	NA	0	NA	0	1.9767	2	2.6765	2	1.354
A0A096LPI6;A0A096LNH5;H7C1F6;H7C2G3;A0A0B4J2D5;P30042;A0A096LP73;A0A2R8YDR7;F2Z2Q0;A0A096LP12;A0A0B4J2H4;P30042-2;A0A096LNJ1;A0A2R8Y6K9	ES1 protein homolog, mitochondrial	C21orf33	14	4	3	3	3	4	3	2	3	2	2	3	2	20.8	0	1.0723	6	1.5024	6	1.5153	6	0.315866	0.074329	0.195538	0.373809	0.748987	FALSE	FALSE	0.762477	0.0154353	TRUE	FALSE	0.484765	0.321023	FALSE	FALSE	2.1469	2	2.4286	2	1.1593	2	0.94505	3	1.3724	3	1.4774
U3KQC1;A0A0A0MQU0;Q9BV38;K7EIR0;K7EML4;A0A087X237;K7EKX5	WD repeat-containing protein 18	WDR18	7	5	5	5	4	3	4	4	3	4	4	3	4	14	0	0.79014	5	1.0237	5	1.2077	5	-0.64123	-0.78763	-0.614884	-0.12669	0.959173	FALSE	FALSE	0.259403	0.259943	FALSE	FALSE	0.32502	0.512321	FALSE	FALSE	1.3753	4	1.6286	4	1.1486	4	0.67806	3	1.0475	3	1.3775
A0A0A0MR02;P45880-2;P45880;P45880-1;Q5JSD2;Q5JSD1;A2A3S1	Voltage-dependent anion-selective channel protein 2	VDAC2	7	7	7	7	5	7	7	5	7	7	5	7	7	25.5	0	0.79475	15	1.5145	15	1.869	15	-0.620796	0.0986728	0.936602	-0.179659	0.959173	FALSE	FALSE	0.643658	0.0144181	TRUE	FALSE	0.780742	0.104907	FALSE	FALSE	1.7249	4	1.3976	4	0.78921	4	0.71348	6	1.3841	6	1.833
A0A0A0MR33;G3V267;G3V5T0;A0A0C4DFM0;G3V4T6;O43708-3;O43708	Maleylacetoacetate isomerase	GSTZ1	7	2	2	2	2	2	1	2	2	1	2	2	1	14.9	0	0.91101	7	1.6051	7	1.7449	7	-0.141245	0.274998	0.693904	-0.00641622	0.9951	FALSE	FALSE	0.747301	0.01788	TRUE	FALSE	1.03257	0.0814176	FALSE	FALSE	1.1037	3	1.8409	3	1.6908	3	0.89802	3	1.5307	3	2.475
A0A0A0MRA5;B7Z4B8;Q9BUJ2-4;Q9BUJ2-2;Q9BUJ2;M0R3F1;Q9BUJ2-3;M0QYZ0;M0R203;M0QYM5;M0QZV6;M0R0K8;M0QYI8	Heterogeneous nuclear ribonucleoprotein U-like protein 1	HNRNPUL1	13	5	5	5	4	3	3	4	3	3	4	3	3	7.6	0	1.6599	9	1.9441	9	1.2755	9	1.43983	0.856507	-0.419097	0.411421	0.686209	FALSE	FALSE	0.590743	0.118311	FALSE	FALSE	0.332876	0.501831	FALSE	FALSE	0.9035	6	1.9889	6	2.1712	6	1.5687	4	2.1643	4	1.2646
A8K968;A0A0A0MRA8;A0A0A0MSA4;Q9Y2J2-2;Q9Y2J2-4;A0A0J9YY18;Q9Y2J2;J3QS83;J3KT37;A0A0J9YW31;A0A0J9YW26;A0A1B0GTF8;Q9Y2J2-3	Band 4.1-like protein 3;Band 4.1-like protein 3, N-terminally processed	EPB41L3	13	4	4	4	4	3	1	4	3	1	4	3	1	7.4	0	0.7588	5	0.88647	5	1.1806	5	-0.783389	-1.10328	-0.696234	-0.0953665	0.959173	FALSE	FALSE	-0.189992	0.306115	FALSE	FALSE	-0.00646141	0.994263	FALSE	FALSE	0.7588	3	0.82011	3	1.0526	3	1.07	5	1.0242	5	1.1806
A0A0A0MRF4;P49406;S4R3W9	39S ribosomal protein L19, mitochondrial	MRPL19	3	2	2	2	2	2	1	2	2	1	2	2	1	10.4	0	0.69082	3	1.6393	3	2.4391	3	-1.11307	0.338981	1.87702	0.0269319	0.987392	FALSE	FALSE	0.782489	0.0131216	TRUE	FALSE	0.764285	0.199019	FALSE	FALSE	1.3253	2	1.677	2	1.2633	2	0.78325	2	1.7643	2	2.2837
F6S8N6;A0A0A0MRJ6;H7BY58;P22061;P22061-2;C9J0F2;F8WDT3;F8WAV5;F8WAX2	Protein-L-isoaspartate O-methyltransferase;Protein-L-isoaspartate(D-aspartate) O-methyltransferase	PCMT1	9	6	6	6	4	5	4	4	5	4	4	5	4	34.8	0	0.86452	11	0.91285	11	1.0507	11	-0.325229	-1.03897	-1.11406	-0.0258691	0.982913	FALSE	FALSE	-0.0906986	0.610588	FALSE	FALSE	-0.0801814	0.892691	FALSE	FALSE	1.662	4	1.0652	4	0.58037	4	0.67839	3	0.8675	3	1.368
A0A0A0MRK1;E9PAV9;Q5T3I0;Q5T3I0-3;E9PPY4;F2Z3C6;F8W895;Q5T3I0-2	G patch domain-containing protein 4	GPATCH4	8	2	2	2	2	2	2	2	2	2	2	2	2	7.6	0	1.2189	4	1.5435	4	1.3448	4	0.645487	0.156235	-0.229453	0.242002	0.903236	FALSE	FALSE	0.820228	0.00335605	TRUE	FALSE	0.573196	0.246012	FALSE	FALSE	1.0398	2	1.6237	2	1.5957	2	1.273	3	1.9113	3	1.3534
A0A0A0MRM8;Q9UM54-6;A0A0D9SGC1;E7EW20;Q9UM54-5;Q9UM54-2;Q9UM54-4;Q9UM54-1;Q9UM54;Q5JVM0	Unconventional myosin-VI	MYO6	10	7	7	7	5	3	4	5	3	4	5	3	4	7.5	0	1.2989	4	1.6709	4	1.4642	4	0.809005	0.396925	0.0743609	-0.211896	0.932353	FALSE	FALSE	0.403752	0.128663	FALSE	FALSE	0.361546	0.461179	FALSE	FALSE	0.76455	6	1.2039	6	1.5852	6	0.71126	4	1.9152	4	1.5753
A0A0A0MRM9;Q14978;Q14978-3;Q14978-2;S4R402;S4R341;S4R349	Nucleolar and coiled-body phosphoprotein 1	NOLC1	7	5	5	5	3	3	2	3	3	2	3	3	2	7.8	0	1.3873	7	1.4505	7	1.1123	7	0.978369	-0.0233853	-0.909843	0.148566	0.959173	FALSE	FALSE	0.463016	0.362524	FALSE	FALSE	0.325359	0.512321	FALSE	FALSE	0.49598	2	2.1245	2	4.2075	2	1.9794	3	2.3618	3	1.1231
A0A0A0MRP6;B7ZLQ5;P28370-2;P28370	Probable global transcription activator SNF2L1	SMARCA1	4	7	2	2	5	6	5	1	2	2	1	2	2	6.8	0	1.1617	3	1.0695	3	1.0685	3	0.521851	-0.691645	-1.05385	0.0816808	0.976684	FALSE	FALSE	0.0957208	0.754388	FALSE	FALSE	-0.0846874	0.907945	FALSE	FALSE	NA	1	NA	1	NA	1	1.1002	2	1.3869	2	1.1814
A0A0A0MS07;A0A0A0MS08;P01857	Ig gamma-1 chain C region	IGHG1	3	2	2	2	2	2	2	2	2	2	2	2	2	9.8	0	0.064928	13	0.10072	13	0.9899	13	-9.41878	-5.87295	-1.32773	-4.026	1.3657e-29	FALSE	TRUE	-3.4079	9.45388e-05	FALSE	TRUE	0.216997	0.663549	FALSE	FALSE	0.050464	4	0.076321	4	0.95319	4	0.067207	4	0.085333	4	1.3235
A0A0A0MSI0;Q06830;A0A0A0MRQ5	Peroxiredoxin-1	PRDX1	3	10	10	7	7	10	6	7	10	6	5	7	4	50.9	0	0.50797	17	0.48376	17	0.95866	17	-2.19302	-2.43152	-1.44267	-0.792095	0.137944	FALSE	FALSE	-1.08354	0.00153711	FALSE	TRUE	-0.312765	0.530487	FALSE	FALSE	0.90576	6	0.46589	6	0.52159	6	0.41713	6	0.42704	6	1.0351
A0A0A0MT09;Q12972-2;Q12972	Nuclear inhibitor of protein phosphatase 1;Activator of RNA decay	PPP1R8	3	2	2	2	2	2	2	2	2	2	2	2	2	18.5	0	1.2934	5	2.0374	5	1.836	5	0.79809	0.998765	0.873675	0.417796	0.678546	FALSE	FALSE	1.16522	0.0014438	TRUE	FALSE	0.789714	0.101948	FALSE	FALSE	1.7706	2	2.6461	2	1.4788	2	1.1272	2	1.9768	2	1.8471
A0A2R8Y7S2;A0A2R8Y4P4;Q9HBD4;A0A0A0MT49;P51532-5;P51532-2;P51532-3;P51532-4;P51532;A0A2R8YGG3;A0A2R8YGP5;A0A2R8Y4C5;A0A2R8Y440;A0A2R8Y523;A0A2R8YDA1;A0A2R8Y6V2;A0A2R8YF58;A0A2R8Y526;A0A2R8Y7Y7;A0A2R8YF80;A0A2R8Y6N0;A0A2R8Y7F3;A0A2R8YG32;A0A0U1RQZ9;P51531-2;P51531;A0A2R8Y4R6;A0A2R8YFV8;A0A2R8YCY3;A0A2R8Y5K3;K7EP28;A0A0U1RQE1;A0A2R8YFK5;K7EQF0;F6VDE0	Transcription activator BRG1	SMARCA4	35	8	8	8	3	8	4	3	8	4	3	8	4	6.3	0	0.95133	7	1.2334	7	1.2867	7	0.00796192	-0.378953	-0.38776	-0.124549	0.959173	FALSE	FALSE	0.294964	0.0978492	FALSE	FALSE	0.406226	0.396972	FALSE	FALSE	0.67921	3	1.2353	3	1.6658	3	0.95133	3	1.2334	3	1.3412
A0A0A0MTB8;Q8NI36	WD repeat-containing protein 36	WDR36	2	6	6	6	5	6	4	5	6	4	5	6	4	9.1	0	1.1433	10	1.9981	10	1.2972	10	0.480783	0.939654	-0.358627	0.336615	0.793892	FALSE	FALSE	0.765917	0.151203	FALSE	FALSE	0.374397	0.444851	FALSE	FALSE	0.77055	4	2.4412	4	3.8234	4	1.9621	3	3.1271	3	1.1592
A0A0A0MTS7;Q8WZ42-5;Q8WZ42-11;Q8WZ42-4;Q8WZ42-7;Q8WZ42-2;Q8WZ42;Q8WZ42-8;Q8WZ42-13;Q8WZ42-12;A0A0A0MRA3;Q8WZ42-3;Q8WZ42-10;Q8WZ42-9	Titin	TTN	14	2	2	2	1	2	1	1	2	1	1	2	1	0.1	0.00063939	0.27603	6	0.39033	6	1.1535	6	-4.33535	-2.90214	-0.779472	-1.11484	0.0108769	FALSE	TRUE	-1.51293	0.000999532	FALSE	TRUE	0.450408	0.351459	FALSE	FALSE	0.30112	2	0.37251	2	1.2917	2	0.91912	3	0.2682	2	1.7123
A0A1B0GWJ0;A0A1B0GTJ7;A0A0A6YY92;P30566;A0A096LNY5;A0A096LNY6;A0A1B0GTG9;A0A1B0GWF8;P30566-2;A0A096LP92;B4DEP1;A0A096LPA2;A0A096LP72;A0A096LNY4	Adenylosuccinate lyase	ADSL	14	4	4	4	1	3	3	1	3	3	1	3	3	10.8	0	1.0706	6	1.5906	6	1.2084	6	0.311784	0.247457	-0.612807	0.0894563	0.972918	FALSE	FALSE	0.572894	0.037547	TRUE	FALSE	0.222217	0.724117	FALSE	FALSE	NA	1	NA	1	NA	1	1.0887	3	1.4558	3	0.94263
A0A0B4J1W3;Q9BXJ9;Q9BXJ9-4;Q6N069;Q6N069-5;Q6N069-4;Q6N069-3;Q6N069-2	N-alpha-acetyltransferase 15, NatA auxiliary subunit	NAA15	8	5	5	5	5	1	4	5	1	4	5	1	4	6.1	0	0.95631	6	1.267	6	1.1977	6	0.0213922	-0.32001	-0.644688	-0.0970791	0.959173	FALSE	FALSE	0.311891	0.228949	FALSE	FALSE	0.54969	0.261744	FALSE	FALSE	0.77491	3	0.85848	3	1.3774	3	0.78163	2	1.654	2	2.2634
A0A0B4J269;Q13509;Q13509-2;G3V2A3;M0R2D3;G3V5W4;G3V2R8;M0R042;G3V3R4;M0QYM7;G3V2N6	Tubulin beta-3 chain	TUBB3	11	15	4	2	14	14	13	4	3	4	2	1	2	17.6	0	0.87023	5	1.4607	5	1.6743	5	-0.302105	-0.00801765	0.548008	0.100881	0.959173	FALSE	FALSE	0.703877	0.00579194	TRUE	FALSE	0.565485	0.249071	FALSE	FALSE	1.4596	4	1.747	4	1.1314	4	0.87023	3	1.5023	3	1.7263
A0A0B4J2E5;Q15269;C9J544	Periodic tryptophan protein 2 homolog	PWP2	3	6	6	5	5	4	3	5	4	3	4	3	2	8.1	0	0.85054	4	1.4277	4	1.5878	4	-0.382493	-0.0581311	0.360629	0.127578	0.959173	FALSE	FALSE	0.712056	0.0188536	TRUE	FALSE	0.589172	0.227294	FALSE	FALSE	0.61953	6	1.9283	6	2.7289	6	1.8049	6	1.9789	6	1.379
C9J9K3;A0A0C4DG17;P08865;F8WD59	40S ribosomal protein SA	RPSA	4	6	6	6	6	5	4	6	5	4	6	5	4	27.4	0	0.53426	13	0.647	13	1.1178	13	-2.01578	-1.79387	-0.892163	-0.677322	0.256383	FALSE	FALSE	-0.641524	0.00842249	FALSE	TRUE	-0.0820521	0.890186	FALSE	FALSE	1.1149	4	0.71064	4	0.64815	4	0.50406	4	0.60723	4	1.1251
A0A0C4DG89;Q7L014;D6RJA6;H0Y9U3	Probable ATP-dependent RNA helicase DDX46	DDX46	4	8	8	8	3	8	4	3	8	4	3	8	4	9.1	0	0.91667	6	1.6879	6	1.7235	6	-0.11949	0.427646	0.650313	-0.290241	0.845492	FALSE	FALSE	0.323179	0.308737	FALSE	FALSE	0.467455	0.333513	FALSE	FALSE	0.76389	5	1.3295	5	1.6316	5	0.95271	3	1.9283	3	1.7391
A0A0C4DG98;Q8NI27;H0Y815;Q8NI27-2	THO complex subunit 2	THOC2	4	12	12	12	6	12	7	6	12	7	6	12	7	9.3	0	1.0413	17	1.6018	17	1.607	17	0.240405	0.268752	0.403087	-0.0156512	0.990825	FALSE	FALSE	0.572571	0.0151998	TRUE	FALSE	0.633837	0.194605	FALSE	FALSE	0.70453	5	1.3068	5	1.8112	5	0.9883	7	1.483	7	1.607
A0A0C4DGB1;Q9UNQ2;D6RCL3	Probable dimethyladenosine transferase	DIMT1	3	4	4	4	2	4	3	2	4	3	2	4	3	14.9	0	1.4383	3	2.5856	3	1.8203	3	1.07124	1.72191	0.843339	0.274533	0.85747	FALSE	FALSE	0.882358	0.0270356	TRUE	FALSE	0.650266	0.187702	FALSE	FALSE	0.96022	2	1.0434	2	1.0866	2	1.635	3	2.628	3	1.8203
A0A2R8YDW2;A0A2R8Y4X2;A0A2R8YD40;A0A2R8YDJ9;A0A2R8Y425;A0A2R8Y5J0;A0A2R8YFK9;A0A2R8YFD8;F5GWX5;A0A2R8Y212;A0A2R8Y521;A0A0C4DGG9;Q14839;Q14839-2;A0A2R8YER1;A0A2R8Y8C1;A0A2R8Y7I0;K7EMY3;A0A2R8Y8B3;A0A2R8Y685;A0A2R8Y5Z7;Q8TDI0;A0A2R8YE38;A0A2R8Y5M9;A0A2R8Y7M9;F2Z2R5;Q12873-2;Q12873;Q12873-3	Chromodomain-helicase-DNA-binding protein 4;Chromodomain-helicase-DNA-binding protein 5	CHD4	29	8	8	7	4	7	2	4	7	2	4	7	2	7.1	0	0.72867	5	1.1846	5	1.7754	5	-0.925706	-0.467485	0.755115	-0.456014	0.609188	FALSE	FALSE	-0.0518921	0.824596	FALSE	FALSE	0.43959	0.357777	FALSE	FALSE	0.47261	3	0.78374	3	1.8583	3	0.73744	3	1.316	3	1.6486
A0A0C4DGQ8;Q6IAN0;J3KRS1;J3QLK1;J3QKT1	Dehydrogenase/reductase SDR family member 7B	DHRS7B	5	6	6	6	5	6	5	5	6	5	5	6	5	26.8	0	0.82562	10	1.1941	10	1.4574	10	-0.486945	-0.449968	0.0579176	0.154463	0.959173	FALSE	FALSE	0.377365	0.0833331	FALSE	FALSE	0.474785	0.330018	FALSE	FALSE	1.9837	4	1.6322	4	1.1837	4	0.85878	3	1.1487	3	1.4735
A0A0C4DGS1;P39656-3;P39656;P39656-2;U3KQ84	Dolichyl-diphosphooligosaccharide--protein glycosyltransferase 48 kDa subunit	DDOST	5	5	5	5	5	5	5	5	5	5	5	5	5	12.1	0	0.47676	9	0.82587	9	1.542	9	-2.41574	-1.25857	0.257238	-0.718563	0.206578	FALSE	FALSE	-0.265797	0.134671	FALSE	FALSE	0.444767	0.355298	FALSE	FALSE	1.046	3	0.82587	3	0.76252	3	0.47676	3	0.79023	3	1.7695
A0A0C4DGX4;Q13616	Cullin-1	CUL1	2	2	2	2	2	2	1	2	2	1	2	2	1	2.9	0	0.71356	3	1.1936	3	1.8665	3	-0.999309	-0.450886	0.931874	-0.245344	0.937119	FALSE	FALSE	0.156406	0.488884	FALSE	FALSE	0.473418	0.428641	FALSE	FALSE	0.81213	2	1.0696	2	1.348	2	0.87632	2	1.1613	2	1.43
K4DIB8;K4DIA8;A0A0D9SEI9;A0A0D9SFE1;E9PJH7;Q9H936;A0A0D9SFA8;K4DIB0;K4DIA2;A0A0D9SG84;E9PI74;E9PQ36;K4DIB6;K4DIB3;E9PS95;Q9H1K4;E9PJY0;A0A0A6YYN8	Mitochondrial glutamate carrier 1;Mitochondrial glutamate carrier 2	SLC25A22	18	4	4	4	3	4	4	3	4	4	3	4	4	35.6	0	1.1584	10	1.687	10	1.6968	10	0.514534	0.426027	0.595162	0.191636	0.947078	FALSE	FALSE	0.753652	0.0121097	TRUE	FALSE	0.849304	0.0810945	FALSE	FALSE	1.6012	4	2.2993	4	1.6195	4	0.9544	3	1.433	3	1.9376
F5H7D6;H0YNT2;A0A0D9SES8;H0YKT5;H0YKN8;H0YL70;Q04726-2;Q04726-7;Q04726-3;Q04726-6;Q04726-5;Q04726-4;Q04726;H0YKH0;H0YLW9;H0YLI3	Transducin-like enhancer protein 3	LITAF	16	2	2	1	2	1	2	2	1	2	1	1	1	3.7	0	1.281	9	2.3753	9	1.4061	9	0.77331	1.46445	-0.0696755	0.154564	0.959173	FALSE	FALSE	0.919524	0.00393353	TRUE	FALSE	0.749121	0.12114	FALSE	FALSE	1.0231	3	2.3925	3	2.0578	3	0.76674	2	1.6724	2	2.1811
A0A0D9SFB3;A0A2R8YF78;A0A0D9SG12;A0A2R8YFS5;A0A2R8Y4A4;A0A0D9SF53;O00571;A0A2R8Y5G6;A0A2R8YCW1;A0A2R8YFR4;A0A2R8Y645;O00571-2;A0A2R8YDT5;A0A2R8Y7T2;F6S8Q4;A0A2R8YDH3;O15523-2;O15523;A0A0J9YVQ7;A0A087WVZ1;O15523-3;A0A2R8YCU0;A0A2R8Y650;A0A087WX09;A0A2R8Y770;A0A2R8YF89;C9J8G5;C9J081;D6RCM4;Q9NQI0-3;Q9NQI0-2;Q9NQI0-4;Q9NQI0	ATP-dependent RNA helicase DDX3X;ATP-dependent RNA helicase DDX3Y	DDX3X	33	18	17	17	14	14	13	13	13	12	13	13	12	30.3	0	1.395	32	1.6319	32	1.5242	32	0.992607	0.325251	0.216225	0.333792	0.799808	FALSE	FALSE	0.692294	0.00614002	TRUE	FALSE	0.423697	0.375608	FALSE	FALSE	1.0631	11	1.6247	11	1.6859	11	1.1455	10	1.7456	10	1.548
A0A0D9SG78;A0A1B0GW91;A0A1B0GWD5;A0A1B0GVB8;H3BPJ7;A0A1B0GVR6;H3BTP3;E9PH57;P15884-16;P15884-8;P15884-6;P15884-2;P15884-9;P15884-15;P15884-7;P15884-11;P15884-5;P15884-4;P15884-10;P15884-14;P15884-13;P15884-12;P15884;P15884-3;B4DZP2;H0YNP8;F5GY10;B4DGI9;Q99081-4;Q99081-2;Q99081;Q99081-3	Transcription factor 4;Transcription factor 12	TCF4	32	2	2	2	2	2	2	2	2	2	2	2	2	5.1	0	1.5985	5	2.0509	5	1.3615	5	1.34288	1.01881	-0.185214	0.541423	0.632342	FALSE	FALSE	0.916664	0.00766562	TRUE	FALSE	0.358969	0.552946	FALSE	FALSE	1.6524	2	1.8923	2	1.0747	2	1.2819	2	1.8832	2	1.5305
A0A0G2JIC6;Q9Y676	28S ribosomal protein S18b, mitochondrial	MRPS18B	2	3	3	3	2	3	3	2	3	3	2	3	3	21.4	0	1.1288	5	2.9024	5	3.0728	5	0.447951	2.07267	2.69287	0.199856	0.937119	FALSE	FALSE	1.48338	0.000650066	TRUE	FALSE	1.35268	0.00201718	TRUE	FALSE	1.4904	2	2.466	2	1.6637	2	0.99577	2	3.2246	2	3.4379
P0DMV9;P0DMV8;A0A0G2JIW1;P0DMV8-2;V9GZ37		HSPA1A	5	31	27	14	22	25	26	19	21	23	9	11	11	54.8	0	1.0104	88	1.6223	88	1.7694	88	0.162918	0.307345	0.743157	0.0966073	0.959173	FALSE	FALSE	0.682297	0.00607071	TRUE	FALSE	0.646806	0.188083	FALSE	FALSE	1.0425	21	1.6084	21	1.7604	21	0.80906	33	1.5191	33	1.8466
A0A0G2JNZ2;A0A0G2JPP5;Q14160;Q14160-3;A0A0G2JMS7;Q14160-2;H0YCG0;Q5T0G3;Q9BTT6-2;Q9BTT6	Protein scribble homolog	SCRIB	10	8	8	8	4	5	5	4	5	5	4	5	5	5.4	0	0.76608	7	1.2451	7	1.2869	7	-0.74985	-0.358248	-0.387203	-0.00393364	0.9951	FALSE	FALSE	0.306239	0.0987772	FALSE	FALSE	0.835857	0.0817493	FALSE	FALSE	0.59745	3	1.1638	3	2.4138	3	1.3657	7	1.3657	7	2.1956
A0A0G2JQ92;Q96BW9-2;Q96BW9-3;Q96BW9;H7C1A2	Phosphatidate cytidylyltransferase, mitochondrial	TAMM41	5	2	2	2	0	2	2	0	2	2	0	2	2	11.4	0	0.61579	3	1.1858	3	1.7924	3	-1.51692	-0.465265	0.788778	-0.41205	0.793892	FALSE	FALSE	0.361558	0.131888	FALSE	FALSE	0.772258	0.197047	FALSE	FALSE	NA	0	NA	0	NA	0	0.68013	2	1.2699	2	1.8637
A0A0J9YXZ5;P46940;H0YLE8;A0A087WWP1;E9PDT6;E7EWC2;F5H7S7;F2Z2E2;Q13576-3;Q13576-2;Q13576;Q86VI3	Ras GTPase-activating-like protein IQGAP1	IQGAP1	12	7	7	7	1	5	4	1	5	4	1	5	4	7.8	0	0.92261	9	0.55655	9	0.69034	9	-0.096802	-2.12412	-2.61965	-0.113018	0.961332	FALSE	FALSE	-0.446934	0.323312	FALSE	FALSE	-0.327666	0.593403	FALSE	FALSE	NA	0	NA	0	NA	0	0.94762	5	1.2145	5	1.1375
A0A0R4J2E8;A8MXP9;P43243;D6REM6;D6R991;H0Y8T4;B3KM87;P43243-2;D6R8Z5;D6RCM3;D6REK4;D6RB45;A0A1B0GX04;D6R9F3;D6RBS2;Q68E03;D6RAM9;D6RAY2;D6RBI2;D6RBK5;D6RE02;D6RIA2	Matrin-3	MATR3	22	12	12	12	8	8	12	8	8	12	8	8	12	22.6	0	1.4946	29	1.6975	29	1.2264	29	1.17	0.444858	-0.559807	0.350207	0.781746	FALSE	FALSE	0.773063	0.00814231	TRUE	FALSE	0.359784	0.462642	FALSE	FALSE	0.81266	7	1.7791	7	2.0997	7	1.4267	9	2.0763	9	1.4353
A0A0U1RQH7;G3XAC6;Q14498-3;Q14498-2;Q14498;H0Y4X3;A0A0U1RQW2;Q5QP23;A0A087X122;Q5QP22	RNA-binding protein 39	RBM39	10	6	6	6	4	6	5	4	6	5	4	6	5	30.6	0	1.4655	17	1.6772	17	1.1487	17	1.11943	0.408346	-0.794419	0.469183	0.58174	FALSE	FALSE	0.770199	0.00586458	TRUE	FALSE	0.137609	0.794107	FALSE	FALSE	1.0181	5	1.5469	5	1.451	5	1.4871	6	2.0454	6	1.1717
A0A0U1RR32;A0A0U1RRH7;Q99878;Q96KK5;Q9BTM1;Q16777;Q6FI13;P20671;P0C0S8;H0YFX9;Q9BTM1-2	Histone H2A type 1-J;Histone H2A type 1-H;Histone H2A.J;Histone H2A type 2-C;Histone H2A type 2-A;Histone H2A type 1-D;Histone H2A type 1;Histone H2A	HIST1H2AJ	11	7	7	1	6	6	5	6	6	5	1	1	1	27.8	0	0.55474	18	1.1199	18	1.9614	18	-1.88365	-0.59066	1.10706	-0.199892	0.937119	FALSE	FALSE	0.532614	0.151007	FALSE	FALSE	0.747806	0.12185	FALSE	FALSE	1.1381	6	0.76598	6	0.65924	6	1.3714	5	1.9142	5	1.4553
A0A0U1RRM4;P26599;P26599-2;P26599-3;A6NLN1;K7EKJ7;K7ELW5;K7ES59;A0A0D9SF20;K7EK45;X6R242;A0A087WU68;O95758-1;O95758-6;O95758-2;O95758;O95758-5;O95758-4	Polypyrimidine tract-binding protein 1	PTBP1	18	6	6	6	6	4	3	6	4	3	6	4	3	16.3	0	0.93575	6	1.1289	6	1.0746	6	-0.0471289	-0.573106	-1.03344	0.0899485	0.962405	FALSE	FALSE	0.0499119	0.799028	FALSE	FALSE	-0.0966928	0.865961	FALSE	FALSE	1.6395	7	0.8564	7	0.57954	7	0.87645	6	1.1788	6	1.2264
A0A1B0GTY9;A0A1B0GTJ4;A0A1B0GTG2;A0A1B0GW77;P49419-4;P49419-2;P49419;A0A0J9YWF7;A0A1B0GUY0;A0A1B0GV49;A0A1B0GUA1;A0A1B0GW82;A0A1B0GVU0;F8VVF2;H0YHM6	Alpha-aminoadipic semialdehyde dehydrogenase	ALDH7A1	15	5	5	5	4	4	4	4	4	4	4	4	4	12.5	0	0.86986	6	0.89115	6	1.2503	6	-0.303599	-1.09173	-0.490625	-0.139902	0.959173	FALSE	FALSE	-0.0253461	0.917312	FALSE	FALSE	0.278599	0.575271	FALSE	FALSE	1.5048	6	1.373	6	0.99741	6	0.68655	4	0.84373	4	1.2873
A0A1B0GU58;P05165-2;P05165;A0A1B0GWI4;P05165-3;A0A1B0GWA1;A0A1B0GUX9;Q5JVH2;H0Y5U0	Propionyl-CoA carboxylase alpha chain, mitochondrial	PCCA	9	5	5	5	5	4	2	5	4	2	5	4	2	11.5	0	0.93887	6	1.1674	6	1.3769	6	-0.0354368	-0.499561	-0.144897	0.045863	0.978786	FALSE	FALSE	0.182569	0.415916	FALSE	FALSE	0.182032	0.778023	FALSE	FALSE	0.82685	5	1.1002	5	1.3763	5	1.2888	3	1.1707	3	0.93515
A0A1B0GUA3;Q96EK5;A0A1B0GTE6;A0A0D9SFK7;A0A1B0GUH6;A0A1B0GV79;A0A1B0GVY9;A0A1B0GW21	KIF1-binding protein	KIAA1279	8	4	4	4	3	3	0	3	3	0	3	3	0	8.4	0	0.74552	3	0.5845	3	1.011	3	-0.845407	-2.01666	-1.25213	-0.414987	0.792512	FALSE	FALSE	-0.253413	0.281992	FALSE	FALSE	0.219439	0.728188	FALSE	FALSE	0.74552	3	0.78018	3	1.011	3	0.75456	2	0.90206	2	1.3408
A0A1B0GW44;A0A1B0GV23;A0A1B0GVD5;A0A1B0GWE8;P07339;H7C469;A0A1B0GVP3;A0A1B0GU92;A0A1B0GU03;F8WD96;C9JH19;H7C1V0;F8W787;A0A1B0GVF1	Cathepsin D;Cathepsin D light chain;Cathepsin D heavy chain	CTSD	14	7	7	7	6	6	6	6	6	6	6	6	6	21.2	0	0.16969	25	0.20025	19	1.055	19	-6.04432	-4.36584	-1.09942	-2.72446	3.51085e-14	FALSE	TRUE	-2.39432	0.000147179	FALSE	TRUE	-0.168636	0.749873	FALSE	FALSE	0.17831	7	0.15734	6	0.66484	6	0.11697	9	0.19764	6	0.98004
E9PJA7;A0A1W2PQ43;E9PK09;E9PQN2;E9PKI6;E9PK91;Q9NYF8-4;Q9NYF8-3;Q9NYF8-2;Q9NYF8;H0YF00	Bcl-2-associated transcription factor 1	BCLAF1	11	2	2	2	2	2	2	2	2	2	2	2	2	6.6	0	0.91891	6	1.1257	6	1.5365	6	-0.110917	-0.579331	0.244616	-0.207392	0.932353	FALSE	FALSE	0.211284	0.279001	FALSE	FALSE	0.369404	0.451445	FALSE	FALSE	0.4964	2	1.0199	2	1.9425	2	0.91891	2	1.3994	2	1.5365
A0A1X7SBZ2;A0A1W2PQ51;Q92841;Q92841-1;Q92841-3;Q92841-2;A0A0U1RQJ0	Probable ATP-dependent RNA helicase DDX17	DDX17	7	29	29	23	27	22	24	27	22	24	21	17	19	42.1	0	1.5396	74	2.0763	74	1.6614	74	1.24631	1.05616	0.520686	0.463748	0.591106	FALSE	FALSE	1.02413	0.001601	TRUE	FALSE	0.549847	0.261744	FALSE	FALSE	1.1454	25	1.9415	25	1.741	25	1.2773	25	2.2287	25	1.681
A0A286YF22;O43175;A0A2C9F2M7;A0A286YFA2;A0A286YFL2;A0A286YFM8;A0A286YER3;A0A286YFC8;A0A286YFB2;A0A286YF34;A0A286YF78;A0A286YFF3;A0A286YFK5;A0A286YFE1	D-3-phosphoglycerate dehydrogenase	PHGDH	14	13	13	13	10	9	9	10	9	9	10	9	9	27	0	0.9371	18	1.5486	18	1.4225	18	-0.042065	0.166246	-0.0281098	0.170053	0.959173	FALSE	FALSE	0.690699	0.0112881	TRUE	FALSE	0.361123	0.461179	FALSE	FALSE	2.082	4	2.0019	4	0.92873	4	0.73209	6	1.3339	6	1.5437
A0A2R8Y6G6;P06733;P06733-2;K7EM90;A0A2R8Y879;A0A2R8YEM5;A0A2R8Y798;K7ERS8;A0A2R8YEG5;F5H1C3;E5RI09;E5RG95;K7EPM1;K7EKN2;E5RGZ4;F5H0C8;P13929-3;P09104-2;P13929-2;P13929;P09104	Alpha-enolase;Enolase	ENO1	21	12	12	12	11	8	10	11	8	10	11	8	10	35	0	0.70316	23	0.84211	23	1.216	23	-1.05088	-1.21586	-0.590333	-0.325926	0.803057	FALSE	FALSE	-0.194334	0.294181	FALSE	FALSE	0.0271907	0.968409	FALSE	FALSE	1.5307	8	1.0151	8	0.62882	8	0.6059	6	0.83678	6	1.2491
A0A2R8Y6J3;P46777	60S ribosomal protein L5	RPL5	2	3	3	3	1	3	3	1	3	3	1	3	3	13	0	0.95819	3	1.5916	3	1.7637	3	0.0264441	0.249365	0.731759	0.569427	0.413658	FALSE	FALSE	0.962071	0.00289426	TRUE	FALSE	0.596785	0.219291	FALSE	FALSE	2.9629	2	2.3954	2	0.80845	2	1.0869	3	1.7815	3	2.4259
A0A2R8YDQ9;A0A2R8Y6Y7;Q9P2R7-2;Q9P2R7;Q5T9Q5;A0A0U1RQL1;Q5T9Q8;A0A0U1RQF8;A0A2R8Y5P6;A0A2R8Y6E6;A0A0U1RRI1;A0A0U1RQU7;A0A2R8Y5P4	Succinyl-CoA ligase [ADP-forming] subunit beta, mitochondrial	SUCLA2	13	10	10	10	5	8	7	5	8	7	5	8	7	23.7	0	0.94298	13	1.9298	13	1.8508	13	-0.020094	0.834102	0.902036	0.222003	0.921832	FALSE	FALSE	1.06176	0.00413122	TRUE	FALSE	0.876686	0.0741261	FALSE	FALSE	1.8344	3	2.9463	3	1.6863	3	0.94298	5	1.7807	5	1.9835
E7EX53;A0A2R8Y738;A0A2R8YEM3;E7EQV9;P61313;E7ENU7;P61313-2	Ribosomal protein L15;60S ribosomal protein L15	RPL15	7	2	2	2	2	1	1	2	1	1	2	1	1	17.3	0	0.95576	7	1.5038	7	1.6001	7	0.0199124	0.0771556	0.387887	0.120943	0.959173	FALSE	FALSE	0.5231	0.0162939	TRUE	FALSE	0.766827	0.113435	FALSE	FALSE	1.9132	5	1.3468	5	1.5375	5	0.8382	3	1.5144	3	1.7658
B1ALA9;A0A2R8Y7H4;P60891;P60891-2;A0A0B4J207;P21108;Q15244;B1ALA7	Ribose-phosphate pyrophosphokinase 1;Ribose-phosphate pyrophosphokinase 3	PRPS1	8	6	6	2	3	5	5	3	5	5	1	2	2	20	0	1.0627	14	1.5677	14	1.4655	14	0.292733	0.203447	0.0774958	0.195671	0.939865	FALSE	FALSE	0.585423	0.0113187	TRUE	FALSE	0.357829	0.464154	FALSE	FALSE	1.4138	3	1.3697	3	0.93212	3	1.0611	5	1.5625	5	1.5359
A0A2R8Y811;P62263;E5RH77	40S ribosomal protein S14	RPS14	3	9	9	9	7	7	8	7	7	8	7	7	8	42	0	1.6568	23	2.058	23	1.1993	23	1.43502	1.0293	-0.639902	0.897644	0.0694985	FALSE	FALSE	1.07355	0.00143349	TRUE	FALSE	0.161086	0.760887	FALSE	FALSE	2.6513	8	2.0571	8	0.77707	8	1.7704	6	2.2893	6	1.2427
F8VZI0;A0A2R8Y891;P08237-2;P08237;P08237-3;F8VP00;F8W1J8;F8VSF7;F8VW30;F8VSL1;F8VUB8;F8VYK8;F8VTQ3;F8VX13;F8VNX2;F8VZQ1;F8VVE3	ATP-dependent 6-phosphofructokinase, muscle type	PFKM	17	3	2	2	3	2	3	2	2	2	2	2	2	5.6	0	0.95952	6	1.3148	6	1.1094	6	0.030012	-0.238795	-0.919201	0.152283	0.959173	FALSE	FALSE	0.435644	0.0476645	TRUE	FALSE	0.16001	0.760887	FALSE	FALSE	1.0647	2	1.4194	2	1.2126	2	0.8036	2	1.1206	2	1.1845
A0A2R8YCS7;Q9Y3Z3-3;Q9Y3Z3-4;Q9Y3Z3;A0A2R8YD90;A0A2R8Y586;A0A2R8Y6J9;A0A2R8YF51;A0A2R8Y5D2;A0A2R8YG48;A0A2R8Y7R5;A0A2R8Y755;A0A2R8YF18;A0A2R8YFV6	Deoxynucleoside triphosphate triphosphohydrolase SAMHD1	SAMHD1	14	6	6	6	3	5	3	3	5	3	3	5	3	10.7	0	1.4621	8	1.7562	8	1.3982	8	1.11345	0.548028	-0.0898712	0.497829	0.530199	FALSE	FALSE	0.774832	0.00545471	TRUE	FALSE	0.470135	0.332941	FALSE	FALSE	1.5124	3	1.9086	3	1.5631	3	1.0996	4	1.4501	4	1.5377
A0A2R8YD50;P51659;E7EWE5;P51659-3;P51659-2;E7ER27;G5E9S2;E7ET17;A0A2R8Y7L2;A0A2R8YDT8;E7EPL9;A0A2R8YF45;A0A2R8YEG2;A0A2R8Y7W2	Peroxisomal multifunctional enzyme type 2;(3R)-hydroxyacyl-CoA dehydrogenase;Enoyl-CoA hydratase 2	HSD17B4	14	13	13	13	10	12	9	10	12	9	10	12	9	29.7	0	0.58863	28	0.64933	28	1.17	28	-1.67536	-1.78599	-0.728562	-0.751327	0.175071	FALSE	FALSE	-0.479166	0.0303509	FALSE	TRUE	0.210252	0.671942	FALSE	FALSE	0.51604	10	0.6396	10	1.1339	10	0.57171	12	0.68805	12	1.249
A0A2R8YFH5;Q15437;Q5QPE2;Q5QPE1;A0A2R8YF30;A0A2R8Y633;A0A2R8Y7S7	Protein transport protein Sec23B	SEC23B	7	5	4	4	2	4	1	2	3	0	2	3	0	10.9	0	0.61086	5	0.78025	5	1.4295	5	-1.54515	-1.38318	-0.0105141	-0.771761	0.327304	FALSE	FALSE	-0.254559	0.300304	FALSE	FALSE	0.69577	0.248737	FALSE	FALSE	0.56158	2	0.94217	2	1.6777	2	0.61086	3	0.74578	3	1.5638
A2A274;Q99798	Aconitate hydratase, mitochondrial	ACO2	2	10	10	10	3	9	7	3	9	7	3	9	7	17.8	0	0.87998	9	1.1057	9	1.2602	9	-0.26297	-0.618645	-0.462354	-0.0887082	0.962405	FALSE	FALSE	0.010872	0.964803	FALSE	FALSE	0.146262	0.780668	FALSE	FALSE	0.71741	3	0.79588	3	1.3246	3	0.68598	4	0.9501	4	1.3391
A2IDA3;P29372-5;P29372-4;P29372-2;P29372	DNA-3-methyladenine glycosylase	MPG	5	2	2	2	2	2	2	2	2	2	2	2	2	9.6	0	1.3605	6	1.5635	6	1.2979	6	0.928191	0.195306	-0.356694	0.423165	0.781746	FALSE	FALSE	0.406581	0.116001	FALSE	FALSE	0.0229399	0.980739	FALSE	FALSE	NA	1	NA	1	NA	1	1.2987	3	1.4805	3	1.2042
A2RRP1-2;A2RRP1;H0Y5G7	Neuroblastoma-amplified sequence	NBAS	3	6	6	6	4	6	2	4	6	2	4	6	2	3.5	0	0.74647	6	1.6833	6	2.3769	6	-0.840933	0.419364	1.78577	-0.280105	0.852444	FALSE	FALSE	0.752214	0.005067	TRUE	FALSE	1.03167	0.0291795	TRUE	FALSE	0.67669	4	1.8685	4	2.5585	4	0.78264	3	1.6961	3	2.2942
A3KMH1-3;A3KMH1;A3KMH1-2	von Willebrand factor A domain-containing protein 8	VWA8	3	6	6	6	2	5	2	2	5	2	2	5	2	3.6	0	0.72955	5	1.8562	5	2.2967	5	-0.921467	0.716093	1.66453	-0.369614	0.838243	FALSE	FALSE	0.824559	0.0109212	TRUE	FALSE	1.23911	0.0346335	TRUE	FALSE	0.84771	2	1.7852	2	2.1771	2	0.70668	4	1.7569	4	2.5594
A6NCQ0;A6NJU6;A6NFX8;Q9UKK9;C9JYY9;H0YEY4	ADP-sugar pyrophosphatase	NUDT5	6	2	2	2	1	2	1	1	2	1	1	2	1	15.6	0	0.82777	5	1.4904	5	1.8005	5	-0.477809	0.049992	0.804705	-0.402278	0.802002	FALSE	FALSE	0.519221	0.0554076	FALSE	FALSE	1.03468	0.0810945	FALSE	FALSE	0.81893	2	1.5543	2	1.8979	2	0.69913	2	1.3215	2	2.2114
A6ND22;Q9Y3D3-2;Q9Y3D3	28S ribosomal protein S16, mitochondrial	MRPS16	3	2	2	2	2	2	2	2	2	2	2	2	2	26.3	0	1.517	3	2.7455	3	2.9235	3	1.20827	1.90402	2.51692	0.332084	0.801983	FALSE	FALSE	1.60604	0.000594923	TRUE	FALSE	1.37363	0.00169746	TRUE	FALSE	1.5738	2	3.2464	2	2.0629	2	1.1567	2	3.4078	2	3.1568
A6NEM2;P51610-2;P51610;P51610-4;P51610-3	Host cell factor 1;HCF N-terminal chain 1;HCF N-terminal chain 2;HCF N-terminal chain 3;HCF N-terminal chain 4;HCF N-terminal chain 5;HCF N-terminal chain 6;HCF C-terminal chain 1;HCF C-terminal chain 2;HCF C-terminal chain 3;HCF C-terminal chain 4;HCF C-terminal chain 5;HCF C-terminal chain 6	HCFC1	5	3	3	3	1	2	3	1	2	3	1	2	3	2.3	0	1.0203	7	0.81483	6	0.80696	6	0.187999	-1.28808	-2.06015	0.0843312	0.975469	FALSE	FALSE	-0.0964315	0.685382	FALSE	FALSE	-0.308153	0.609605	FALSE	FALSE	NA	1	NA	1	NA	1	0.75865	2	1.0238	2	1.3408
A6NHR9-2;A6NHR9;J3KTL8;A6NHR9-3;J3QSH1;A0A2R8YE92	Structural maintenance of chromosomes flexible hinge domain-containing protein 1	SMCHD1	6	8	8	8	5	7	4	5	7	4	5	7	4	6.1	0	0.91738	9	1.4539	9	1.5911	9	-0.11677	-0.0182508	0.367963	0.210852	0.932353	FALSE	FALSE	0.638509	0.0102959	TRUE	FALSE	0.447235	0.352508	FALSE	FALSE	0.78093	6	1.4235	6	1.8267	6	0.91738	5	1.4539	5	1.5912
A6NJA2;P54578-2;P54578-3;P54578;J3QQT6;J3KS55	Ubiquitin carboxyl-terminal hydrolase;Ubiquitin carboxyl-terminal hydrolase 14	USP14	6	3	3	3	3	2	2	3	2	2	3	2	2	7.8	0	1.0055	7	1.2488	7	1.3204	7	0.150413	-0.35174	-0.295087	-0.109439	0.959173	FALSE	FALSE	0.292913	0.143442	FALSE	FALSE	0.329483	0.506707	FALSE	FALSE	1.3136	3	1.4363	3	0.86424	3	0.67984	2	1.0306	2	1.5664
A6NNK5;Q12888;Q12888-3;Q12888-2;M0R142;H7BZY0	Tumor suppressor p53-binding protein 1	TP53BP1	6	4	4	4	2	3	1	2	3	1	2	3	1	2.9	0	0.74807	4	1.5473	4	1.8136	4	-0.833413	0.163697	0.830313	-0.523292	0.659255	FALSE	FALSE	0.5176	0.0554076	FALSE	FALSE	0.970419	0.100808	FALSE	FALSE	0.56517	2	1.5473	2	2.8564	2	0.85658	3	1.3245	3	1.3441
A8K2U0;F5GXP1;H0YGG5;A8K2U0-2	Alpha-2-macroglobulin-like protein 1	A2ML1	4	8	8	8	8	6	3	8	6	3	8	6	3	7	0	0.11384	8	0.15217	7	0.82664	7	-7.44644	-4.96798	-1.97378	-3.25522	1.56085e-13	FALSE	TRUE	-2.96318	0.00109199	FALSE	TRUE	-0.322787	0.598129	FALSE	FALSE	0.10639	4	0.18913	4	1.1057	4	0.1031	3	0.086942	2	0.57813
Q5TIG5;A8MQ02;J3KN01;P55196-2;P55196-6;P55196-3;P55196-1;P55196;P55196-5;H0Y7R8;F8W9I4;E9PFY5	Afadin	MLLT4	12	4	4	4	2	4	3	2	4	3	2	4	3	3.6	0	0.57451	3	0.97865	3	1.8202	3	-1.76064	-0.886328	0.843145	-0.525728	0.482351	FALSE	FALSE	0.0293862	0.892444	FALSE	FALSE	0.638993	0.191703	FALSE	FALSE	0.53309	2	1.3006	2	2.2938	2	0.63562	4	0.90702	4	1.5017
R9WNI0;A8MQB8;G3V0J0;Q06787-8;Q06787-6;Q06787-2;Q06787-4;Q06787-5;Q06787-9;Q06787-7;Q06787-3;Q06787;A0A087WXI3;Q06787-11;Q06787-10;A0A087X1M7;A0A087WWU4;A0A087WY29;Q8IXW7;E7EU85;E9PFF5;B4DXZ6;P51114-3;P51114-2;P51114;P51116	Fragile X mental retardation protein 1	FMR1	26	3	3	3	2	2	3	2	2	3	2	2	3	4.6	0	1.2967	3	0.82874	3	0.61359	3	0.804644	-1.25096	-3.04211	0.532187	0.46785	FALSE	FALSE	-0.16577	0.431547	FALSE	FALSE	-0.711034	0.143331	FALSE	FALSE	1.0567	2	0.88592	2	0.82147	2	1.4299	2	1.1232	2	0.82053
B0QYK0;Q01844-6;Q01844-3;Q01844;Q01844-5;H7BY36;A0A0D9SFL3;C9JGE3;Q01844-4;Q01844-2	RNA-binding protein EWS	EWSR1	10	2	2	2	2	2	2	2	2	2	2	2	2	6.1	0	0.77276	6	0.93751	6	1.2797	6	-0.719354	-0.980512	-0.407313	-0.267334	0.861993	FALSE	FALSE	-0.00232268	0.991288	FALSE	FALSE	0.167735	0.749873	FALSE	FALSE	0.5044	3	0.93201	3	1.7564	3	0.82524	3	1.2101	3	1.2998
B0YIW6;P48444;P48444-2;Q6P1Q5	Coatomer subunit delta	ARCN1	4	7	7	7	2	5	7	2	5	7	2	5	7	13.2	0	0.99948	13	1.6275	13	1.5124	13	0.134967	0.317057	0.188771	0.161725	0.959173	FALSE	FALSE	0.711731	0.00494469	TRUE	FALSE	0.439653	0.357777	FALSE	FALSE	1.6699	2	1.6192	2	0.93817	2	0.9108	5	1.6275	5	1.6703
B1AHD1;P55769	NHP2-like protein 1;NHP2-like protein 1, N-terminally processed	NHP2L1	2	3	3	3	1	2	3	1	2	3	1	2	3	26.5	0	1.2454	6	2.2214	6	1.3748	6	0.700812	1.26116	-0.150368	0.165137	0.959173	FALSE	FALSE	1.19598	0.00331656	TRUE	FALSE	1.15864	0.0487306	TRUE	FALSE	NA	1	NA	1	NA	1	2.0179	3	2.3628	3	1.3627
B1AK87;B1AK88;P47756-2;P47756;B1AK85	F-actin-capping protein subunit beta	CAPZB	5	3	3	3	0	3	2	0	3	2	0	3	2	13.1	0	0.53624	5	0.84224	5	1.6204	5	-2.00278	-1.21552	0.43242	-0.934588	0.163507	FALSE	FALSE	-0.32088	0.181095	FALSE	FALSE	0.633239	0.290406	FALSE	FALSE	NA	0	NA	0	NA	0	0.55966	3	0.85271	3	1.4831
B1AKQ8;F6X3N5;F6UT28;P62873-2;P62873	Guanine nucleotide-binding protein G(I)/G(S)/G(T) subunit beta-1	GNB1	5	2	2	1	2	2	2	2	2	2	1	1	1	22.4	0	0.68058	8	1.0189	8	1.4635	8	-1.16553	-0.797937	0.0726717	-0.34631	0.781746	FALSE	FALSE	0.126572	0.521312	FALSE	FALSE	0.537988	0.273655	FALSE	FALSE	1.053	2	1.2586	2	1.2708	2	0.70511	3	1.1669	3	1.6015
G3V4W0;B4DY08;B2R5W2;G3V4C1;P07910-2;G3V576;G3V2Q1;P07910-4;P07910;G3V555;G3V575;G3V5X6;G3V3K6;G3V251;P0DMR1;B7ZW38;A0A0G2JPF8;A0A0G2JNQ3;P07910-3;O60812;B2RXH8;B4DSU6;G3V2D6;G3V5V7;G3V2H6;G3V4M8	Heterogeneous nuclear ribonucleoproteins C1/C2;Heterogeneous nuclear ribonucleoprotein C-like 1;Heterogeneous nuclear ribonucleoprotein C-like 2	HNRNPC	26	12	12	12	11	11	11	11	11	11	11	11	11	39.7	0	1.8165	39	1.7341	39	1.0659	39	1.67174	0.509596	-1.06258	0.916329	0.060347	FALSE	FALSE	0.762662	0.0182187	TRUE	FALSE	-0.078668	0.893834	FALSE	FALSE	2.3629	13	1.1915	13	0.47888	13	2.3164	13	2.3497	13	1.0534
B3KQV6;P30153;E9PH38;C9J9C1	Serine/threonine-protein phosphatase 2A 65 kDa regulatory subunit A alpha isoform	PPP2R1A	4	4	4	4	2	2	4	2	2	4	2	2	4	13.2	0	0.89704	3	1.4907	3	1.723	3	-0.195525	0.0506028	0.649288	0.229004	0.917814	FALSE	FALSE	0.677807	0.0173809	TRUE	FALSE	0.48226	0.323958	FALSE	FALSE	2.0735	3	1.9113	3	0.92181	3	0.81064	2	1.1825	2	1.5621
B3KY94;O14735-3;O14735;H3BUR9	CDP-diacylglycerol--inositol 3-phosphatidyltransferase	CDIPT	4	2	2	2	2	2	2	2	2	2	2	2	2	8.9	0	0.75896	6	1.3716	6	1.7171	6	-0.782648	-0.146044	0.637172	-0.082986	0.975469	FALSE	FALSE	0.640755	0.0424275	TRUE	FALSE	0.737828	0.215576	FALSE	FALSE	1.2242	2	1.8655	2	1.5912	2	NA	1	NA	1	NA
B4DJ81;P28331-3;P28331-4;P28331-5;P28331;P28331-2	NADH-ubiquinone oxidoreductase 75 kDa subunit, mitochondrial	NDUFS1	6	12	12	12	10	8	6	10	8	6	10	8	6	29.6	0	0.65845	16	1.11	16	1.4778	16	-1.28164	-0.610132	0.10702	-0.378286	0.744973	FALSE	FALSE	0.145979	0.393457	FALSE	FALSE	0.361071	0.461179	FALSE	FALSE	0.57592	6	1.11	6	1.5112	6	0.63398	6	1.0211	6	1.6791
B4DJV2;O75390;A0A0C4DGI3;H0YIC4;F8VTT8;F8W4S1;H0YH82;F8W642;F8VZK9;F8VX07;F8VRP1;F8VX68;F8VPF9;F8VU34;F8VPA1;F8W1S4	Citrate synthase;Citrate synthase, mitochondrial	CS	16	5	5	5	4	3	5	4	3	5	4	3	5	14.1	0	0.64056	5	0.85725	5	1.07	5	-1.37839	-1.17679	-1.04882	-0.391758	0.72895	FALSE	FALSE	-0.421581	0.0400174	FALSE	TRUE	-0.0323813	0.963931	FALSE	FALSE	1.1892	6	0.83916	6	0.71435	6	0.64056	3	0.69219	3	1.07
B4DLN1;Q9UBX3;Q9UBX3-2;F6RGN5;I3L1E8	Mitochondrial dicarboxylate carrier	MRPL12	5	9	9	5	5	7	7	5	7	7	2	4	3	26.2	0	0.70918	12	1.5824	12	1.7741	12	-1.02094	0.231772	0.752528	-0.514053	0.497314	FALSE	FALSE	0.660177	0.0068866	TRUE	FALSE	0.879277	0.073011	FALSE	FALSE	0.73989	4	1.576	4	1.3127	4	0.63663	5	1.6817	5	2.2905
B4DR61;P61619;H7C1Q9;C9JXC6;H7C069;A6NK38;F2Z2C7;A6NIF9;C9JJV4;P61619-3	Protein transport protein Sec61 subunit alpha isoform 1	SEC61A1	10	2	2	1	2	2	2	2	2	2	1	1	1	4.1	0	0.6681	9	1.1792	9	1.5135	9	-1.23053	-0.477505	0.19134	-0.478549	0.568399	FALSE	FALSE	0.072114	0.718709	FALSE	FALSE	0.537476	0.273655	FALSE	FALSE	1.1908	4	1.2993	4	1.1647	4	0.58748	2	0.97519	2	1.6409
J3QS39;F5H6Q2;F5GYU3;F5H2Z3;F5H265;B4DV12;F5H388;F5H747;F5GXK7;J3QKN0;Q5PY61;Q96C32;P0CG47;P0CG48;J3QTR3;P62987;P62979;M0R1V7;Q49A90;M0R1M6;M0R2S1;A0A2R8Y422;J3QSA3;F5GZ39	Polyubiquitin-B;Ubiquitin;Polyubiquitin-C;Ubiquitin;Ubiquitin-60S ribosomal protein L40;Ubiquitin;60S ribosomal protein L40;Ubiquitin-40S ribosomal protein S27a;Ubiquitin;40S ribosomal protein S27a	UBB	24	9	9	9	5	6	9	5	6	9	5	6	9	78.5	0	1.4828	46	2.1018	46	1.457	46	1.14961	1.09321	0.0569479	0.437366	0.644314	FALSE	FALSE	0.988362	0.00285969	TRUE	FALSE	0.462298	0.33888	FALSE	FALSE	1.3167	14	1.6262	14	1.3007	14	1.5136	16	2.3708	16	1.5699
B4DY09;Q12905;X6R6Z1;A0A0A0MRL0	Interleukin enhancer-binding factor 2	ILF2	4	4	4	4	4	2	2	4	2	2	4	2	2	17	0	1.2188	9	1.4771	9	1.1719	9	0.645276	0.0227884	-0.722746	0.519368	0.491883	FALSE	FALSE	0.529857	0.0155119	TRUE	FALSE	0.0125529	0.988322	FALSE	FALSE	2.5296	4	1.488	4	0.6386	4	1.1529	2	1.5021	2	1.2367
B5MCF9;O00541;B3KXD6;O00541-2	Pescadillo homolog	PES1	4	5	5	5	4	3	4	4	3	4	4	3	4	12.8	0	1.1018	8	1.5188	8	1.3512	8	0.385676	0.107277	-0.212434	-0.120116	0.959173	FALSE	FALSE	0.304701	0.266296	FALSE	FALSE	0.503425	0.304505	FALSE	FALSE	0.62075	3	1.5809	3	2.6955	3	1.1568	3	1.478	3	1.3022
B5MDF5;P62826;J3KQE5;F5H018;H0YFC6;B4DV51;A0A087X0W0	GTP-binding nuclear protein Ran	RAN	7	5	5	5	3	5	5	3	5	5	3	5	5	17.6	0	0.81837	14	1.0126	14	1.2225	14	-0.517925	-0.81154	-0.571224	-0.377679	0.744973	FALSE	FALSE	-0.069582	0.738623	FALSE	FALSE	0.305975	0.535373	FALSE	FALSE	1.0375	3	1.1078	3	1.1113	3	0.82787	6	1.0348	6	1.2151
Q99613-2;Q99613;B5ME19;H3BPE4	Eukaryotic translation initiation factor 3 subunit C;Eukaryotic translation initiation factor 3 subunit C-like protein	EIF3C	4	4	4	4	2	4	3	2	4	3	2	4	3	6	0	0.79376	5	1.1693	5	1.2907	5	-0.625174	-0.495995	-0.376634	-0.38933	0.730867	FALSE	FALSE	0.109902	0.51842	FALSE	FALSE	0.318278	0.520049	FALSE	FALSE	0.56637	3	1.0546	3	1.5202	3	0.75036	4	1.0315	4	1.4409
B7WPG3;C9IYN3;D6W592;Q8WVV9-5;Q8WVV9-4;Q8WVV9;C9JJZ7;H7BXH8;Q8WVV9-3;Q8WVV9-2	Heterogeneous nuclear ribonucleoprotein L-like	HNRPLL	10	4	4	4	1	3	3	1	3	3	1	3	3	15.4	0	0.9608	4	1.3655	4	1.6159	4	0.0334412	-0.155819	0.422597	-0.211133	0.959173	FALSE	FALSE	0.419198	0.090217	FALSE	FALSE	0.719069	0.228532	FALSE	FALSE	NA	1	NA	1	NA	1	0.81346	3	1.3437	3	1.7054
B7Z6D5;Q96GQ7;A0A087X059;A0A087WYH5	Probable ATP-dependent RNA helicase DDX27	DDX27	4	12	12	12	12	10	8	12	10	8	12	10	8	17.1	0	1.2477	26	1.9919	26	1.4458	26	0.705558	0.930222	0.0296893	0.117496	0.959173	FALSE	FALSE	0.609007	0.0881999	FALSE	FALSE	0.490749	0.317056	FALSE	FALSE	0.66897	10	2.0101	10	2.9962	10	1.4377	9	2.0644	9	1.3512
B7Z9I1;Q5T4U5;P11310;P11310-2;E9PJM9;H0YDT5;E9PRX4	Medium-chain specific acyl-CoA dehydrogenase, mitochondrial	ACADM	7	7	7	7	7	7	5	7	7	5	7	7	5	23.6	0	0.8082	13	1.1696	13	1.4235	13	-0.561849	-0.495432	-0.0255909	-0.0406975	0.978578	FALSE	FALSE	0.417683	0.131888	FALSE	FALSE	0.416427	0.383126	FALSE	FALSE	1.7818	3	2.0174	3	1.1233	3	0.75042	6	1.1254	6	1.4279
H7C463;C9J406;B9A067;Q16891-3;Q16891-2;Q16891-4;Q16891;A0A087WYS0;D6RAW4	MICOS complex subunit MIC60	IMMT	9	12	12	12	9	9	9	9	9	9	9	9	9	25.8	0	0.93326	24	1.6414	24	1.8165	24	-0.056488	0.342867	0.835957	0.174538	0.959173	FALSE	FALSE	0.677844	0.00725913	TRUE	FALSE	0.647079	0.188083	FALSE	FALSE	0.82694	10	1.4173	10	1.8419	10	0.90297	7	1.697	7	2.088
C9J2Y4;E7EQY1;Q96C01	Protein FAM136A	FAM136A	3	2	2	2	2	2	1	2	2	1	2	2	1	16.2	0	0.84192	5	0.8436	5	1.0216	5	-0.418273	-1.21199	-1.21474	0.0332528	0.982913	FALSE	FALSE	-0.17766	0.470704	FALSE	FALSE	-0.127585	0.856662	FALSE	FALSE	1.4582	2	1.0101	2	0.77755	2	0.71813	2	0.77388	2	1.0776
C9J2Y9;P30876;C9J4M6;A0A1W2PPT5	DNA-directed RNA polymerase;DNA-directed RNA polymerase II subunit RPB2	POLR2B	4	10	10	10	7	8	4	7	8	4	7	8	4	11.7	0	0.9489	6	1.6123	6	1.7326	6	0.00138305	0.28858	0.668915	0.150275	0.959173	FALSE	FALSE	0.845724	0.00320678	TRUE	FALSE	0.535661	0.274662	FALSE	FALSE	0.82636	7	1.8449	7	1.8591	7	0.9489	4	1.6123	4	1.7326
C9J8Q5;P51649;P51649-2	Succinate-semialdehyde dehydrogenase, mitochondrial	ALDH5A1	3	5	5	5	4	3	5	4	3	5	4	3	5	15.6	0	0.83979	9	1.1932	9	1.509	9	-0.427171	-0.451621	0.180821	0.00223857	0.996502	FALSE	FALSE	0.427642	0.0650083	FALSE	FALSE	0.498901	0.309929	FALSE	FALSE	1.6321	3	1.7387	3	1.1974	3	0.75654	3	1.1932	3	1.5588
C9J8T0;P57772	Selenocysteine-specific elongation factor	EEFSEC	2	2	2	2	2	1	2	2	1	2	2	1	2	4.1	0	0.85199	4	1.0677	4	1.2478	4	-0.37651	-0.69534	-0.497799	0.354101	0.845492	FALSE	FALSE	0.268207	0.279493	FALSE	FALSE	-0.0475479	0.952657	FALSE	FALSE	0.83025	2	1.0677	2	1.409	2	NA	1	NA	1	NA
C9J979;Q5TA45-2;Q5TA45-3;Q5TA45;Q96HV7;C9IYS7;A0A087WYI0;Q5TA45-4;Q5TA45-5;E9PMA2;H0YE15;E9PJG0;E9PKA4;E9PNS4;A0A087WXT8;J3QRY6	Integrator complex subunit 11	CPSF3L	16	3	3	3	1	2	2	1	2	2	1	2	2	9.9	0	1.0562	5	1.8098	5	1.6056	5	0.276951	0.639267	0.400008	0.110307	0.962405	FALSE	FALSE	0.86414	0.0122549	TRUE	FALSE	0.701286	0.246012	FALSE	FALSE	NA	1	NA	1	NA	1	1.4065	2	2.0595	2	1.48
C9JA08;Q96D46;C9IY70;C9IZW9;C9K0C2;C9J0B9	60S ribosomal export protein NMD3	NMD3	6	3	3	3	1	3	1	1	3	1	1	3	1	7	0	0.88468	6	1.887	6	2.0486	6	-0.24426	0.766037	1.26071	-0.246735	0.937119	FALSE	FALSE	0.811348	0.0127059	TRUE	FALSE	1.05808	0.0763046	FALSE	FALSE	NA	1	NA	1	NA	1	0.88876	3	1.8888	3	2.1252
C9JF17;P05090	Apolipoprotein D	APOD	2	3	3	3	2	3	2	2	3	2	2	3	2	11.6	0	0.12558	6	0.14286	6	0.5349	6	-7.10169	-5.10644	-3.53407	-3.18136	5.32244e-19	FALSE	TRUE	-3.82154	0.000810987	FALSE	TRUE	-0.640189	0.191703	FALSE	FALSE	0.054145	2	0.028962	2	0.5349	2	0.15996	2	0.15991	2	0.99968
C9JG87;Q9NYK5;Q9NYK5-2	39S ribosomal protein L39, mitochondrial	MRPL39	3	3	3	3	2	2	3	2	2	3	2	2	3	12.8	0	0.5897	3	1.258	3	1.8888	3	-1.66898	-0.335643	0.973828	0.0253178	0.982913	FALSE	FALSE	0.699408	0.00614002	TRUE	FALSE	0.741211	0.125995	FALSE	FALSE	1.4453	2	1.5333	2	1.1077	2	0.84207	2	1.809	2	2.2324
C9JRZ6;F8WAR4;Q9NX63;A0A286YEX5	MICOS complex subunit MIC19	CHCHD3	4	4	4	4	4	4	3	4	4	3	4	4	3	15.1	0	0.84575	9	1.5748	9	2.0207	9	-0.402331	0.217161	1.21227	-0.0555488	0.97733	FALSE	FALSE	0.836243	0.00506523	TRUE	FALSE	0.84589	0.0810945	FALSE	FALSE	1.8958	4	2.1285	4	1.2311	4	0.8065	4	1.8157	4	2.3341
C9JVN9;Q9H9P8-2;Q9H9P8;G3V5S1;G3V272	L-2-hydroxyglutarate dehydrogenase, mitochondrial	L2HGDH	5	4	4	4	3	4	2	3	4	2	3	4	2	10.4	0	0.87321	8	1.2192	8	1.7139	8	-0.290098	-0.404348	0.630583	-0.0931298	0.96002	FALSE	FALSE	0.391768	0.0537539	FALSE	FALSE	0.722013	0.136001	FALSE	FALSE	1.4083	3	1.2448	3	1.2905	3	0.6491	4	1.2071	4	2.0813
C9JZR2;O60716-8;O60716-7;O60716-5;O60716-3;O60716-6;O60716-4;O60716-2;O60716;O60716-24;O60716-23;O60716-21;O60716-19;O60716-22;O60716-20;O60716-16;O60716-18;O60716-15;O60716-17;O60716-13;O60716-11;O60716-14;O60716-12;O60716-10;O60716-9;O60716-32;O60716-31;O60716-29;O60716-27;O60716-30;O60716-28;O60716-26;O60716-25;E9PRE2;H0YC95;E9PKL1	Catenin delta-1	CTNND1	36	6	6	6	4	6	4	4	6	4	4	6	4	10.2	0	0.72099	5	1.2615	5	1.5135	5	-0.962924	-0.32955	0.19134	-0.400399	0.706033	FALSE	FALSE	0.579986	0.0154353	TRUE	FALSE	0.86987	0.0750224	FALSE	FALSE	0.67995	8	1.3466	8	2.169	8	0.55809	6	1.4077	6	2.0898
D3DQ64;P27144	Adenylate kinase 4, mitochondrial	AK4	2	2	2	2	0	2	2	0	2	2	0	2	2	11.7	0	0.72196	3	1.8826	3	2.2005	3	-0.958201	0.758952	1.51338	-0.592778	0.55564	FALSE	FALSE	0.703584	0.0197463	TRUE	FALSE	1.12288	0.0583871	FALSE	FALSE	NA	0	NA	0	NA	0	0.60862	2	1.7233	2	2.417
D6R938;E9PBG7;E9PF82;Q13557-8;Q13557-12;Q13557-9;Q13557-10;Q13557-5;Q13557;Q13557-3;Q13557-6;Q13557-4;Q13557-11;H0Y9J2;H0Y9C2;Q13554-7;Q9UQM7;Q13554-4;Q9UQM7-2;Q13554-6;Q13554-3;Q13554-8;Q13554-5;Q13554-2;Q13554;H7BZC6	Calcium/calmodulin-dependent protein kinase type II subunit delta;Calcium/calmodulin-dependent protein kinase type II subunit beta;Calcium/calmodulin-dependent protein kinase type II subunit alpha	CAMK2D	26	3	3	2	1	2	2	1	2	2	1	1	1	8.4	0	1.1377	5	2.7818	5	2.445	5	0.468153	1.94388	1.88555	0.336752	0.85747	FALSE	FALSE	1.54609	0.001601	TRUE	FALSE	1.22052	0.0383562	TRUE	FALSE	NA	0	NA	0	NA	0	1.4019	2	3.0656	2	2.221
D6R9P3;D6RD18;D6RBZ0;Q99729-3;Q99729-2;Q99729-4;Q99729	Heterogeneous nuclear ribonucleoprotein A/B	HNRNPAB	7	4	4	4	4	4	4	4	4	4	4	4	4	15.4	0	1.8317	12	1.817	12	1.223	12	1.69317	0.651317	-0.569758	0.89562	0.0701703	FALSE	FALSE	0.846195	0.0309924	TRUE	FALSE	-0.00989697	0.991038	FALSE	FALSE	2.3444	4	1.047	4	0.47713	4	2.3588	4	2.7697	4	1.223
D6RAA6;P57088;H0Y8N0	Transmembrane protein 33	TMEM33	3	6	6	6	5	4	4	5	4	4	5	4	4	23	0	0.87774	11	1.1745	11	1.6679	11	-0.271923	-0.486263	0.53448	-0.469334	0.58174	FALSE	FALSE	0.148489	0.398701	FALSE	FALSE	0.649564	0.187702	FALSE	FALSE	1.0168	4	1.2292	4	1.3245	4	0.63641	4	1.1154	4	1.7474
D6RAN4;P32969;A0A2R8Y5Y7;H0Y9V9;E7ESE0;H0Y9R4	60S ribosomal protein L9	RPL9	6	5	5	5	2	2	3	2	2	3	2	2	3	28.2	0	0.93025	6	1.3749	6	1.384	6	-0.0678351	-0.140774	-0.126461	0.196761	0.939865	FALSE	FALSE	0.549156	0.0288175	TRUE	FALSE	0.352803	0.471662	FALSE	FALSE	1.7974	3	1.7723	3	0.91625	3	0.99943	3	1.5367	3	1.5451
H7BXG7;D6REX3;O94979-7;O94979-6;O94979-3;O94979-10;O94979-4;O94979-9;O94979-2;O94979;O94979-8;D6RHZ5;O94979-5;H0Y8W8;H0YAF5;H0Y8V7;H0YAB3	Protein transport protein Sec31A	SEC31A	17	5	5	5	3	4	1	3	4	1	3	4	1	6.4	0	0.77804	7	0.84443	7	1.351	7	-0.695436	-1.20983	-0.212965	-0.393386	0.805206	FALSE	FALSE	-0.122692	0.610588	FALSE	FALSE	0.316711	0.602864	FALSE	FALSE	0.89921	2	1.0316	2	1.116	2	0.64461	4	0.81775	4	1.39
D6RGZ2;Q96J01-2;Q96J01	THO complex subunit 3	THOC3	3	2	2	2	1	2	2	1	2	2	1	2	2	18.1	0	0.79582	3	1.2076	3	1.4092	3	-0.61607	-0.425313	-0.0617815	-0.612223	0.527368	FALSE	FALSE	0.0995515	0.660408	FALSE	FALSE	0.649702	0.279523	FALSE	FALSE	NA	1	NA	1	NA	1	0.57108	2	1.0531	2	1.6986
E5RI99;P62888;E5RJH3;A0A0C4DH44	60S ribosomal protein L30	RPL30	4	4	4	4	3	2	2	3	2	2	3	2	2	28.1	0	1.6828	3	1.5749	3	0.97791	3	1.47508	0.217353	-1.37141	0.629455	0.497314	FALSE	FALSE	1.4475	0.00688989	TRUE	FALSE	0.525141	0.367903	FALSE	FALSE	2.2345	4	3.824	4	1.1734	4	1.071	2	1.9452	2	1.7649
E9PD92;E7EM57;E7EUI8;P11413;P11413-2;P11413-3	Glucose-6-phosphate 1-dehydrogenase	G6PD	6	2	2	2	1	1	2	1	1	2	1	1	2	9.4	0	0.44115	3	0.56116	3	1.3613	3	-2.68842	-2.10603	-0.18574	-1.79889	0.000233212	FALSE	TRUE	-1.26036	0.00865088	FALSE	TRUE	0.263656	0.664696	FALSE	FALSE	0.33367	2	0.31053	2	0.94489	2	NA	1	NA	1	NA
E7EMV2;E7ESP9;P07197	Neurofilament medium polypeptide	NEFM	3	2	2	2	2	1	2	2	1	2	2	1	2	2.9	0	1.2591	6	1.4974	6	1.0356	6	0.728954	0.0642123	-1.16595	0.14779	0.959173	FALSE	FALSE	0.591742	0.214594	FALSE	FALSE	0.450308	0.453794	FALSE	FALSE	0.99166	2	2.5447	2	2.5661	2	NA	1	NA	1	NA
E7EMW7;O95071-2;O95071	E3 ubiquitin-protein ligase UBR5	UBR5	3	3	3	3	3	3	1	3	3	1	3	3	1	1.4	0	0.86351	3	2.0862	3	2.0593	3	-0.329335	1.0706	1.27911	-0.212381	0.959173	FALSE	FALSE	0.949652	0.00762831	TRUE	FALSE	0.715901	0.231136	FALSE	FALSE	0.93766	3	2.0862	3	1.6146	3	0.79449	3	1.7881	3	1.6709
E7EN32;O00255-3;O00255-2;O00255;Q9GZQ5;E7ENS2;E7EPR4;E7ET29	Menin	MEN1	8	3	3	3	3	3	1	3	3	1	3	3	1	6.5	0	0.55963	7	0.86721	7	1.3186	7	-1.85282	-1.15145	-0.299976	-0.873599	0.212338	FALSE	FALSE	-0.220804	0.329409	FALSE	FALSE	0.329215	0.591127	FALSE	FALSE	0.55963	3	0.84906	3	1.3186	3	0.53228	3	0.86721	3	1.197
K7EJL1;E7ENJ6;Q9BXS5;Q9BXS5-2;K7ENA7;K7EPR4;K7EJJ1;K7EMG5;Q9Y6Q5;Q9Y6Q5-2	AP-1 complex subunit mu-1	AP1M1	10	3	3	3	2	2	2	2	2	2	2	2	2	9.1	0	1.8325	3	2.1702	3	1.2547	3	1.69429	1.1904	-0.478032	0.596548	0.373723	FALSE	FALSE	0.548888	0.0154353	TRUE	FALSE	-0.0258297	0.968991	FALSE	FALSE	2.0485	2	1.3374	2	0.60961	2	1.2141	4	1.4409	4	1.1942
E7EPB3;P50914	60S ribosomal protein L14	RPL14	2	4	4	4	3	2	4	3	2	4	3	2	4	33.9	0	1.1917	6	1.7453	6	1.5171	6	0.587436	0.529134	0.199732	-0.0095953	0.994075	FALSE	FALSE	0.597021	0.0341717	TRUE	FALSE	0.691344	0.249931	FALSE	FALSE	0.98462	2	1.4366	2	1.6469	2	NA	1	NA	1	NA
E7EPM6;P33121-2;P33121-3;P33121;B7Z3Z9;D6RER0;H0Y9U7;H0Y9Z9;D6RG07;E7ERD7;Q9UKU0-7;Q9ULC5-4;Q9UKU0-2;Q9ULC5;Q9UKU0-5;Q9UKU0-3;Q9UKU0;Q9UKU0-9;Q9UKU0-6;Q9UKU0-8;Q9UKU0-1;Q9ULC5-3	Long-chain-fatty-acid--CoA ligase 1	ACSL1	22	13	13	13	11	11	10	11	11	10	11	11	10	20.9	0	0.84396	23	1.1278	23	1.3376	23	-0.409773	-0.575244	-0.248695	-0.224472	0.917814	FALSE	FALSE	0.220794	0.331774	FALSE	FALSE	0.448185	0.351954	FALSE	FALSE	0.65958	10	0.93788	10	1.5028	10	0.84396	7	1.0709	7	1.2679
E7EPW2;P82663-3;P82663-2;P82663	28S ribosomal protein S25, mitochondrial	MRPS25	4	3	3	3	3	3	3	3	3	3	3	3	3	35.5	0	1.1468	9	2.9051	9	2.6947	9	0.488646	2.0755	2.22905	0.21442	0.932353	FALSE	FALSE	1.49066	0.000542691	TRUE	FALSE	1.25574	0.00427652	TRUE	FALSE	1.5696	3	2.6611	3	1.6847	3	0.96721	3	2.926	3	2.8191
E7EQB2;E7ER44;P02788-2;P02788;C9JCF5;CON__Q29443;CON__Q0IIK2	Lactotransferrin;Lactoferricin-H;Kaliocin-1;Lactoferroxin-A;Lactoferroxin-B;Lactoferroxin-C	LTF	7	6	6	6	1	6	5	1	6	5	1	6	5	11.2	0	0.1556	5	0.084503	4	0.93235	4	-6.3488	-6.25796	-1.54242	-2.83841	2.17407e-10	FALSE	TRUE	-2.86886	0.00174805	FALSE	TRUE	0.185092	0.775877	FALSE	FALSE	NA	0	NA	0	NA	0	0.1222	3	0.084503	2	0.93235
E7EQR4;P15311	Ezrin	EZR	2	2	2	1	0	2	2	0	2	2	0	1	1	4.3	0	0.92319	4	0.62631	4	0.7055	4	-0.0945945	-1.86515	-2.54178	-0.256698	0.932353	FALSE	FALSE	-0.787386	0.0173809	FALSE	TRUE	-0.520938	0.37385	FALSE	FALSE	NA	0	NA	0	NA	0	0.60259	2	0.66004	2	1.0403
E7ERL0;J3KPD9;Q32Q12;P15531;P15531-2;P22392-2;E5RHP0;P22392;C9K028;F6XY72;O60361	Nucleoside diphosphate kinase;Nucleoside diphosphate kinase A;Nucleoside diphosphate kinase B	NME1	11	3	3	3	3	3	3	3	3	3	3	3	3	28.1	0	0.67952	12	0.69096	12	1.1004	12	-1.171	-1.64971	-0.948399	-0.372816	0.748987	FALSE	FALSE	-0.48741	0.0301986	FALSE	TRUE	-0.0753952	0.897226	FALSE	FALSE	1.4447	5	0.84795	5	0.63495	5	0.54538	3	0.63865	3	1.1763
E7ERS3;Q86VM9;Q86VM9-2;H3BRH3	Zinc finger CCCH domain-containing protein 18	ZC3H18	4	3	3	3	1	2	3	1	2	3	1	2	3	5.7	0	1.0429	4	1.8725	4	1.9185	4	0.244355	0.742627	1.02894	0.381097	0.819155	FALSE	FALSE	0.957047	0.00754265	TRUE	FALSE	0.510659	0.382949	FALSE	FALSE	NA	1	NA	1	NA	1	1.0429	2	2.1044	2	1.9185
E7ESL0;J3KQY1;Q9NWU5-2;Q9NWU5-3;Q9NWU5	39S ribosomal protein L22, mitochondrial	MRPL22	5	2	2	2	2	2	2	2	2	2	2	2	2	11.8	0	0.79843	5	1.873	5	2.193	5	-0.604569	0.743437	1.50132	0.00968304	0.992812	FALSE	FALSE	0.926704	0.00218807	TRUE	FALSE	0.918399	0.0583549	FALSE	FALSE	1.6801	2	2.0074	2	1.1883	2	0.84541	2	1.9091	2	2.4416
E7ESY4;Q13330-3;Q13330;H0Y4T7;F8W9Y9;Q13330-2;H7C3F3;E9PCS8;E7EQY4;D6W5A2;E7EV10;Q9BTC8-2;Q9BTC8	Metastasis-associated protein MTA1	MTA1	13	4	3	3	3	3	1	2	3	1	2	3	1	6.7	0	0.77966	3	1.7243	3	1.9111	3	-0.68813	0.492397	1.01529	-0.0573292	0.97733	FALSE	FALSE	0.888394	0.0086397	TRUE	FALSE	0.965974	0.102269	FALSE	FALSE	0.915	2	1.894	2	1.9966	2	1.0094	3	1.8092	3	1.9111
J3KQ96;E7ETY2;Q13428-2;Q13428-8;Q13428-6;Q13428-7;Q13428;Q13428-3;Q13428-4;H0Y8Y7;Q13428-5;H0YA99;A0A2R8Y857	Treacle protein	TCOF1	13	5	5	5	3	5	4	3	5	4	3	5	4	5.3	0	2.2133	7	2.7843	7	1.1348	7	2.17995	1.9466	-0.838059	0.467844	0.584138	FALSE	FALSE	0.703504	0.291687	FALSE	FALSE	0.312182	0.530487	FALSE	FALSE	0.79164	3	2.7843	3	3.8981	3	2.7349	4	3.4391	4	1.2818
E7ETY4;E9PC69;Q7KZI7-10;Q7KZI7-13;Q7KZI7-7;Q7KZI7-2;Q7KZI7-15;Q7KZI7-5;Q7KZI7-16;Q7KZI7-4;Q7KZI7-9;Q7KZI7-12;Q7KZI7-14;Q7KZI7-3;Q7KZI7-6;Q7KZI7-11;Q7KZI7-8;Q7KZI7;H0YIY6;A0A0A0MSZ1;J3KNR0;P27448-8;P27448-6;P27448-3;P27448-4;P27448-2;P27448;P27448-7;F5H6N2;F5H4F6;H0YKP9;A2SY06;B4DIB3;A0A087X0I6;Q9P0L2-2;Q9P0L2-3;Q9P0L2	Serine/threonine-protein kinase MARK2	MARK2	37	6	6	6	5	5	4	5	5	4	5	5	4	11	0	1.2158	7	1.9933	7	1.8044	7	0.638937	0.932355	0.812349	0.443423	0.632342	FALSE	FALSE	0.96601	0.0018429	TRUE	FALSE	0.607847	0.211274	FALSE	FALSE	1.1511	5	1.8176	5	1.8813	5	1.2158	3	2.0384	3	1.8883
E7EWK3;Q9H2U1-3;Q9H2U1-2;Q9H2U1;H7C5F5;Q6P158-2	ATP-dependent RNA helicase DHX36	DHX36	6	5	5	4	2	5	4	2	5	4	1	4	3	7.5	0	1.3043	6	1.4668	6	1.0848	6	0.819677	0.00155215	-0.999578	0.538823	0.461526	FALSE	FALSE	0.518589	0.0163626	TRUE	FALSE	0.0114326	0.989184	FALSE	FALSE	1.2786	2	1.3651	2	1.0422	2	1.1598	3	1.5013	3	1.4863
F8W1N5;F8VZJ2;F8VNW4;F8W0W4;H0YHX9;Q13765;E9PAV3-2;E9PAV3	Nascent polypeptide-associated complex subunit alpha;Nascent polypeptide-associated complex subunit alpha, muscle-specific form	NACA	8	2	2	2	1	2	2	1	2	2	1	2	2	40.8	0	0.88793	4	0.95338	4	1.0784	4	-0.23138	-0.943699	-1.02079	-0.33001	0.857687	FALSE	FALSE	0.00250981	0.991773	FALSE	FALSE	0.268555	0.662543	FALSE	FALSE	NA	1	NA	1	NA	1	0.89587	2	1.1211	2	1.1704
E9PB90;P52789	Hexokinase-2	HK2	2	8	4	4	5	8	7	2	4	3	2	4	3	11	0	0.6927	7	1.0193	7	1.2324	7	-1.10352	-0.797077	-0.542313	-0.148553	0.959173	FALSE	FALSE	0.0582629	0.840795	FALSE	FALSE	0.247669	0.682834	FALSE	FALSE	NA	1	NA	1	NA	1	0.67302	4	0.8317	4	1.3027
E9PBS1;P22234;P22234-2	Multifunctional protein ADE2;Phosphoribosylaminoimidazole-succinocarboxamide synthase;Phosphoribosylaminoimidazole carboxylase	PAICS	3	2	2	2	2	2	2	2	2	2	2	2	2	2.7	0	1.0918	7	1.4819	7	1.1797	7	0.362223	0.0326344	-0.698967	0.105648	0.959173	FALSE	FALSE	0.594806	0.0617422	FALSE	FALSE	0.52724	0.283678	FALSE	FALSE	2.2137	3	2.399	3	1.0837	3	0.64658	2	1.2861	2	1.8494
E9PDF6;O43795-2;O43795;H7C2Y7;Q9UBC5;C9JYW1;E7EQD9;G3V342	Unconventional myosin-Ib	MYO1B	8	8	8	8	6	7	4	6	7	4	6	7	4	9.8	0	0.7823	9	1.8479	9	2.3222	9	-0.676256	0.702493	1.70353	0.110838	0.959173	FALSE	FALSE	1.27056	0.00631326	TRUE	FALSE	1.10584	0.0171635	TRUE	FALSE	0.74044	5	1.8479	5	2.4368	5	0.88514	3	1.8136	3	2.1697
E9PEB5;Q96AE4;Q96AE4-2;C9JSZ1	Far upstream element-binding protein 1	FUBP1	4	7	7	7	5	5	6	5	5	6	5	5	6	14.5	0	0.72553	12	0.86345	12	1.2757	12	-0.940875	-1.16098	-0.418535	-0.263503	0.866571	FALSE	FALSE	-0.22509	0.200964	FALSE	FALSE	0.197407	0.693133	FALSE	FALSE	0.5699	4	0.78713	4	1.4978	4	0.63376	4	0.90535	4	1.6021
H0YDD4;E9PEJ4;P10515	Acetyltransferase component of pyruvate dehydrogenase complex;Dihydrolipoyllysine-residue acetyltransferase component of pyruvate dehydrogenase complex, mitochondrial	DLAT	3	6	6	6	5	5	5	5	5	5	5	5	5	14.2	0	0.71753	15	1.0958	15	1.301	15	-0.979821	-0.638369	-0.348142	0.124007	0.959173	FALSE	FALSE	0.165675	0.459028	FALSE	FALSE	0.0675585	0.910136	FALSE	FALSE	2.6037	3	1.3391	3	0.54343	3	0.7312	5	1.2724	5	1.6479
H0YAC6;E9PEM5;P50851-2;P50851;H0Y9N9	Lipopolysaccharide-responsive and beige-like anchor protein	LRBA	5	2	2	2	0	2	2	0	2	2	0	2	2	1.3	0	0.86009	5	1.2329	5	1.6549	5	-0.343274	-0.379842	0.506839	-0.212892	0.959173	FALSE	FALSE	0.182296	0.432589	FALSE	FALSE	0.460257	0.443894	FALSE	FALSE	NA	0	NA	0	NA	0	0.745	3	1.2329	3	1.7103
E9PEX6;P09622-2;P09622;P09622-3	Dihydrolipoyl dehydrogenase, mitochondrial	DLD	4	10	10	10	7	10	7	7	10	7	7	10	7	22.4	0	0.78227	22	0.97712	22	1.2413	22	-0.676391	-0.889759	-0.51652	-0.149554	0.959173	FALSE	FALSE	0.0945033	0.69521	FALSE	FALSE	0.227322	0.648277	FALSE	FALSE	1.4795	5	1.4989	5	0.98149	5	0.77932	11	0.93204	11	1.2472
E9PF10;O75694-2;O75694	Nuclear pore complex protein Nup155	NUP155	3	14	14	14	12	12	11	12	12	11	12	12	11	14.8	0	0.79805	29	1.3028	29	1.7947	29	-0.606242	-0.258903	0.793308	-0.175752	0.959173	FALSE	FALSE	0.470308	0.0376699	TRUE	FALSE	0.728279	0.133655	FALSE	FALSE	0.76972	10	1.2443	10	1.7902	10	0.71996	12	1.2681	12	1.9039
E9PH82;Q8NCA5-2;Q8NCA5	Protein FAM98A	FAM98A	3	3	3	3	3	2	2	3	2	2	3	2	2	13.1	0	1.8241	7	1.8143	7	0.86408	7	1.68248	0.646804	-1.815	0.836711	0.103607	FALSE	FALSE	0.796407	0.0676705	FALSE	FALSE	-0.0403015	0.950884	FALSE	FALSE	1.5565	3	0.86191	3	0.55375	3	2.149	2	2.0851	2	0.97026
E9PHA2;Q15003;C9J470;Q15003-2;H7C415;C9JZP1	Condensin complex subunit 2	NCAPH	6	7	7	7	6	7	6	6	7	6	6	7	6	11.9	0	1.0842	14	1.8637	14	1.8806	14	0.344255	0.728331	0.958459	0.0732522	0.972918	FALSE	FALSE	0.894878	0.00282183	TRUE	FALSE	0.651064	0.187702	FALSE	FALSE	0.92475	5	1.6666	5	1.8905	5	0.99786	6	2.0526	6	1.9428
E9PHM2;Q15031	Probable leucine--tRNA ligase, mitochondrial	LARS2	2	5	5	5	4	2	0	4	2	0	4	2	0	5.6	0	0.63366	3	1.1516	3	1.3483	3	-1.41643	-0.529445	-0.220136	-0.501334	0.688174	FALSE	FALSE	0.227576	0.349351	FALSE	FALSE	0.605891	0.312522	FALSE	FALSE	0.60979	4	1.04	4	1.4417	4	0.81844	2	1.3182	2	1.6066
E9PHY5;O43491-3;O43491-4;O43491;E9PQD2;E9PII3;E9PK52;O43491-2;E9PJP4;E9PQN0;E9PRG1;E9PIG0;Q6ZSX4;E9PN54;Q6R5J7;A0A2R8Y5B3	Band 4.1-like protein 2	EPB41L2	16	3	3	3	3	3	3	3	3	3	3	3	3	3.7	0	1.1508	4	1.4962	4	1.0724	4	0.497602	0.0617792	-1.04079	0.0561699	0.97733	FALSE	FALSE	0.6659	0.0101344	TRUE	FALSE	0.257005	0.604337	FALSE	FALSE	0.92248	3	1.3554	3	1.1983	3	0.99254	3	1.5691	3	1.5828
E9PMW7;E9PPR1;E9PL12;E9PQ49;E9PI39;E9PK01;P29692;E9PN91;E9PIZ1;E9PL71;H0YCK7;A0A087X1X7;E9PRY8;P29692-3;P29692-2;E9PKK3;E9PK72;E9PK06;E9PQZ1;P29692-4;E9PNW6;E9PJD0	Elongation factor 1-delta	EEF1D	22	5	5	5	5	4	4	5	4	4	5	4	4	54.6	0	0.92415	12	1.2065	12	1.3615	12	-0.0909439	-0.427312	-0.185214	-0.0685652	0.975469	FALSE	FALSE	0.238996	0.184217	FALSE	FALSE	0.282377	0.571432	FALSE	FALSE	1.3757	6	1.0615	6	0.87261	6	0.79177	3	1.2402	3	1.4096
E9PI87;Q9BUP3-2;Q9BUP3;Q9BUP3-3	Oxidoreductase HTATIP2	HTATIP2	4	2	2	2	1	2	2	1	2	2	1	2	2	11.7	0.00064475	0.9442	6	1.446	6	1.5371	6	-0.0155525	-0.0301996	0.245995	-0.10255	0.965965	FALSE	FALSE	0.319854	0.236217	FALSE	FALSE	0.380555	0.530487	FALSE	FALSE	NA	1	NA	1	NA	1	0.92233	3	1.4885	3	1.523
E9PIF2;Q13206	Probable ATP-dependent RNA helicase DDX10	DDX10	2	4	4	4	3	3	1	3	3	1	3	3	1	5.1	0	1.2511	5	1.503	5	1.2566	5	0.712558	0.0755407	-0.472609	0.0464644	0.978786	FALSE	FALSE	0.78318	0.0211602	TRUE	FALSE	0.69371	0.248845	FALSE	FALSE	0.99872	2	2.0374	2	2.2131	2	1.0679	2	1.4536	2	1.1821
H7C5A7;E9PJN0;O14734;H0Y698;Q9BR14;E9PMC4;E9PIS4;E9PRD4	Acyl-coenzyme A thioesterase 8	ACOT8	8	3	3	3	1	3	3	1	3	3	1	3	3	23	0	0.88657	6	1.892	6	2.0451	6	-0.236764	0.774068	1.25467	-0.357065	0.845017	FALSE	FALSE	0.80966	0.0122687	TRUE	FALSE	1.03218	0.0814176	FALSE	FALSE	NA	1	NA	1	NA	1	0.70753	3	1.8538	3	2.1654
E9PK47;P06737-2;P06737;P11217-2;P11217;H0Y4Z6	Phosphorylase;Glycogen phosphorylase, liver form	PYGL	6	14	14	12	12	14	9	12	14	9	11	12	7	22.3	0	0.90174	28	1.1422	29	1.2617	29	-0.17717	-0.54742	-0.45809	0.126089	0.959173	FALSE	FALSE	0.269478	0.176232	FALSE	FALSE	0.20461	0.678518	FALSE	FALSE	0.95659	7	1.1667	8	1.2614	8	0.79824	13	1.0368	13	1.4097
E9PKD5;E9PM69;R4GNH3;P17980;E9PMD8;E9PN50;E9PLG2	26S protease regulatory subunit 6A	PSMC3	7	8	8	8	5	7	6	5	7	6	5	7	6	33.4	0	1.2713	9	1.5554	9	1.7243	9	0.753758	0.179543	0.651953	0.130019	0.959173	FALSE	FALSE	0.546363	0.0318137	TRUE	FALSE	0.485905	0.320508	FALSE	FALSE	1.3715	3	1.1269	3	0.69657	3	0.75158	3	1.777	3	2.0768
E9PKP7;P17480-2;P17480;E9PMM2;E9PLT2	Nucleolar transcription factor 1	UBTF	5	6	6	6	6	4	4	6	4	4	6	4	4	9.9	0	0.86788	6	1.9337	6	2.0643	6	-0.311604	0.840229	1.28768	-0.100293	0.959173	FALSE	FALSE	-0.0324485	0.965234	FALSE	FALSE	-0.00548986	0.994263	FALSE	FALSE	0.35787	3	1.7458	3	4.0791	3	1.9873	3	2.1418	3	1.0499
E9PKZ0;P62917;E9PP36;G3V1A1;E9PKU4	60S ribosomal protein L8	RPL8	5	3	3	3	3	2	2	3	2	2	3	2	2	16.6	0	1.5634	13	1.6208	13	1.203	13	1.28577	0.304538	-0.628861	0.745043	0.180763	FALSE	FALSE	0.71484	0.00574229	TRUE	FALSE	0.0568437	0.922538	FALSE	FALSE	2.6187	5	1.4924	5	0.62364	5	1.3457	4	1.6645	4	1.3811
E9PLD0;Q9H0U4;Q92928	Ras-related protein Rab-1B;Putative Ras-related protein Rab-1C	RAB1B	3	4	4	2	3	3	3	3	3	3	1	2	2	36.7	0	0.58638	9	0.84425	9	1.3014	9	-1.68881	-1.2103	-0.347041	-0.688104	0.247922	FALSE	FALSE	-0.272843	0.245214	FALSE	FALSE	0.223744	0.654987	FALSE	FALSE	0.90509	3	0.9151	3	0.8675	3	0.62192	2	1.0247	2	1.3648
E9PLK3;P55786;P55786-2;A6NEC2;H0YDG0;E9PP11;H0YCQ5;A6NEC2-2	Puromycin-sensitive aminopeptidase	NPEPPS	8	11	11	11	9	9	5	9	9	5	9	9	5	12.8	0	0.80925	18	0.96756	18	1.3012	18	-0.557289	-0.911321	-0.347591	-0.212593	0.932353	FALSE	FALSE	-0.037924	0.826154	FALSE	FALSE	0.166659	0.749873	FALSE	FALSE	0.75189	6	1.0333	6	1.3737	6	0.67926	7	0.96514	7	1.3223
E9PLT0;O75534-2;O75534;O75534-3;O75534-4	Cold shock domain-containing protein E1	CSDE1	5	2	2	2	2	1	1	2	1	1	2	1	1	4.5	0	1.0048	5	1.02	5	0.92146	5	0.148622	-0.795571	-1.58454	0.160048	0.959173	FALSE	FALSE	0.0748041	0.767754	FALSE	FALSE	-0.0754516	0.915842	FALSE	FALSE	0.90249	3	1.2229	3	1.3735	3	NA	0	NA	0	NA
F8VQ14;F5GWF6;P78371;P78371-2	T-complex protein 1 subunit beta	CCT2	4	7	7	7	6	5	4	6	5	4	6	5	4	26.4	0	1.2961	11	1.2687	11	0.97926	11	0.803454	-0.317069	-1.36646	0.359194	0.772834	FALSE	FALSE	0.398205	0.040757	TRUE	FALSE	0.300763	0.542372	FALSE	FALSE	2.5182	5	1.3429	5	0.75619	5	0.75791	4	1.3465	4	1.7568
F5GYN4;J3KR44;F5GYJ8;Q96FW1;F5H6Q1;F5H3F0;Q96FW1-2	Ubiquitin thioesterase OTUB1	OTUB1	7	4	4	4	3	2	2	3	2	2	3	2	2	18.3	0	1.3662	6	1.3928	6	1.3286	6	0.938945	-0.112406	-0.272895	0.403655	0.802002	FALSE	FALSE	0.643907	0.0319121	TRUE	FALSE	0.31849	0.600136	FALSE	FALSE	1.7158	3	1.753	3	1.0993	3	NA	1	NA	1	NA
F5GYQ2;Q9UI30-2;Q9UI30;F5GX77	Multifunctional methyltransferase subunit TRM112-like protein	TRMT112	4	2	2	2	1	2	1	1	2	1	1	2	1	34.6	0	1.1146	5	0.85287	5	0.78003	5	0.415387	-1.18802	-2.18181	-0.018165	0.991184	FALSE	FALSE	-0.17572	0.437757	FALSE	FALSE	-0.157558	0.807536	FALSE	FALSE	NA	1	NA	1	NA	1	1.2054	2	0.93119	2	0.7725
F5GZS6;J3KPF3;P08195-2;P08195-3;P08195;P08195-4;F5H0E2;H0YFS2;F5H867;F5GZI0;F5GZR9;H0YFX4	4F2 cell-surface antigen heavy chain	SLC3A2	12	13	13	13	11	11	11	11	11	11	11	11	11	25.2	0	0.87325	28	1.211	28	1.5311	28	-0.289937	-0.419147	0.23218	-0.00359148	0.9951	FALSE	FALSE	0.335339	0.071888	FALSE	FALSE	0.492596	0.314829	FALSE	FALSE	0.76609	8	1.1779	8	1.5407	8	0.8147	8	1.2767	8	1.6876
F5H1S9;G8JLB3;Q9Y606-2;Q9Y606;F5H168;F5GY32;F8W9U5;F5H1B2;F5GXL3	tRNA pseudouridine synthase;tRNA pseudouridine synthase A, mitochondrial	PUS1	9	3	3	3	3	3	3	3	3	3	3	3	3	8.8	0	0.7207	4	1.1245	4	1.8935	4	-0.964337	-0.58167	0.982607	-0.095786	0.959173	FALSE	FALSE	0.35034	0.0676705	FALSE	FALSE	0.696745	0.153559	FALSE	FALSE	1.5862	3	1.3462	3	1.1834	3	0.63927	3	1.3399	3	1.9639
F5H2F4;P11586;V9GYY3	C-1-tetrahydrofolate synthase, cytoplasmic;Methylenetetrahydrofolate dehydrogenase;Methenyltetrahydrofolate cyclohydrolase;Formyltetrahydrofolate synthetase;C-1-tetrahydrofolate synthase, cytoplasmic, N-terminally processed	MTHFD1	3	17	17	17	14	17	17	14	17	17	14	17	17	21.2	0	0.87398	27	1.2274	27	1.4636	27	-0.287002	-0.389647	0.0729131	-0.0255254	0.982913	FALSE	FALSE	0.297767	0.109786	FALSE	FALSE	0.421148	0.378598	FALSE	FALSE	0.91522	7	1.2037	7	1.5388	7	0.78419	12	1.1289	12	1.5528
F5H2T0;O95163	Elongator complex protein 1	IKBKAP	2	3	3	3	2	1	2	2	1	2	2	1	2	4.8	0	1.1581	3	1.468	3	1.5647	3	0.513868	0.00403394	0.30886	0.608687	0.530575	FALSE	FALSE	0.732006	0.0236779	TRUE	FALSE	0.191504	0.766585	FALSE	FALSE	0.88729	2	1.4355	2	1.7303	2	NA	1	NA	1	NA
F5H365;Q15436;Q15436-2;G3V5X8;G3V4Q2;G3V4V1;G3V1W4;G3V3G5;G3V2R6;G3V5K1	Protein transport protein Sec23A	SEC23A	10	7	7	6	5	6	5	5	6	5	5	5	4	13.3	0	0.87705	8	1.1099	8	1.0258	8	-0.274685	-0.61033	-1.20003	-0.130212	0.959173	FALSE	FALSE	0.0063724	0.972831	FALSE	FALSE	0.112026	0.841929	FALSE	FALSE	0.86349	6	0.95731	6	1.0789	6	0.68853	3	1.1641	3	1.4677
H0Y8R1;F5H5I6;H0YAK1;Q12849-5;Q12849;H0YAM1	G-rich sequence factor 1	GRSF1	6	4	4	4	2	4	3	2	4	3	2	4	3	14.6	0	0.99531	6	1.5134	6	1.418	6	0.124212	0.0964678	-0.0394671	0.194416	0.939865	FALSE	FALSE	0.684417	0.00754265	TRUE	FALSE	0.675712	0.168674	FALSE	FALSE	2.018	2	1.8208	2	0.97665	2	0.84844	3	1.4301	3	2.0174
F5H6E2;O00159-2;O00159-3;O00159;I3L204;I3L501;I3L3Y6	Unconventional myosin-Ic	MYO1C	7	10	10	10	7	9	5	7	9	5	7	9	5	13.3	0	0.86229	15	1.6762	15	1.8893	15	-0.334301	0.406536	0.974763	0.0693149	0.975469	FALSE	FALSE	0.869701	0.00496378	TRUE	FALSE	0.840847	0.0817493	FALSE	FALSE	0.82452	5	1.6727	5	1.9027	5	0.8402	7	1.5767	7	1.9305
I3L0H8;F6QDS0;H3BQK0;Q9UMR2-2;Q9UMR2-4;Q9NUU7;Q9UMR2;H3BTB3;H3BMQ5;H3BN59;I3L352;Q9UMR2-3;Q9NUU7-2	ATP-dependent RNA helicase DDX19B;ATP-dependent RNA helicase DDX19A	DDX19A	13	2	2	2	2	2	2	2	2	2	2	2	2	5.6	0	1.247	6	1.6449	6	1.5563	6	0.704114	0.349331	0.289846	0.294128	0.844655	FALSE	FALSE	0.786654	0.00361229	TRUE	FALSE	0.525681	0.285052	FALSE	FALSE	1.8106	2	1.6449	2	0.99756	2	1.0511	2	1.8149	2	1.8477
F6VRR5;Q9BY77-2;Q9BY77;Q8WUT1;F8WCX5;Q6R954;F8WEE2	Polymerase delta-interacting protein 3	POLDIP3	7	5	5	5	5	5	5	5	5	5	5	5	5	16.7	0	0.74695	8	1.2601	8	1.6945	8	-0.838676	-0.331985	0.590371	-0.327125	0.802296	FALSE	FALSE	0.317836	0.112596	FALSE	FALSE	0.523818	0.286074	FALSE	FALSE	1.0854	7	1.3927	7	0.9822	7	0.78437	3	1.3346	3	1.711
F6WQW2;P43487-2;P43487;C9JXG8;C9JJ34;C9JDM3;C9JGV6	Ran-specific GTPase-activating protein	RANBP1	7	2	2	2	1	2	2	1	2	2	1	2	2	7.2	0	1.036	4	1.9928	4	2.0464	4	0.227279	0.931593	1.25692	-0.0581766	0.97733	FALSE	FALSE	0.901315	0.00843905	TRUE	FALSE	1.04724	0.0789994	FALSE	FALSE	NA	1	NA	1	NA	1	0.89046	3	1.7913	3	2.0557
F8VPD4;P27708;H7C2E4;H7BZB3;H7C3Z5	CAD protein;Glutamine-dependent carbamoyl-phosphate synthase;Aspartate carbamoyltransferase;Dihydroorotase	CAD	5	33	33	31	23	28	24	23	28	24	21	26	22	19.3	0	1.114	53	2.1377	53	2.1381	53	0.414002	1.14461	1.41176	0.232584	0.917814	FALSE	FALSE	1.09491	0.00124581	TRUE	FALSE	0.879739	0.073011	FALSE	FALSE	0.96617	15	2.1109	15	2.091	15	0.93379	22	2.0846	22	2.3253
F8W651;F8VVA7;P61923;F8VYK5;F8VXB1;F8VUC5;F8W156;F8VYZ4;P61923-2;P61923-3;P61923-5;P61923-4	Coatomer subunit zeta-1	COPZ1	12	2	2	2	2	1	2	2	1	2	2	1	2	31.1	0	1.3177	3	1.451	3	0.94714	3	0.845969	-0.0226295	-1.48601	0.448419	0.759145	FALSE	FALSE	0.488814	0.0593413	FALSE	FALSE	0.101498	0.889953	FALSE	FALSE	1.6758	2	1.3983	2	0.90794	2	NA	1	NA	1	NA
F8VXC8;Q8TAQ2-2;Q8TAQ2-3;Q8TAQ2;F8VZW6	SWI/SNF complex subunit SMARCC2	SMARCC2	5	4	4	2	3	3	1	3	3	1	1	2	0	4.6	0	0.92676	3	1.2986	3	1.2036	3	-0.0810377	-0.265984	-0.627073	0.0946651	0.969269	FALSE	FALSE	0.73968	0.0377977	TRUE	FALSE	0.480363	0.419534	FALSE	FALSE	0.86565	4	1.3115	4	1.2091	4	1.3172	5	2.126	5	1.6097
F8VYE8;P36873;P36873-2;A0A087WYY5;F8VR82;F8W0W8	Serine/threonine-protein phosphatase;Serine/threonine-protein phosphatase PP1-gamma catalytic subunit	PPP1CC	6	5	2	2	4	5	4	2	2	2	2	2	2	21.7	0	0.78409	9	1.1082	9	1.5591	9	-0.668229	-0.613692	0.296195	-0.179977	0.959173	FALSE	FALSE	0.456839	0.0551091	FALSE	FALSE	0.565572	0.249071	FALSE	FALSE	1.3354	6	1.743	6	1.2702	6	0.80011	4	1.3386	4	1.5704
H3BU82;F8VZ44;Q9NRG9;Q9NRG9-2;F8VUB6	Aladin	AAAS	5	6	6	6	4	5	5	4	5	5	4	5	5	22.3	0	0.75261	10	1.2969	10	1.5199	10	-0.81216	-0.268857	0.206245	-0.160267	0.959173	FALSE	FALSE	0.417921	0.071829	FALSE	FALSE	0.538193	0.273655	FALSE	FALSE	1.4316	3	1.7419	3	1.1533	3	0.69223	4	1.1825	4	1.8458
F8W6I7;P09651-3;P09651-2;P09651;F8VTQ5;F8VZ49;Q32P51;H0YH80;A0A2R8Y4L2;F8W646;F8VYN5	Heterogeneous nuclear ribonucleoprotein A1;Heterogeneous nuclear ribonucleoprotein A1, N-terminally processed;Heterogeneous nuclear ribonucleoprotein A1-like 2	HNRNPA1	11	12	12	12	9	10	8	9	10	8	9	10	8	39.1	0	1.4595	27	1.6344	27	1.2241	27	1.10887	0.329896	-0.566536	0.198525	0.939741	FALSE	FALSE	0.318269	0.377641	FALSE	FALSE	0.196557	0.69399	FALSE	FALSE	1.4881	8	0.65729	8	0.45677	8	1.7043	11	1.8968	11	1.2241
F8W7U8;P49959-2;P49959;P49959-3;F5GXT0;F5H742;F5H256	Double-strand break repair protein MRE11A	MRE11A	7	10	10	10	10	8	6	10	8	6	10	8	6	17.4	0	0.9362	10	1.9217	10	1.9304	10	-0.0454401	0.821337	1.05078	-0.0110096	0.991933	FALSE	FALSE	0.831368	0.00373526	TRUE	FALSE	0.718456	0.137524	FALSE	FALSE	0.7311	5	1.7716	5	2.066	5	1.0123	4	2.0132	4	1.9304
F8WCF6;P59998;P59998-3;F8WDD7;H7C0A3;A0A0A6YYG9;P59998-2;R4GN08;P59998-4	Actin-related protein 2/3 complex subunit 4	ARPC4-TTLL3	9	4	4	4	1	3	2	1	3	2	1	3	2	21	0	0.60244	3	0.96692	3	1.4419	3	-1.5939	-0.912772	0.0201479	-0.896603	0.192925	FALSE	FALSE	-0.350989	0.152652	FALSE	FALSE	0.486986	0.409158	FALSE	FALSE	NA	1	NA	1	NA	1	0.56083	4	0.72396	4	1.3354
G3V203;H0YHA7;J3QQ67;Q07020-2;Q07020;F8VYV2;A0A075B7A0;F8VUA6	60S ribosomal protein L18	RPL18	8	5	5	5	3	5	5	3	5	5	3	5	5	29.3	0	1.0927	22	1.7512	22	1.6939	22	0.364343	0.539376	0.58912	0.41034	0.686697	FALSE	FALSE	0.760609	0.00468431	TRUE	FALSE	0.453218	0.34808	FALSE	FALSE	2.008	5	1.5221	5	0.79105	5	1.1163	8	1.849	8	1.6999
G3V325;O75127;C9JGL8	Pentatricopeptide repeat-containing protein 1, mitochondrial	ATP5J2-PTCD1	3	3	3	3	3	3	1	3	3	1	3	3	1	4	0	0.73694	3	2.2719	3	2.1822	3	-0.886066	1.32938	1.48388	-0.531923	0.644954	FALSE	FALSE	0.795925	0.0347159	TRUE	FALSE	1.31224	0.021952	TRUE	FALSE	0.64911	2	1.3268	2	2.0378	2	0.73694	3	2.2719	3	3.0261
G5E9D5;Q9BQ52-4;Q9BQ52;E7ES68;Q9BQ52-3;Q9BQ52-2;V9GYS7;H7C2I4;J3QRS2;V9GYU5;J3QL08;J3QLK4;V9GZ72	Zinc phosphodiesterase ELAC protein 2	ELAC2	13	6	6	6	6	2	0	6	2	0	6	2	0	9.9	0	0.69639	5	0.86921	5	1.3522	5	-1.08486	-1.1464	-0.209782	-0.509892	0.678546	FALSE	FALSE	-0.191768	0.390821	FALSE	FALSE	0.415789	0.493411	FALSE	FALSE	0.70821	6	0.8819	6	1.3161	6	0.69639	3	0.86921	3	1.3522
G5E9W7;G5E9V5;P82650;H7C5F2;H7C5H3;P82650-2;H7C5L9;C9J5D8	28S ribosomal protein S22, mitochondrial	MRPS22	8	12	12	12	3	11	6	3	11	6	3	11	6	38.2	0	0.85563	11	2.9174	11	2.9489	11	-0.361536	2.08832	2.54748	0.37614	0.747395	FALSE	FALSE	1.68642	0.000669214	TRUE	FALSE	1.28192	0.00362308	TRUE	FALSE	2.599	3	4.2257	3	1.5563	3	0.78248	5	2.9524	5	3.3803
G5EA06;Q92552;Q92552-2;D6RH20;D6RJC7	28S ribosomal protein S27, mitochondrial	MRPS27	5	7	7	7	6	4	5	6	4	5	6	4	5	25.4	0	1.5073	9	3.5172	9	2.5184	9	1.19177	2.65574	1.99004	0.576831	0.405726	FALSE	FALSE	1.72547	0.000369452	TRUE	FALSE	1.39799	0.00142397	TRUE	FALSE	2.0325	4	3.5708	4	1.9946	4	1.1968	4	3.1971	4	3.0391
G5EA31;P53992;P53992-2;A0A0U1RR49	Protein transport protein Sec24C	SEC24C	4	15	15	15	8	13	11	8	13	11	8	13	11	20.1	0	1.039	20	1.5898	20	1.7408	20	0.234717	0.245931	0.685594	0.129166	0.959173	FALSE	FALSE	0.672314	0.00614002	TRUE	FALSE	0.611173	0.208911	FALSE	FALSE	0.94154	6	1.6467	6	1.7879	6	0.85953	9	1.5343	9	1.7904
G5EA36;P30260;P30260-2;I3L328;F6QPS0;I3L394;I3L3H6;K7EMA6;I3L3G1;I3L2Z8;E9PRZ6	Cell division cycle protein 27 homolog	CDC27	11	8	8	8	7	6	6	7	6	6	7	6	6	12.3	0	1.044	16	1.6588	16	1.5015	16	0.247066	0.374868	0.163221	0.252998	0.883863	FALSE	FALSE	0.826253	0.00577544	TRUE	FALSE	0.488616	0.318459	FALSE	FALSE	0.88881	7	1.4829	7	1.5631	7	1.0272	5	1.7094	5	1.4788
G8JLB6;P31943;E9PCY7;D6RBM0;H0YB39;D6RIT2;E7EN40;D6RIU0;E7EQJ0;D6RAM1;E5RGV0;D6R9T0;D6RFM3;D6RDU3;D6RJ04;D6RIH9;H0YBD7;D6RDL0;H0YBG7;D6RF17;E5RJ94;D6R9D3;E5RGH4;H0YAQ2	Heterogeneous nuclear ribonucleoprotein H;Heterogeneous nuclear ribonucleoprotein H, N-terminally processed	HNRNPH1	24	12	12	7	9	10	10	9	10	10	4	6	6	36	0	1.5336	45	1.8098	45	1.3235	45	1.23626	0.639267	-0.286681	0.497723	0.530199	FALSE	FALSE	0.895603	0.00270011	TRUE	FALSE	0.290658	0.557904	FALSE	FALSE	1.8509	15	2.0062	15	0.98473	15	1.2976	13	1.9078	13	1.3457
Q5QPK2;H0Y368;O60762;Q5QPJ9	Dolichol-phosphate mannosyltransferase subunit 1	DPM1	4	6	6	6	2	5	5	2	5	5	2	5	5	23.3	0	0.90121	7	1.5637	7	1.6405	7	-0.179235	0.195694	0.475968	0.0116151	0.991933	FALSE	FALSE	0.633799	0.00981347	TRUE	FALSE	0.708086	0.145108	FALSE	FALSE	1.2011	2	1.7117	2	1.4717	2	1.0573	5	1.6063	5	1.6405
H0Y589;H0Y3N9;Q9UPP1-5;Q9UPP1-2;Q9UPP1;E7ET14;A0A087WW48;Q9UPP1-4;Q9UPP1-3;O75151	Histone lysine demethylase PHF8;Lysine-specific demethylase PHF2	PHF8	10	2	2	2	2	2	2	2	2	2	2	2	2	3.9	0	1.2777	7	1.8141	7	1.2915	7	0.766675	0.646469	-0.374413	0.321254	0.805206	FALSE	FALSE	0.858185	0.00282183	TRUE	FALSE	0.520859	0.286992	FALSE	FALSE	1.0041	2	1.9215	2	1.9137	2	1.2205	2	1.7089	2	1.4201
H0Y6I0;Q13439-3;Q13439-4;Q13439;Q13439-5;C9JHJ5	Golgin subfamily A member 4	GOLGA4	6	21	21	21	11	19	12	11	19	12	11	19	12	13	0	0.85502	24	0.90573	24	0.91616	24	-0.364041	-1.05614	-1.60521	-0.030906	0.982913	FALSE	FALSE	-0.178814	0.368736	FALSE	FALSE	-0.117887	0.828779	FALSE	FALSE	0.76948	5	0.74738	5	1.0665	5	0.83113	12	0.84464	12	1.1066
P0DP25;P0DP24;P0DP23;H0Y7A7;F8WBR5;M0QZ52;G3V479;E7ETZ0;E7EMB3;G3V361;Q96HY3;C9J7T9;P02585		CALM2	13	4	4	3	2	3	3	2	3	3	2	3	2	35.6	0	0.81684	6	1.5962	6	1.9208	6	-0.524498	0.258123	1.03317	-0.989386	0.0351245	FALSE	TRUE	0.128612	0.759632	FALSE	FALSE	0.852738	0.0795611	FALSE	FALSE	0.19488	5	0.50964	5	1.9926	5	0.81684	4	1.6154	4	1.5008
H0Y8C6;O00410;O00410-3;C9JMV5;E7ETV3;O00410-2;C9JZD8;C9J875;C9JQT6;E7ESA1;E7ESZ1;E7EWK4;E7EX05;E7EQT5;E7ETV8;E7EV12;H0Y3V4	Importin-5	IPO5	17	3	3	3	1	2	2	1	2	2	1	2	2	3.5	0	1.1787	4	1.5259	4	1.0809	4	0.559221	0.121431	-1.01249	0.0199224	0.990825	FALSE	FALSE	0.610678	0.0319121	TRUE	FALSE	0.443795	0.461164	FALSE	FALSE	NA	0	NA	0	NA	0	0.87215	2	1.6164	2	1.8534
H0Y8E6;P49736	DNA replication licensing factor MCM2	MCM2	2	5	5	5	4	3	1	4	3	1	4	3	1	7.8	0	0.57873	5	0.9249	5	1.3304	5	-1.73494	-1.01021	-0.268042	-0.880105	0.206578	FALSE	FALSE	-0.226508	0.33278	FALSE	FALSE	0.414134	0.494423	FALSE	FALSE	0.46051	4	0.78983	4	1.3346	4	0.64104	3	0.9249	3	1.3304
H0Y8N7;Q9BYD6	39S ribosomal protein L1, mitochondrial	MRPL1	2	3	3	3	3	3	3	3	3	3	3	3	3	17.3	0	1.3501	4	2.5839	4	2.6593	4	0.908452	1.71991	2.18234	0.202684	0.937119	FALSE	FALSE	1.0475	0.00237137	TRUE	FALSE	0.988994	0.03906	TRUE	FALSE	2.1529	2	2.2064	2	1.1132	2	0.94369	4	2.3864	4	2.7016
H0Y9Q1;P28838-2;P28838	Cytosol aminopeptidase	LAP3	3	3	3	3	2	2	2	2	2	2	2	2	2	18.3	0	0.72394	5	1.0426	5	1.2823	5	-0.948581	-0.74751	-0.400038	-0.310227	0.819155	FALSE	FALSE	0.0842503	0.64771	FALSE	FALSE	0.273101	0.583866	FALSE	FALSE	1.2418	2	1.2288	2	0.8657	2	0.66954	2	1.0082	2	1.4926
H0YBS1;Q75QN2-2;Q75QN2;J3KNV5	Integrator complex subunit 8	INTS8	4	2	2	2	1	2	1	1	2	1	1	2	1	3.6	0	0.53777	3	1.1302	3	2.0846	3	-1.99277	-0.570582	1.32225	-0.694628	0.416834	FALSE	FALSE	0.342283	0.174268	FALSE	FALSE	0.990684	0.0918393	FALSE	FALSE	0.59335	2	1.4173	2	2.1739	2	0.6434	4	1.134	4	1.8164
H0YEL5;O43447-2;O43447;C9JQD4	Peptidyl-prolyl cis-trans isomerase H;Peptidyl-prolyl cis-trans isomerase	PPIH	4	3	3	3	2	1	3	2	1	3	2	1	3	30.2	0	0.83388	4	0.95397	4	1.176	4	-0.451978	-0.942343	-0.710227	-0.119038	0.959173	FALSE	FALSE	-0.0605497	0.825003	FALSE	FALSE	-0.0070842	0.994263	FALSE	FALSE	1.3731	2	1.1646	2	0.84203	2	NA	1	NA	1	NA
H0YFD6;P40939;A0A2R8Y4F5;A0A2R8YG21;A0A2R8Y688;P40939-2	Trifunctional enzyme subunit alpha, mitochondrial;Long-chain enoyl-CoA hydratase;Long chain 3-hydroxyacyl-CoA dehydrogenase	HADHA	6	24	24	24	21	19	19	21	19	19	21	19	19	35.7	0	0.94167	57	1.6599	57	1.6926	57	-0.024977	0.37688	0.586408	0.122045	0.959173	FALSE	FALSE	0.829244	0.00788853	TRUE	FALSE	0.67068	0.172969	FALSE	FALSE	0.8282	22	1.4468	22	1.7281	22	0.94068	19	1.6391	19	1.7337
H0YHG0;P82979;F8VZQ9	SAP domain-containing ribonucleoprotein	SARNP	3	5	5	5	4	4	5	4	4	5	4	4	5	11.1	0	1.0814	10	1.6872	10	1.74	10	0.337603	0.426387	0.68397	0.343559	0.781746	FALSE	FALSE	0.765852	0.00589235	TRUE	FALSE	0.496613	0.312522	FALSE	FALSE	2.2448	3	1.8233	3	0.78927	3	1.2209	3	1.8939	3	1.7861
H0YMZ1;H0YN18;H0YL69;P25789;H0YLS6;H0YLC2;H0YKT8;H0YMI6;H0YMA1;P25789-2	Proteasome subunit alpha type;Proteasome subunit alpha type-4;Proteasome subunit beta type	PSMA4	10	2	2	2	2	2	2	2	2	2	2	2	2	8.2	0	0.22094	4	0.26153	4	1.2187	4	-5.1173	-3.78033	-0.582383	-1.72883	6.31291e-06	FALSE	TRUE	-1.78834	0.000650066	FALSE	TRUE	-0.0534187	0.928343	FALSE	FALSE	0.47914	2	0.23503	2	0.50269	2	0.28616	3	0.38439	3	1.4607
H0YNU5;P54132	Bloom syndrome protein	BLM	2	3	3	3	2	3	2	2	3	2	2	3	2	2.3	0	1.3043	6	1.747	6	1.2616	6	0.819677	0.532089	-0.458374	0.551338	0.444897	FALSE	FALSE	0.848106	0.00326073	TRUE	FALSE	0.361135	0.461179	FALSE	FALSE	1.7199	2	1.8711	2	1.1616	2	1.1427	3	1.9502	3	1.7502
H3BPG5;H3BV80;H3BMS0;H3BMM9;H3BTC0;Q15287-3;Q15287-2;Q15287	RNA-binding protein with serine-rich domain 1	RNPS1	8	2	2	2	2	2	2	2	2	2	2	2	2	18	0	1.4409	6	1.299	6	0.90772	6	1.07588	-0.265309	-1.63839	0.3518	0.781746	FALSE	FALSE	0.358453	0.226333	FALSE	FALSE	0.338094	0.494423	FALSE	FALSE	1.673	3	0.82585	3	0.57712	3	1.2865	2	1.8838	2	1.4702
H3BNC9;P08708;H0YN88;A0A075B716	40S ribosomal protein S17	RPS17	4	3	3	3	2	3	2	2	3	2	2	3	2	9.9	0	0.79319	8	0.98503	8	1.3171	8	-0.627698	-0.872077	-0.304056	-0.224479	0.917814	FALSE	FALSE	0.0429001	0.823225	FALSE	FALSE	0.282119	0.571432	FALSE	FALSE	1.2077	3	1.209	3	1.0221	3	0.78803	3	0.99767	3	1.37
H3BP71;O75150-3;O75150-4;O75150;H3BQ99;H3BUL6;I3L332	E3 ubiquitin-protein ligase BRE1B	RNF40	7	3	3	2	2	2	0	2	2	0	1	1	0	4.5	0	0.79356	4	1.3879	4	1.7362	4	-0.62606	-0.120135	0.676247	-0.292543	0.907959	FALSE	FALSE	0.573366	0.0400174	TRUE	FALSE	0.771662	0.197047	FALSE	FALSE	0.70928	2	1.3879	2	1.9568	2	0.93984	2	1.5953	2	1.4895
H3BPE7;P35637-2;P35637	RNA-binding protein FUS	FUS	3	5	5	4	4	4	4	4	4	4	3	3	3	10.6	0	0.88373	14	0.9775	14	1.1182	14	-0.248034	-0.888907	-0.89088	-0.38068	0.740955	FALSE	FALSE	-0.0535425	0.905792	FALSE	FALSE	0.247001	0.614278	FALSE	FALSE	0.39807	3	1.3253	3	3.2415	3	1.3325	5	1.5667	5	1.1335
H3BQI7;H3BT52;Q3SXM5-2;Q3SXM5;H3BNH5	Inactive hydroxysteroid dehydrogenase-like protein 1	HSDL1	5	2	2	2	0	2	1	0	2	1	0	2	1	18.5	0	0.54344	3	1.0432	4	1.9081	4	-1.95593	-0.746249	1.00974	-0.909445	NA	FALSE	FALSE	0.0371139	0.874394	FALSE	FALSE	0.84783	0.157462	FALSE	FALSE	NA	0	NA	0	NA	0	NA	1	1.0092	2	1.6531
H7BXE3;Q9NWH9;H0YLW7;H0YMW8;H0YNF3;H0YMR6;H0YLE6;H0YL55;H7C3F4;Q9NWH9-3	SAFB-like transcription modulator	SLTM	10	3	3	3	2	3	3	2	3	3	2	3	3	7.1	0	2.0125	5	3.223	5	1.1237	5	1.93531	2.39065	-0.873293	0.648192	0.30133	FALSE	FALSE	1.03357	0.0255815	TRUE	FALSE	0.179508	0.728153	FALSE	FALSE	1.1502	2	2.561	2	2.1436	2	2.0125	3	3.223	3	1.1237
H7BXF4;Q9NXE4-3;Q9NXE4-2;Q9NXE4;Q9NXE4-4;H7C1Q6;Q9NXE4-9;Q9NXE4-10;Q9NXE4-7;Q9NXE4-8;Q9NXE4-6;H7C2J2;H7C0W5;H7C235;H7C2E2;Q9NXE4-5	Sphingomyelin phosphodiesterase 4	SMPD4	16	6	6	5	5	4	1	5	4	1	4	4	1	9	0	0.90305	6	1.3138	6	1.3814	6	-0.172071	-0.240464	-0.133201	-0.137729	0.959173	FALSE	FALSE	0.272342	0.256153	FALSE	FALSE	0.502445	0.391402	FALSE	FALSE	0.89583	3	1.1097	3	1.366	3	0.92226	4	1.3145	4	1.4691
H7BXY3;Q7L2E3-3;Q7L2E3;Q7L2E3-2	Putative ATP-dependent RNA helicase DHX30	DHX30	4	20	20	20	13	17	16	13	17	16	13	17	16	21	0	1.702	29	1.612	29	1.0344	29	1.50426	0.288016	-1.17011	0.713985	0.212338	FALSE	FALSE	0.614365	0.0187769	TRUE	FALSE	-0.0792733	0.893199	FALSE	FALSE	1.3232	8	1.6029	8	1.2969	8	1.6738	10	1.8526	10	1.0822
H7BZ94;P07237;I3L398;H0Y3Z3;I3L4M2;I3L312;I3NI03;I3L0S0;I3L3U6;I3L1Y5;I3L514;I3L3P5	Protein disulfide-isomerase	P4HB	12	15	15	15	12	12	13	12	12	13	12	12	13	31.2	0	0.60924	27	0.81489	27	1.1976	27	-1.55448	-1.28792	-0.644987	-0.398977	0.707173	FALSE	FALSE	-0.133799	0.539841	FALSE	FALSE	0.176305	0.734576	FALSE	FALSE	1.2661	6	1.2142	6	0.90653	6	0.60676	8	0.77977	8	1.329
H7C3E9;Q9NY93-2;Q9NY93;H7BZN7;G3V0G3;F8WDT8	Probable ATP-dependent RNA helicase DDX56	DDX56	6	4	4	4	3	2	2	3	2	2	3	2	2	10.6	0	1.3575	3	1.6507	3	1.1758	3	0.922513	0.360013	-0.710837	0.101807	0.959173	FALSE	FALSE	0.946654	0.00601525	TRUE	FALSE	0.753554	0.119094	FALSE	FALSE	1.3417	2	1.4026	2	0.98354	2	1.4905	2	2.463	2	1.529
I3L0N3;P46459;P46459-2;I3L2G1;K7EQD6;I3L0L3	Vesicle-fusing ATPase	NSF	6	15	15	15	10	12	10	10	12	10	10	12	10	24.5	0	0.94968	22	1.6955	22	1.8986	22	0.00349662	0.44128	0.992108	0.0303655	0.982913	FALSE	FALSE	0.717988	0.00755807	TRUE	FALSE	0.737835	0.128708	FALSE	FALSE	0.85621	7	1.3962	7	1.8666	7	0.83332	8	1.6634	8	1.9897
I3L1P8;Q02978;Q02978-2	Mitochondrial 2-oxoglutarate/malate carrier protein	SLC25A11	3	10	10	10	9	10	10	9	10	10	9	10	10	42.9	0	0.90541	33	1.8948	33	1.9503	33	-0.162903	0.778556	1.08701	-0.00414613	0.9951	FALSE	FALSE	0.851018	0.00361065	TRUE	FALSE	0.862423	0.0763046	FALSE	FALSE	1.5183	12	1.9606	12	1.3608	12	0.81614	11	1.9256	11	2.1882
J3QS48;I3L295;J3KT75;J3QW43;J3QRD5;O75352-2;O75352;J3KSI4;I3L1D2;I3L4E0;J3KTK8;J3QQZ4;I3L405;I3L261	Mannose-P-dolichol utilization defect 1 protein	MPDU1	14	3	3	3	0	3	3	0	3	3	0	3	3	33.7	0	0.74548	6	0.97279	6	1.3003	6	-0.845595	-0.899499	-0.350072	-0.393434	0.805206	FALSE	FALSE	-0.0289201	0.903852	FALSE	FALSE	0.378872	0.530487	FALSE	FALSE	NA	0	NA	0	NA	0	0.78718	3	1.0472	3	1.3185
I3L2C7;P57678;E7EN12;I3L4M4;I3L4A4;I3L399	Gem-associated protein 4	GEMIN4	6	4	4	4	3	3	2	3	3	2	3	3	2	5.3	0	0.83389	4	0.99727	4	1.2713	4	-0.451936	-0.844995	-0.43092	-0.0978746	0.959173	FALSE	FALSE	-0.0175888	0.928765	FALSE	FALSE	0.250299	0.610092	FALSE	FALSE	0.84315	3	1.1955	3	1.8754	3	0.84827	4	0.97762	4	1.2146
I3L3P7;P62244;I3L246;H3BN98;H3BV27;H3BT37;I3L303;H3BVC7	40S ribosomal protein S15a	RPS15A	8	4	4	4	3	3	4	3	3	4	3	3	4	34	0	1.5689	11	1.6372	11	1.3855	11	1.2948	0.335091	-0.122578	0.773927	0.154041	FALSE	FALSE	0.844026	0.00586886	TRUE	FALSE	0.06492	0.913659	FALSE	FALSE	2.9379	3	1.5864	3	0.57938	3	1.6909	3	2.306	3	1.3855
J3KN66;Q5JTV8-3;H0Y4R4;A0A0A0MSK5;Q5JTV8-2;Q5JTV8	Torsin-1A-interacting protein 1	TOR1AIP1	6	2	2	2	2	2	2	2	2	2	2	2	2	4.5	0	1.0745	5	1.2208	5	1.1163	5	0.321138	-0.401472	-0.896976	-0.050674	0.97733	FALSE	FALSE	0.42376	0.0396285	TRUE	FALSE	0.461845	0.33888	FALSE	FALSE	1.0444	2	1.3213	2	1.2462	2	0.80198	2	1.4964	2	1.8781
J3KNN5;Q9UJV9;H0Y8L8;H0YA06;D6RGI7	Probable ATP-dependent RNA helicase DDX41	DDX41	5	13	13	13	11	11	9	11	11	9	11	11	9	22.8	0	0.61705	19	0.90325	19	1.4316	19	-1.50974	-1.06216	-0.00525223	-0.665691	0.275333	FALSE	FALSE	-0.207981	0.296016	FALSE	FALSE	0.438924	0.357777	FALSE	FALSE	0.51941	7	0.70042	7	1.4557	7	0.57842	6	0.96672	6	1.5275
J3KPS3;P04075;P04075-2;H3BPS8;H3BQN4;H3BUH7;H3BR04;H3BU78;H3BMQ8;H3BR68	Fructose-bisphosphate aldolase A	ALDOA	10	5	5	5	3	5	4	3	5	4	3	5	4	25	0	0.48104	9	0.59739	9	1.0168	9	-2.38435	-1.96883	-1.23162	-0.795986	0.134626	FALSE	FALSE	-0.793619	0.00556378	FALSE	TRUE	-0.039912	0.950884	FALSE	FALSE	0.95032	2	0.65781	2	0.67983	2	0.42049	3	0.47901	3	1.2145
J3KPX7;Q99623;F5GY37;Q99623-2;F5H3X6;F5GWA7;F5H2D2;F5H0C5	Prohibitin-2	PHB2	8	10	10	10	9	8	8	9	8	8	9	8	8	41.6	0	0.75003	24	0.91223	24	1.7826	24	-0.824222	-1.04046	0.769412	-0.463325	0.591106	FALSE	FALSE	0.0677216	0.795603	FALSE	FALSE	0.543034	0.269701	FALSE	FALSE	1.7504	11	0.89016	11	0.49137	11	0.6215	7	1.5429	7	2.4814
J3KR24;P41252;A0A0A0MSX9;Q5TCC6;Q5TCD1	Isoleucine--tRNA ligase, cytoplasmic	IARS	5	19	19	19	14	15	17	14	15	17	14	15	17	20.3	0	1.1576	36	1.595	36	1.4353	36	0.512757	0.255841	0.00394188	0.354875	0.779025	FALSE	FALSE	0.626987	0.0106477	TRUE	FALSE	0.438238	0.358461	FALSE	FALSE	1.1378	13	1.3978	13	1.5393	13	0.99567	11	1.4752	11	1.6051
J3KRG2;Q96QA5	Gasdermin-A	GSDMA	2	8	8	8	6	6	7	6	6	7	6	6	7	57	0	0.053953	16	0.061634	8	1.0726	8	-10.0692	-6.95003	-1.04012	-4.31347	1.63781e-33	FALSE	TRUE	-4.02422	0.000626832	FALSE	TRUE	-0.0599999	0.916847	FALSE	FALSE	0.067033	5	0.025778	2	0.61611	2	0.057746	5	0.075761	3	1.312
K7ESE8;J3KSD8;K7ES02;Q13867	Bleomycin hydrolase	BLMH	4	5	5	5	5	5	5	5	5	5	5	5	5	23.4	0	0.15065	27	0.056521	19	0.50339	19	-6.46236	-7.13995	-3.7517	-2.90816	4.7672e-16	FALSE	TRUE	-4.15012	0.000156382	FALSE	TRUE	-0.862081	0.0763046	FALSE	FALSE	0.079582	9	0.031989	4	0.86959	4	0.15065	7	0.091476	7	0.45195
J3KSI8;J3QQS1;J3QLS3;Q9Y2R9;J3QKW2	28S ribosomal protein S7, mitochondrial	MRPS7	5	6	6	6	4	5	4	4	5	4	4	5	4	37.2	0	1.0668	6	3.7126	6	2.5447	6	0.302638	2.81983	2.02674	0.0133176	0.991874	FALSE	FALSE	1.52296	0.001601	TRUE	FALSE	1.53041	0.000339617	TRUE	FALSE	1.7039	3	3.8866	3	2.0973	3	1.0624	7	3.0696	7	3.3221
J3KTA4;P17844;P17844-2;J3QSF1;J3KRZ1;J3QRQ7;J3KRX8;J3KTQ4;J3QLG9;J3QR62;J3QRN5;X6RLV5;J3QR02	Probable ATP-dependent RNA helicase DDX5	DDX5	13	22	16	16	12	19	20	6	14	15	6	14	15	40.7	0	1.2988	47	1.4614	47	1.3346	47	0.808807	-0.00696695	-0.256744	0.27089	0.85747	FALSE	FALSE	0.502392	0.0193267	TRUE	FALSE	0.341553	0.490917	FALSE	FALSE	1.1253	8	1.3088	8	1.4564	8	1.1074	18	1.4998	18	1.336
J3QR09;J3KTE4;P84098	Ribosomal protein L19;60S ribosomal protein L19	RPL19	3	2	2	2	1	2	1	1	2	1	1	2	1	8.3	0	1.3562	6	1.487	6	1.1024	6	0.920048	0.0430608	-0.94189	0.837847	0.249064	FALSE	FALSE	0.634258	0.0289458	TRUE	FALSE	-0.34124	0.575271	FALSE	FALSE	2.3788	2	1.6609	2	0.56246	2	1.343	3	1.4505	3	1.1078
J3KTL2;Q07955-3;Q07955;Q07955-2;J3QQV5;J3KSW7;J3KSR8	Serine/arginine-rich splicing factor 1	SRSF1	7	4	3	3	1	4	3	1	3	2	1	3	2	15	0	0.82882	6	1.3354	6	1.6655	6	-0.473357	-0.204701	0.529393	-0.380737	0.819155	FALSE	FALSE	0.601416	0.0351252	TRUE	FALSE	0.826517	0.169129	FALSE	FALSE	NA	1	NA	1	NA	1	1.1483	2	1.6343	2	1.3896
J3QLE5;P14678-2;P63162;P14678;P63162-2;P14678-3;J3KRY3;S4R3P3	Small nuclear ribonucleoprotein-associated proteins B and B;Small nuclear ribonucleoprotein-associated protein N	SNRPN	8	3	3	3	3	3	3	3	3	3	3	3	3	21.3	0	1.2067	6	1.4017	6	1.3932	6	0.619611	-0.0984371	-0.102712	0.547693	0.449507	FALSE	FALSE	0.419417	0.0369808	TRUE	FALSE	0.217779	0.66335	FALSE	FALSE	2.4404	3	1.2699	3	0.62221	3	1.3575	3	1.4422	3	1.3233
J3QLR8;Q9Y3D9	28S ribosomal protein S23, mitochondrial	MRPS23	2	6	6	6	5	5	4	5	5	4	5	5	4	36.8	0	1.0401	10	2.8156	10	2.8718	10	0.237439	1.98053	2.4539	0.0486682	0.97733	FALSE	FALSE	1.47448	0.000626918	TRUE	FALSE	1.39162	0.0014779	TRUE	FALSE	1.4634	4	2.8169	4	1.8112	4	0.91938	4	3.0577	4	3.1847
J3QRS3;P19105;O14950;P24844-2;P24844;J3KTJ1	Myosin regulatory light chain 12A;Myosin regulatory light chain 12B;Myosin regulatory light polypeptide 9	MYL12A	6	4	4	4	2	3	3	2	3	3	2	3	3	26.6	0	0.8045	3	0.8477	3	1.0355	3	-0.577967	-1.20135	-1.1663	0.0546526	0.97733	FALSE	FALSE	-0.043556	0.801359	FALSE	FALSE	0.137643	0.794107	FALSE	FALSE	1.7029	2	0.9368	2	0.54135	2	0.83359	2	1.0445	2	1.2834
J3QSV6;O76021;I3L3C4;I3L3U9;I3L234;J3KPU7;I3L2F2;I3L4T8;I3L1Y4;O76021-2	Ribosomal L1 domain-containing protein 1	RSL1D1	10	7	7	7	5	5	6	5	5	6	5	5	6	19.5	0	1.402	13	1.7803	13	1.2196	13	1.00548	0.589391	-0.579737	0.152912	0.959173	FALSE	FALSE	0.850518	0.00279985	TRUE	FALSE	0.992558	0.0387775	TRUE	FALSE	0.73408	5	1.7564	5	2.6797	5	1.6287	3	1.7803	3	1.2093
J3QT28;O43684-2;O43684;J3QSX4	Mitotic checkpoint protein BUB3	BUB3	4	7	7	7	4	6	5	4	6	5	4	6	5	30.9	0	0.77175	7	0.96785	7	1.3418	7	-0.723948	-0.910664	-0.237458	-0.147342	0.959173	FALSE	FALSE	0.178173	0.390373	FALSE	FALSE	0.32372	0.513189	FALSE	FALSE	1.345	2	1.4419	2	1.0565	2	0.71424	4	0.93971	4	1.3829
K7EJE8;K7EKE6;P36776-2;P36776;P36776-3;K7ER27;K7ERR6;K7ER56;K7EQF8	Lon protease homolog, mitochondrial	LONP1	9	20	20	20	13	16	10	13	16	10	13	16	10	32	0	0.87944	27	1.6687	27	1.8519	27	-0.265126	0.392927	0.904135	0.029856	0.982913	FALSE	FALSE	0.753681	0.00698081	TRUE	FALSE	0.765753	0.113435	FALSE	FALSE	0.84067	11	1.5509	11	1.9548	11	0.73584	9	1.4936	9	2.0431
K7EK07;Q71DI3;Q16695;P84243;P68431;K7EMV3;B4DEB1;K7ES00;Q6NXT2;K7EP01	Histone H3;Histone H3.2;Histone H3.1t;Histone H3.3;Histone H3.1;Histone H3.3C	H3F3B	10	7	7	3	4	3	7	4	3	7	2	2	3	30.3	0	0.83095	18	2.2083	18	1.6686	18	-0.464341	1.24321	0.535962	0.142277	0.959173	FALSE	FALSE	0.840451	0.0325309	TRUE	FALSE	0.836507	0.0817493	FALSE	FALSE	1.6226	5	1.0103	5	0.68071	5	1.5545	5	2.2244	5	1.5902
K7ELL7;P14314-2;P14314;K7EKX1;K7EJ70;K7EPW7;A0A0C4DGP4	Glucosidase 2 subunit beta	PRKCSH	7	4	4	4	2	2	4	2	2	4	2	2	4	8.2	0	0.59395	6	0.68447	6	0.90287	6	-1.64376	-1.67041	-1.65759	-1.27687	0.00209291	FALSE	TRUE	-0.566117	0.0176112	FALSE	TRUE	0.543685	0.269701	FALSE	FALSE	0.28087	4	0.80132	4	2.4023	4	0.24251	6	0.5955	6	2.3015
K7ELQ0;K7ES61;X6RAY8;Q9BYD3-2;Q9BYD3;K7EKI4;K7ELF1;K7EJ73	39S ribosomal protein L4, mitochondrial	MRPL4	8	3	3	3	2	3	3	2	3	3	2	3	3	21.4	0	1.2384	4	2.3457	4	2.3914	4	0.686313	1.4264	1.80725	0.123941	0.959173	FALSE	FALSE	1.05729	0.00611165	TRUE	FALSE	0.703812	0.147512	FALSE	FALSE	1.5472	3	3.1404	3	1.0414	3	0.94519	4	1.7011	4	1.8681
K7ELV2;Q96EE3;Q96EE3-1;K7ENI5;K7EP88	Nucleoporin SEH1	SEH1L	5	4	4	4	2	4	3	2	4	3	2	4	3	24	0	0.9164	7	1.1452	7	1.3238	7	-0.120524	-0.541667	-0.285869	-0.106544	0.959173	FALSE	FALSE	0.320074	0.109217	FALSE	FALSE	0.469313	0.332941	FALSE	FALSE	1.1452	2	1.4912	2	1.2682	2	0.9164	3	1.1452	3	1.3238
K7ELX4;P22830;P22830-2;K7EPN2;K7EJX5;K7EKP7	Ferrochelatase, mitochondrial	FECH	6	3	3	3	1	2	3	1	2	3	1	2	3	10.4	0	0.46332	4	1.1834	4	2.1554	4	-2.51619	-0.469708	1.44023	-0.90086	0.189586	FALSE	FALSE	0.500597	0.0553921	FALSE	FALSE	1.20737	0.0398428	TRUE	FALSE	NA	1	NA	1	NA	1	0.55904	2	1.4128	2	2.5556
K7ERI7;P35268;K7EP65;K7EKS7;K7ELC4;K7EMH1;K7EJT5	60S ribosomal protein L22	RPL22	7	4	4	4	4	4	4	4	4	4	4	4	4	30.5	0	1.4023	5	1.8717	5	1.5525	5	1.00603	0.74133	0.28121	0.28206	0.851794	FALSE	FALSE	0.952914	0.00361229	TRUE	FALSE	0.627034	0.197431	FALSE	FALSE	1.8201	5	2.4036	5	1.1063	5	1.1579	6	1.9008	6	1.5948
M0QXB4;O14579-3;O14579-2;O14579;M0R061	Coatomer subunit epsilon	COPE	5	3	3	3	1	3	2	1	3	2	1	3	2	17.2	0	0.71334	6	1.0068	6	1.3992	6	-1.00039	-0.824137	-0.0873085	-0.597837	0.550296	FALSE	FALSE	0.0200486	0.928765	FALSE	FALSE	0.571464	0.334461	FALSE	FALSE	NA	1	NA	1	NA	1	0.68929	3	0.9709	3	1.4143
M0R299;M0QXL5;P22087;M0R0P1;M0R2Q4;M0R2U2;M0R1H0;M0R2B0	rRNA 2-O-methyltransferase fibrillarin	FBL	8	7	7	6	5	6	7	5	6	7	4	5	6	35.8	0	1.4878	18	2.1378	18	1.3611	18	1.15827	1.14475	-0.186267	0.228171	0.917814	FALSE	FALSE	0.689396	0.138743	FALSE	FALSE	0.61485	0.206454	FALSE	FALSE	1.279	5	0.7093	5	0.6417	5	2.2795	9	2.7656	9	1.4688
M0R0N4;X6R390;M0QYZ2;P53680-2;P53680;M0R1S0;M0QZ21	AP-2 complex subunit sigma	AP2S1	7	3	3	3	2	3	3	2	3	3	2	3	3	21.5	0	1.7945	6	1.2608	6	0.83074	6	1.64039	-0.330768	-1.95604	0.501507	0.5243	FALSE	FALSE	0.433006	0.0378599	TRUE	FALSE	0.0278946	0.968409	FALSE	FALSE	1.7945	2	1.4908	2	0.83074	2	1.3462	2	1.3782	2	1.085
M0QZK8;O75223;H7BZK5;B8ZZK2;O75223-3	Gamma-glutamylcyclotransferase	GGCT	5	4	4	4	4	3	2	4	3	2	4	3	2	49.5	0	0.15368	8	0.067692	7	0.81962	7	-6.39241	-6.74442	-2.00435	-2.73712	2.69294e-14	FALSE	TRUE	-3.42049	0.000542691	FALSE	TRUE	-0.147229	0.779893	FALSE	FALSE	0.11893	3	0.071844	2	0.50264	2	0.1441	3	0.060643	3	1.5422
M0QZS6;Q9UBE0;M0QX65;B3KNJ4;Q9UBE0-2;Q9UBE0-3;M0R286;M0QYM8;M0R054	SUMO-activating enzyme subunit 1;SUMO-activating enzyme subunit 1, N-terminally processed	SAE1	9	3	3	3	3	2	3	3	2	3	3	2	3	20	0	1.2947	6	1.6801	6	1.263	6	0.800674	0.413589	-0.454399	0.0945852	0.959173	FALSE	FALSE	0.482696	0.0309924	TRUE	FALSE	0.509279	0.29809	FALSE	FALSE	1.4321	3	1.6406	3	1.1475	3	0.72623	3	1.2182	3	1.8077
M0R3D6;M0R1A7;M0R117;Q02543;M0R0P7	60S ribosomal protein L18a	RPL18A	5	3	3	3	2	2	2	2	2	2	2	2	2	22.7	0	1.4222	5	2.0647	5	1.5578	5	1.04228	1.03916	0.293249	0.961275	0.145114	FALSE	FALSE	1.07805	0.0045205	TRUE	FALSE	0.182655	0.777572	FALSE	FALSE	2.8242	2	2.1381	2	0.76827	2	1.3423	2	2.0846	2	1.6767
M0R2B7;P28340;M0QZR8;A0A2R8Y7K6;M0QXE6;M0QXQ2;A0A2R8Y705;M0QZB4;M0R3H8	DNA polymerase;DNA polymerase delta catalytic subunit	POLD1	9	5	5	5	2	3	2	2	3	2	2	3	2	5.2	0	1.0219	3	1.4621	3	1.7689	3	0.19203	-0.00591674	0.742159	0.099605	0.967366	FALSE	FALSE	0.63846	0.0419914	TRUE	FALSE	0.598232	0.318459	FALSE	FALSE	NA	1	NA	1	NA	1	0.83043	3	1.3085	3	1.6202
M0R2N5;Q9NZ01;M0R329;Q9NZ01-2	Very-long-chain enoyl-CoA reductase	TECR	4	4	4	4	2	4	1	2	4	1	2	4	1	11.6	0	0.60483	7	1.2374	7	1.9418	7	-1.58	-0.371852	1.07158	-0.427074	0.781746	FALSE	FALSE	0.247522	0.290239	FALSE	FALSE	0.688216	0.25277	FALSE	FALSE	0.95912	3	1.2673	3	1.3189	3	0.57677	4	1.1121	4	1.9685
M0R3F6;M0R2Z9;Q8IX01-4;Q8IX01-3;Q8IX01;M0R065	SURP and G-patch domain-containing protein 2	SUGP2	6	7	7	7	6	6	3	6	6	3	6	6	3	12.5	0	1.4607	6	2.5148	6	2.0048	6	1.11099	1.63765	1.18437	0.531834	0.46785	FALSE	FALSE	1.24553	0.00109199	TRUE	FALSE	0.761633	0.114851	FALSE	FALSE	1.1036	5	2.3057	5	2.192	5	1.3708	5	2.7429	5	2.0348
O00116;B8ZZ81;A0A1B0GWA2;A0A2R8YEL0	Alkyldihydroxyacetonephosphate synthase, peroxisomal	AGPS	4	7	7	7	7	5	6	7	5	6	7	5	6	14.4	0	0.98737	17	1.3972	17	1.2999	17	0.10361	-0.105489	-0.351174	-0.00638836	0.994099	FALSE	FALSE	0.47387	0.0281094	TRUE	FALSE	0.53297	0.277247	FALSE	FALSE	0.84398	4	1.2871	4	1.3777	4	0.7646	5	1.3147	5	1.772
O00139-2;O00139-1;O00139-5;O00139;O00139-4;H0Y8H2;D6R9M0	Kinesin-like protein KIF2A	KIF2A	7	6	6	6	5	2	2	5	2	2	5	2	2	9.1	0	0.96956	5	1.4691	5	1.4398	5	0.0567875	0.00630713	0.0149995	0.136434	0.959173	FALSE	FALSE	0.423071	0.0396903	TRUE	FALSE	0.270504	0.589303	FALSE	FALSE	0.96414	4	1.4896	4	1.519	4	0.92838	2	1.3311	2	1.4338
O00148;O00148-2;K7EQN7;O00148-3;K7EN69;K7ENP6;K7EL56;K7EIL8;K7EPJ3;F6SXL5	ATP-dependent RNA helicase DDX39A	DDX39A	10	14	14	4	13	12	8	13	12	8	3	2	0	37	0	0.87638	34	1.3914	34	1.6414	34	-0.277369	-0.114612	0.477905	-0.0538708	0.97733	FALSE	FALSE	0.490182	0.0270078	TRUE	FALSE	0.5572	0.257738	FALSE	FALSE	1.5245	11	1.61	11	0.9573	11	0.87638	14	1.3915	14	1.6414
O00154-4;O00154-6;O00154-7;O00154;O00154-2;O00154-3;O00154-5;K7EKP8	Cytosolic acyl coenzyme A thioester hydrolase	ACOT7	8	8	8	8	3	7	7	3	7	7	3	7	7	36.1	0	0.75124	15	0.89923	15	1.2317	15	-0.81856	-1.07194	-0.54435	-0.27728	0.85747	FALSE	FALSE	-0.0785996	0.660408	FALSE	FALSE	0.198035	0.692364	FALSE	FALSE	1.0105	3	1.063	3	0.99172	3	0.74339	7	0.89923	7	1.2329
O00165-5;O00165;O00165-2;E9PIQ7;O00165-3;Q5VYD6;O00165-4;O00165-6	HCLS1-associated protein X-1	HAX1	8	3	3	3	3	3	2	3	3	2	3	3	2	19.5	0	0.72448	3	1.582	3	2.2392	3	-0.945962	0.231004	1.57496	-0.147875	0.959173	FALSE	FALSE	0.906643	0.0141856	TRUE	FALSE	0.87406	0.0747543	FALSE	FALSE	1.0688	5	2.9797	5	1.4346	5	0.91375	3	1.5341	3	2.2392
O00186	Syntaxin-binding protein 3	STXBP3	1	3	3	3	0	2	3	0	2	3	0	2	3	4.9	0	0.6895	5	1.406	5	1.6824	5	-1.11979	-0.0917198	0.565056	-0.343797	0.851947	FALSE	FALSE	0.416207	0.0976008	FALSE	FALSE	0.73698	0.215576	FALSE	FALSE	NA	0	NA	0	NA	0	0.67618	2	1.2524	2	1.6865
O00299	Chloride intracellular channel protein 1	CLIC1	1	4	4	4	1	3	2	1	3	2	1	3	2	21.2	0	0.77068	4	1.0143	4	1.2454	4	-0.728821	-0.807861	-0.5047	-0.314776	0.879024	FALSE	FALSE	0.100825	0.661101	FALSE	FALSE	0.345291	0.571432	FALSE	FALSE	NA	1	NA	1	NA	1	0.83871	3	1.1338	3	1.2809
O00303;H0YDT6	Eukaryotic translation initiation factor 3 subunit F	EIF3F	2	3	3	3	2	1	2	2	1	2	2	1	2	10.1	0	1.0663	4	1.1304	4	1.0629	4	0.301432	-0.570194	-1.07268	0.191485	0.959173	FALSE	FALSE	0.0386184	0.871215	FALSE	FALSE	-0.00275124	0.999643	FALSE	FALSE	1.6421	2	1.0627	2	0.71381	2	NA	1	NA	1	NA
O00411;K7EMH3	DNA-directed RNA polymerase, mitochondrial	POLRMT	2	9	9	9	5	6	8	5	6	8	5	6	8	10.7	0	1.0887	11	2.7559	11	2.4903	11	0.354909	1.91549	1.9504	-0.0624303	0.97733	FALSE	FALSE	1.42968	0.000650066	TRUE	FALSE	1.40115	0.00142397	TRUE	FALSE	0.7447	4	2.3936	4	2.915	4	0.87339	4	2.8753	4	2.8541
O00505;H0Y4S9;H7C4F6;O00629	Importin subunit alpha-4	KPNA3	4	3	3	3	0	2	3	0	2	3	0	2	3	5.8	0	0.91121	3	1.4631	3	1.6094	3	-0.140474	-0.00441732	0.408359	-0.600763	0.544781	FALSE	FALSE	0.120044	0.59414	FALSE	FALSE	0.679258	0.258819	FALSE	FALSE	NA	0	NA	0	NA	0	0.58863	2	1.0476	2	1.8155
O00566;U3KQ48	U3 small nucleolar ribonucleoprotein protein MPP10	MPHOSPH10	2	3	3	3	3	2	1	3	2	1	3	2	1	5	0	1.288	3	2.0105	3	1.323	3	0.787328	0.958429	-0.288035	-0.0286923	0.985716	FALSE	FALSE	1.00174	0.00860784	TRUE	FALSE	1.19932	0.0416871	TRUE	FALSE	0.69142	3	2.3335	3	4.2371	3	1.3899	2	1.7183	2	1.2445
O00567;H0YDU4;H0Y653;Q5JXT2	Nucleolar protein 56	NOP56	4	12	12	12	11	11	11	11	11	11	11	11	11	23.7	0	1.1998	36	2.0053	36	1.4655	36	0.60486	0.95057	0.0774958	0.142073	0.959173	FALSE	FALSE	0.783221	0.0676705	FALSE	FALSE	0.56679	0.248845	FALSE	FALSE	0.61273	12	2.3908	12	3.7554	12	1.8284	12	2.5234	12	1.4197
P47813;O14602;X6RAC9;A6NJH9	Eukaryotic translation initiation factor 1A, X-chromosomal;Eukaryotic translation initiation factor 1A, Y-chromosomal	EIF1AX	4	2	2	2	2	2	2	2	2	2	2	2	2	19.4	0	1.4237	5	2.41	5	1.8053	5	1.04499	1.50847	0.81411	0.508276	0.678546	FALSE	FALSE	0.988513	0.00614002	TRUE	FALSE	0.778617	0.194605	FALSE	FALSE	NA	1	NA	1	NA	1	1.421	4	1.916	4	1.5923
O14617-4;O14617;O14617-5;A0A2R8Y611;O14617-3;O14617-2;A0A2R8Y4J3;K7ERW8;K7ELX8;A0A087WYN6	AP-3 complex subunit delta-1	AP3D1	10	9	9	9	3	6	6	3	6	6	3	6	6	13.7	0	1.2519	6	1.4952	6	1.3963	6	0.714202	0.0597502	-0.0947455	-0.0522214	0.97733	FALSE	FALSE	0.515697	0.0161125	TRUE	FALSE	0.478773	0.328656	FALSE	FALSE	0.82953	3	1.4161	3	1.7016	3	0.81184	6	1.4041	6	1.6679
O14654	Insulin receptor substrate 4	IRS4	1	5	5	5	3	5	3	3	5	3	3	5	3	6.2	0	0.74719	7	1.5359	7	2.2382	7	-0.837547	0.141255	1.57338	-0.434907	0.644875	FALSE	FALSE	0.607899	0.00865627	TRUE	FALSE	1.07081	0.021952	TRUE	FALSE	0.72966	3	1.5359	3	2.3855	3	0.66361	3	1.5048	3	2.3642
O14818-2;O14818;H0Y586;A0A087WYS6;Q8TAA3-2;Q8TAA3-5;Q8TAA3;O14818-4	Proteasome subunit alpha type-7;Proteasome subunit alpha type-7-like	PSMA7	8	4	4	4	3	4	4	3	4	4	3	4	4	23.6	0	0.24257	5	0.42146	5	1.4786	5	-4.78923	-2.73386	0.108931	-1.51125	0.000134923	FALSE	TRUE	-1.23062	0.00102441	FALSE	TRUE	0.23943	0.62501	FALSE	FALSE	0.66868	3	0.37822	3	0.64309	3	0.28831	5	0.46843	5	1.5269
O14925;Q5SRD1;B4DDK6	Mitochondrial import inner membrane translocase subunit Tim23;Putative mitochondrial import inner membrane translocase subunit Tim23B	TIMM23	3	3	3	3	2	3	3	2	3	3	2	3	3	22.5	0	0.81278	9	1.0985	9	1.4207	9	-0.542	-0.632972	-0.0326484	-0.381354	0.740955	FALSE	FALSE	0.169419	0.317289	FALSE	FALSE	0.552635	0.259929	FALSE	FALSE	0.82271	3	1.1788	3	1.4907	3	0.67668	3	1.0984	3	1.49
O14979-3;O14979-2;A0A087WU03	Heterogeneous nuclear ribonucleoprotein D-like	HNRNPDL	3	5	4	1	4	5	4	4	4	3	1	1	1	25.4	0	1.7215	10	1.7816	10	1.1846	10	1.53356	0.591607	-0.684109	0.736886	0.189586	FALSE	FALSE	0.755447	0.00434506	TRUE	FALSE	0.135866	0.796044	FALSE	FALSE	2.259	4	1.6018	4	0.82515	4	1.5501	3	1.8342	3	1.2453
O14980;C9JKM9;C9J673;F8WF71;C9IZS4;C9JQ02;C9JV99;C9JF49;C9IYM2;H7BZC5	Exportin-1	XPO1	10	15	15	15	10	12	9	10	12	9	10	12	9	17	0	0.91624	17	1.4164	17	1.5387	17	-0.121138	-0.0755578	0.24967	-0.0487583	0.97733	FALSE	FALSE	0.509288	0.0167656	TRUE	FALSE	0.494663	0.312522	FALSE	FALSE	0.77397	7	1.4497	7	1.7314	7	0.90938	5	1.3869	5	1.674
O15042-3;O15042-2;O15042;E7ET15	U2 snRNP-associated SURP motif-containing protein	U2SURP	4	4	4	4	2	3	3	2	3	3	2	3	3	7.4	0	1.4315	3	1.5579	3	1.5613	3	1.05904	0.184417	0.301176	0.388831	0.730867	FALSE	FALSE	0.669973	0.00647613	TRUE	FALSE	0.275426	0.579093	FALSE	FALSE	1.0105	2	1.6976	2	1.7042	2	0.89142	3	1.5229	3	1.7084
O15047	Histone-lysine N-methyltransferase SETD1A	SETD1A	1	3	3	3	1	3	2	1	3	2	1	3	2	2.5	0	0.9158	6	1.7907	6	1.8145	6	-0.122825	0.607068	0.832066	0.311575	0.883431	FALSE	FALSE	0.805282	0.0149433	TRUE	FALSE	0.605762	0.312522	FALSE	FALSE	NA	1	NA	1	NA	1	0.85917	3	1.5636	3	1.8199
O15067;H0YGH1;J3KTQ5;J3KT98	Phosphoribosylformylglycinamidine synthase	PFAS	4	8	8	8	2	5	7	2	5	7	2	5	7	8.4	0	0.94999	9	1.3822	9	1.1666	9	0.00433615	-0.12916	-0.738994	0.209327	0.932353	FALSE	FALSE	0.549119	0.0217963	TRUE	FALSE	0.264537	0.598129	FALSE	FALSE	1.0205	2	1.444	2	1.3597	2	0.85955	5	1.2405	5	1.4947
O15111	Inhibitor of nuclear factor kappa-B kinase subunit alpha	CHUK	1	5	5	5	4	3	1	4	3	1	4	3	1	8.6	0	1.1412	5	2.8209	5	2.055	5	0.476054	1.98624	1.27173	0.401351	0.802002	FALSE	FALSE	1.52687	0.001601	TRUE	FALSE	1.19375	0.0416871	TRUE	FALSE	1.2144	4	2.8641	4	1.9706	4	1.4364	3	2.8992	3	2.6553
O15160;E7EQB9;A0A2R8YEZ4;A0A2R8Y5D3;O15160-2;A0A2R8YEY5;A0A2R8Y8D6;D6RDJ3;H0Y723	DNA-directed RNA polymerases I and III subunit RPAC1	POLR1C	9	7	7	7	5	5	6	5	5	6	5	5	6	28.3	0	0.97108	13	1.9444	13	1.9099	13	0.060817	0.856976	1.01307	0.04906	0.97733	FALSE	FALSE	0.983687	0.00237137	TRUE	FALSE	0.838783	0.0817493	FALSE	FALSE	1.3841	4	2.266	4	1.452	4	0.93245	4	1.9969	4	1.9625
O15213	WD repeat-containing protein 46	WDR46	1	6	6	2	2	6	3	2	6	3	1	2	1	16.4	0	1.1261	3	2.2534	3	1.4813	3	0.441791	1.30457	0.115376	0.0412764	0.978578	FALSE	FALSE	0.736227	0.093134	FALSE	FALSE	0.691525	0.157719	FALSE	FALSE	0.72518	4	2.6043	4	5.1151	4	1.1261	3	2.2534	3	1.4813
O15226;O15226-2	NF-kappa-B-repressing factor	NKRF	2	15	15	15	11	14	12	11	14	12	11	14	12	24.9	0	1.7345	21	2.6536	21	1.725	21	1.55292	1.80069	0.653386	0.826436	0.108805	FALSE	FALSE	1.47747	0.000810987	TRUE	FALSE	0.603171	0.215576	FALSE	FALSE	1.4956	6	2.8082	6	1.9419	6	1.6273	9	3.383	9	1.7323
O15269;A0A2R8Y4S0;A0A2R8Y6A2;O15269-2	Serine palmitoyltransferase 1	SPTLC1	4	4	4	4	2	4	3	2	4	3	2	4	3	14	0	0.87989	4	1.3827	4	1.4132	4	-0.26333	-0.128367	-0.0516214	-0.364134	0.760664	FALSE	FALSE	0.43976	0.0523048	FALSE	FALSE	0.746586	0.121976	FALSE	FALSE	1.15	2	1.6978	2	1.4724	2	0.62913	4	1.1969	4	1.7759
O15381-5;O15381;O15381-3;O15381-4;O15381-2;F8WF01;E9PGD8;E7EWK7;E9PH71	Nuclear valosin-containing protein-like	NVL	9	4	4	4	4	4	4	4	4	4	4	4	4	7.7	0	1.0243	10	1.515	10	1.6994	10	0.198064	0.0996746	0.600571	0.0443388	0.978578	FALSE	FALSE	0.599747	0.011178	TRUE	FALSE	0.597414	0.219021	FALSE	FALSE	0.77181	4	1.3501	4	1.8793	4	0.89482	3	1.5962	3	1.6972
O43143;F5H658;Q14562	Putative pre-mRNA-splicing factor ATP-dependent RNA helicase DHX15	DHX15	3	20	20	19	17	18	14	17	18	14	16	17	13	28.2	0	1.6381	33	1.8706	33	1.4764	33	1.40583	0.739546	0.103672	0.549329	0.446816	FALSE	FALSE	0.921004	0.00285969	TRUE	FALSE	0.375241	0.444142	FALSE	FALSE	1.0442	10	1.7511	10	1.6731	10	1.5415	12	2.2211	12	1.5111
O43252	Bifunctional 3-phosphoadenosine 5-phosphosulfate synthase 1;Sulfate adenylyltransferase;Adenylyl-sulfate kinase	PAPSS1	1	3	3	3	1	2	3	1	2	3	1	2	3	6.6	0	0.70467	4	0.95299	4	1.5381	4	-1.04335	-0.944597	0.248293	-0.292739	0.907959	FALSE	FALSE	-0.131534	0.560888	FALSE	FALSE	0.184109	0.77664	FALSE	FALSE	NA	1	NA	1	NA	1	0.62353	2	0.95299	2	1.5381
O43347;H0YHB7	RNA-binding protein Musashi homolog 1	MSI1	2	5	5	5	3	2	4	3	2	4	3	2	4	26.8	0	1.3451	5	1.4151	5	1.3406	5	0.898908	-0.0775715	-0.240665	0.871192	0.08274	FALSE	FALSE	1.29802	0.00238674	TRUE	FALSE	0.31108	0.530487	FALSE	FALSE	3.0023	3	3.4996	3	1.0486	3	1.2006	2	1.9107	2	1.3915
O43390;O43390-2;O43390-3;O43390-4;B4DT28;A0A286YEZ8	Heterogeneous nuclear ribonucleoprotein R	HNRNPR	6	11	11	10	10	10	11	10	10	11	9	9	10	22.3	0	2.0083	38	2.3021	38	1.3948	38	1.92994	1.36946	-0.0985982	0.898483	0.0694985	FALSE	FALSE	1.22014	0.00267499	TRUE	FALSE	0.21351	0.667478	FALSE	FALSE	1.3058	11	2.0278	11	1.6077	11	2.3841	13	3.2681	13	1.3615
O43592;F8WDU6;F5GYW6;F5GZM3	Exportin-T	XPOT	4	7	7	7	4	6	4	4	6	4	4	6	4	7.8	0	0.92144	12	1.0387	12	1.1089	12	-0.101259	-0.755729	-0.920817	-0.0894822	0.962405	FALSE	FALSE	0.105004	0.562159	FALSE	FALSE	0.0510506	0.93062	FALSE	FALSE	0.86877	5	1.0379	5	1.1454	5	0.65737	4	0.96739	4	1.3989
O43615;M0QXU7;M0QXM9;M0R301;M0R124	Mitochondrial import inner membrane translocase subunit TIM44	TIMM44	5	9	9	9	9	8	8	9	8	8	9	8	8	24.3	0	0.81387	18	1.2274	18	1.3819	18	-0.537293	-0.389647	-0.131904	-0.0780166	0.969269	FALSE	FALSE	0.185484	0.308769	FALSE	FALSE	0.385764	0.429604	FALSE	FALSE	1.3959	5	1.2948	5	1.0268	5	0.77959	6	1.1154	6	1.5095
O43707;F5GXS2;O43707-3;O43707-2;H7C144;G3V2W4;G3V2N5;G3V2E8;G3V5M4;G3V2X9;A0A087WSZ2;Q08043;K7EP19;K7EJH8;P35609-2;P35609	Alpha-actinin-4	ACTN4	16	13	13	9	9	9	12	9	9	12	6	6	8	20.4	0	0.50911	13	0.47615	13	0.89168	13	-2.18514	-2.46629	-1.70229	-1.45665	0.000261915	FALSE	TRUE	-0.831944	0.0421675	FALSE	TRUE	0.263376	0.598129	FALSE	FALSE	0.17488	3	0.78679	3	3.1898	3	0.6405	5	0.75503	5	1.1416
O43747;O43747-2	AP-1 complex subunit gamma-1	AP1G1	2	6	6	6	5	4	1	5	4	1	5	4	1	7.3	0	0.78208	9	1.3354	9	1.3784	9	-0.677244	-0.204701	-0.140994	-0.398086	0.804481	FALSE	FALSE	0.29326	0.207184	FALSE	FALSE	0.565694	0.33888	FALSE	FALSE	0.74161	4	1.2068	4	1.3838	4	0.77652	4	1.2443	4	1.5831
O43772;C9JPE1;F8WEF6	Mitochondrial carnitine/acylcarnitine carrier protein	SLC25A20	3	7	7	7	5	6	5	5	6	5	5	6	5	23.3	0	0.7409	12	0.87518	12	1.1067	12	-0.867241	-1.13139	-0.927935	-0.298155	0.841411	FALSE	FALSE	-0.182132	0.362524	FALSE	FALSE	0.175825	0.734969	FALSE	FALSE	1.0615	5	1.0876	5	1.0495	5	0.76028	3	0.84969	3	1.2206
O43776;K7EPK2;K7EQ35;K7EMQ6;K7EIU7;O43776-2;K7EJ19	Asparagine--tRNA ligase, cytoplasmic	NARS	7	9	9	9	7	7	5	7	7	5	7	7	5	21.4	0	1.2918	10	1.9474	10	1.686	10	0.794906	0.861654	0.572607	0.30186	0.838243	FALSE	FALSE	0.894969	0.00276429	TRUE	FALSE	0.614693	0.206454	FALSE	FALSE	1.4703	3	1.6607	3	1.0767	3	0.96544	4	1.9496	4	1.7936
O43809;H3BND3;H3BV41	Cleavage and polyadenylation specificity factor subunit 5	NUDT21	3	5	5	5	4	5	4	4	5	4	4	5	4	27.3	0	0.82069	11	0.9458	11	1.1946	11	-0.507982	-0.961205	-0.653977	-0.181069	0.959173	FALSE	FALSE	0.0800668	0.706485	FALSE	FALSE	0.166908	0.749873	FALSE	FALSE	1.3522	3	1.3618	3	0.89762	3	0.82376	4	0.91537	4	1.1789
O43813;E9PHS0;F8WDS9	LanC-like protein 1	LANCL1	3	7	7	7	3	3	7	3	3	7	3	3	7	15.5	0	0.95494	9	0.8089	9	0.8358	9	0.0177045	-1.3041	-1.93427	-0.109081	0.959173	FALSE	FALSE	-0.364216	0.0731235	FALSE	FALSE	-0.243238	0.620401	FALSE	FALSE	1.3528	3	0.88036	3	0.69191	3	0.62736	5	0.66166	5	1.0406
O43818	U3 small nucleolar RNA-interacting protein 2	RRP9	1	3	3	3	0	2	3	0	2	3	0	2	3	7.8	0	1.5998	3	1.9821	3	1.2197	3	1.34497	0.915254	-0.579443	0.0974782	0.967904	FALSE	FALSE	1.01313	0.00657839	TRUE	FALSE	1.03626	0.0810945	FALSE	FALSE	NA	0	NA	0	NA	0	1.6746	2	1.8256	2	1.2059
O43824	Putative GTP-binding protein 6	GTPBP6	1	4	4	4	3	3	3	3	3	3	3	3	3	11	0	0.93712	3	1.9623	3	2.1231	3	-0.0419901	0.884786	1.38689	0.208568	0.932353	FALSE	FALSE	1.10626	0.00137548	TRUE	FALSE	0.907467	0.061021	FALSE	FALSE	1.5666	2	2.1406	2	1.3664	2	1.051	3	2.3755	3	2.4357
O60216;E5RFZ5	Double-strand-break repair protein rad21 homolog	RAD21	2	3	3	3	3	2	1	3	2	1	3	2	1	8.1	0	1.0684	6	2.3351	6	3.6421	6	0.306493	1.41265	3.29327	-0.00329818	0.99633	FALSE	FALSE	1.37797	0.00229122	TRUE	FALSE	1.41147	0.0112827	TRUE	FALSE	0.97659	3	2.4948	3	2.5546	3	1.0193	2	2.7076	2	2.7699
O60264	SWI/SNF-related matrix-associated actin-dependent regulator of chromatin subfamily A member 5	SMARCA5	1	14	14	9	12	13	9	12	13	9	8	9	6	14.4	0	1.117	26	1.5584	26	1.4509	26	0.42092	0.18539	0.0421278	-0.0501803	0.97733	FALSE	FALSE	0.401957	0.196428	FALSE	FALSE	0.611047	0.208911	FALSE	FALSE	0.5138	8	1.6867	8	3.3652	8	1.3516	9	1.7254	9	1.4757
O60287	Nucleolar pre-ribosomal-associated protein 1	URB1	1	3	3	3	2	2	0	2	2	0	2	2	0	1.5	0	0.68938	5	1.4974	5	2.3414	5	-1.1204	0.0642123	1.73261	-0.370095	0.838243	FALSE	FALSE	0.668118	0.0236779	TRUE	FALSE	1.0077	0.0873146	FALSE	FALSE	0.6092	3	1.4974	3	2.3459	3	0.9827	2	1.6862	2	1.7234
O60318;O60318-2	Germinal-center associated nuclear protein	MCM3AP	2	8	8	8	5	6	6	5	6	6	5	6	6	6.4	0	0.71714	7	2.4655	7	3.0513	7	-0.981731	1.57757	2.66806	-0.372659	0.748987	FALSE	FALSE	1.25243	0.000946584	TRUE	FALSE	1.56535	0.000232121	TRUE	FALSE	0.70113	4	2.1129	4	3.1062	4	0.68739	3	2.4655	3	3.0734
R4GMQ1;O60341;O60341-2;R4GMP9	Lysine-specific histone demethylase 1A	KDM1A	4	3	3	3	1	3	2	1	3	2	1	3	2	5	0	1.2052	6	1.4401	6	2.3794	6	0.616412	-0.039166	1.78948	-0.946865	0.154041	FALSE	FALSE	0.672961	0.0227001	TRUE	FALSE	1.53873	0.00427652	TRUE	FALSE	0.37041	2	1.5192	2	3.575	2	0.72652	3	1.6732	3	2.3612
O60488-2;O60488;H0Y9A0;D6RF95;D6RFW9;D6RDA8;D6RD96	Long-chain-fatty-acid--CoA ligase 4	ACSL4	7	10	9	9	7	9	6	6	8	5	6	8	5	21.5	0	0.89595	12	1.5316	12	1.7597	12	-0.199796	0.132746	0.723739	0.0215856	0.987453	FALSE	FALSE	0.792971	0.00671057	TRUE	FALSE	0.776056	0.107834	FALSE	FALSE	0.79617	5	1.4628	5	1.9558	5	0.87666	5	1.6387	5	1.7802
O60701-2;O60701;O60701-3;D6RHF4;E9PBD2;E7ER95;E7ER83;E7ETF4;E7EV97	UDP-glucose 6-dehydrogenase	UGDH	9	3	3	3	3	2	3	3	2	3	3	2	3	7.7	0	0.50209	5	0.90033	5	1.7507	5	-2.23391	-1.06926	0.705626	-1.23245	0.00339456	FALSE	TRUE	-0.183425	0.41118	FALSE	FALSE	0.453513	0.450225	FALSE	FALSE	0.84869	2	0.87647	2	1.0711	2	0.22117	2	NA	1	NA
O60763;O60763-2	General vesicular transport factor p115	USO1	2	5	5	5	2	5	3	2	5	3	2	5	3	5.6	0	0.74213	8	1.1029	8	1.2196	8	-0.861415	-0.624205	-0.579737	-0.108291	0.959173	FALSE	FALSE	0.125096	0.491295	FALSE	FALSE	0.0746949	0.897226	FALSE	FALSE	0.74213	2	0.93828	2	1.3607	2	0.68569	3	1.1849	3	1.3412
O60783	28S ribosomal protein S14, mitochondrial	MRPS14	1	2	2	2	2	2	2	2	2	2	2	2	2	18.8	0	0.78607	6	2.1408	6	2.4653	6	-0.65937	1.149	1.91476	-0.283428	0.850801	FALSE	FALSE	1.03148	0.00153711	TRUE	FALSE	1.30036	0.00334417	TRUE	FALSE	0.94548	2	1.9279	2	1.9783	2	0.74632	2	2.0568	2	2.7559
O60832-2;O60832;C9IYT0;H7C0M1;H7BZF2;H7C2Q9;H7C2Q2	H/ACA ribonucleoprotein complex subunit 4	DKC1	7	5	5	5	3	3	3	3	3	3	3	3	3	13.8	0	1.4825	11	1.8739	11	1.1378	11	1.14909	0.744895	-0.828595	0.472972	0.575321	FALSE	FALSE	0.655801	0.0614406	FALSE	FALSE	0.167573	0.749873	FALSE	FALSE	1.1126	4	1.6037	4	2.0634	4	2.1608	4	2.4899	4	1.0625
O60934;A0A0C4DG07;E5RGU1;E2QRP0;E5RGR7	Nibrin	NBN	5	5	5	5	5	3	2	5	3	2	5	3	2	8.6	0	1.231	6	2.2222	6	2.0188	6	0.670896	1.26226	1.20895	0.571128	0.412421	FALSE	FALSE	1.57888	0.00289357	TRUE	FALSE	0.911758	0.0596583	FALSE	FALSE	0.89085	4	1.765	4	2.0116	4	1.256	3	3.3692	3	2.188
O75083;D6RD66;O75083-3	WD repeat-containing protein 1	WDR1	3	4	4	4	3	4	3	3	4	3	3	4	3	8.1	0	1.0282	7	0.91893	7	0.84499	7	0.207839	-1.02441	-1.89508	0.0904619	0.962405	FALSE	FALSE	-0.0335544	0.872224	FALSE	FALSE	-0.102804	0.858387	FALSE	FALSE	1.4465	4	1.1872	4	0.8043	4	1.0282	3	0.82034	3	0.84499
O75131;A0A087WYQ3;E5RHZ0;A0A087WXR6;H0YB26;A0A087WUS8;E7ENV7;Q86YQ8-2;Q9HCH3-2;Q96FN4-2;Q96FN4;Q8IYJ1;Q96A23;O95741;Q9UBL6-2;Q86YQ8;Q96A23-2;Q9HCH3;O95741-2;Q9UBL6	Copine-3	CPNE3	20	7	7	7	6	6	4	6	6	4	6	6	4	14	0	0.92545	11	1.1506	11	1.474	11	-0.0860063	-0.53135	0.0979248	0.10398	0.959173	FALSE	FALSE	0.107206	0.529543	FALSE	FALSE	0.266976	0.593998	FALSE	FALSE	1.9421	3	1.1571	3	0.87115	3	0.8476	5	1.0595	5	1.3103
O75152;E9PQ61;E9PBY7;A0A1W2PPR9	Zinc finger CCCH domain-containing protein 11A	ZC3H11A	4	10	10	10	3	9	6	3	9	6	3	9	6	16.3	0	1.013	8	1.5161	8	1.4655	8	0.169529	0.101877	0.0774958	0.161095	0.959173	FALSE	FALSE	0.566005	0.0132688	TRUE	FALSE	0.43575	0.35989	FALSE	FALSE	0.88811	3	1.3886	3	1.4685	3	0.98261	3	1.6428	3	1.7964
O75342	Arachidonate 12-lipoxygenase, 12R-type	ALOX12B	1	7	7	7	6	7	5	6	7	5	6	7	5	12.6	0	0.18479	4	0.25743	4	1.5603	4	-5.74489	-3.81499	0.298913	-2.8667	1.20106e-15	FALSE	TRUE	-2.21704	0.000561671	FALSE	TRUE	0.686774	0.161441	FALSE	FALSE	0.13649	6	0.14787	6	1.5555	6	0.12106	4	0.28277	3	1.5293
O75367-2;O75367-3;O75367;B4DJC3;D6RCF2	Core histone macro-H2A.1;Histone H2A	H2AFY	5	10	10	8	6	9	8	6	9	8	5	7	6	38.8	0	1.3494	17	2.1549	17	1.247	17	0.907118	1.16893	-0.500098	0.251752	0.883863	FALSE	FALSE	0.826459	0.115147	FALSE	FALSE	0.440273	0.357777	FALSE	FALSE	1.3055	6	0.69093	6	0.47819	6	2.2131	6	2.9647	6	1.2602
O75369-2;O75369-9;O75369;O75369-8;O75369-6;O75369-3;E7EN95;O75369-7;O75369-5;O75369-4;H7C5L4;A0A0C4DGA1;A0A0A0MT44	Filamin-B	FLNB	13	22	20	20	15	19	13	14	17	12	14	17	12	11.6	0	0.62866	24	0.73441	24	1.1174	24	-1.44426	-1.51597	-0.893446	-0.590271	0.381325	FALSE	FALSE	-0.491987	0.0231939	FALSE	TRUE	0.0421786	0.948019	FALSE	FALSE	0.54081	9	0.72604	9	1.1751	9	0.58832	10	0.77683	10	1.215
O75396;A0A087X1A9	Vesicle-trafficking protein SEC22b	SEC22B	2	3	3	3	2	3	2	2	3	2	2	3	2	20.9	0	0.568	3	0.89659	3	1.8025	3	-1.80067	-1.07839	0.808627	-0.736093	0.369595	FALSE	FALSE	-0.0378099	0.872224	FALSE	FALSE	0.76119	0.201247	FALSE	FALSE	NA	1	NA	1	NA	1	0.63457	3	0.99093	3	1.5937
O75436;S4R3Q6;O75436-2;Q4G0F5	Vacuolar protein sorting-associated protein 26A	VPS26A	4	4	4	4	1	2	2	1	2	2	1	2	2	15.3	0	0.82122	3	1.4049	3	1.7706	3	-0.505714	-0.0934362	0.745552	-0.303239	0.891515	FALSE	FALSE	0.709335	0.0189739	TRUE	FALSE	1.03722	0.0810945	FALSE	FALSE	NA	1	NA	1	NA	1	0.79529	2	1.7158	2	2.1949
O75439;G3V0E4;F8WAZ6;F8WEA6;F8WBE1	Mitochondrial-processing peptidase subunit beta	PMPCB	5	9	9	8	7	9	8	7	9	8	7	8	7	21.3	0	0.84251	22	1.2607	22	1.4428	22	-0.415813	-0.330941	0.022352	-0.12601	0.959173	FALSE	FALSE	0.388756	0.103956	FALSE	FALSE	0.486095	0.320508	FALSE	FALSE	1.3737	6	1.774	6	1.1957	6	0.79526	8	1.1501	8	1.4658
O75477;B0QZ43;O94905-2;O94905-3	Erlin-1	ERLIN1	4	4	2	2	4	4	4	2	2	2	2	2	2	15.3	0	0.73427	3	1.1319	3	1.5655	3	-0.898815	-0.567285	0.310666	-0.106682	0.959173	FALSE	FALSE	0.441719	0.0419914	TRUE	FALSE	0.593313	0.22251	FALSE	FALSE	1.6181	2	1.5995	2	1.0924	2	0.73427	3	1.3254	3	1.7425
O75489;E9PS48;O75489-2	NADH dehydrogenase [ubiquinone] iron-sulfur protein 3, mitochondrial	NDUFS3	3	3	3	3	3	3	2	3	3	2	3	3	2	16.3	0	0.90774	6	0.90721	6	1.1635	6	-0.153876	-1.05256	-0.748531	-0.371808	0.750137	FALSE	FALSE	-0.103316	0.552212	FALSE	FALSE	0.286561	0.56605	FALSE	FALSE	1.2085	3	1.0244	3	0.83783	3	0.67859	4	0.91221	4	1.3756
Q5JRI1;O75494-5;O75494-4;O75494-6;O75494-3;O75494-2;O75494;Q6IQ42;Q8WXF0;R4GMP8	Serine/arginine-rich splicing factor 10;Serine/arginine-rich splicing factor 12	SRSF10	10	4	4	4	4	1	2	4	1	2	4	1	2	23.3	0	1.656	9	1.3026	9	0.59726	9	1.43378	-0.259239	-3.13879	0.425123	0.781746	FALSE	FALSE	0.456711	0.274464	FALSE	FALSE	0.0463618	0.954132	FALSE	FALSE	1.6974	5	0.88105	5	0.5298	5	NA	1	NA	1	NA
O75533;H7C341;B4DGZ4;O75533-2	Splicing factor 3B subunit 1	SF3B1	4	16	16	16	7	11	10	7	11	10	7	11	10	16.2	0	1.1223	16	1.4385	16	1.384	16	0.433096	-0.0416039	-0.126461	0.0360344	0.978786	FALSE	FALSE	0.385766	0.0956503	FALSE	FALSE	0.281656	0.571432	FALSE	FALSE	0.62501	4	1.3214	4	1.9698	4	1.0113	6	1.6527	6	1.4699
O75600;O75600-2;F2Z340;C9IZC9;H7BZ75	2-amino-3-ketobutyrate coenzyme A ligase, mitochondrial	GCAT	5	2	2	2	1	2	2	1	2	2	1	2	2	6.9	0	1.2331	5	1.6645	5	1.7461	5	0.675281	0.385279	0.696332	-0.42407	0.781746	FALSE	FALSE	0.564871	0.0397283	TRUE	FALSE	1.00917	0.0869261	FALSE	FALSE	NA	1	NA	1	NA	1	0.79539	2	1.5412	2	1.9928
O75643;O75643-2;B4E0P5	U5 small nuclear ribonucleoprotein 200 kDa helicase	SNRNP200	3	23	23	23	18	23	16	18	23	16	18	23	16	13	0	0.94484	38	1.505	38	1.8697	38	-0.0131725	0.0795764	0.937925	-0.111199	0.959173	FALSE	FALSE	0.578848	0.0127059	TRUE	FALSE	0.65112	0.187702	FALSE	FALSE	0.64906	12	1.4517	12	2.2599	12	0.93817	16	1.672	16	1.881
O75717;O75717-2;C9JYB3	WD repeat and HMG-box DNA-binding protein 1	WDHD1	3	3	3	3	2	3	1	2	3	1	2	3	1	3.4	0	1.1092	5	2.1122	5	1.8385	5	0.402895	1.10819	0.878482	0.0486344	0.978786	FALSE	FALSE	0.881283	0.0087991	TRUE	FALSE	0.969207	0.101116	FALSE	FALSE	1.1903	2	1.8776	2	1.8674	2	0.89872	2	1.8071	2	2.0525
O75746;O75746-2;F8W9J0;H0YFB2;B4DGK6	Calcium-binding mitochondrial carrier protein Aralar1	SLC25A12	5	17	12	12	11	15	15	7	11	10	7	11	10	27.9	0	0.81111	26	1.1503	26	1.3476	26	-0.549225	-0.531922	-0.221997	-0.270624	0.85747	FALSE	FALSE	0.175376	0.333735	FALSE	FALSE	0.435683	0.35989	FALSE	FALSE	0.65325	5	0.98431	5	1.3541	5	0.82663	10	1.1638	10	1.4507
O75891;O75891-3;O75891-4	Cytosolic 10-formyltetrahydrofolate dehydrogenase	ALDH1L1	3	5	2	2	5	4	2	2	2	1	2	2	1	4.3	0	1.1795	6	2.4919	6	2.0163	6	0.560966	1.60989	1.20457	0.15126	0.959173	FALSE	FALSE	1.24922	0.00285969	TRUE	FALSE	1.06556	0.0750224	FALSE	FALSE	1.0891	2	2.3593	2	2.2407	2	1.1324	3	2.3951	3	1.955
O76031;H0YK07;H0YM48	ATP-dependent Clp protease ATP-binding subunit clpX-like, mitochondrial	CLPX	3	12	12	12	6	10	9	6	10	9	6	10	9	25.4	0	1.1446	17	2.1744	17	1.9836	17	0.483706	1.19627	1.14682	0.2858	0.850801	FALSE	FALSE	1.22641	0.00133415	TRUE	FALSE	1.06997	0.021952	TRUE	FALSE	1.4674	3	2.8354	3	1.7597	3	1.0787	7	2.0778	7	2.2699
O76094;O76094-2;D6RDY6;R4GNC1	Signal recognition particle subunit SRP72	SRP72	4	7	7	7	5	4	4	5	4	4	5	4	4	14.3	0	1.4485	6	1.7688	6	1.3984	6	1.08941	0.569724	-0.0893585	0.728269	0.195079	FALSE	FALSE	0.599789	0.0126922	TRUE	FALSE	0.297254	0.546899	FALSE	FALSE	1.4919	3	1.7619	3	1.3917	3	1.1532	5	1.3988	5	1.5021
O94762-4;O94762;J3QLU0;J3KTQ2;O94762-2;O94762-3	ATP-dependent DNA helicase Q5	RECQL5	6	2	2	2	0	2	2	0	2	2	0	2	2	2.4	0.00063412	0.34223	4	0.90153	4	2.5209	4	-3.58025	-1.06634	1.99354	-1.27295	0.0222075	FALSE	TRUE	-0.0747763	0.747092	FALSE	FALSE	1.19817	0.0416871	TRUE	FALSE	NA	0	NA	0	NA	0	0.34223	2	0.90153	2	2.6343
O94776;O94776-2	Metastasis-associated protein MTA2	MTA2	2	5	5	4	4	3	0	4	3	0	3	3	0	10.5	0	0.83297	7	1.5023	7	1.9323	7	-0.455813	0.074127	1.05426	-0.38042	0.819155	FALSE	FALSE	0.560468	0.0397283	TRUE	FALSE	0.923128	0.119094	FALSE	FALSE	0.70743	4	1.4477	4	1.9967	4	0.83422	3	1.5023	3	1.8008
O94832;K7EIG7;J3QRN6;J3KRL0	Unconventional myosin-Id	MYO1D	4	9	9	9	2	8	5	2	8	5	2	8	5	9.5	0	1.0077	6	2.1421	6	1.9873	6	0.156035	1.15085	1.1534	0.0678024	0.975469	FALSE	FALSE	1.08309	0.00293695	TRUE	FALSE	0.722336	0.136001	FALSE	FALSE	0.94733	2	1.7868	2	1.8906	2	0.92781	6	1.8757	6	2.0559
O94874-2;O94874;O94874-3	E3 UFM1-protein ligase 1	UFL1	3	9	9	9	6	7	5	6	7	5	6	7	5	15.8	0	0.93486	13	1.4406	13	1.4232	13	-0.0504713	-0.0384047	-0.0263464	0.0575808	0.97733	FALSE	FALSE	0.538993	0.0184062	TRUE	FALSE	0.468476	0.333433	FALSE	FALSE	0.87537	5	1.2788	5	1.4232	5	0.89317	5	1.4582	5	1.6714
O94905;E5RHW4;E5RJ09	Erlin-2	ERLIN2	3	7	7	5	4	5	7	4	5	7	2	3	5	23.9	0	0.74428	15	1.33	15	1.7062	15	-0.851254	-0.213587	0.614677	-0.155498	0.959173	FALSE	FALSE	0.587563	0.0222893	TRUE	FALSE	0.568476	0.248737	FALSE	FALSE	1.3666	3	1.9319	3	1.0614	3	0.75518	6	1.3555	6	1.7683
O94906-2;O94906	Pre-mRNA-processing factor 6	PRPF6	2	5	5	5	3	4	4	3	4	4	3	4	4	7.1	0	0.71328	6	1.3698	6	1.6998	6	-1.00069	-0.148923	0.601402	-0.206257	0.932503	FALSE	FALSE	0.626068	0.0103985	TRUE	FALSE	0.784589	0.104655	FALSE	FALSE	0.60153	3	1.3512	3	2.3208	3	0.75512	5	1.5772	5	1.8849
O94925-3;O94925-2;H7BZD1;B8ZZA8;B8ZZC5	Glutaminase kidney isoform, mitochondrial	GLS	5	8	8	1	6	8	6	6	8	6	1	1	1	18.7	0	0.7102	17	1.2218	17	1.6219	17	-1.01589	-0.399676	0.435688	-0.251537	0.883863	FALSE	FALSE	0.417812	0.0484959	TRUE	FALSE	0.648734	0.187702	FALSE	FALSE	1.2917	5	1.5744	5	1.2683	5	0.66962	6	1.2042	6	1.7759
O94973;O94973-2;A0A0G2JS82;O94973-3;A0A0G2JQM1;E9PR62;E9PQP4;A0A0G2JS17;A0A0G2JQT9;H0YDE9;H0YEG0;A0A0G2JRF9;A0A0G2JQA4;M0R2D9;E9PPZ3;E9PS94;E9PPY8;A0A0G2JRS3	AP-2 complex subunit alpha-2	AP2A2	18	17	17	12	15	11	11	15	11	11	12	8	7	23.4	0	1.2775	22	3.0954	22	2.4509	22	0.766272	2.26805	1.89407	0.569051	0.413658	FALSE	FALSE	1.62381	0.000403081	TRUE	FALSE	1.16754	0.00988651	TRUE	FALSE	1.2979	8	2.9055	8	2.4655	8	1.1351	8	3.1657	8	2.7082
O95140;O95140-2;Q5JXC5	Mitofusin-2	MFN2	3	7	7	7	6	5	2	6	5	2	6	5	2	12.8	0	0.59679	11	0.93733	11	1.4658	11	-1.627	-0.980933	0.0782188	-0.589985	0.381325	FALSE	FALSE	-0.0172685	0.938898	FALSE	FALSE	0.515953	0.291005	FALSE	FALSE	0.57929	6	1.0016	6	1.4953	6	0.59679	3	0.75758	3	1.4882
O95202;O95202-2;O95202-3	LETM1 and EF-hand domain-containing protein 1, mitochondrial	LETM1	3	5	5	5	5	3	4	5	3	4	5	3	4	8.9	0	0.82723	5	1.95	5	2.1531	5	-0.480102	0.865704	1.43646	-0.0547641	0.97733	FALSE	FALSE	0.80228	0.00519664	TRUE	FALSE	1.00313	0.0367853	TRUE	FALSE	0.80752	4	1.5431	4	1.8375	4	0.81742	2	2.0954	2	2.2273
O95251-2;O95251-4;O95251;E7EUP3;O95251-3;O95251-5	Histone acetyltransferase KAT7	KAT7	6	3	3	3	3	3	2	3	3	2	3	3	2	7.8	0	1.3042	4	2.0482	4	1.4693	4	0.819479	1.01481	0.0866434	0.11954	0.959173	FALSE	FALSE	0.748453	0.00571361	TRUE	FALSE	0.4581	0.343324	FALSE	FALSE	1.108	3	1.7682	3	1.5133	3	1.0374	3	1.8477	3	1.5669
O95336;M0R261;M0R0U3;M0R1L2	6-phosphogluconolactonase	PGLS	4	5	5	5	3	1	4	3	1	4	3	1	4	31	0	1.1258	4	1.3217	4	1.0358	4	0.441106	-0.227316	-1.16526	0.0617105	0.97733	FALSE	FALSE	0.326945	0.20206	FALSE	FALSE	0.173881	0.788161	FALSE	FALSE	1.2841	2	1.4369	2	0.74503	2	NA	1	NA	1	NA
O95347-2;O95347;Q5T821	Structural maintenance of chromosomes protein 2	SMC2	3	4	4	4	3	2	2	3	2	2	3	2	2	4.1	0	1.0602	3	1.5003	3	1.5135	3	0.286675	0.0700841	0.19134	0.451601	0.615493	FALSE	FALSE	0.484843	0.0377977	TRUE	FALSE	-0.0513249	0.93062	FALSE	FALSE	0.88336	3	1.5003	3	1.5135	3	1.3588	2	1.6196	2	1.1218
O95373;E9PLJ0	Importin-7	IPO7	2	6	6	6	6	4	4	6	4	4	6	4	4	7.5	0	1.0566	9	1.194	9	1.149	9	0.277925	-0.450152	-0.793483	-0.195413	0.939865	FALSE	FALSE	0.214855	0.279726	FALSE	FALSE	0.30551	0.535729	FALSE	FALSE	0.75006	4	1.0525	4	1.4205	4	0.60745	5	1.0391	5	1.5572
O95470;H0Y3V8;H7BXL7	Sphingosine-1-phosphate lyase 1	SGPL1	3	5	5	5	1	5	3	1	5	3	1	5	3	12.9	0	0.70346	8	0.99456	8	1.3985	8	-1.04938	-0.850962	-0.0891022	-0.48468	0.716685	FALSE	FALSE	-0.0705843	0.758368	FALSE	FALSE	0.416899	0.49209	FALSE	FALSE	NA	1	NA	1	NA	1	0.7247	5	0.98088	5	1.4472
O95573;F5GWH2	Long-chain-fatty-acid--CoA ligase 3	ACSL3	2	14	14	13	10	14	7	10	14	7	9	13	6	26.7	0	0.93441	20	1.5954	20	1.7232	20	-0.0521624	0.256602	0.649698	0.0258388	0.982913	FALSE	FALSE	0.723412	0.00964535	TRUE	FALSE	0.731354	0.13295	FALSE	FALSE	0.72986	7	1.4097	7	1.927	7	0.92754	7	1.529	7	1.721
O95602;B9ZVN9	DNA-directed RNA polymerase I subunit RPA1;DNA-directed RNA polymerase	POLR1A	2	11	11	11	7	9	5	7	9	5	7	9	5	9.2	0	1.0251	7	2.021	7	2.1299	7	0.200072	0.974238	1.39819	-0.0809317	0.967366	FALSE	FALSE	0.927894	0.00274509	TRUE	FALSE	1.08396	0.0203394	TRUE	FALSE	0.60831	6	1.6621	6	2.4571	6	1.0228	5	1.933	5	2.1937
O95782-2;O95782	AP-2 complex subunit alpha-1	AP2A1	2	15	10	10	9	10	13	6	7	9	6	7	9	20.6	0	1.1442	12	2.3829	12	2.1062	12	0.482807	1.47415	1.35866	0.377513	0.744973	FALSE	FALSE	1.27731	0.00102441	TRUE	FALSE	0.914762	0.0590025	FALSE	FALSE	1.0261	4	2.0626	4	2.2192	4	1.0552	4	2.6091	4	2.2494
O95831-3;O95831;O95831-2;E9PMA0;O95831-5;O95831-6;O95831-4	Apoptosis-inducing factor 1, mitochondrial	AIFM1	7	16	16	16	10	13	14	10	13	14	10	13	14	30.2	0	1.2264	30	2.2129	30	1.9847	30	0.661266	1.24953	1.14877	0.368876	0.753072	FALSE	FALSE	1.08136	0.00143071	TRUE	FALSE	0.813344	0.0897876	FALSE	FALSE	2.0632	9	2.2166	9	1.2025	9	0.94867	9	1.9255	9	2.2157
P00338;P00338-3;F5GYU2;F5GXY2;P00338-5;P00338-4;P00338-2;F5GXH2;F5GZQ4;F5H5J4;F5H6W8	L-lactate dehydrogenase A chain	LDHA	11	5	5	5	5	3	4	5	3	4	5	3	4	16	0	0.53989	10	0.62942	10	1.3536	10	-1.97895	-1.85429	-0.206073	-1.04928	0.0203103	FALSE	TRUE	-0.825869	0.00401181	FALSE	TRUE	0.514611	0.292336	FALSE	FALSE	0.62761	4	0.58846	4	0.94692	4	0.4923	4	0.62942	4	1.6347
P00367;P00367-3;P00367-2;P49448	Glutamate dehydrogenase 1, mitochondrial;Glutamate dehydrogenase 2, mitochondrial	GLUD1	4	11	11	11	9	9	8	9	9	8	9	9	8	24	0	0.7647	19	1.0573	19	1.2712	19	-0.756183	-0.716806	-0.431202	-0.0552835	0.97733	FALSE	FALSE	0.210824	0.308769	FALSE	FALSE	0.25266	0.608887	FALSE	FALSE	1.6993	7	1.4732	7	0.86121	7	0.71744	6	1.0431	6	1.4508
P00387-2;P00387;P00387-3;B1AHF3	NADH-cytochrome b5 reductase 3;NADH-cytochrome b5 reductase 3 membrane-bound form;NADH-cytochrome b5 reductase 3 soluble form	CYB5R3	4	5	5	5	3	5	4	3	5	4	3	5	4	23	0	0.57394	3	0.95396	3	1.9101	3	-1.76413	-0.942366	1.01344	-0.506744	0.514139	FALSE	FALSE	-0.124292	0.582753	FALSE	FALSE	0.32087	0.517705	FALSE	FALSE	1.3709	6	0.98887	6	0.68738	6	0.57394	5	1.1485	5	1.9101
P00491;G3V5M2;G3V393;G3V2H3	Purine nucleoside phosphorylase	PNP	4	5	5	5	3	5	3	3	5	3	3	5	3	19.7	0	0.32047	6	0.32975	6	0.82494	6	-3.811	-3.27202	-1.98116	-1.46458	0.000242884	FALSE	TRUE	-1.52376	0.000587338	FALSE	TRUE	-0.160758	0.760887	FALSE	FALSE	0.52839	3	0.34499	3	0.79321	3	0.2638	3	0.31518	3	0.79618
P00505;P00505-2	Aspartate aminotransferase, mitochondrial	GOT2	2	8	8	8	6	8	6	6	8	6	6	8	6	17.9	0	0.77705	19	0.85355	19	1.1226	19	-0.699908	-1.18627	-0.876803	-0.165153	0.959173	FALSE	FALSE	-0.155251	0.44886	FALSE	FALSE	-0.000988382	0.999643	FALSE	FALSE	1.4506	5	1.1447	5	0.75803	5	0.68891	9	0.77458	9	1.1668
P00558;P00558-2;P07205	Phosphoglycerate kinase 1	PGK1	3	12	12	12	9	11	10	9	11	10	9	11	10	35.7	0	0.92259	29	1.2718	29	1.2882	29	-0.0968782	-0.311717	-0.383583	0.0969427	0.959173	FALSE	FALSE	0.396192	0.0613023	FALSE	FALSE	0.252857	0.608887	FALSE	FALSE	1.5843	7	1.5601	7	0.97	7	0.78453	11	1.1389	11	1.3641
P00918;E5RID5;E5RK37	Carbonic anhydrase 2	CA2	3	4	4	4	3	3	2	3	3	2	3	3	2	20.8	0	1.3601	4	0.92158	4	0.68634	4	0.927434	-1.0181	-2.64048	0.364331	0.760664	FALSE	FALSE	0.106712	0.553772	FALSE	FALSE	-0.158576	0.762854	FALSE	FALSE	2.6236	3	1.2302	3	0.54994	3	0.91673	2	0.97039	2	1.1201
P00966;Q5T6L5;Q5T6L6	Argininosuccinate synthase	ASS1	3	6	6	6	3	6	5	3	6	5	3	6	5	12.9	0	1.0435	13	1.2056	13	1.2863	13	0.245834	-0.428948	-0.388874	-0.0548398	0.97733	FALSE	FALSE	0.350881	0.0662092	FALSE	FALSE	0.432696	0.363486	FALSE	FALSE	1.1772	4	1.2407	4	1.0695	4	0.7972	5	1.1943	5	1.5429
P01040;C9J0E4	Cystatin-A;Cystatin-A, N-terminally processed	CSTA	2	6	6	6	6	6	6	6	6	6	6	6	6	76.5	0	0.25982	21	0.10141	20	0.48599	20	-4.54793	-5.85798	-3.87779	-1.8749	6.26288e-07	FALSE	TRUE	-3.07623	0.000261564	FALSE	TRUE	-1.07737	0.0211766	FALSE	TRUE	0.30787	4	0.18747	4	0.45301	4	0.26323	8	0.090569	8	0.29201
P01834	Ig kappa chain C region	IGKC	1	3	3	3	3	3	3	3	3	3	3	3	3	48.6	0	0.097173	6	0.25619	5	2.9474	5	-8.00248	-3.82558	2.54568	-3.6094	1.87517e-16	FALSE	TRUE	-1.71299	0.00258687	FALSE	TRUE	2.12626	2.36148e-05	TRUE	FALSE	NA	1	NA	1	NA	1	0.061798	2	0.38918	2	6.2977
P02545;P02545-3;P02545-2;P02545-6;Q3BDU5;P02545-5;P02545-4;Q5TCI8;H0YAB0;A0A0C4DGC5	Prelamin-A/C;Lamin-A/C	LMNA	10	19	18	18	15	15	15	14	14	14	14	14	14	34.2	0	1.1139	31	1.7222	31	1.4554	31	0.413771	0.488698	0.0530667	-0.131482	0.959173	FALSE	FALSE	0.394782	0.2477	FALSE	FALSE	0.707831	0.145108	FALSE	FALSE	0.41102	9	1.4931	9	4.4498	9	1.4401	15	2.0267	15	1.4607
P02786;G3V0E5;F8WBE5	Transferrin receptor protein 1;Transferrin receptor protein 1, serum form	TFRC	3	5	5	5	1	3	4	1	3	4	1	3	4	8.4	0	1.0002	5	0.3303	5	1.9181	5	0.136819	-3.26836	1.0282	-0.661282	0.461526	FALSE	FALSE	-1.2572	0.0154353	FALSE	TRUE	-0.314095	0.604337	FALSE	FALSE	NA	0	NA	0	NA	0	1.2498	2	0.62181	2	0.49753
P04040	Catalase	CAT	1	12	12	12	9	10	9	9	10	9	9	10	9	26.8	0	0.16899	24	0.56684	19	3.2161	19	-6.05884	-2.08395	2.85387	-2.54817	1.82664e-12	FALSE	TRUE	-0.904735	0.0377977	FALSE	TRUE	1.19171	0.00823924	TRUE	FALSE	0.15246	5	0.81551	3	3.7179	3	0.2007	8	0.67966	7	3.3892
P04083;Q5T3N1;Q5T3N0	Annexin A1;Annexin	ANXA1	3	6	6	6	3	5	4	3	5	4	3	5	4	26	0	0.26756	16	0.39481	15	1.5836	15	-4.44482	-2.87711	0.351273	-1.57648	5.65922e-05	FALSE	TRUE	-0.769612	0.138608	FALSE	FALSE	0.647609	0.188083	FALSE	FALSE	0.32393	3	1.5085	3	1.6255	3	0.23677	8	0.3543	8	1.6117
P04181;P04181-2	Ornithine aminotransferase, mitochondrial;Ornithine aminotransferase, hepatic form;Ornithine aminotransferase, renal form	OAT	2	4	4	4	4	2	3	4	2	3	4	2	3	12.1	0	0.76147	4	0.79866	4	0.86508	4	-0.771051	-1.33204	-1.81085	-0.538973	0.461526	FALSE	FALSE	-0.661564	0.0377977	FALSE	TRUE	-0.00857773	0.992247	FALSE	FALSE	1.2904	4	0.886	4	0.66947	4	0.33656	2	0.42146	2	1.2038
P04406;P04406-2;E7EUT5;O14556	Glyceraldehyde-3-phosphate dehydrogenase	GAPDH	4	12	12	12	9	10	9	9	10	9	9	10	9	40.9	0	0.38854	30	0.42174	30	1.0308	30	-3.13447	-2.73241	-1.1826	-1.41844	0.000414929	FALSE	TRUE	-1.3171	0.000810987	FALSE	TRUE	0.0013035	0.999643	FALSE	FALSE	0.33301	11	0.43685	11	0.87808	11	0.35858	9	0.35088	9	1.119
P04792;F8WE04;C9J3N8	Heat shock protein beta-1	HSPB1	3	4	4	4	4	4	4	4	4	4	4	4	4	36.1	0	0.16524	3	0.30861	3	2.0517	3	-6.13766	-3.41732	1.26605	-3.11801	2.77669e-18	FALSE	TRUE	-2.68146	0.000149202	FALSE	TRUE	0.355387	0.468086	FALSE	FALSE	0.087469	8	0.11672	8	1.5003	8	0.12139	14	0.17855	11	1.25
P04843;B7Z4L4;F8WF32	Dolichyl-diphosphooligosaccharide--protein glycosyltransferase subunit 1	RPN1	3	6	6	6	5	6	5	5	6	5	5	6	5	12.7	0	0.55003	6	0.84415	6	1.47	6	-1.9136	-1.21056	0.0883259	-0.418259	0.678546	FALSE	FALSE	-0.384203	0.0480507	FALSE	TRUE	0.0995722	0.863379	FALSE	FALSE	1.497	7	0.71499	7	0.57651	7	0.62116	10	0.80537	10	1.3527
P04844-2;P04844;Q5JYR4;Q5JYR7	Dolichyl-diphosphooligosaccharide--protein glycosyltransferase subunit 2	RPN2	4	2	2	2	2	2	2	2	2	2	2	2	2	6.7	0	0.70545	3	1.236	3	1.5995	3	-1.03946	-0.374335	0.386562	0.264286	0.866571	FALSE	FALSE	0.518713	0.0371383	TRUE	FALSE	0.239941	0.624527	FALSE	FALSE	2.4806	2	1.8457	2	0.75503	2	0.857	3	1.1829	3	1.3574
P05023-3;P05023-4;P05023;P05023-2;M0R116;A0A2R8YEY8;A0A0A0MT26;P13637;P13637-2;P13637-3;B1AKY9;P50993;H0Y7C1;Q13733;Q5TC01;P20648;P54707;P54707-2;Q5TC02;E9PRA5;Q5TC05;M0QXF2	Sodium/potassium-transporting ATPase subunit alpha-1;Sodium/potassium-transporting ATPase subunit alpha-3	ATP1A1	22	28	28	28	25	23	20	25	23	20	25	23	20	31	0	0.8416	74	1.2443	74	1.4532	74	-0.419609	-0.359657	0.047723	-0.0407638	0.978578	FALSE	FALSE	0.440097	0.0510226	FALSE	FALSE	0.417983	0.382559	FALSE	FALSE	0.7747	28	1.1908	28	1.505	28	0.77223	23	1.2438	23	1.5062
P05089;P05089-2;P05089-3	Arginase-1	ARG1	3	9	9	9	5	9	4	5	9	4	5	9	4	30.4	0	0.10245	25	0.096459	13	1.33	13	-7.81673	-5.96775	-0.26912	-3.40603	1.26883e-21	FALSE	TRUE	-3.4938	5.49603e-05	FALSE	TRUE	0.728876	0.133655	FALSE	FALSE	0.11053	7	0.096459	3	0.87271	3	0.11799	12	0.10054	7	1.33
P05091-2;P05091;F8VP50;S4R3S4	Aldehyde dehydrogenase, mitochondrial	ALDH2	4	5	5	5	2	4	1	2	4	1	2	4	1	15.7	0	0.81106	3	1.3601	3	1.3988	3	-0.549441	-0.164508	-0.0883334	0.280198	0.917814	FALSE	FALSE	0.67125	0.0219009	TRUE	FALSE	0.204439	0.749873	FALSE	FALSE	1.7494	2	1.6143	2	0.92275	2	0.84296	4	1.5709	4	1.4388
P05109	Protein S100-A8;Protein S100-A8, N-terminally processed	S100A8	1	3	3	3	3	2	1	3	2	1	3	2	1	31.2	0	0.068112	15	0.17005	12	2.2376	12	-9.25062	-4.72435	1.57244	-3.86577	2.1145e-27	FALSE	TRUE	-2.47387	0.000101661	FALSE	TRUE	1.19302	0.00823924	TRUE	FALSE	0.062533	5	0.20172	4	2.2022	4	0.075775	5	0.17025	5	2.7334
P05141;Q9H0C2	ADP/ATP translocase 2;ADP/ATP translocase 2, N-terminally processed	SLC25A5	2	13	5	5	10	12	12	4	5	5	4	5	5	32.9	0	0.83356	33	1.351	33	1.6631	33	-0.453326	-0.179231	0.524299	-0.00478781	0.9951	FALSE	FALSE	0.657982	0.0283195	TRUE	FALSE	0.60888	0.210421	FALSE	FALSE	1.6386	7	2.2639	7	1.2689	7	0.77564	12	1.4316	12	1.6732
P05198;G3V4T5;H0YJS4	Eukaryotic translation initiation factor 2 subunit 1	EIF2S1	3	5	5	5	3	4	5	3	4	5	3	4	5	18.4	0	0.90463	13	1.5278	13	1.8199	13	-0.16593	0.125208	0.842563	0.0572768	0.97733	FALSE	FALSE	0.679207	0.00964535	TRUE	FALSE	0.685834	0.161958	FALSE	FALSE	1.5198	3	1.9403	3	1.2723	3	0.86418	4	1.4338	4	1.7454
P05387;H0YDD8	60S acidic ribosomal protein P2	RPLP2	2	6	6	6	5	6	4	5	6	4	5	6	4	80	0	1.2363	20	2.1042	20	1.66	20	0.681947	1.09667	0.517709	0.522382	0.486552	FALSE	FALSE	1.02646	0.00153711	TRUE	FALSE	0.486188	0.320508	FALSE	FALSE	2.4656	8	2.1531	8	0.89824	8	1.0557	8	1.9658	8	1.8138
P05388;F8VWS0;P05388-2;F8VW21;F8VU65;F8VPE8;G3V210;F8VQY6;F8VRK7;Q8NHW5;F8VWV4;F8VZS0;F8VS58;F8W1K8	60S acidic ribosomal protein P0;60S acidic ribosomal protein P0-like	RPLP0	14	12	12	12	8	10	11	8	10	11	8	10	11	45.7	0	1.27	28	2.0239	28	1.5806	28	0.751126	0.978589	0.344574	0.666732	0.274775	FALSE	FALSE	0.99671	0.0016236	TRUE	FALSE	0.41867	0.382455	FALSE	FALSE	3.0193	11	2.0226	11	0.79066	11	1.1575	8	2.073	8	1.7271
P05783;F8VZY9;CON__H-INV:HIT000015463	Keratin, type I cytoskeletal 18	KRT18	3	9	7	6	8	7	7	6	5	5	5	4	4	33.5	0	0.18076	29	0.30536	29	1.4118	29	-5.82234	-3.44054	-0.0551742	-2.32616	1.8734e-10	FALSE	TRUE	-1.36177	0.00285969	FALSE	TRUE	0.855184	0.0789994	FALSE	FALSE	0.30156	10	0.2721	10	1.0659	10	0.18626	10	0.37338	10	1.9862
P06576;H0YH81;F8W079;F8W0P7;H0YI37	ATP synthase subunit beta, mitochondrial;ATP synthase subunit beta	ATP5B	5	15	15	15	14	13	13	14	13	13	14	13	13	41.4	0	0.5824	45	0.75529	45	1.3395	45	-1.71273	-1.45449	-0.243607	-0.387395	0.730867	FALSE	FALSE	-0.404247	0.0485196	FALSE	TRUE	0.075879	0.897226	FALSE	FALSE	1.3718	13	0.76552	13	0.60229	13	0.60211	15	0.84479	15	1.3544
P06702	Protein S100-A9	S100A9	1	6	6	6	5	6	5	5	6	5	5	6	5	45.6	0	0.11002	35	0.14734	25	0.98116	25	-7.56633	-5.03872	-1.35952	-3.30723	1.84589e-20	FALSE	TRUE	-3.20817	0.000421387	FALSE	TRUE	-0.0756505	0.897226	FALSE	FALSE	0.077335	9	0.061061	6	0.86347	6	0.081149	12	0.12504	8	1.0584
P06748-3;P06748-2;P06748;E5RI98;E5RGW4	Nucleophosmin	NPM1	5	7	7	7	3	5	5	3	5	5	3	5	5	32.8	0	0.75063	17	1.2137	17	2.1238	17	-0.821413	-0.414263	1.38806	-0.53483	0.46556	FALSE	FALSE	0.0384289	0.920583	FALSE	FALSE	0.60141	0.215576	FALSE	FALSE	0.81304	3	0.53974	3	0.65612	3	0.95901	7	1.7344	7	1.7602
P07195;C9J7H8;A8MW50;F5H793	L-lactate dehydrogenase B chain;L-lactate dehydrogenase	LDHB	4	6	6	6	4	4	3	4	4	3	4	4	3	21.3	0	0.69492	13	0.89925	13	1.0679	13	-1.09228	-1.07189	-1.05586	-0.163702	0.959173	FALSE	FALSE	-0.143888	0.389312	FALSE	FALSE	-0.0617504	0.915842	FALSE	FALSE	1.5372	5	0.89925	5	0.5742	5	0.6706	4	0.87558	4	1.2689
P07305;P07305-2	Histone H1.0;Histone H1.0, N-terminally processed	H1F0	2	4	4	4	3	3	4	3	3	4	3	3	4	23.2	0	1.0731	10	2.6463	10	2.4431	10	0.317784	1.79233	1.88281	0.2823	0.851794	FALSE	FALSE	0.973507	0.0513007	FALSE	FALSE	0.682212	0.165018	FALSE	FALSE	1.4942	3	0.86154	3	0.57829	3	2.0022	5	2.9941	5	1.5089
P07355;P07355-2;H0YMD0;H0YMU9;H0YN42;H0YKS4;A6NMY6;H0YMM1;H0YKZ7;H0YLV6;H0YMT9;H0YKX9;H0YMW4;H0YM50;H0YKV8;H0YKL9;H0YNP5;H0YMD9;H0YNA0;H0YN28;H0YL33;H0YNB8;H0YN52;H0YKN4;H0YLE2	Annexin A2;Annexin;Putative annexin A2-like protein	ANXA2	25	11	11	11	8	8	10	8	8	10	8	8	10	38.9	0	0.059629	3	0.10897	3	1.3614	3	-9.71782	-5.7003	-0.185477	-3.528	3.82002e-23	FALSE	TRUE	-2.55916	9.45388e-05	FALSE	TRUE	0.763531	0.114083	FALSE	FALSE	0.072795	11	0.18924	11	1.943	11	0.11493	7	0.1633	7	1.2273
P07384;E9PLX0;E9PJJ3;E9PLC9;E9PMC6;E9PJA6;E9PSA6;E9PQB3;E9PRM1;E9PIA9	Calpain-1 catalytic subunit	CAPN1	10	3	3	3	2	3	1	2	3	1	2	3	1	5	0	0.33975	6	0.35275	6	1.0455	6	-3.6058	-3.12415	-1.13185	-1.61886	3.10991e-05	FALSE	TRUE	-1.52715	0.00126966	FALSE	TRUE	0.0794082	0.893199	FALSE	FALSE	0.33761	2	0.46168	2	1.3331	2	0.27791	2	0.35275	2	1.2692
Q5JP53;P07437;Q5ST81	Tubulin beta chain	TUBB	3	21	21	4	16	21	17	16	21	17	4	4	4	43.9	0	1.0435	63	1.527	63	1.4947	63	0.245834	0.123618	0.147187	0.146672	0.959173	FALSE	FALSE	0.633314	0.00888338	TRUE	FALSE	0.448398	0.351954	FALSE	FALSE	1.7194	23	1.7313	23	1.0227	23	0.83838	20	1.4811	20	1.5887
P07737;K7EJ44;I3L3D5;CON__P02584	Profilin-1	PFN1	4	8	8	8	8	5	6	8	5	6	8	5	6	57.1	0	1.4389	20	2.1459	20	1.3791	20	1.07231	1.15623	-0.139174	0.534897	0.46556	FALSE	FALSE	0.912977	0.00289357	TRUE	FALSE	0.520505	0.286992	FALSE	FALSE	2.0598	9	2.1665	9	1.1342	9	1.1241	6	1.63	6	1.6318
P07814;V9GYZ6	Bifunctional glutamate/proline--tRNA ligase;Glutamate--tRNA ligase;Proline--tRNA ligase	EPRS	2	21	21	21	10	18	16	10	18	16	10	18	16	17.2	0	1.0651	27	1.6586	27	1.3107	27	0.298536	0.374502	-0.321516	0.334573	0.798804	FALSE	FALSE	0.600431	0.0195524	TRUE	FALSE	0.430502	0.36531	FALSE	FALSE	0.99652	5	1.2783	5	1.4514	5	1.0144	11	1.4214	11	1.7097
P07900;P07900-2;G3V2J8;Q14568	Heat shock protein HSP 90-alpha	HSP90AA1	4	13	8	8	11	11	12	7	6	7	7	6	7	18.6	0	0.76152	15	0.97207	15	1.3883	15	-0.77082	-0.901123	-0.115342	0.0453767	0.978578	FALSE	FALSE	0.0175597	0.920087	FALSE	FALSE	0.0744892	0.897226	FALSE	FALSE	0.66431	5	0.97207	5	1.628	5	0.73043	6	0.98322	6	1.3642
P07954-2;P07954	Fumarate hydratase, mitochondrial	FH	2	5	5	5	3	3	2	3	3	2	3	3	2	18.8	0	0.67086	5	0.93438	5	1.1518	5	-1.21605	-0.987846	-0.784759	-0.0406494	0.978578	FALSE	FALSE	0.0585465	0.797239	FALSE	FALSE	0.00158111	0.999643	FALSE	FALSE	1.5718	4	1.4007	4	0.91694	4	0.63456	3	0.89923	3	1.1518
P08238;Q58FF7;Q58FF8;Q58FF6	Heat shock protein HSP 90-beta	HSP90AB1	4	18	18	11	14	17	15	14	17	15	9	10	8	27.1	0	0.71778	63	1.1123	63	1.6547	63	-0.978597	-0.605593	0.506412	-0.125007	0.959173	FALSE	FALSE	0.132195	0.449144	FALSE	FALSE	0.345497	0.485652	FALSE	FALSE	0.68789	21	1.1642	21	1.7675	21	0.72301	20	1.1542	20	1.7179
P08240-2;P08240	Signal recognition particle receptor subunit alpha	SRPR	2	4	4	4	3	3	3	3	3	3	3	3	3	8.4	0	0.70014	10	0.98765	10	1.4384	10	-1.066	-0.866252	0.011563	-0.508975	0.509352	FALSE	FALSE	0.0457259	0.824372	FALSE	FALSE	0.441193	0.357777	FALSE	FALSE	0.62819	5	1.0144	5	1.3932	5	0.51315	2	0.85696	2	1.698
P08243-2;P08243;P08243-3;F8WEJ5;C9JT45;C9J057;C9JLN6;C9JM09	Asparagine synthetase [glutamine-hydrolyzing]	ASNS	8	7	7	7	5	6	6	5	6	6	5	6	6	13.5	0	0.89223	10	1.0004	10	1.1251	10	-0.214411	-0.838122	-0.86883	0.12996	0.959173	FALSE	FALSE	0.0953314	0.600527	FALSE	FALSE	0.0119309	0.988902	FALSE	FALSE	2.1299	4	1.2368	4	0.68784	4	0.717	3	1.0103	3	1.2183
P08559-3;P08559;P08559-2;P08559-4;Q5JPU0;Q5JPT9;Q5JPU1;Q5JPU3;Q5JPU2;P29803	Pyruvate dehydrogenase E1 component subunit alpha, somatic form, mitochondrial	PDHA1	10	13	13	13	9	8	11	9	8	11	9	8	11	31.8	0	0.75247	29	1.2058	29	1.5161	29	-0.812813	-0.428585	0.197403	-0.2046	0.935199	FALSE	FALSE	0.289266	0.138743	FALSE	FALSE	0.523861	0.286074	FALSE	FALSE	1.277	8	1.4496	8	1.1582	8	0.7369	8	1.1232	8	1.5863
P08670;B0YJC4;B0YJC5;A0A1B0GTT5;A0A1B0GVG8;H7C5W5;P41219;P17661;P41219-2	Vimentin	VIM	9	42	41	40	33	37	38	32	36	37	31	35	36	73	0	1.3355	87	1.7115	87	1.3335	87	0.880484	0.469784	-0.259699	0.0862157	0.965024	FALSE	FALSE	0.755057	0.0707975	FALSE	FALSE	0.633839	0.194605	FALSE	FALSE	1.4812	33	0.85489	33	0.53323	33	1.8874	23	2.6699	23	1.3543
P08754	Guanine nucleotide-binding protein G(k) subunit alpha	GNAI3	1	3	3	1	2	3	3	2	3	3	1	1	1	9.6	0	0.73812	7	0.93061	7	1.4393	7	-0.880446	-0.996713	0.0137726	-0.343345	0.781746	FALSE	FALSE	-0.0640015	0.766659	FALSE	FALSE	0.484587	0.321023	FALSE	FALSE	0.80273	2	1.0976	2	1.3571	2	0.82648	3	1.0891	3	1.3562
P09211;A8MX94;A0A2R8Y5E5;A0A087X243;A0A087X2E9	Glutathione S-transferase P	GSTP1	5	3	3	3	3	2	3	3	2	3	3	2	3	22.4	0	0.39127	8	0.4474	8	0.99017	8	-3.10987	-2.60288	-1.32675	-1.00959	0.0291891	FALSE	TRUE	-1.03341	0.00220355	FALSE	TRUE	-0.204725	0.678518	FALSE	FALSE	0.90997	3	0.5625	3	0.46099	3	0.39127	2	0.50393	2	1.2439
P09543-2;P09543	2,3-cyclic-nucleotide 3-phosphodiesterase	CNP	2	5	5	5	2	4	5	2	4	5	2	4	5	11.5	0	1.1221	6	1.9128	6	1.6937	6	0.432638	0.807249	0.588702	0.213871	0.932353	FALSE	FALSE	1.11658	0.001601	TRUE	FALSE	0.79915	0.0959603	FALSE	FALSE	1.3955	2	1.987	2	1.3914	2	1.1963	3	2.5816	3	1.6529
P09661;H0YMA0;H0YLR3;H0YKK0	U2 small nuclear ribonucleoprotein A	SNRPA1	4	16	16	16	14	11	9	14	11	9	14	11	9	47.1	0	0.91245	24	1.0343	24	0.98581	24	-0.135697	-0.765039	-1.34257	0.0936539	0.959623	FALSE	FALSE	-0.0218791	0.928765	FALSE	FALSE	-0.0946082	0.865992	FALSE	FALSE	1.9317	8	1.3738	8	0.69085	8	0.79174	10	0.932	10	1.2061
P09874;Q5VX84;Q5VX85	Poly [ADP-ribose] polymerase 1	PARP1	3	44	44	44	32	38	31	32	38	31	32	38	31	42.4	0	1.2486	104	1.9623	104	1.0408	104	0.707413	0.884786	-1.148	-0.0198173	0.989936	FALSE	FALSE	0.367672	0.511214	FALSE	FALSE	0.343164	0.488734	FALSE	FALSE	0.4047	22	2.2408	22	5.101	22	1.9958	46	2.1841	46	1.0767
Q71UI9;P0C0S5;C9J0D1;Q71UI9-3;Q71UI9-4;Q71UI9-2;C9J386	Histone H2A.V;Histone H2A.Z;Histone H2A	H2AFV	7	4	2	2	4	4	4	2	2	2	2	2	2	31.2	0	1.6891	11	2.7414	11	1.4228	11	1.48469	1.89948	-0.027354	0.355146	0.779025	FALSE	FALSE	0.950017	0.0398069	TRUE	FALSE	0.639894	0.191703	FALSE	FALSE	1.6891	3	0.93245	3	0.59001	3	2.0667	4	2.8094	4	1.3833
P0DPB6;Q7Z776;A0A087X0U2;A0A1B0GUZ5;A0A0R4J2F3;P0DPB5		POLR1D	6	2	2	2	2	2	1	2	2	1	2	2	1	16.5	0	0.98307	9	1.7108	9	1.8717	9	0.0923828	0.468543	0.941702	-0.277512	0.85747	FALSE	FALSE	0.462981	0.0619251	FALSE	FALSE	0.802853	0.0944646	FALSE	FALSE	0.7423	3	1.0374	3	1.4438	3	1.0682	4	1.724	4	1.7785
P10412	Histone H1.4	HIST1H1E	1	12	3	3	8	11	12	1	3	3	1	3	3	34.2	0	1.8504	6	2.7771	6	1.3039	6	1.7193	1.93875	-0.340161	0.680615	0.439833	FALSE	FALSE	1.72602	0.0014438	TRUE	FALSE	1.02148	0.0817891	FALSE	FALSE	NA	1	NA	1	NA	1	2.6879	3	3.708	3	1.2611
P10586-2;P10586;H0Y4H1;H0Y6Z7;H0Y7Z9;H0Y380;Q3KPI9;F5GWR7;P23468-3;P23468-7;P23468-5;P23468-4;P23468-6;P23468;A2A437;G8JL96;A0A0A0MR60;Q13332-7;Q13332-5;P23468-2;Q13332-6;Q13332-3;Q13332-4;Q13332-2;Q13332	Receptor-type tyrosine-protein phosphatase F	PTPRF	25	6	6	6	3	3	2	3	3	2	3	3	2	4	0	0.52985	3	0.98739	3	2.0442	3	-2.04489	-0.86683	1.25312	-1.02075	0.105034	FALSE	FALSE	0.250868	0.348563	FALSE	FALSE	0.958082	0.104757	FALSE	FALSE	0.43464	3	1.434	3	2.3734	3	0.55888	3	0.98739	3	1.5902
P10599-2;P10599	Thioredoxin	TXN	2	3	3	3	3	2	3	3	2	3	3	2	3	28.2	0	0.12922	7	0.097885	7	0.88746	7	-7.00133	-5.93557	-1.7193	-2.69583	2.0027e-09	FALSE	TRUE	-2.80687	0.00123931	FALSE	TRUE	-0.0804609	0.913007	FALSE	FALSE	0.12922	3	0.20863	3	1.1597	3	NA	1	NA	1	NA
P10809;E7ESH4;E7EXB4;P10809-2;C9JL25;C9JCQ4;C9J0S9;C9JL19	60 kDa heat shock protein, mitochondrial	HSPD1	8	32	32	32	22	26	26	22	26	26	22	26	26	57.2	0	0.79473	75	1.9495	75	2.3382	75	-0.620885	0.864925	1.72778	0.042856	0.978578	FALSE	FALSE	1.03859	0.00179792	TRUE	FALSE	0.949356	0.048098	TRUE	FALSE	2.0153	19	2.355	19	1.2254	19	0.73625	24	2.008	24	2.5394
P11021	78 kDa glucose-regulated protein	HSPA5	1	28	26	26	26	23	24	24	21	22	24	21	22	44.6	0	0.72224	60	1.2516	60	1.7028	60	-0.956839	-0.346829	0.607631	-0.196551	0.939865	FALSE	FALSE	0.354952	0.0615768	FALSE	FALSE	0.508639	0.298576	FALSE	FALSE	0.70001	20	1.2226	20	1.6935	20	0.66672	20	1.2446	20	1.905
P11142;E9PKE3;P11142-2;E9PNE6;E9PN89;A8K7Q2;E9PLF4;E9PQQ4;E9PQK7;E9PK54;P54652;E9PPY6;E9PI65;E9PN25;E9PS65;E9PM13	Heat shock cognate 71 kDa protein	HSPA8	16	31	31	24	30	30	28	30	30	28	24	23	22	50.3	0	0.90284	128	1.5087	128	1.6841	128	-0.172888	0.0870282	0.568624	0.0471785	0.97733	FALSE	FALSE	0.656097	0.00875631	TRUE	FALSE	0.556025	0.258373	FALSE	FALSE	0.86189	43	1.5793	43	1.7091	43	0.79686	48	1.3944	48	1.7628
P11171-5;P11171-2;P11171;A0A2R8Y7Y3;Q4VB86;A0A2R8YD30;P11171-6;P11171-4;P11171-3;A0A2R8YFU8;A0A2R8Y783;A0A2R8Y6T6;A0A2R8YFR9;A0A2R8Y6G5;A0A2R8YCW8;A0A2R8Y570;A0A2R8Y5G2;A0A2R8Y5Z6;P11171-7	Protein 4.1	EPB41	19	4	4	4	3	3	0	3	3	0	3	3	0	7.1	0	0.99023	5	1.3012	5	1.2879	5	0.11105	-0.261598	-0.384418	-0.0897266	0.972918	FALSE	FALSE	0.263537	0.276384	FALSE	FALSE	0.326424	0.594333	FALSE	FALSE	0.99023	3	1.3236	3	1.2879	3	0.89175	2	1.0887	2	1.2208
P11177-2;P11177;P11177-3;F8WF02;C9J634	Pyruvate dehydrogenase E1 component subunit beta, mitochondrial	PDHB	5	9	9	9	9	7	8	9	7	8	9	7	8	30.2	0	0.96476	29	1.3232	29	1.3922	29	0.0440212	-0.224829	-0.105286	0.0275673	0.982913	FALSE	FALSE	0.544312	0.0440311	TRUE	FALSE	0.475473	0.329429	FALSE	FALSE	1.6665	12	2.0356	12	1.1668	12	0.82395	8	1.2769	8	1.4585
P11387;Q969P6-2;Q969P6;E5RIC7;H0YAR3;E5RJ95;E5RFS0	DNA topoisomerase 1	TOP1	7	13	13	13	11	11	9	11	11	9	11	11	9	17.6	0	1.1634	32	1.7809	32	1.2588	32	0.525613	0.590414	-0.466338	0.0175595	0.990825	FALSE	FALSE	0.462977	0.323312	FALSE	FALSE	0.389636	0.424199	FALSE	FALSE	0.51126	12	2.0994	12	4.1207	12	1.732	13	2.1791	13	1.1893
P11388;P11388-2;P11388-3;P11388-4;J3KTB7	DNA topoisomerase 2-alpha	TOP2A	5	30	30	23	21	26	19	21	26	19	16	20	12	22.3	0	1.1857	50	1.7067	50	1.4446	50	0.574452	0.461261	0.0267562	-0.162341	0.959173	FALSE	FALSE	0.514914	0.197611	FALSE	FALSE	0.660441	0.180878	FALSE	FALSE	0.4099	13	2.0155	13	4.7038	13	1.3431	20	2.0647	20	1.4539
P11498;E9PRE7;P11498-2;E9PS68	Pyruvate carboxylase, mitochondrial	PC	4	9	9	9	5	8	5	5	8	5	5	8	5	12	0	0.68095	7	0.78438	7	1.1965	7	-1.16362	-1.37161	-0.648281	-0.283465	0.850801	FALSE	FALSE	-0.188304	0.353482	FALSE	FALSE	0.0150216	0.98712	FALSE	FALSE	0.68908	5	0.80143	5	1.1842	5	0.61905	4	0.76189	4	1.2155
P12004	Proliferating cell nuclear antigen	PCNA	1	11	11	11	8	9	10	8	9	10	8	9	10	56.7	0	1.0962	27	1.5378	27	1.3903	27	0.372569	0.145007	-0.110181	0.30105	0.838243	FALSE	FALSE	0.693777	0.00888338	TRUE	FALSE	0.376459	0.443846	FALSE	FALSE	1.9661	8	1.9407	8	1.0281	8	0.88764	8	1.3974	8	1.5104
P12235;V9GYG0	ADP/ATP translocase 1	SLC25A4	2	10	2	2	8	9	7	2	2	0	2	2	0	29.2	0	0.91356	4	1.0803	4	1.2515	4	-0.131427	-0.669611	-0.487186	-0.138027	0.959173	FALSE	FALSE	0.19837	0.448777	FALSE	FALSE	0.294915	0.623956	FALSE	FALSE	1.205	2	1.3706	2	1.1133	2	0.68535	2	0.96055	2	1.3519
P12236	ADP/ATP translocase 3;ADP/ATP translocase 3, N-terminally processed	SLC25A6	1	13	13	4	10	12	11	10	12	11	3	4	3	37.9	0	0.92629	56	1.5637	56	1.6174	56	-0.0828195	0.195694	0.425874	0.104738	0.959173	FALSE	FALSE	0.762205	0.0069528	TRUE	FALSE	0.631719	0.196236	FALSE	FALSE	1.5996	18	2.0932	18	1.3158	18	0.90633	21	1.5741	21	1.6365
P12270;P12270-2;Q5SWX9	Nucleoprotein TPR	TPR	3	21	21	21	4	15	16	4	15	16	4	15	16	13.2	0	0.80612	13	0.89193	13	1.2864	13	-0.570901	-1.08981	-0.388595	-0.165121	0.959173	FALSE	FALSE	-0.303153	0.214594	FALSE	FALSE	-0.0326997	0.963931	FALSE	FALSE	0.60596	3	0.57431	3	1.3343	3	0.62791	6	0.93571	6	1.5076
P12273	Prolactin-inducible protein	PIP	1	5	5	5	3	3	3	3	3	3	3	3	3	39	0	0.03805	6	0.031166	5	1.0166	5	-11.2958	-8.44544	-1.23233	-4.33587	2.89261e-23	FALSE	TRUE	-4.52236	9.45388e-05	FALSE	TRUE	-0.0807377	0.913007	FALSE	FALSE	NA	1	NA	1	NA	1	0.04871	2	0.048055	2	0.98655
P12277;H0YJG0;G3V4N7;G3V461	Creatine kinase B-type	CKB	4	5	5	5	5	2	3	5	2	3	5	2	3	18.6	0	0.93169	9	0.94217	9	0.95662	9	-0.062402	-0.969638	-1.45031	0.175499	0.959173	FALSE	FALSE	-0.0995327	0.55787	FALSE	FALSE	-0.263836	0.598129	FALSE	FALSE	2.1008	4	0.87631	4	0.42726	4	0.80548	2	0.98475	2	1.1437
P12532;C9JSQ1;F8WCN3;P12532-2;C9JJX8;C9J995;C9J8F6	Creatine kinase U-type, mitochondrial	CKMT1A	7	4	4	4	2	3	3	2	3	3	2	3	3	12	0	0.81625	7	0.87096	7	1.2011	7	-0.527036	-1.14199	-0.634526	-0.160932	0.959173	FALSE	FALSE	-0.0870478	0.685455	FALSE	FALSE	0.212112	0.670134	FALSE	FALSE	1.4267	2	1.219	2	0.87976	2	0.61448	2	0.86628	2	1.471
P12956;B1AHC9;P12956-2	X-ray repair cross-complementing protein 6	XRCC6	3	22	22	22	15	19	18	15	19	18	15	19	18	46	0	1.4258	37	1.8238	37	1.3259	37	1.04878	0.662653	-0.280187	0.419236	0.678546	FALSE	FALSE	0.721693	0.0166339	TRUE	FALSE	0.360776	0.461179	FALSE	FALSE	0.76931	10	2.0033	10	2.6285	10	1.4655	16	1.9008	16	1.3299
P13010;C9JZ81;H7C0H9	X-ray repair cross-complementing protein 5	XRCC5	3	19	19	19	14	16	14	14	16	14	14	16	14	32.2	0	1.0198	35	1.3346	35	1.3907	35	0.186738	-0.206015	-0.10915	-0.0627727	0.97733	FALSE	FALSE	0.348532	0.116808	FALSE	FALSE	0.416881	0.382949	FALSE	FALSE	0.53844	11	1.4931	11	2.6287	11	1.0198	11	1.4049	11	1.4284
P13489;E9PMJ3;E9PLZ3;E9PIM9;E9PMA9;E9PMN0;E9PIK5;H0YCR7	Ribonuclease inhibitor	RNH1	8	3	3	3	3	3	2	3	3	2	3	3	2	8.9	0	0.97082	7	1.8267	7	1.7895	7	0.0601282	0.667475	0.783058	0.125838	0.959173	FALSE	FALSE	0.830668	0.00289357	TRUE	FALSE	0.729776	0.13346	FALSE	FALSE	1.6076	3	1.8363	3	1.1537	3	0.87031	3	1.7032	3	1.8777
P13639	Elongation factor 2	EEF2	1	9	9	9	6	7	8	6	7	8	6	7	8	13.2	0	0.765	18	0.96231	18	1.2712	18	-0.754805	-0.923253	-0.431202	-0.0768027	0.969269	FALSE	FALSE	-0.0948726	0.586607	FALSE	FALSE	0.0991077	0.863379	FALSE	FALSE	0.765	4	1.0255	4	1.4142	4	0.68844	7	0.84998	7	1.3638
P13667	Protein disulfide-isomerase A4	PDIA4	1	7	7	7	4	4	7	4	4	7	4	4	7	15.2	0	0.4707	14	0.54878	14	1.0726	14	-2.46068	-2.15496	-1.04012	-0.845075	0.0994447	FALSE	FALSE	-0.874435	0.00428112	FALSE	TRUE	-0.0260868	0.968991	FALSE	FALSE	0.43801	3	0.49258	3	1.1441	3	0.30864	4	0.48649	4	1.4804
P13804-2;P13804;H0YL12;H0YK49;H0YLU7;H0YNX6;H0YKF0;H0YL83	Electron transfer flavoprotein subunit alpha, mitochondrial	ETFA	8	6	6	6	3	6	4	3	6	4	3	6	4	29.9	0	0.8836	15	1.2111	15	1.3139	15	-0.24855	-0.418966	-0.312776	0.106877	0.959173	FALSE	FALSE	0.366699	0.0792632	FALSE	FALSE	0.269733	0.59036	FALSE	FALSE	1.738	5	1.5654	5	0.8888	5	0.8407	6	1.1623	6	1.4097
P14174	Macrophage migration inhibitory factor	MIF	1	4	4	4	4	4	2	4	4	2	4	4	2	24.3	0	1.0474	11	0.85316	11	0.82037	11	0.25543	-1.18727	-2.00107	0.0279086	0.982913	FALSE	FALSE	-0.264087	0.18035	FALSE	FALSE	-0.306309	0.53532	FALSE	FALSE	1.4073	4	0.90425	4	0.63687	4	0.71896	4	0.68992	4	0.95123
P14324-2;P14324;A0A087WTP2;A0A087X1D8;A0A087X090;A0A087WVN4	Farnesyl pyrophosphate synthase	FDPS	6	2	2	2	2	2	1	2	2	1	2	2	1	7.9	0	1.0534	5	1.4089	5	1.3484	5	0.270123	-0.0872011	-0.21987	0.0383224	0.982913	FALSE	FALSE	0.554991	0.0426023	TRUE	FALSE	0.349635	0.567871	FALSE	FALSE	1.3634	2	1.5554	2	0.97948	2	0.77348	2	1.3877	2	1.6577
P14618;P14618-3;P14618-2;B4DNK4;H3BTN5;H3BQ34;H3BR70;H3BT25;H3BUW1;H3BTJ2;H3BU13;H3BN34;H3BQZ3;P30613-2;P30613	Pyruvate kinase PKM;Pyruvate kinase	PKM	15	27	27	27	23	24	23	23	24	23	23	24	23	51.2	0	1.0141	77	1.6045	77	1.5201	77	0.172321	0.273863	0.20671	0.32662	0.802336	FALSE	FALSE	0.777551	0.00584479	TRUE	FALSE	0.462422	0.33888	FALSE	FALSE	1.956	21	2.0509	21	1.0648	21	0.92354	29	1.4902	29	1.6161
P14625;Q96GW1;A0A1W2PRR1;F8W026;H0YIV0	Endoplasmin	HSP90B1	5	14	12	12	10	13	9	9	11	7	9	11	7	20.5	0	0.62593	23	0.92967	23	1.6239	22	-1.45955	-0.998929	0.440042	-0.414552	0.678546	FALSE	FALSE	-0.0728126	0.697596	FALSE	FALSE	0.337036	0.494683	FALSE	FALSE	0.5053	8	0.96579	8	1.8474	7	0.63734	7	1.0826	7	1.7152
P14866;M0QXS5;P14866-2;M0QYT0;M0R1W6;B4DVF8;M0QYL7;M0R076	Heterogeneous nuclear ribonucleoprotein L	HNRNPL	8	14	14	14	11	14	13	11	14	13	11	14	13	31.7	0	1.3856	61	1.8076	61	1.313	61	0.975215	0.635576	-0.315232	0.620419	0.342575	FALSE	FALSE	0.961003	0.00289357	TRUE	FALSE	0.321585	0.516792	FALSE	FALSE	2.2385	14	2.3478	14	1.0558	14	1.3889	21	1.8992	21	1.3514
P14868;P14868-2;H7BZ35;C9J7S3;C9JLC1;C9JQM9;H7C278	Aspartate--tRNA ligase, cytoplasmic	DARS	7	12	12	12	7	8	9	7	8	9	7	8	9	30.1	0	0.97772	18	1.0256	18	1.0709	18	0.0783458	-0.783564	-1.0458	0.149536	0.959173	FALSE	FALSE	0.0927428	0.605653	FALSE	FALSE	-0.0337386	0.962427	FALSE	FALSE	1.6835	5	1.2082	5	0.73707	5	0.95541	6	1.0453	6	1.1125
P14923;C9JTX4;C9J826;C9JK18;C9JKY1;C9JPI2;K7ERP3	Junction plakoglobin	JUP	7	16	16	16	14	12	13	14	12	13	14	12	13	24.4	0	0.058434	5	0.084015	5	1.5413	5	-9.78893	-6.27066	0.255634	-3.77313	3.50257e-26	FALSE	TRUE	-3.12814	9.45388e-05	FALSE	TRUE	0.465293	0.336232	FALSE	FALSE	0.063852	21	0.12131	16	1.6393	16	0.073643	20	0.087706	17	1.2138
P15924;P15924-3;P15924-2	Desmoplakin	DSP	3	49	49	49	46	37	32	46	37	32	46	37	32	19.6	0	0.22138	4	0.25383	4	1.3868	4	-5.11031	-3.84587	-0.119217	-2.689	7.81729e-14	FALSE	TRUE	-2.60861	0.000669214	FALSE	TRUE	0.301444	0.541983	FALSE	FALSE	0.26979	3	0.28951	3	1.5816	3	0.12044	48	0.13719	38	1.0849
P16152;E9PQ63;A8MTM1;P16152-2	Carbonyl reductase [NADPH] 1	CBR1	4	12	12	10	8	11	7	8	11	7	7	9	6	55.2	0	1.2372	28	1.1336	28	0.99617	28	0.683819	-0.563994	-1.30509	0.215818	0.932353	FALSE	FALSE	0.0549191	0.803577	FALSE	FALSE	-0.174128	0.737608	FALSE	FALSE	1.9069	11	1.2477	11	0.65321	11	0.76356	8	0.78617	8	1.0345
P16403	Histone H1.2	HIST1H1C	1	13	13	4	10	12	12	10	12	12	3	4	3	39.4	0	1.3462	66	2.4661	66	1.2635	66	0.901011	1.5783	-0.45298	0.32184	0.805206	FALSE	FALSE	0.789106	0.117579	FALSE	FALSE	0.537022	0.273655	FALSE	FALSE	1.3633	22	0.69957	22	0.54923	22	2.4578	21	2.8115	21	1.2673
P16615-5;P16615-2;P16615-3;P16615;P16615-4;H7C5W9;O14983-2;O14983;O14983-3;Q93084-4;Q93084-2;Q93084-3;Q93084-7;Q93084;Q93084-6;Q93084-5;H3BVB2;A0A0C4DH86;J3QSY6	Sarcoplasmic/endoplasmic reticulum calcium ATPase 2	ATP2A2	19	29	29	29	25	24	19	25	24	19	25	24	19	32.7	0	0.97155	49	1.8527	49	1.8524	49	0.0620617	0.710366	0.905088	0.173984	0.959173	FALSE	FALSE	1.0431	0.00331656	TRUE	FALSE	0.845477	0.0810945	FALSE	FALSE	0.88841	19	1.8183	19	1.9109	19	0.90435	16	1.7541	16	1.9877
P17066;P48741	Heat shock 70 kDa protein 6	HSPA6	2	12	2	2	9	9	11	2	1	2	2	1	2	17.3	0	0.66583	7	1.2471	7	1.6249	7	-1.24249	-0.354728	0.442216	-0.430923	0.65259	FALSE	FALSE	0.344908	0.0654352	FALSE	FALSE	0.754275	0.119094	FALSE	FALSE	0.65414	3	1.2471	3	1.728	3	0.48072	4	1.2167	4	2.602
P17152	Transmembrane protein 11, mitochondrial	TMEM11	1	3	3	3	1	3	2	1	3	2	1	3	2	17.2	0	0.97614	6	2.0597	6	1.9511	6	0.0741856	1.0318	1.08846	-0.0966309	0.959173	FALSE	FALSE	0.943407	0.00186631	TRUE	FALSE	0.992393	0.0387775	TRUE	FALSE	0.97846	2	1.9288	2	1.8547	2	0.9262	3	1.9571	3	2.2166
P17252;J3KRN5;P05771;P05771-2	Protein kinase C alpha type;Protein kinase C beta type	PRKCA	4	2	2	2	2	2	2	2	2	2	2	2	2	4.5	0	0.94805	4	1.5503	4	1.5206	4	-0.00125925	0.169575	0.207872	0.159607	0.959173	FALSE	FALSE	0.785619	0.00403832	TRUE	FALSE	0.667107	0.175571	FALSE	FALSE	0.93755	2	1.5683	2	1.7365	2	0.97663	2	1.7182	2	1.8592
P17812;P17812-2	CTP synthase 1	CTPS1	2	6	6	6	5	6	6	5	6	6	5	6	6	11.7	0	0.84391	11	1.473	11	1.4476	11	-0.409981	0.0143529	0.0340844	-0.0254773	0.982913	FALSE	FALSE	0.569634	0.0117287	TRUE	FALSE	0.578185	0.239953	FALSE	FALSE	0.79471	3	1.5193	3	1.7709	3	0.84018	4	1.3883	4	1.7701
P17858;P17858-2	ATP-dependent 6-phosphofructokinase, liver type	PFKL	2	5	3	3	4	4	4	2	3	2	2	3	2	10.1	0	0.64261	4	0.93996	4	1.4576	4	-1.36717	-0.974789	0.0584023	-0.256475	0.879329	FALSE	FALSE	0.0319853	0.893297	FALSE	FALSE	0.359438	0.462711	FALSE	FALSE	0.67578	3	0.79419	3	1.2924	3	0.66031	3	0.99258	3	1.5844
P17987;E7ERF2;E7EQR6;F5H282;F5GZ03;F5H136;F5GZI8;F5H676;F5H726;F5GYL4;F5H7Y1	T-complex protein 1 subunit alpha	TCP1	11	22	22	22	17	18	18	17	18	18	17	18	18	43.5	0	1.0326	42	1.2883	42	1.2332	42	0.218823	-0.283448	-0.539987	0.182433	0.959173	FALSE	FALSE	0.374038	0.0574849	FALSE	FALSE	0.240334	0.624324	FALSE	FALSE	1.6267	15	1.4497	15	0.98876	15	0.98247	15	1.22	15	1.3027
P18031;B4DSN5	Tyrosine-protein phosphatase non-receptor type 1;Tyrosine-protein phosphatase non-receptor type	PTPN1	2	4	4	4	3	3	2	3	3	2	3	3	2	13.1	0	0.79724	4	1.5917	4	1.8778	4	-0.609808	0.249555	0.953195	0.072426	0.972918	FALSE	FALSE	0.728089	0.0215985	TRUE	FALSE	0.912092	0.0596583	FALSE	FALSE	2.1058	3	2.2076	3	1.8162	3	0.69247	3	1.1382	3	1.7768
P18077;F8WBS5;F8WB72;C9K025	60S ribosomal protein L35a	RPL35A	4	3	3	3	3	2	2	3	2	2	3	2	2	16.4	0	1.2052	4	1.5117	4	1.247	4	0.616412	0.0930569	-0.500098	0.227658	0.917814	FALSE	FALSE	0.798521	0.00361229	TRUE	FALSE	0.554589	0.258819	FALSE	FALSE	2.0198	3	1.8873	3	0.92281	3	0.93167	3	1.6769	3	1.8087
P18085;C9JPM4;C9JAK5;U3KQF2;F5H1V1;F5H6T5;F8WDB3	ADP-ribosylation factor 4	ARF4	7	5	3	3	5	3	5	3	2	3	3	2	3	31.7	0	1.202	3	1.0989	3	1.1028	3	0.609573	-0.632173	-0.940589	-0.1076	0.959173	FALSE	FALSE	0.17683	0.312351	FALSE	FALSE	0.241568	0.622848	FALSE	FALSE	1.2299	2	1.1996	2	0.91789	2	0.76289	2	1.0258	2	1.307
P18124;A8MUD9;C9JIJ5;C9JZ88	60S ribosomal protein L7	RPL7	4	10	10	10	8	10	9	8	10	9	8	10	9	31.5	0	1.2222	25	2.0771	25	1.7238	25	0.652442	1.05733	0.650928	0.609612	0.355977	FALSE	FALSE	1.04039	0.00145405	TRUE	FALSE	0.413934	0.386755	FALSE	FALSE	2.7498	6	2.1295	6	0.76169	6	1.178	10	2.0615	10	1.7254
P18583-2;P18583-7;P18583;P18583-5;P18583-9;P18583-6;P18583-10;P18583-3;P18583-4;P18583-8;H7C1M2;J3QSZ5	Protein SON	SON	12	8	8	8	6	8	3	6	8	3	6	8	3	6.4	0	1.267	10	2.2624	10	1.6888	10	0.745043	1.31667	0.578468	0.344031	0.781746	FALSE	FALSE	1.15562	0.00179792	TRUE	FALSE	0.724538	0.135024	FALSE	FALSE	0.83796	3	2.7615	3	2.5096	3	1.0766	5	1.8667	5	1.7934
P18754;P18754-2;C9JW69;C9JRH2;C9JMJ4;C9J3R0;C9JQZ4	Regulator of chromosome condensation	RCC1	7	8	8	8	6	6	7	6	6	7	6	6	7	27.3	0	1.0816	21	1.1965	21	1.1578	21	0.338079	-0.445565	-0.766135	0.2182	0.92888	FALSE	FALSE	0.256662	0.154147	FALSE	FALSE	0.0141145	0.98731	FALSE	FALSE	1.8478	6	1.3012	6	0.71293	6	0.91061	7	1.0975	7	1.1712
P19338;H7BY16;C9JYW2;C9JLB1;C9J1H7;C9JWL1	Nucleolin	NCL	6	24	24	24	21	22	20	21	22	20	21	22	20	31.4	0	1.3179	83	1.9999	83	1.5703	83	0.846359	0.942387	0.32148	0.642857	0.306301	FALSE	FALSE	1.00822	0.00174805	TRUE	FALSE	0.247912	0.61284	FALSE	FALSE	1.0646	26	1.8351	26	1.6858	26	1.3154	33	2.1827	33	1.6191
P19367-4;P19367-2;P19367;P19367-3;B1AR62;B1AR63;Q2TB90;P52790;Q2TB90-3;Q2TB90-2	Hexokinase-1	HK1	10	23	23	19	18	21	20	18	21	20	15	17	16	24.6	0	0.93476	48	1.3744	48	1.4322	48	-0.050847	-0.141571	-0.00375025	-0.0382973	0.978786	FALSE	FALSE	0.401979	0.0614376	FALSE	FALSE	0.458942	0.342383	FALSE	FALSE	0.73804	16	1.1324	16	1.5058	16	0.86482	16	1.286	16	1.5094
P19623;K7EL89;K7EKM4;K7ESL0	Spermidine synthase	SRM	4	5	5	5	2	5	4	2	5	4	2	5	4	23.8	0	0.7809	9	1.1076	9	1.3696	9	-0.682548	-0.614879	-0.163952	-0.134239	0.959173	FALSE	FALSE	0.203271	0.27238	FALSE	FALSE	0.324806	0.512321	FALSE	FALSE	1.3651	2	1.2903	2	0.97837	2	0.6735	4	1.0012	4	1.3856
P20020-6;P20020-3;P20020-4;P20020;P20020-5;P20020-2;E7ERY9;P23634-5;P23634-4;P23634-3;P23634-2;P23634-7;P23634-6;P23634-8;P23634;A0A2R8Y4R4;H0Y7S3;Q16720-8;Q16720-7;Q16720-6;Q16720-3;Q16720-5;Q16720-2;Q01814-6;Q16720-4;Q01814-8;Q16720;Q01814-5;Q01814;A0A0U1RQU3;Q01814-4;Q01814-7;Q01814-3;Q01814-2;H0YHH6;A0A2R8Y535	Plasma membrane calcium-transporting ATPase 1;Calcium-transporting ATPase;Plasma membrane calcium-transporting ATPase 4	ATP2B1	36	15	15	15	11	12	11	11	12	11	11	12	11	15.4	0	0.98045	21	1.6614	21	1.6965	21	0.0855182	0.379621	0.594537	-0.0636152	0.97733	FALSE	FALSE	0.753215	0.00625087	TRUE	FALSE	0.732633	0.132214	FALSE	FALSE	0.80545	6	1.4758	6	1.8228	6	0.85971	8	1.6191	8	1.8059
P20042	Eukaryotic translation initiation factor 2 subunit 2	EIF2S2	1	10	10	10	8	8	9	8	8	9	8	8	9	33.6	0	1.3598	7	2.2945	7	2.0604	7	0.926867	1.35942	1.281	0.586409	0.385099	FALSE	FALSE	1.50806	0.000650066	TRUE	FALSE	0.996469	0.0383562	TRUE	FALSE	1.8681	3	3.0741	3	1.5204	3	1.2328	7	2.4244	7	2.4868
P20585	DNA mismatch repair protein Msh3	MSH3	1	6	6	6	3	6	3	3	6	3	3	6	3	8.1	0	1.1443	12	1.9628	12	1.8352	12	0.483032	0.885559	0.872136	0.416478	0.678546	FALSE	FALSE	1.19749	0.0026332	TRUE	FALSE	0.891755	0.0684684	FALSE	FALSE	1.2196	3	1.7887	3	1.7944	3	0.98231	6	2.1655	6	2.4984
P20700;E9PBF6;A0A0D9SFE5;A0A0D9SFY5	Lamin-B1	LMNB1	4	29	29	26	14	22	25	14	22	25	13	20	23	49.8	0	1.2863	52	1.7905	52	1.4773	52	0.783931	0.606729	0.105824	-0.186911	0.952905	FALSE	FALSE	0.643655	0.0517299	FALSE	FALSE	0.742429	0.125353	FALSE	FALSE	0.37559	9	1.7796	9	4.7181	9	1.5486	20	2.1928	20	1.4877
P21796;C9JI87	Voltage-dependent anion-selective channel protein 1	VDAC1	2	4	4	4	3	3	2	3	3	2	3	3	2	14.8	0	0.80127	6	1.2672	6	1.5571	6	-0.592098	-0.319663	0.291661	-0.549649	0.446816	FALSE	FALSE	0.228572	0.362524	FALSE	FALSE	0.698132	0.153127	FALSE	FALSE	0.9399	4	0.80263	4	0.73834	4	0.7539	4	1.3619	4	1.7949
P21964-2;P21964;E7EMS6;E7EUU8;H7BZ45;F8WBW9	Catechol O-methyltransferase	COMT	6	7	7	7	3	3	7	3	3	7	3	3	7	28.1	0	0.96462	10	2.0808	10	2.2101	10	0.0436479	1.06273	1.52876	0.228486	0.917814	FALSE	FALSE	1.20539	0.00174805	TRUE	FALSE	1.00538	0.0364035	TRUE	FALSE	1.7878	3	2.9526	3	1.64	3	0.94847	3	2.1148	3	2.2113
P22033	Methylmalonyl-CoA mutase, mitochondrial	MUT	1	4	4	4	2	3	1	2	3	1	2	3	1	6.8	0	0.72628	4	1.6397	4	1.5905	4	-0.937246	0.339722	0.36663	-0.553396	0.615493	FALSE	FALSE	0.324086	0.195536	FALSE	FALSE	0.791716	0.188083	FALSE	FALSE	0.63932	2	1.4024	2	1.8842	2	0.72628	2	1.1175	2	1.5905
P22102;P22102-2;A0A140TA71;C9JZG2;C9JKQ7;C9JBJ1;C9JTV6;F8WD69	Trifunctional purine biosynthetic protein adenosine-3;Phosphoribosylamine--glycine ligase;Phosphoribosylformylglycinamidine cyclo-ligase;Phosphoribosylglycinamide formyltransferase	GART	8	11	11	11	6	7	8	6	7	8	6	7	8	14.7	0	1.1014	13	1.2036	13	1.2059	13	0.384742	-0.43259	-0.62023	0.0676517	0.975469	FALSE	FALSE	0.312526	0.14696	FALSE	FALSE	0.182366	0.723732	FALSE	FALSE	0.87288	4	1.0963	4	1.2841	4	0.86228	4	1.0983	4	1.2473
P22314-2;P22314;Q5JRR6	Ubiquitin-like modifier-activating enzyme 1	UBA1	3	10	10	10	5	7	9	5	7	9	5	7	9	13.4	0	0.8671	16	0.89858	16	0.90503	16	-0.314762	-1.07352	-1.64903	-0.225184	0.917814	FALSE	FALSE	-0.155406	0.362524	FALSE	FALSE	0.19364	0.699312	FALSE	FALSE	0.58764	4	0.90648	4	1.705	4	0.64521	4	0.95551	4	1.5801
P22626;P22626-2;A0A087WUI2	Heterogeneous nuclear ribonucleoproteins A2/B1	HNRNPA2B1	3	13	13	13	9	12	10	9	12	10	9	12	10	47.9	0	1.517	43	1.6211	43	1.1819	43	1.20827	0.305099	-0.692289	0.269968	0.85747	FALSE	FALSE	0.32648	0.389312	FALSE	FALSE	0.134162	0.798572	FALSE	FALSE	1.5331	11	0.63686	11	0.42824	11	1.7749	18	1.9938	18	1.1699
P22695;H3BRG4;H3BSJ9;H3BUE4;H3BUI9;H3BP04;A0A087WVZ4	Cytochrome b-c1 complex subunit 2, mitochondrial	UQCRC2	7	8	8	8	5	6	8	5	6	8	5	6	8	29.4	0	0.78275	6	0.99241	6	1.1695	6	-0.674237	-0.855708	-0.730094	-0.161865	0.959173	FALSE	FALSE	0.0488493	0.799028	FALSE	FALSE	0.0963946	0.865961	FALSE	FALSE	1.374	4	1.0651	4	0.93611	4	0.77095	3	0.87924	3	1.1883
P22735;P22735-2;H0YMQ8;H0YN27;H0YLT9	Protein-glutamine gamma-glutamyltransferase K	TGM1	5	14	14	14	12	12	10	12	12	10	12	12	10	20.7	0	0.11798	32	0.11357	27	1.0173	27	-7.32097	-5.60962	-1.22986	-3.03691	2.24211e-17	FALSE	TRUE	-2.80936	0.00052531	FALSE	TRUE	-0.0274355	0.968409	FALSE	FALSE	0.096062	9	0.11068	7	0.96625	7	0.17697	12	0.2419	10	1.0598
P23246;P23246-2;H0Y9K7	Splicing factor, proline- and glutamine-rich	SFPQ	3	12	11	11	10	8	11	9	7	10	9	7	10	19.2	0	1.3465	29	1.0723	29	0.97446	29	0.901584	-0.685911	-1.38408	0.0832845	0.966144	FALSE	FALSE	0.00179442	0.993967	FALSE	FALSE	-0.0898363	0.875406	FALSE	FALSE	0.53248	10	1.2356	10	2.1517	10	1.3624	8	1.2716	8	0.98886
P23284	Peptidyl-prolyl cis-trans isomerase B	PPIB	1	5	5	5	4	5	4	4	5	4	4	5	4	27.8	0	0.5292	12	0.70301	12	1.233	12	-2.0492	-1.6118	-0.540568	-0.598267	0.371249	FALSE	FALSE	-0.348104	0.145193	FALSE	FALSE	0.206929	0.6752	FALSE	FALSE	1.2245	3	1.068	3	0.90452	3	0.54689	5	0.72395	5	1.2551
P23381-2;P23381;H0YJP3;G3V3H8;G3V3Y5;G3V5W1;G3V3S7;G3V3X0;G3V423;G3V3P2;G3V227;G3V5U1;G3V456;G3V2Y7;G3V277	Tryptophan--tRNA ligase, cytoplasmic;T1-TrpRS;T2-TrpRS	WARS	15	8	8	8	5	5	7	5	5	7	5	5	7	27.7	0	1.0229	17	1.4661	17	1.43	17	0.194546	0.000103503	-0.00926061	0.217766	0.92888	FALSE	FALSE	0.589294	0.0130429	TRUE	FALSE	0.364463	0.457822	FALSE	FALSE	1.6285	3	1.5876	3	1.0123	3	0.94415	7	1.3075	7	1.474
P23396;E9PL09;P23396-2;E9PPU1;F2Z2S8;H0YCJ7;H0YEU2;E9PQ96;E9PJH4;H0YF32;E9PK82;E9PSF4;E9PQX2;H0YES8	40S ribosomal protein S3	RPS3	14	15	15	15	14	12	12	14	12	12	14	12	12	62.6	0	1.0496	40	1.2959	40	1.3164	40	0.260827	-0.270549	-0.305962	0.132811	0.959173	FALSE	FALSE	0.422586	0.0377977	TRUE	FALSE	0.276323	0.579093	FALSE	FALSE	1.4727	15	1.481	15	0.94529	15	0.98013	12	1.2812	12	1.3699
P23526;P23526-2	Adenosylhomocysteinase	AHCY	2	16	16	16	11	14	12	11	14	12	11	14	12	36.1	0	0.97166	42	1.073	42	1.0835	42	0.0623529	-0.68448	-1.00388	0.198035	0.939865	FALSE	FALSE	0.189135	0.300766	FALSE	FALSE	-0.0204882	0.978311	FALSE	FALSE	1.6978	11	1.2976	11	0.78341	11	0.88787	16	1.0152	16	1.1036
P23528;G3V1A4;E9PP50;E9PK25;E9PLJ3;E9PS23;E9PQB7;Q9Y281-3;Q9Y281	Cofilin-1	CFL1	9	4	4	4	4	1	2	4	1	2	4	1	2	34.3	0	0.84131	9	1.2322	9	1.4605	9	-0.420819	-0.381088	0.0654233	0.10589	0.965024	FALSE	FALSE	0.285805	0.221917	FALSE	FALSE	0.196063	0.760887	FALSE	FALSE	1.5499	5	1.271	5	0.8684	5	NA	1	NA	1	NA
P24666;G5E9R5;P24666-4;P24666-3;P24666-2;F2Z2Q9;D3YTI2	Low molecular weight phosphotyrosine protein phosphatase	ACP1	7	3	3	3	2	3	3	2	3	3	2	3	3	24.1	0	0.99347	8	1.7054	8	1.7683	8	0.119452	0.458949	0.74096	0.12372	0.959173	FALSE	FALSE	0.820592	0.00324381	TRUE	FALSE	0.659592	0.18135	FALSE	FALSE	1.6048	2	1.8942	2	1.2242	2	0.85937	3	1.7574	3	1.8664
P24752;H0YEL7;P24752-2;E9PRQ6;E9PKF3	Acetyl-CoA acetyltransferase, mitochondrial	ACAT1	5	18	18	18	12	17	15	12	17	15	12	17	15	49.2	0	0.87509	37	1.3729	37	1.4989	37	-0.282544	-0.143966	0.157099	0.03346	0.982913	FALSE	FALSE	0.603151	0.0301516	TRUE	FALSE	0.485568	0.320508	FALSE	FALSE	1.7106	9	2.1063	9	1.1799	9	0.79831	14	1.29	14	1.5161
P24928;P24928-2	DNA-directed RNA polymerase II subunit RPB1	POLR2A	2	13	13	13	8	8	6	8	8	6	8	8	6	10.7	0	0.87358	10	1.5629	10	1.8174	10	-0.28861	0.194141	0.837707	-0.110732	0.959173	FALSE	FALSE	0.630856	0.0130269	TRUE	FALSE	0.704027	0.147512	FALSE	FALSE	0.76028	3	1.7674	3	2.584	3	0.8568	4	1.6473	4	1.8174
P25205;P25205-2;J3KQ69;Q7Z6P5	DNA replication licensing factor MCM3	MCM3	4	8	8	8	6	8	3	6	8	3	6	8	3	14.1	0	0.85932	16	1.5142	16	1.9091	15	-0.34642	0.0980716	1.01159	-0.201183	0.937119	FALSE	FALSE	0.586338	0.00997237	TRUE	FALSE	0.813326	0.0897876	FALSE	FALSE	0.78261	6	1.5348	6	1.9107	6	0.77478	6	1.5142	6	2.1079
P25311;C9JEV0	Zinc-alpha-2-glycoprotein	AZGP1	2	3	3	3	2	3	2	2	3	2	2	3	2	11.7	0	0.22303	17	0.097263	10	0.51442	10	-5.08423	-5.94955	-3.674	-2.18857	2.49594e-09	FALSE	TRUE	-3.39528	5.47655e-05	FALSE	TRUE	-0.869501	0.0750224	FALSE	FALSE	0.27071	5	0.096318	3	0.49187	3	0.18606	7	0.10737	4	0.65066
P25398	40S ribosomal protein S12	RPS12	1	3	3	3	2	3	3	2	3	3	2	3	3	30.3	0	0.60808	4	1.2562	4	1.7199	4	-1.56117	-0.338783	0.642927	-0.148548	0.959173	FALSE	FALSE	0.355321	0.0810228	FALSE	FALSE	0.345001	0.486051	FALSE	FALSE	1.7316	3	1.3266	3	0.76597	3	0.52138	3	1.0827	3	1.6858
P25705;P25705-2;P25705-3;K7EK77;K7ERX7;K7EJP1;K7ENJ4;K7EQH4;K7ESA0	ATP synthase subunit alpha, mitochondrial	ATP5A1	9	23	23	23	19	20	22	19	20	22	19	20	22	46.5	0	0.68111	66	0.97979	66	1.4114	66	-1.16279	-0.883775	-0.0561899	-0.337798	0.792615	FALSE	FALSE	0.0529814	0.799028	FALSE	FALSE	0.352197	0.472301	FALSE	FALSE	1.3247	20	1.3025	20	0.98846	20	0.67297	21	0.98519	21	1.4101
P25788-2;P25788;G3V3W4;G3V5N4	Proteasome subunit alpha type-3	PSMA3	4	3	3	3	2	2	3	2	2	3	2	2	3	16.1	0	0.40844	4	0.31787	4	0.82619	4	-2.95902	-3.35248	-1.97573	-1.39408	0.00056087	FALSE	TRUE	-1.51852	0.000542691	FALSE	TRUE	-0.0715064	0.902923	FALSE	FALSE	0.5162	2	0.32895	2	0.60186	2	0.32717	2	0.35048	2	1.1806
P26196;Q8IV96	Probable ATP-dependent RNA helicase DDX6	DDX6	2	7	7	7	6	6	6	6	6	6	6	6	6	22.8	0	1.2532	10	1.1898	10	0.95919	10	0.716872	-0.457879	-1.44069	0.582611	0.392831	FALSE	FALSE	0.383895	0.0832902	FALSE	FALSE	-0.137711	0.794107	FALSE	FALSE	2.2416	3	1.6017	3	0.71006	3	1.3417	3	1.3133	3	1.0365
P26358-3;P26358;P26358-2;K7ENW7	DNA (cytosine-5)-methyltransferase 1	DNMT1	4	5	5	5	1	3	3	1	3	3	1	3	3	4.7	0	0.91288	3	1.0869	6	1.3524	3	-0.134042	-0.656253	-0.209252	0.215339	0.959173	FALSE	FALSE	0.151265	0.561265	FALSE	FALSE	0.000185068	0.999643	FALSE	FALSE	NA	1	NA	1	NA	1	0.91288	3	1.3218	3	1.3488
P26373;J3QSB4;P26373-2;H3BUK8;J3KS98	60S ribosomal protein L13	RPL13	5	7	7	7	4	7	6	4	7	6	4	7	6	31.3	0	1.2811	12	1.4107	12	1.4535	12	0.773511	-0.084401	0.0484522	0.258128	0.878288	FALSE	FALSE	0.435285	0.0889988	FALSE	FALSE	0.275592	0.579093	FALSE	FALSE	1.4484	3	1.0193	3	0.7805	3	1.5055	5	1.8414	5	1.4484
P26639;P26639-2;D6RCA5;D6R9F8;D6RDJ6	Threonine--tRNA ligase, cytoplasmic	TARS	5	8	8	8	6	6	5	6	6	5	6	6	5	11.8	0	0.7423	12	1.1495	12	1.5557	12	-0.86061	-0.533448	0.288483	-0.233979	0.917814	FALSE	FALSE	0.248935	0.174268	FALSE	FALSE	0.432098	0.364015	FALSE	FALSE	0.70633	5	1.118	5	1.5593	5	0.66357	4	1.1192	4	1.6554
P26640;A0A140T936;A0A140T954;A2ABF4;A0A0G2JJT9;A0A140T904;P26640-2	Valine--tRNA ligase	VARS	7	5	5	5	4	5	4	4	5	4	4	5	4	6.2	0	0.81424	8	0.97317	8	1.2893	8	-0.535696	-0.898643	-0.380524	-0.332641	0.801983	FALSE	FALSE	-0.0342569	0.845883	FALSE	FALSE	0.337169	0.494683	FALSE	FALSE	0.7565	6	1.035	6	1.3507	6	0.64834	3	0.90986	3	1.6823
P26641;P26641-2	Elongation factor 1-gamma	EEF1G	2	12	12	12	10	9	12	10	9	12	10	9	12	21.7	0	1.1332	23	1.7123	23	1.4623	23	0.457958	0.471203	0.0697742	0.402038	0.7022	FALSE	FALSE	0.902951	0.00381131	TRUE	FALSE	0.450002	0.351459	FALSE	FALSE	2.3613	7	2.2899	7	0.92153	7	0.87371	5	1.5972	5	1.7237
P27694;I3L524;I3L2M5;I3L4R8	Replication protein A 70 kDa DNA-binding subunit;Replication protein A 70 kDa DNA-binding subunit, N-terminally processed	RPA1	4	7	7	7	1	3	7	1	3	7	1	3	7	15.1	0	1.1144	11	1.6658	11	1.303	11	0.414925	0.387648	-0.342636	0.117985	0.959173	FALSE	FALSE	0.683657	0.0211602	TRUE	FALSE	0.362139	0.548378	FALSE	FALSE	NA	1	NA	1	NA	1	1.1144	3	1.548	3	1.2679
P27824;P27824-2;D6RAU8;D6RB85;D6RDP7;H0Y9Q7;P27824-3;D6RHJ3;D6RD16;D6RAQ8;D6RFL1;D6RGY2	Calnexin	CANX	12	3	3	3	3	3	3	3	3	3	3	3	3	5.4	0	0.61715	9	0.96271	9	1.5229	9	-1.50917	-0.922342	0.213211	-0.349876	0.781746	FALSE	FALSE	-0.125548	0.471335	FALSE	FALSE	0.324398	0.512537	FALSE	FALSE	0.55957	3	0.85569	3	1.5229	3	0.5912	6	0.88473	6	1.7531
P28066;P28066-2	Proteasome subunit alpha type-5	PSMA5	2	2	2	2	2	2	2	2	2	2	2	2	2	13.3	0	0.38314	3	0.52153	3	1.3832	3	-3.18363	-2.26665	-0.128534	-0.799014	0.132293	FALSE	FALSE	-1.09039	0.00179792	FALSE	TRUE	-0.262512	0.598703	FALSE	FALSE	0.85376	2	0.55056	2	0.6176	2	0.48899	2	0.47251	2	1.0628
P28074;H0YJM8;P28074-3;P28074-2	Proteasome subunit beta type-5	PSMB5	4	3	3	3	3	2	2	3	2	2	3	2	2	16.7	0	0.42517	6	0.2296	6	0.64708	6	-2.81801	-4.06589	-2.85161	-0.734923	0.369595	FALSE	FALSE	-1.94548	0.00109199	FALSE	TRUE	-1.30823	0.0220726	FALSE	TRUE	0.37825	3	0.22839	3	0.52733	3	NA	1	NA	1	NA
P28288;P28288-2;P28288-3	ATP-binding cassette sub-family D member 3	ABCD3	3	16	16	16	11	13	14	11	13	14	11	13	14	29.7	0	1.0725	27	3.4967	27	3.0399	27	0.316346	2.638	2.65484	0.273434	0.85747	FALSE	FALSE	1.961	0.000513508	TRUE	FALSE	1.58212	0.00019578	TRUE	FALSE	1.7182	7	5.0994	7	2.6436	7	1.0363	8	3.5266	8	3.3334
P29401;P29401-2;A0A0B4J1R6;E9PFF2;F8W888	Transketolase	TKT	5	5	5	5	2	3	5	2	3	5	2	3	5	13.3	0	0.8596	5	0.64354	5	0.74031	5	-0.345276	-1.80563	-2.36915	-0.347219	0.781746	FALSE	FALSE	-0.61715	0.00912223	FALSE	TRUE	-0.325895	0.511985	FALSE	FALSE	0.97896	3	0.66842	3	0.68278	3	0.497	3	0.60018	3	1.0046
P29508;P29508-2	Serpin B3	SERPINB3	2	5	5	4	4	5	4	4	5	4	3	4	3	19.2	0	0.063854	5	0.10665	5	1.7295	5	-9.47736	-5.74749	0.662589	-3.54326	6.47035e-16	FALSE	TRUE	-3.1903	0.000257472	FALSE	TRUE	0.352921	0.563029	FALSE	FALSE	NA	1	NA	1	NA	1	0.12658	2	0.11724	2	0.92618
P30040;F8VY02;F8W1G0;P30040-2	Endoplasmic reticulum resident protein 29	ERP29	4	5	5	5	2	4	5	2	4	5	2	4	5	23.8	0	0.81119	9	0.80831	9	0.98002	9	-0.548878	-1.3057	-1.36368	-0.11424	0.959173	FALSE	FALSE	-0.184246	0.33648	FALSE	FALSE	-0.105945	0.853031	FALSE	FALSE	1.3932	2	1.065	2	0.74563	2	0.69195	3	0.80831	3	1.1062
P30041	Peroxiredoxin-6	PRDX6	1	3	3	3	2	3	3	2	3	3	2	3	3	18.3	0	0.4765	3	0.4734	3	1.0074	3	-2.41766	-2.47899	-1.26491	-0.842991	0.100445	FALSE	FALSE	-0.938471	0.00225249	FALSE	TRUE	-0.00802486	0.992247	FALSE	FALSE	0.90521	2	0.55851	2	0.58917	2	0.4765	3	0.5373	3	1.381
P30048-2;P30048	Thioredoxin-dependent peroxide reductase, mitochondrial	PRDX3	2	4	4	4	3	3	2	3	3	2	3	3	2	22.7	0	1.1851	7	0.8522	7	0.63874	7	0.57315	-1.18974	-2.89811	-0.0524633	0.97733	FALSE	FALSE	-0.252589	0.152668	FALSE	FALSE	-0.187715	0.713136	FALSE	FALSE	1.4911	4	0.89741	4	0.62363	4	0.73309	5	0.79885	5	1.0799
P30050;P30050-2	60S ribosomal protein L12	RPL12	2	4	4	4	4	4	4	4	4	4	4	4	4	33.9	0	1.1506	8	1.9676	8	1.678	8	0.497155	0.892972	0.555806	0.537208	0.464242	FALSE	FALSE	0.99217	0.00229303	TRUE	FALSE	0.447348	0.352508	FALSE	FALSE	2.441	2	2.2683	2	0.83796	2	1.1578	3	2.0188	3	1.7205
P30084	Enoyl-CoA hydratase, mitochondrial	ECHS1	1	7	7	7	5	5	5	5	5	5	5	5	5	27.9	0	1.0594	15	1.4778	15	1.3683	15	0.284733	0.0242263	-0.167356	0.329149	0.802002	FALSE	FALSE	0.721658	0.013461	TRUE	FALSE	0.434779	0.360761	FALSE	FALSE	2.058	3	2.2225	3	1.24	3	0.95235	6	1.4625	6	1.4337
P30086	Phosphatidylethanolamine-binding protein 1;Hippocampal cholinergic neurostimulating peptide	PEBP1	1	2	2	2	2	1	2	2	1	2	2	1	2	18.2	0	0.90758	3	0.45705	3	0.52942	3	-0.154495	-2.55608	-3.57098	-0.533001	0.644875	FALSE	FALSE	-1.12194	0.00403383	FALSE	TRUE	-0.62914	0.29301	FALSE	FALSE	0.93024	2	0.47703	2	0.48631	2	NA	1	NA	1	NA
P30101	Protein disulfide-isomerase A3	PDIA3	1	8	8	6	6	7	5	6	7	5	4	5	3	17	0	0.7561	18	0.76121	18	1.1853	18	-0.795909	-1.43736	-0.681992	-0.491328	0.544163	FALSE	FALSE	-0.49077	0.0272075	FALSE	TRUE	0.0183315	0.98079	FALSE	FALSE	1.2852	7	0.76506	7	0.58059	7	0.58051	8	0.77395	8	1.3847
P30837	Aldehyde dehydrogenase X, mitochondrial	ALDH1B1	1	8	8	8	4	7	8	4	7	8	4	7	8	23	0	0.99205	11	1.5759	11	1.4256	11	0.115773	0.21928	-0.0203068	0.275785	0.85747	FALSE	FALSE	0.643391	0.0171095	TRUE	FALSE	0.531865	0.277847	FALSE	FALSE	2.0218	3	1.9995	3	1.3057	3	0.96923	4	1.5016	4	1.5354
P31025;Q5VSP4	Lipocalin-1	LCN1	2	3	3	3	2	2	3	2	2	3	2	2	3	30.7	0	0.043174	14	0.063585	14	4.3329	14	-10.852	-6.88168	3.90677	-4.56911	3.0465e-37	FALSE	TRUE	-3.86776	5.47655e-05	FALSE	TRUE	0.880823	0.073011	FALSE	FALSE	0.069952	4	0.080557	4	1.3415	4	0.030832	5	0.055439	5	2.5518
P31151;Q86SG5	Protein S100-A7;Protein S100-A7A	S100A7	2	2	2	2	2	2	2	2	2	2	2	2	2	21.8	0	0.14276	9	0.17192	5	2.0473	5	-6.65131	-4.70036	1.25847	-3.03355	2.32561e-17	FALSE	TRUE	-2.25102	0.000654688	FALSE	TRUE	1.15229	0.0506529	FALSE	FALSE	0.099542	2	NA	1	NA	1	0.14276	3	0.18983	2	1.7676
P31327;P31327-3;P31327-2;Q5R211	Carbamoyl-phosphate synthase [ammonia], mitochondrial	CPS1	4	17	15	15	9	17	10	7	15	8	7	15	8	15.3	0	0.93106	19	1.7255	19	1.9672	19	-0.064778	0.494508	1.11749	-0.0504061	0.97733	FALSE	FALSE	0.880648	0.00499391	TRUE	FALSE	0.97157	0.0420453	TRUE	FALSE	0.6927	6	1.5994	6	2.2751	6	0.93382	9	1.6546	9	1.9695
P31930	Cytochrome b-c1 complex subunit 1, mitochondrial	UQCRC1	1	7	6	6	5	5	6	5	4	5	5	4	5	20.8	0	0.73543	14	0.91317	14	1.1375	14	-0.89327	-1.0382	-0.82954	-0.355908	0.779025	FALSE	FALSE	-0.161412	0.450318	FALSE	FALSE	0.140683	0.789748	FALSE	FALSE	1.1369	5	1.1219	5	0.98977	5	0.70582	4	0.91317	4	1.189
P31942-3;P31942-2;P31942;P31942-4;P31942-6;P31942-5	Heterogeneous nuclear ribonucleoprotein H3	HNRNPH3	6	6	6	6	3	5	5	3	5	5	3	5	5	27.9	0	1.0607	11	1.4351	11	1.2583	11	0.287887	-0.0467935	-0.467763	-0.191141	0.947308	FALSE	FALSE	0.268279	0.323312	FALSE	FALSE	0.343288	0.488734	FALSE	FALSE	1.0638	3	0.78417	3	0.701	3	1.1841	4	1.5309	4	1.2515
P31944	Caspase-14;Caspase-14 subunit p19;Caspase-14 subunit p10	CASP14	1	5	5	5	3	5	4	3	5	4	3	5	4	21.1	0	0.34739	15	2.0835	15	7.1112	15	-3.52769	1.06667	5.65685	-1.37082	0.00073367	FALSE	TRUE	-1.32054	0.0190045	FALSE	TRUE	2.1213	9.04843e-08	TRUE	FALSE	0.29107	4	0.92865	4	6.4813	4	0.49247	6	0.2587	6	3.5277
P32119;A6NIW5;P32119-2	Peroxiredoxin-2	PRDX2	3	8	7	7	8	8	8	7	7	7	7	7	7	30.3	0	0.7934	23	0.61013	23	0.75634	23	-0.626768	-1.92255	-2.29236	-0.352576	0.781746	FALSE	FALSE	-0.747703	0.0072928	FALSE	TRUE	-0.467834	0.333433	FALSE	FALSE	1.1385	7	0.68172	7	0.59122	7	0.56426	8	0.48597	8	0.82887
P32322;E2QRB3;P32322-3;P32322-2;J3QL24;J3KQ22;J3QLK9;J3QL32;J3QR88;J3QL23;J3KTA8;J3QKT3;J3QRZ0;J3QKT4;J3KSA9	Pyrroline-5-carboxylate reductase 1, mitochondrial;Pyrroline-5-carboxylate reductase	PYCR1	15	12	12	11	7	11	12	7	11	12	7	10	11	42	0	0.80116	20	1.9895	20	2.1821	20	-0.59258	0.926564	1.48372	-0.0817727	0.967366	FALSE	FALSE	1.03517	0.00153711	TRUE	FALSE	1.07855	0.0211766	TRUE	FALSE	1.4428	6	2.2023	6	1.4427	6	0.78353	6	1.9895	6	2.6422
P33176;A0A0G2JMZ6;O60282-2;O60282	Kinesin-1 heavy chain	KIF5B	4	12	12	9	9	10	11	9	10	11	6	7	8	15.7	0	1.0597	17	1.9783	17	1.9973	17	0.285461	0.909431	1.17113	0.0158015	0.990825	FALSE	FALSE	0.963499	0.00186934	TRUE	FALSE	0.971634	0.0420453	TRUE	FALSE	0.94254	5	1.8171	5	2.1645	5	0.82517	6	2.0676	6	2.4911
P33991;E5RG31;E5RFJ8;Q9UJA3-2;Q9UJA3-3;Q9UJA3;Q9UJA3-4	DNA replication licensing factor MCM4	MCM4	7	15	15	15	10	13	9	10	13	9	10	13	9	23.4	0	0.71663	20	1.1897	20	1.5716	20	-0.984229	-0.458064	0.324403	-0.313855	0.814815	FALSE	FALSE	0.323814	0.100452	FALSE	FALSE	0.61498	0.206454	FALSE	FALSE	0.67785	8	1.1252	8	1.7356	8	0.71733	9	1.1878	9	1.5639
P33992;B1AHB1;B1AHB2;B1AHA9;F8WFD7	DNA replication licensing factor MCM5	MCM5	5	29	29	29	25	23	22	25	23	22	25	23	22	42.8	0	1.0874	46	2.2645	46	2.1819	46	0.351836	1.31948	1.48339	-0.0067775	0.994099	FALSE	FALSE	1.20093	0.00109199	TRUE	FALSE	1.169	0.00988651	TRUE	FALSE	0.80906	16	2.0997	16	2.5339	16	0.94863	13	2.242	13	2.267
P33993;P33993-3;P33993-2;C9J8M6	DNA replication licensing factor MCM7	MCM7	4	22	22	22	17	19	17	17	19	17	17	19	17	40.3	0	0.85296	44	1.4986	44	1.8485	44	-0.372514	0.0666434	0.897643	-0.272303	0.85747	FALSE	FALSE	0.556012	0.0182163	TRUE	FALSE	0.836914	0.0817493	FALSE	FALSE	0.65551	15	1.2736	15	1.9814	15	0.79128	18	1.4606	18	1.831
P34897-3;P34897;P34897-2;G3V2Y4;H0YIZ0;G3V5L0;G3V2D2;G3V540;G3V4W5;P34896-4;P34896-3;P34896-2;P34896	Serine hydroxymethyltransferase, mitochondrial;Serine hydroxymethyltransferase	SHMT2	13	10	10	10	6	8	9	6	8	9	6	8	9	23.6	0	0.63346	20	0.89929	20	1.2472	20	-1.41754	-1.07179	-0.499523	-0.31483	0.813978	FALSE	FALSE	-0.172463	0.359616	FALSE	FALSE	0.159638	0.761	FALSE	FALSE	1.4533	6	1.0497	6	0.79301	6	0.60917	6	0.85513	6	1.3286
P35232;C9JW96;C9JZ20;E7ESE2;E9PCW0;P35232-2;D6RBK0	Prohibitin	PHB	7	7	7	7	7	6	6	7	6	6	7	6	6	33.8	0	0.78374	10	1.0007	10	1.1031	10	-0.669797	-0.837465	-0.939614	-0.473822	0.575321	FALSE	FALSE	-0.0878043	0.71171	FALSE	FALSE	0.400941	0.405605	FALSE	FALSE	1.6733	6	0.84934	6	0.46745	6	0.60643	3	1.3012	3	2.1745
P35251-2;P35251;A0A1W2PP02;H0Y8U4	Replication factor C subunit 1	RFC1	4	12	12	12	8	11	9	8	11	9	8	11	9	12.7	0	1.609	14	2.4728	14	1.7731	14	1.35972	1.58654	0.750536	0.686302	0.249064	FALSE	FALSE	1.31471	0.000810987	TRUE	FALSE	0.812543	0.0897876	FALSE	FALSE	1.2156	3	2.8216	3	2.6101	3	1.603	7	2.419	7	1.8022
P35270	Sepiapterin reductase	SPR	1	2	2	2	1	2	1	1	2	1	1	2	1	11.5	0	0.86593	5	1.3285	5	1.6339	5	-0.319505	-0.216062	0.461728	0.145492	0.959173	FALSE	FALSE	0.472461	0.115968	FALSE	FALSE	0.313816	0.604337	FALSE	FALSE	1.5094	2	1.7199	2	1.1394	2	0.81057	2	1.1193	2	1.356
P35573;P35573-2;P35573-3	Glycogen debranching enzyme;4-alpha-glucanotransferase;Amylo-alpha-1,6-glucosidase	AGL	3	5	5	5	3	4	3	3	4	3	3	4	3	4	0	0.97036	6	1.1755	6	1.2423	6	0.0589091	-0.484397	-0.513634	0.117506	0.959173	FALSE	FALSE	0.414994	0.0729574	FALSE	FALSE	0.234716	0.634871	FALSE	FALSE	0.73363	3	1.0908	3	1.5184	3	1.1332	3	1.7128	3	1.2883
P35579;P35579-2;Q5BKV1	Myosin-9	MYH9	3	11	11	10	5	8	7	5	8	7	4	7	7	8.3	0	0.82364	14	0.90402	14	1.2948	14	-0.495378	-1.06029	-0.365265	-0.323542	0.805206	FALSE	FALSE	-0.25422	0.192469	FALSE	FALSE	0.155934	0.766585	FALSE	FALSE	0.49701	5	0.8101	5	1.8662	5	0.79442	8	0.99631	8	1.4606
P35580;P35580-5;P35580-2;P35580-3;P35580-4	Myosin-10	MYH10	5	6	6	6	4	3	3	4	3	3	4	3	3	4.5	0	1.0618	11	1.4074	11	1.4995	11	0.290554	-0.0895372	0.158512	0.104412	0.959173	FALSE	FALSE	0.555333	0.0179372	TRUE	FALSE	0.323485	0.513189	FALSE	FALSE	0.5265	4	1.4519	4	2.6898	4	1.2433	4	1.705	4	1.3227
P35606-2;P35606;D6R997;D6RBZ7;D6RCL6;D6RBG7;D6RBT6	Coatomer subunit beta	COPB2	7	7	7	7	7	6	6	7	6	6	7	6	6	9.8	0	0.76434	15	0.90756	15	1.2965	15	-0.757837	-1.05172	-0.360562	-0.291782	0.845017	FALSE	FALSE	-0.0216433	0.903852	FALSE	FALSE	0.25143	0.609605	FALSE	FALSE	0.63511	7	0.90756	7	1.3631	7	0.73967	4	1.0149	4	1.3024
P35658-2;P35658-4;P35658;P35658-3;P35658-5;A0A0A0MSW3;H0YF36;B7ZAV2;H0Y837;E9PKD2	Nuclear pore complex protein Nup214	NUP214	10	19	19	19	9	15	9	9	15	9	9	15	9	15.2	0	1.2192	13	3.0789	13	2.4205	13	0.64612	2.25183	1.84998	0.299824	0.8406	FALSE	FALSE	1.49352	0.00070049	TRUE	FALSE	1.18342	0.00858083	TRUE	FALSE	1.1618	6	3.1026	6	2.5882	6	1.0895	5	2.2969	5	2.533
P35998;A0A1W2PQS1;C9JLS9;P35998-2	26S protease regulatory subunit 7	PSMC2	4	5	5	5	2	3	5	2	3	5	2	3	5	15.5	0	0.86952	5	1.5243	5	1.7573	5	-0.304972	0.118247	0.718918	-0.519094	0.491883	FALSE	FALSE	0.0846371	0.740006	FALSE	FALSE	0.55846	0.256519	FALSE	FALSE	0.82866	2	0.96458	2	1.118	2	0.47158	2	0.81101	2	1.5303
P36542;P36542-2	ATP synthase subunit gamma, mitochondrial	ATP5C1	2	7	7	7	6	7	5	6	7	5	6	7	5	27.5	0	0.79919	17	1.3078	17	1.6822	17	-0.601228	-0.250502	0.564636	-0.289056	0.845492	FALSE	FALSE	0.298001	0.122514	FALSE	FALSE	0.668852	0.174027	FALSE	FALSE	0.96006	5	1.3078	5	1.3671	5	0.84518	8	1.3479	8	1.6896
P36578;H3BM89;H3BU31;H3BTP7	60S ribosomal protein L4	RPL4	4	11	11	11	9	11	7	9	11	7	9	11	7	23.7	0	1.1756	34	2.0415	34	1.7159	34	0.552447	1.00487	0.634702	0.523131	0.486552	FALSE	FALSE	1.03224	0.00149073	TRUE	FALSE	0.472264	0.331149	FALSE	FALSE	2.433	10	2.0413	10	0.83894	10	1.1036	16	2.1091	16	1.7159
P36957;P36957-2;Q86SW4;H0YJF9;G3V5M3;G3V3F0	Dihydrolipoyllysine-residue succinyltransferase component of 2-oxoglutarate dehydrogenase complex, mitochondrial	DLST	6	4	4	4	3	3	4	3	3	4	3	3	4	9.9	0	1.0285	4	0.94019	4	0.87028	4	0.20859	-0.974252	-1.78937	-0.27129	0.85747	FALSE	FALSE	-0.300976	0.192234	FALSE	FALSE	-0.0306675	0.966517	FALSE	FALSE	1.7007	3	0.89733	3	0.51351	3	0.62205	3	0.98895	3	1.5786
P38117;P38117-2;M0QY67	Electron transfer flavoprotein subunit beta	ETFB	3	3	3	3	2	2	1	2	2	1	2	2	1	13.3	0	1.6242	7	1.1026	7	0.63502	7	1.38391	-0.624802	-2.91905	0.14299	0.959173	FALSE	FALSE	0.128209	0.524604	FALSE	FALSE	-0.0621049	0.915842	FALSE	FALSE	2.1663	3	1.3756	3	0.58261	3	1.1417	2	0.96889	2	0.83827
P38159;H0Y6E7;H3BT71;P38159-2;Q96E39;H3BR27;P38159-3;A0A1B0GUK8;H3BUY5;H3BNC1;O75526;Q8N7X1	RNA-binding motif protein, X chromosome;RNA-binding motif protein, X chromosome, N-terminally processed;RNA binding motif protein, X-linked-like-1	RBMX	12	11	11	11	7	8	7	7	8	7	7	8	7	28.1	0	1.3944	21	2.3596	21	1.2478	21	0.9915	1.44433	-0.497799	0.735744	0.189586	FALSE	FALSE	0.959878	0.0286197	TRUE	FALSE	0.281022	0.571756	FALSE	FALSE	1.9791	7	1.0153	7	0.55264	7	2.417	5	2.8659	5	1.212
P38646;D6RJI2;D6RA73;H0Y8S0;H0YBG6	Stress-70 protein, mitochondrial	HSPA9	5	27	27	27	25	23	22	25	23	22	25	23	22	43	0	0.79529	79	1.1963	79	1.5311	79	-0.61841	-0.445931	0.23218	-0.136815	0.959173	FALSE	FALSE	0.300819	0.142206	FALSE	FALSE	0.405512	0.397766	FALSE	FALSE	0.71311	23	1.1022	23	1.5633	23	0.71638	30	1.1164	30	1.5975
P38919;I3L3H2	Eukaryotic initiation factor 4A-III;Eukaryotic initiation factor 4A-III, N-terminally processed	EIF4A3	2	13	12	12	10	12	9	9	11	8	9	11	8	33.8	0	1.5024	27	1.4324	27	1.2613	27	1.18339	-0.0509234	-0.459227	0.329971	0.802002	FALSE	FALSE	0.438183	0.0380152	TRUE	FALSE	0.156053	0.766585	FALSE	FALSE	1.8548	8	1.1967	8	0.70345	8	1.2026	12	1.5278	12	1.2782
P39019;M0R2L9;M0QXK4;M0QYF7;M0R140;A0A075B6E2	40S ribosomal protein S19	RPS19	6	4	4	4	3	2	2	3	2	2	3	2	2	18.6	0	1.0154	7	1.1148	7	1.2178	7	0.175616	-0.600669	-0.585031	0.369194	0.753072	FALSE	FALSE	0.359254	0.25097	FALSE	FALSE	0.0749368	0.897226	FALSE	FALSE	3.8174	3	2.085	3	0.69888	3	0.91599	2	1.1854	2	1.2832
P39748;F5H1Y3;P39748-2;I3L3E9	Flap endonuclease 1	FEN1	4	4	4	4	3	4	4	3	4	4	3	4	4	13.7	0	1.3014	11	2.1614	11	1.4271	11	0.813951	1.17807	-0.0165372	0.727815	0.195079	FALSE	FALSE	1.11309	0.00126966	TRUE	FALSE	0.299188	0.543861	FALSE	FALSE	2.8342	4	2.3301	4	0.82701	4	1.24	4	2.0096	4	1.517
P40227;P40227-2;J3KRI6	T-complex protein 1 subunit zeta	CCT6A	3	17	17	13	15	15	13	15	15	13	12	11	9	40.9	0	1.0301	38	1.4459	38	1.3192	38	0.212588	-0.0303513	-0.298346	0.270051	0.85747	FALSE	FALSE	0.639775	0.0115589	TRUE	FALSE	0.281471	0.571432	FALSE	FALSE	1.8873	10	1.8663	10	0.93637	10	0.91469	15	1.379	15	1.3736
P40429;M0QYS1;Q8J015;Q6NVV1;M0QZU1;A0A096LPE0	60S ribosomal protein L13a;Putative 60S ribosomal protein L13a protein RPL13AP3	RPL13A	6	5	5	5	5	5	5	5	5	5	5	5	5	26.1	0	1.117	18	1.3248	18	1.4032	18	0.42092	-0.222178	-0.0770759	0.155626	0.959173	FALSE	FALSE	0.472077	0.0370327	TRUE	FALSE	0.399688	0.406897	FALSE	FALSE	1.8589	7	1.6816	7	0.81375	7	0.77028	6	1.2938	6	1.6801
P40926;G3XAL0;P40926-2	Malate dehydrogenase, mitochondrial;Malate dehydrogenase	MDH2	3	9	9	9	8	9	7	8	9	7	8	9	7	36.4	0	0.73666	20	0.77192	20	1.1078	20	-0.8874	-1.40672	-0.924374	-0.19571	0.939865	FALSE	FALSE	-0.354485	0.0747556	FALSE	FALSE	-0.0846692	0.886698	FALSE	FALSE	1.6455	7	0.90811	7	0.57314	7	0.69501	6	0.74029	6	1.1847
P40937-2;P40937;F5H5S0;E9PEP3;C9JH72	Replication factor C subunit 5	RFC5	5	4	4	4	1	3	4	1	3	4	1	3	4	12.9	0	0.92393	6	1.5963	6	1.6615	6	-0.0917802	0.258313	0.520899	-0.111062	0.962405	FALSE	FALSE	0.564987	0.0424275	TRUE	FALSE	0.799837	0.18724	FALSE	FALSE	NA	1	NA	1	NA	1	0.96205	3	1.3675	3	1.6127
P40938-2;P40938;A0A087X270	Replication factor C subunit 3	RFC3	3	2	2	2	1	2	2	1	2	2	1	2	2	7.2	0	0.78757	3	1.4785	3	1.8786	3	-0.652674	0.0256634	0.9547	-0.0381879	0.982913	FALSE	FALSE	0.686285	0.0400393	TRUE	FALSE	0.736152	0.215576	FALSE	FALSE	NA	1	NA	1	NA	1	1.036	2	1.3049	2	1.2635
P41091;Q2VIR3;F8W810;Q2VIR3-2;H7BZU1	Eukaryotic translation initiation factor 2 subunit 3;Putative eukaryotic translation initiation factor 2 subunit 3-like protein	EIF2S3	5	11	11	11	6	8	9	6	8	9	6	8	9	30.7	0	1.0458	17	1.3543	17	1.3164	17	0.251497	-0.17388	-0.305962	0.152766	0.959173	FALSE	FALSE	0.502384	0.0211602	TRUE	FALSE	0.372898	0.446443	FALSE	FALSE	1.5106	7	1.5828	7	1.1195	7	0.92995	5	1.3199	5	1.4381
P41250;H7C443;F8WCK4	Glycine--tRNA ligase	GARS	3	21	21	21	15	16	14	15	16	14	15	16	14	36.8	0	0.91631	39	1.23	39	1.3214	39	-0.120869	-0.385007	-0.292373	0.088453	0.962405	FALSE	FALSE	0.456758	0.0470781	TRUE	FALSE	0.304986	0.536219	FALSE	FALSE	0.89981	13	1.3028	13	1.3723	13	0.8211	16	1.1622	16	1.3448
P42126-2;P42126;Q96DC0;H3BS70	Enoyl-CoA delta isomerase 1, mitochondrial	ECI1	4	3	3	3	3	2	2	3	2	2	3	2	2	12.6	0	0.81075	12	1.0174	12	1.0758	12	-0.550784	-0.801168	-1.02944	-0.210249	0.932353	FALSE	FALSE	-0.00490436	0.97762	FALSE	FALSE	0.298041	0.545795	FALSE	FALSE	1.5057	5	1.0408	5	0.77543	5	0.6703	4	1.0606	4	1.5823
P42224;J3KPM9;P42224-2;E7ENM1;E7EPD2;D2KFR9;H7BZ88	Signal transducer and activator of transcription 1-alpha/beta;Signal transducer and activator of transcription	STAT1	7	4	4	4	3	3	2	3	3	2	3	3	2	7.3	0	0.8693	3	0.79991	3	1.1679	3	-0.305861	-1.32861	-0.735002	0.171975	0.959173	FALSE	FALSE	0.126001	0.660408	FALSE	FALSE	0.0733084	0.916847	FALSE	FALSE	0.87678	2	0.87032	2	1.1711	2	NA	1	NA	1	NA
P42285;H0Y8U3;D6REC7	Superkiller viralicidic activity 2-like 2	SKIV2L2	3	11	11	11	8	11	8	8	11	8	8	11	8	14.4	0	0.90162	16	1.3931	16	1.4988	16	-0.177637	-0.111934	0.156863	-0.0994592	0.959173	FALSE	FALSE	0.425854	0.0575817	FALSE	FALSE	0.482263	0.323958	FALSE	FALSE	0.76853	5	1.1768	5	1.4978	5	1.0033	8	1.6784	8	1.6517
P42357-2;P42357;F8W0V1;P42357-3	Histidine ammonia-lyase	HAL	4	3	3	3	3	3	3	3	3	3	3	3	3	7.1	0	0.21297	9	0.13946	7	0.48095	7	-5.24635	-5.15926	-3.91516	-1.92546	2.81977e-07	FALSE	TRUE	-2.37389	0.00403832	FALSE	TRUE	-0.424358	0.484157	FALSE	FALSE	0.27975	2	0.33459	2	1.196	2	0.39217	5	0.11124	4	0.46428
P42677;C9JLI6;H0YMV8;Q71UM5	40S ribosomal protein S27	RPS27	4	3	3	3	2	2	2	2	2	2	2	2	2	29.8	0	1.543	3	2.688	3	1.8551	3	1.25198	1.83978	0.910233	0.522566	0.486552	FALSE	FALSE	1.15462	0.00110546	TRUE	FALSE	0.641159	0.191703	FALSE	FALSE	1.8571	2	2.2856	2	1.2459	2	1.0394	2	2.0567	2	2.0419
P42696;Q5TCT4;A2A2V2;P42696-2;H7C5M1	RNA-binding protein 34	RBM34	5	3	3	3	2	2	2	2	2	2	2	2	2	7.9	0	1.3323	5	1.6286	5	1.6732	5	0.874313	0.319108	0.545686	0.257391	0.879024	FALSE	FALSE	0.645926	0.0319121	TRUE	FALSE	0.500435	0.30786	FALSE	FALSE	1.5723	2	1.0697	2	0.6851	2	1.6432	2	1.9935	2	1.4497
P42704;B8ZZ38;A0A0C4DG06;C9JCA9;H7C3W8	Leucine-rich PPR motif-containing protein, mitochondrial	LRPPRC	5	46	46	46	31	35	37	31	35	37	31	35	37	37.9	0	0.79494	69	1.6832	70	1.9133	70	-0.619957	0.419184	1.01935	-0.0389515	0.978786	FALSE	FALSE	0.79044	0.00656396	TRUE	FALSE	0.799249	0.0959603	FALSE	FALSE	0.76618	24	1.4974	24	1.9928	24	0.74074	23	1.5953	23	2.0608
P42765;A0A0B4J2A4;K7EME0	3-ketoacyl-CoA thiolase, mitochondrial	ACAA2	3	7	7	7	5	7	7	5	7	7	5	7	7	21.9	0	1.1012	10	1.8982	10	1.7436	10	0.384275	0.783996	0.691271	0.375322	0.747395	FALSE	FALSE	0.978859	0.00179792	TRUE	FALSE	0.626587	0.197431	FALSE	FALSE	2.0317	7	2.1268	7	1.1665	7	1.0255	3	1.9171	3	1.7711
P43246;P43246-2;A0A2R8YFH0;E9PHA6;A0A2R8Y6P0;A0A2R8YG02;A0A2R8Y7S8;C9J809;A0A2R8Y713	DNA mismatch repair protein Msh2	MSH2	9	17	17	17	11	12	11	11	12	11	11	12	11	21	0	1.0828	21	2.1585	21	1.942	21	0.340931	1.17399	1.07195	0.318556	0.80588	FALSE	FALSE	1.10398	0.00134376	TRUE	FALSE	0.898116	0.0657501	FALSE	FALSE	1.0127	9	1.9605	9	2.268	9	0.99592	5	2.3264	5	2.1586
P43490;A0A0C4DFS8;C9JF35;C9JG65	Nicotinamide phosphoribosyltransferase	NAMPT	4	10	10	10	4	10	6	4	10	6	4	10	6	28.5	0	1.0968	12	1.7473	12	1.425	12	0.373976	0.53261	-0.0218157	0.552437	0.443691	FALSE	FALSE	1.05619	0.00381458	TRUE	FALSE	0.443244	0.357549	FALSE	FALSE	2.4577	5	2.7944	5	1.1695	5	1.0578	7	1.6038	7	1.5517
P43686-2;P43686	26S protease regulatory subunit 6B	PSMC4	2	4	4	4	3	4	3	3	4	3	3	4	3	11.9	0	1.1534	8	1.9854	8	1.6114	8	0.503407	0.920303	0.412746	0.513994	0.497314	FALSE	FALSE	1.04185	0.00238674	TRUE	FALSE	0.765505	0.113435	FALSE	FALSE	2.406	3	2.5425	3	1.4432	3	1.0809	3	1.814	3	2.1045
P43897;P43897-2;C9JT21;C9JG32;F8VPA7;F8VS27;P43897-4	Elongation factor Ts, mitochondrial;Elongation factor Ts	TSFM	7	6	6	6	3	6	5	3	6	5	3	6	5	24.6	0	1.0667	12	2.0598	12	1.816	12	0.302397	1.03195	0.834985	0.319566	0.80588	FALSE	FALSE	1.1682	0.00174805	TRUE	FALSE	0.824029	0.0869261	FALSE	FALSE	2.1553	3	2.822	3	1.3834	3	1.0667	4	1.9953	4	1.8158
P45954;P45954-2	Short/branched chain specific acyl-CoA dehydrogenase, mitochondrial	ACADSB	2	5	5	5	1	2	5	1	2	5	1	2	5	15.5	0	1.0143	5	1.4725	5	1.582	5	0.172828	0.0133226	0.347702	-0.0847556	0.975469	FALSE	FALSE	0.482334	0.0644121	FALSE	FALSE	0.537665	0.357777	FALSE	FALSE	NA	1	NA	1	NA	1	1.054	2	1.4757	2	1.3138
P46013;P46013-2	Antigen KI-67	MKI67	2	20	20	20	15	9	5	15	9	5	15	9	5	10	0	1.2266	12	2.3949	12	1.4063	12	0.661685	1.48939	-0.0691656	0.322097	0.805206	FALSE	FALSE	0.789062	0.0848918	FALSE	FALSE	0.433821	0.361965	FALSE	FALSE	0.65053	4	2.5873	4	3.5896	4	1.9113	5	2.5358	5	1.3304
P46060;H0Y4Q3	Ran GTPase-activating protein 1	RANGAP1	2	7	7	7	6	7	3	6	7	3	6	7	3	16	0	0.90695	14	2.5026	14	2.8713	14	-0.156934	1.62289	2.45328	-0.156246	0.959173	FALSE	FALSE	1.1611	0.00237137	TRUE	FALSE	1.21195	0.00680653	TRUE	FALSE	0.83451	6	2.6382	6	2.975	6	0.82466	5	2.5165	5	2.9859
P46063;F8WA66;F8WD97;F5H2L2	ATP-dependent DNA helicase Q1	RECQL	4	7	7	7	6	4	6	6	4	6	6	4	6	14.8	0	1.2236	14	1.8105	14	1.3671	14	0.655386	0.640441	-0.170501	0.36151	0.768243	FALSE	FALSE	0.871071	0.00261975	TRUE	FALSE	0.46958	0.332941	FALSE	FALSE	1.191	6	1.905	6	1.584	6	0.92831	3	1.764	3	1.5752
P46087-2;P46087;P46087-4;P46087-3;F5H5X6;F5GWB7;F5H709;F5GYR3;F5H359;F5H8G6	Probable 28S rRNA (cytosine(4447)-C(5))-methyltransferase	NOP2	10	14	14	14	10	11	11	10	11	11	10	11	11	19.3	0	1.1736	22	1.6522	22	1.2803	22	0.548067	0.362769	-0.405633	-0.0208449	0.988342	FALSE	FALSE	0.507322	0.137685	FALSE	FALSE	0.505131	0.30273	FALSE	FALSE	0.57328	6	2.0016	6	3.555	6	1.3512	8	1.7721	8	1.305
P46199;H7C213	Translation initiation factor IF-2, mitochondrial	MTIF2	2	6	6	6	5	4	6	5	4	6	5	4	6	11.1	0	1.1723	5	2.8307	5	2.22	5	0.545216	1.99676	1.54454	-0.104549	0.959173	FALSE	FALSE	0.755759	0.0111268	TRUE	FALSE	0.910453	0.0598878	FALSE	FALSE	0.79191	6	1.6421	6	2.2441	6	0.6278	4	1.3271	4	2.1239
P46778;G3V1B3;M0R181;M0R3I5	60S ribosomal protein L21	RPL21	4	3	3	3	2	2	2	2	2	2	2	2	2	25.6	0	1.2371	7	2.1499	7	1.5322	7	0.683611	1.16188	0.234717	0.572043	0.412421	FALSE	FALSE	1.17284	0.00110546	TRUE	FALSE	0.47271	0.331149	FALSE	FALSE	2.7758	3	2.4965	3	0.83753	3	1.2505	2	2.1804	2	1.6948
P46783;Q9NQ39;A0A2R8Y6L3;F6U211;A0A2R8Y7H1;A0A2R8YFH6;A0A1W2PQS6	40S ribosomal protein S10;Putative 40S ribosomal protein S10-like	RPS10	7	3	3	3	3	2	1	3	2	1	3	2	1	14.5	0	1.7307	3	1.453	3	0.82494	3	1.54727	-0.0196088	-1.98116	-0.251131	0.883863	FALSE	FALSE	0.353061	0.0935843	FALSE	FALSE	0.472584	0.331149	FALSE	FALSE	1.7469	4	1.3824	4	0.81617	4	0.64475	3	1.453	3	1.6619
P46821;D6RA40;D6RA32;E9PGC8;P78559;P78559-2	Microtubule-associated protein 1B;MAP1B heavy chain;MAP1 light chain LC1	MAP1B	6	6	6	6	4	4	5	4	4	5	4	4	5	3.4	0	0.88018	5	1.9628	5	1.4714	5	-0.262172	0.885559	0.0916885	0.385437	0.733966	FALSE	FALSE	0.877095	0.00311045	TRUE	FALSE	0.448725	0.351954	FALSE	FALSE	1.2921	4	1.9081	4	1.5282	4	1.0153	4	2.0321	4	1.8982
P46939;P46939-2;P46939-4;Q5T097;P46939-3;Q5T098;A0A0D9SG57;A0A0A0MSM3;H0Y337	Utrophin	UTRN	9	14	14	14	6	11	9	6	11	9	6	11	9	5.7	0	1.0314	10	2.1675	10	2.2931	10	0.215832	1.18662	1.65898	0.164931	0.959173	FALSE	FALSE	1.2579	0.00260586	TRUE	FALSE	1.1166	0.0157931	TRUE	FALSE	0.90413	3	1.7942	3	2.294	3	1.0102	3	3.3089	3	2.6569
P46977;P46977-2;A0A0C4DH80;E9PN73;E9PI32	Dolichyl-diphosphooligosaccharide--protein glycosyltransferase subunit STT3A	STT3A	5	3	3	3	1	3	2	1	3	2	1	3	2	4	0	0.55978	4	0.89469	4	1.7337	4	-1.85188	-1.08304	0.671157	-0.780268	0.315406	FALSE	FALSE	-0.110965	0.62344	FALSE	FALSE	0.626558	0.295376	FALSE	FALSE	NA	1	NA	1	NA	1	0.60564	3	0.95834	3	1.3005
P47897-2;P47897;F2Z2V6;A0A0U1RQM8;A0A0U1RQU2;H7C0R3;C9J165;A0A0U1RQT0;B4DDN1;A0A1B0GVU9;A0A0U1RRI9;A0A0U1RQE9;A0A0U1RQC3;A0A0U1RRC8;A0A0U1RQX5;A0A1B0GTT3;A0A0U1RQL2;A0A0U1RQQ5	Glutamine--tRNA ligase	QARS	18	6	6	6	4	5	3	4	5	3	4	5	3	10.7	0	0.72964	8	1.3334	8	1.7236	8	-0.921034	-0.207988	0.650518	-0.233458	0.917814	FALSE	FALSE	0.53135	0.0360041	TRUE	FALSE	0.62561	0.197507	FALSE	FALSE	0.72011	3	1.3617	3	1.7309	3	0.66548	3	1.1806	3	1.7651
P47929	Galectin-7	LGALS7	1	3	3	3	3	1	2	3	1	2	3	1	2	28.7	0	0.07477	7	0.19253	6	1.7382	6	-8.92303	-4.45206	0.680314	-3.66831	8.10524e-25	FALSE	TRUE	-2.31453	0.000594923	FALSE	TRUE	1.00995	0.0869261	FALSE	FALSE	0.064616	2	NA	1	NA	1	0.07477	3	0.20436	3	2.0658
P48047;H7C0C1;H7C086;H7C068	ATP synthase subunit O, mitochondrial	ATP5O	4	6	6	6	6	3	4	6	3	4	6	3	4	36.2	0	0.72476	11	1.0756	11	1.1302	11	-0.944605	-0.679173	-0.852618	-0.286603	0.850801	FALSE	FALSE	-0.0746991	0.710202	FALSE	FALSE	0.318449	0.520049	FALSE	FALSE	1.3917	5	1.1527	5	0.88977	5	0.7031	3	0.93359	3	1.3337
P48643;E7ENZ3;B7ZAR1;E9PCA1;P48643-2;D6RIZ7;H0Y914	T-complex protein 1 subunit epsilon	CCT5	7	14	14	14	8	10	10	8	10	10	8	10	10	27	0	0.92563	15	1.3334	15	1.3192	15	-0.0853232	-0.207988	-0.298346	0.228472	0.917814	FALSE	FALSE	0.490806	0.0255815	TRUE	FALSE	0.248573	0.612737	FALSE	FALSE	1.7696	8	1.6175	8	0.928	8	0.90941	7	1.3029	7	1.3192
P48735;P48735-2;H0YL11;C9J4N6;O75874	Isocitrate dehydrogenase [NADP], mitochondrial	IDH2	5	13	13	13	9	11	12	9	11	12	9	11	12	31	0	0.76552	29	1.1218	29	1.4745	29	-0.752418	-0.586942	0.0991229	-0.0962191	0.959173	FALSE	FALSE	0.336517	0.184217	FALSE	FALSE	0.442224	0.357633	FALSE	FALSE	1.5457	7	1.8098	7	1.1778	7	0.77719	12	1.115	12	1.4107
P49189;P49189-2	4-trimethylaminobutyraldehyde dehydrogenase	ALDH9A1	2	13	13	13	9	10	10	9	10	10	9	10	10	28.3	0	0.82419	23	0.99588	23	1.1882	23	-0.493034	-0.848053	-0.673233	-0.0849844	0.965024	FALSE	FALSE	0.134244	0.531375	FALSE	FALSE	0.149831	0.77665	FALSE	FALSE	1.4365	6	1.4441	6	0.93986	6	0.77133	9	0.95547	9	1.1985
P49327;A0A0U1RQF0;A0A0U1RRG3;A0A1B0GTR5	Fatty acid synthase;[Acyl-carrier-protein] S-acetyltransferase;[Acyl-carrier-protein] S-malonyltransferase;3-oxoacyl-[acyl-carrier-protein] synthase;3-oxoacyl-[acyl-carrier-protein] reductase;3-hydroxyacyl-[acyl-carrier-protein] dehydratase;Enoyl-[acyl-carrier-protein] reductase;Oleoyl-[acyl-carrier-protein] hydrolase	FASN	4	48	48	48	33	43	36	33	43	36	33	43	36	25.1	0	0.99194	96	1.4906	96	1.6159	96	0.115488	0.0503992	0.422597	0.061779	0.97733	FALSE	FALSE	0.617546	0.0086397	TRUE	FALSE	0.543812	0.269701	FALSE	FALSE	0.89283	30	1.4912	30	1.6901	30	0.81446	35	1.4896	35	1.7343
P49368;B4DUR8;P49368-2;Q5SZX6;E9PRC8;E9PM09;Q5SZW8;E9PQ35;Q5SZX9	T-complex protein 1 subunit gamma	CCT3	9	18	18	18	9	16	13	9	16	13	9	16	13	38	0	1.0687	23	1.5798	23	1.5863	23	0.307215	0.226781	0.35729	0.322023	0.805206	FALSE	FALSE	0.655874	0.00856692	TRUE	FALSE	0.472047	0.331149	FALSE	FALSE	1.9428	5	1.748	5	1.0646	5	0.86727	9	1.3935	9	1.5985
P49411;H3BNU3	Elongation factor Tu, mitochondrial	TUFM	2	21	21	21	17	21	19	17	21	19	17	21	19	46.9	0	0.98884	71	1.8054	72	1.7492	72	0.107436	0.63188	0.702598	0.255044	0.88276	FALSE	FALSE	0.921912	0.00331656	TRUE	FALSE	0.713877	0.141689	FALSE	FALSE	1.8781	17	2.3046	18	1.3155	18	0.9756	27	1.7636	27	1.8399
P49721;A0A087WVV1	Proteasome subunit beta type-2	PSMB2	2	4	4	4	2	3	3	2	3	3	2	3	3	20.4	0	0.87279	3	2.323	3	2.1698	3	-0.291788	1.39689	1.46375	-1.10434	0.0120229	FALSE	TRUE	-0.547395	0.0631304	FALSE	FALSE	0.664831	0.269701	FALSE	FALSE	1.0872	2	NA	1	NA	1	0.22504	3	0.80579	2	1.7429
P49755;G3V2K7	Transmembrane emp24 domain-containing protein 10	TMED10	2	2	2	2	1	2	1	1	2	1	1	2	1	9.1	0	0.41532	4	0.55708	4	1.294	4	-2.90035	-2.12204	-0.367481	-1.10638	0.0671851	FALSE	FALSE	-0.89769	0.0115589	FALSE	TRUE	0.248274	0.682394	FALSE	FALSE	0.68165	2	0.61741	2	0.86121	2	0.31647	2	0.46662	2	1.6382
P49756;E9PQU5;P49756-2;P49756-3	RNA-binding protein 25	RBM25	4	5	5	5	4	4	2	4	4	2	4	4	2	6	0	0.76286	8	0.83038	8	1.2126	8	-0.764645	-1.24663	-0.60037	-0.485893	0.552051	FALSE	FALSE	-0.392657	0.0650027	FALSE	FALSE	0.131895	0.801562	FALSE	FALSE	0.45753	3	0.62747	3	1.2944	3	0.73968	3	0.84248	3	1.226
P49792;F8VYC4;A0A286YES2;A0A1W2PNU4;P0DJD0;P0DJD1;F8WBP7;H0YBN8;C9J1W9;C9JF75;C9J6W1;Q7Z3J3-2	E3 SUMO-protein ligase RanBP2	RANBP2	12	49	49	36	36	47	38	36	47	38	25	34	28	19	0	1.0949	80	2.8733	80	2.5792	80	0.369517	2.04209	2.07431	0.244815	0.898094	FALSE	FALSE	1.58358	0.000542691	TRUE	FALSE	1.28404	0.00362308	TRUE	FALSE	0.9153	26	2.6599	26	2.7914	26	1.0335	31	3.0081	31	2.7989
P49915;P49915-2	GMP synthase [glutamine-hydrolyzing]	GMPS	2	9	9	9	7	7	7	7	7	7	7	7	7	20.1	0	0.96812	13	1.7133	13	1.7201	13	0.0529643	0.472974	0.643338	0.0431829	0.978578	FALSE	FALSE	0.719321	0.00682867	TRUE	FALSE	0.718967	0.137524	FALSE	FALSE	0.93583	5	1.4019	5	1.7201	5	0.72742	4	1.7555	4	2.1886
P49916-4;P49916-3;P49916-2;P49916;K7ERZ5;K7EQB6;K7ENR9	DNA ligase 3	LIG3	7	7	7	7	6	4	3	6	4	3	6	4	3	8.9	0	1.0137	9	1.6012	9	1.9691	9	0.171306	0.267615	1.1209	-0.118078	0.959173	FALSE	FALSE	0.757566	0.00531881	TRUE	FALSE	0.97538	0.0416871	TRUE	FALSE	0.54592	4	1.4816	4	2.9318	4	1.0137	3	1.7233	3	1.9691
P50213;H0YMU3;H0YL72;P50213-2;H0YKD0;H0YLI6;H0YM64	Isocitrate dehydrogenase [NAD] subunit alpha, mitochondrial	IDH3A	7	5	5	5	2	4	5	2	4	5	2	4	5	15.6	0	0.69277	7	1.1587	7	1.5089	7	-1.10317	-0.515966	0.180587	-0.0492864	0.97733	FALSE	FALSE	0.442112	0.0867336	FALSE	FALSE	0.454378	0.347151	FALSE	FALSE	1.6472	2	1.9223	2	1.167	2	0.78288	5	1.1434	5	1.4891
P50402;Q5HY57;F8WEQ1	Emerin	EMD	3	11	11	11	7	11	6	7	11	6	7	11	6	49.2	0	1.2438	20	2.0494	20	1.7499	20	0.697505	1.01659	0.704011	0.261127	0.870953	FALSE	FALSE	0.952678	0.00237137	TRUE	FALSE	0.782732	0.104757	FALSE	FALSE	1.6175	7	1.707	7	1.1129	7	1.1688	10	2.1485	10	1.8055
P50416-2;P50416;H3BUJ0;H3BP22;H3BUV7	Carnitine O-palmitoyltransferase 1, liver isoform	CPT1A	5	8	8	8	8	3	4	8	3	4	8	3	4	12.8	0	0.66475	13	1.0781	13	1.4444	13	-1.24819	-0.674081	0.0262671	-0.211456	0.932353	FALSE	FALSE	0.225181	0.309689	FALSE	FALSE	0.533099	0.277247	FALSE	FALSE	0.65002	8	0.95291	8	1.4804	8	0.64511	3	1.0841	3	1.7453
P50454;E9PK86;E9PMI5;E9PR70;E9PPV6;E9PJH8;E9PIG2;E9PRS3;E9PKH2;E9PNX1;E9PLA6;H0YEP8;E9PQ34	Serpin H1	SERPINH1	13	6	6	6	4	3	6	4	3	6	4	3	6	21.3	0	0.58648	7	0.94979	7	1.5487	7	-1.68821	-0.951973	0.272553	-0.49261	0.542085	FALSE	FALSE	-0.0226217	0.906168	FALSE	FALSE	0.534657	0.275697	FALSE	FALSE	1.0431	6	1.1603	6	1.1325	6	0.58648	3	0.91263	3	1.7434
P50990;P50990-2;P50990-3;H7C4C8;H7C2U0	T-complex protein 1 subunit theta	CCT8	5	20	20	20	17	16	18	17	16	18	17	16	18	38.7	0	0.94641	43	1.2341	43	1.3141	43	-0.0073407	-0.377709	-0.31223	0.105118	0.959173	FALSE	FALSE	0.385007	0.0678528	FALSE	FALSE	0.260215	0.600136	FALSE	FALSE	1.7037	14	1.58	14	0.9125	14	0.7777	14	1.1582	14	1.385
P50991;P50991-2	T-complex protein 1 subunit delta	CCT4	2	17	17	17	12	17	14	12	17	14	12	17	14	39.7	0	0.99796	36	1.4415	37	1.5069	36	0.131052	-0.0370351	0.175902	0.0951191	0.959173	FALSE	FALSE	0.471898	0.0270092	TRUE	FALSE	0.411783	0.389736	FALSE	FALSE	1.5847	9	1.5206	9	0.96191	9	0.81227	17	1.246	18	1.6108
P51149;C9J592;C9J8S3;C9J4S4;C9IZZ0;C9J4V0	Ras-related protein Rab-7a	RAB7A	6	3	3	3	3	2	3	3	2	3	3	2	3	17.9	0	0.485	6	0.73778	6	1.5377	6	-2.35555	-1.50593	0.247374	-0.837701	0.103607	FALSE	FALSE	-0.331483	0.107104	FALSE	FALSE	0.450646	0.351459	FALSE	FALSE	0.85463	6	0.95922	6	1.0766	6	0.485	2	0.7665	2	1.576
P51153;A0A087WWB9;H0YMN7;M0R257;H0YNE9;P61026;Q92930;P61006-2;P61006;P20337;O95716;P20336;Q96E17	Ras-related protein Rab-13	RAB13	13	4	4	4	2	3	3	2	3	3	2	3	3	20.2	0	0.57719	7	0.89251	7	1.4478	7	-1.7443	-1.08839	0.0345724	-0.648599	0.30133	FALSE	FALSE	-0.0322482	0.876168	FALSE	FALSE	0.431379	0.364773	FALSE	FALSE	1.0193	4	1.2148	4	1.1611	4	0.57719	3	0.89251	3	1.4588
P51398-2;P51398-3;P51398;V9GYL9;V9GZ03;V9GYJ9;V9GYW1;V9GYA7;V9GZ61;V9GYC9;V9GY11;V9GYF7;V9GYJ3	28S ribosomal protein S29, mitochondrial	DAP3	13	6	6	6	3	5	4	3	5	4	3	5	4	20.7	0	0.99113	9	3.4413	9	3.215	9	0.113387	2.58954	2.85267	0.181876	0.959173	FALSE	FALSE	1.68292	0.00037777	TRUE	FALSE	1.52717	0.000339617	TRUE	FALSE	1.7573	3	3.0345	3	2.0821	3	0.94986	4	3.256	4	3.3658
P51553;G5E9Q7;P51553-2;H7C1W2;E9PF84;E7EQB8;H0Y5Q7	Isocitrate dehydrogenase [NAD] subunit gamma, mitochondrial	IDH3G	7	4	4	4	1	3	3	1	3	3	1	3	3	17.8	0	1.0657	5	1.4465	5	1.4491	5	0.299984	-0.0294414	0.0377427	-0.074569	0.97733	FALSE	FALSE	0.49895	0.0620436	FALSE	FALSE	0.606479	0.312522	FALSE	FALSE	NA	1	NA	1	NA	1	0.99488	3	1.5341	3	1.5997
P51571;A6NLM8	Translocon-associated protein subunit delta	SSR4	2	3	3	3	2	3	2	2	3	2	2	3	2	24.9	0	0.59435	6	0.83558	6	1.5479	6	-1.64139	-1.23294	0.270728	-0.68259	0.249609	FALSE	FALSE	-0.22911	0.194188	FALSE	FALSE	0.540748	0.27186	FALSE	FALSE	0.80588	2	0.9231	2	1.2031	2	0.52952	2	0.801	2	1.5479
P51991-2;H7C1J8	Heterogeneous nuclear ribonucleoprotein A3	HNRNPA3	2	8	8	1	5	7	7	5	7	7	0	0	1	27.2	0	1.9193	16	1.9411	16	1.0957	16	1.81334	0.851821	-0.963741	0.646427	0.302089	FALSE	FALSE	0.533837	0.178523	FALSE	FALSE	0.0561388	0.923393	FALSE	FALSE	1.9918	4	0.7219	4	0.38041	4	2.1431	7	2.174	7	1.0858
P52209-2;P52209;K7EMN2;K7EM49;K7EPF6;K7ELN9	6-phosphogluconate dehydrogenase, decarboxylating	PGD	6	5	5	5	4	3	4	4	3	4	4	3	4	12.1	0	0.93764	9	0.98878	9	1.001	9	-0.0400416	-0.863744	-1.28776	-0.0747732	0.972729	FALSE	FALSE	-0.0591974	0.767321	FALSE	FALSE	-0.0639397	0.913817	FALSE	FALSE	1.6633	4	1.1559	4	0.72309	4	0.65084	3	0.79625	3	1.1239
P52292;J3QLL0;J3KS65	Importin subunit alpha-1	KPNA2	3	3	3	3	3	3	1	3	3	1	3	3	1	7.6	0	0.6924	6	1.1534	6	1.578	6	-1.10505	-0.52602	0.338759	-0.165784	0.959173	FALSE	FALSE	0.223987	0.323919	FALSE	FALSE	0.366767	0.543861	FALSE	FALSE	1.1897	2	1.14	2	1.0049	2	0.66796	3	1.1966	3	1.6546
P52597;A0A1B0GW42	Heterogeneous nuclear ribonucleoprotein F;Heterogeneous nuclear ribonucleoprotein F, N-terminally processed	HNRNPF	2	9	7	7	7	7	9	5	5	7	5	5	7	28.7	0	1.6431	14	2.3538	14	1.3512	14	1.41367	1.43686	-0.212434	0.750851	0.175071	FALSE	FALSE	1.16976	0.00126966	TRUE	FALSE	0.318708	0.520049	FALSE	FALSE	2.5669	5	2.5458	5	0.92327	5	1.2603	4	1.9832	4	1.4533
P52701;P52701-4;P52701-3;A0A087WWJ1;P52701-2;A0A087WYT6;U3KQ72;C9JH55;C9J8Y8;C9J7Y7;F8WAX8	DNA mismatch repair protein Msh6	MSH6	11	7	7	7	2	6	5	2	6	5	2	6	5	6.9	0	1.2208	4	1.9244	4	1.7284	4	0.649493	0.825598	0.660342	0.2082	0.932353	FALSE	FALSE	1.03513	0.00199331	TRUE	FALSE	0.734371	0.131032	FALSE	FALSE	0.98509	2	1.8505	2	1.7503	2	0.80004	5	1.9226	5	2.1527
P52732	Kinesin-like protein KIF11	KIF11	1	8	8	8	4	6	3	4	6	3	4	6	3	9.6	0	0.69726	8	1.4138	8	1.7438	8	-1.08048	-0.0795871	0.691676	-0.346724	0.781746	FALSE	FALSE	0.565318	0.0115589	TRUE	FALSE	0.83577	0.0817493	FALSE	FALSE	0.56242	3	1.4187	3	2.5225	3	0.69726	4	1.5081	4	1.9194
P52907	F-actin-capping protein subunit alpha-1	CAPZA1	1	3	3	2	2	3	3	2	3	3	1	2	2	14.3	0	0.57418	7	0.88781	7	1.394	7	-1.76266	-1.09997	-0.100655	-0.782019	0.147445	FALSE	FALSE	-0.103233	0.542585	FALSE	FALSE	0.552991	0.259929	FALSE	FALSE	0.61799	3	0.91213	3	1.3915	3	0.55429	4	0.99631	4	1.628
P52948-5;P52948;P52948-6;P52948-2;H7C3P6;P52948-4;P52948-3;H0YDA1;H0YCT1;H0YDF4;H0YEN4	Nuclear pore complex protein Nup98-Nup96;Nuclear pore complex protein Nup98;Nuclear pore complex protein Nup96	NUP98	11	11	11	11	9	8	7	9	8	7	9	8	7	7.3	0	0.89612	14	1.4431	14	1.6501	14	-0.19913	-0.0346022	0.496579	-0.131504	0.959173	FALSE	FALSE	0.612662	0.0173972	TRUE	FALSE	0.63384	0.194605	FALSE	FALSE	0.79048	7	1.2911	7	1.7918	7	0.89591	4	1.4462	4	1.5655
P53007;B4DP62	Tricarboxylate transport protein, mitochondrial	SLC25A1	2	6	6	6	5	6	3	5	6	3	5	6	3	19.3	0	0.77528	10	1.2618	10	1.5329	10	-0.707918	-0.329029	0.23633	-0.252657	0.883863	FALSE	FALSE	0.318072	0.113756	FALSE	FALSE	0.55005	0.261744	FALSE	FALSE	1.107	3	1.4173	3	1.2971	3	0.76508	4	1.3117	4	1.6276
P53350;I3L2H5;I3L387	Serine/threonine-protein kinase PLK1	PLK1	3	4	4	4	2	3	3	2	3	3	2	3	3	9.3	0	0.99676	4	2.6452	4	2.4971	4	0.127957	1.79107	1.96004	-0.0485007	0.97733	FALSE	FALSE	0.872032	0.00888338	TRUE	FALSE	1.35916	0.00194126	TRUE	FALSE	0.94559	2	2.0585	2	2.2307	2	0.96088	3	1.2947	3	2.9853
P53396-2;P53396;P53396-3;K7ESG8	ATP-citrate synthase	ACLY	4	20	20	20	12	16	15	12	16	15	12	16	15	22.6	0	0.95406	31	1.2951	31	1.3344	31	0.015333	-0.271903	-0.257281	0.17389	0.959173	FALSE	FALSE	0.355335	0.0654647	FALSE	FALSE	0.217393	0.66335	FALSE	FALSE	1.0209	10	1.3297	10	1.3669	10	0.793	14	1.1518	14	1.3688
P53597	Succinyl-CoA ligase [ADP/GDP-forming] subunit alpha, mitochondrial	SUCLG1	1	3	3	3	3	3	3	3	3	3	3	3	3	15.6	0	1.1411	14	2.2921	14	1.9031	14	0.475829	1.35625	1.00047	0.387142	0.730867	FALSE	FALSE	1.29125	0.001601	TRUE	FALSE	0.814502	0.0897876	FALSE	FALSE	2.0249	4	3.2083	4	1.3735	4	0.97368	5	2.0104	5	2.02
P53618;E9PP73;E9PP63;E9PKQ1	Coatomer subunit beta	COPB1	4	13	13	13	9	12	10	9	12	10	9	12	10	19.4	0	0.99923	24	1.5315	24	1.6141	24	0.134323	0.132548	0.41866	0.0848354	0.965024	FALSE	FALSE	0.666282	0.0118704	TRUE	FALSE	0.626373	0.197431	FALSE	FALSE	1.0129	5	1.3764	5	1.7099	5	0.79652	12	1.4717	12	1.7712
P53621;P53621-2	Coatomer subunit alpha;Xenin;Proxenin	COPA	2	20	20	20	16	16	16	16	16	16	16	16	16	18.5	0	0.99342	40	1.4853	40	1.6025	40	0.119323	0.0395893	0.393182	0.110946	0.959173	FALSE	FALSE	0.602734	0.0101736	TRUE	FALSE	0.538827	0.273655	FALSE	FALSE	0.96847	17	1.4864	17	1.7011	17	0.87652	12	1.4165	12	1.661
P53985;Q5T8R3;Q5T8R5;P53985-2	Monocarboxylate transporter 1	SLC16A1	4	4	4	4	3	2	4	3	2	4	3	2	4	10.6	0	0.64941	11	0.84711	11	1.1611	11	-1.3302	-1.20288	-0.755933	-0.341088	0.786219	FALSE	FALSE	-0.0650966	0.762261	FALSE	FALSE	0.217568	0.66335	FALSE	FALSE	1.1837	3	1.1972	3	1.1331	3	0.73445	4	0.96081	4	1.1515
P54136;P54136-2;E5RJM9;E5RH09	Arginine--tRNA ligase, cytoplasmic	RARS	4	11	11	11	10	11	9	10	11	9	10	11	9	19.7	0	1.1367	24	1.6598	24	1.5095	24	0.465891	0.376697	0.181991	0.414357	0.678546	FALSE	FALSE	0.816131	0.00425388	TRUE	FALSE	0.409989	0.391402	FALSE	FALSE	1.1026	6	1.6598	6	1.5782	6	0.97518	9	1.5936	9	1.5895
P54709;C9JA36;P54709-2;H7C4L9;H7C547;F8WBY4;C9JXZ1	Sodium/potassium-transporting ATPase subunit beta-3	ATP1B3	7	3	3	3	2	2	1	2	2	1	2	2	1	14.3	0	0.94524	4	0.79625	4	0.95162	4	-0.0116857	-1.33867	-1.46909	-0.00847271	0.994099	FALSE	FALSE	-0.0926619	0.749193	FALSE	FALSE	0.025693	0.978037	FALSE	FALSE	1.4809	2	1.1784	2	0.86391	2	0.66738	2	0.74631	2	1.1995
P54886;P54886-2	Delta-1-pyrroline-5-carboxylate synthase;Glutamate 5-kinase;Gamma-glutamyl phosphate reductase	ALDH18A1	2	20	20	20	17	16	15	17	16	15	17	16	15	31.2	0	0.71419	54	1.0353	54	1.3086	54	-0.996209	-0.76292	-0.327264	-0.261571	0.870953	FALSE	FALSE	0.118459	0.574256	FALSE	FALSE	0.375048	0.444142	FALSE	FALSE	0.67729	20	0.93056	20	1.4067	20	0.69189	19	0.9733	19	1.3777
P55060-4;P55060-3;P55060;P55060-2	Exportin-2	CSE1L	4	13	13	13	7	11	11	7	11	11	7	11	11	17	0	0.77252	24	1.1026	24	1.4622	24	-0.720445	-0.624802	0.0695326	-0.232224	0.917814	FALSE	FALSE	0.146126	0.393457	FALSE	FALSE	0.36674	0.454446	FALSE	FALSE	0.68456	7	1.0242	7	1.6791	7	0.66068	7	1.1043	7	1.6143
P55084-2;P55084;F5GZQ3;B5MD38;C9JEY0;C9JE81;C9K0M0	Trifunctional enzyme subunit beta, mitochondrial;3-ketoacyl-CoA thiolase	HADHB	7	14	14	14	8	10	14	8	10	14	8	10	14	33.6	0	0.90228	22	1.3315	22	1.5588	22	-0.175067	-0.211115	0.295515	0.0569246	0.97733	FALSE	FALSE	0.520012	0.0252014	TRUE	FALSE	0.505632	0.30253	FALSE	FALSE	1.5699	4	1.7264	4	1.1122	4	0.87515	9	1.2864	9	1.6281
P55265-5;P55265;P55265-4;H0YCK3;P55265-2;P55265-3	Double-stranded RNA-specific adenosine deaminase	ADAR	6	22	22	22	14	18	15	14	18	15	14	18	15	29.6	0	0.97196	29	2.034	29	2.1075	28	0.063147	0.993696	1.36084	0.0469949	0.97733	FALSE	FALSE	1.05083	0.00198288	TRUE	FALSE	0.938694	0.0512148	FALSE	FALSE	0.80572	9	1.7367	9	2.1202	9	0.9398	12	2.2148	12	2.1948
P55795	Heterogeneous nuclear ribonucleoprotein H2;Heterogeneous nuclear ribonucleoprotein H2, N-terminally processed	HNRNPH2	1	7	3	3	6	5	6	2	2	3	2	2	3	18.9	0	1.3518	5	1.8485	5	1.373	5	0.911689	0.703478	-0.155064	0.56404	0.423259	FALSE	FALSE	0.867488	0.00282183	TRUE	FALSE	0.301242	0.541983	FALSE	FALSE	1.8873	4	1.7982	4	0.93518	4	1.4178	2	1.9752	2	1.3863
P55809;E9PDW2;P55809-2	Succinyl-CoA:3-ketoacid coenzyme A transferase 1, mitochondrial	OXCT1	3	6	6	6	6	6	6	6	6	6	6	6	6	20.4	0	0.91986	17	1.6252	17	1.895	17	-0.107287	0.312765	0.985404	-0.0220385	0.987392	FALSE	FALSE	0.853089	0.0069528	TRUE	FALSE	0.861435	0.0763046	FALSE	FALSE	1.5618	5	2.4178	5	1.6182	5	0.81159	4	1.526	4	1.8203
P55884;P55884-2;C9JZG1	Eukaryotic translation initiation factor 3 subunit B	EIF3B	3	4	4	4	2	2	4	2	2	4	2	2	4	6.9	0	0.68998	3	0.80933	3	1.3684	3	-1.11734	-1.30294	-0.167094	-0.246648	0.937119	FALSE	FALSE	-0.211592	0.36766	FALSE	FALSE	0.0321224	0.968991	FALSE	FALSE	NA	1	NA	1	NA	1	0.66573	2	0.94432	2	1.5306
P56192;P56192-2;H0YHV5;H0YIP0;H0YIC2;H0YHL6;H0YI94;H0YI27	Methionine--tRNA ligase, cytoplasmic	MARS	8	10	10	10	8	9	8	8	9	8	8	9	8	13.6	0	1.0652	23	1.4698	23	1.3682	23	0.298777	0.00775282	-0.167618	0.283354	0.850801	FALSE	FALSE	0.661768	0.0101818	TRUE	FALSE	0.439482	0.357777	FALSE	FALSE	0.93126	11	1.4523	11	1.4644	11	1.0442	6	1.4319	6	1.6246
P56537;B7ZBH1;A0A0U1RQV5;P56537-2	Eukaryotic translation initiation factor 6	EIF6	4	4	4	4	3	4	3	3	4	3	3	4	3	26.9	0	0.53913	7	0.83156	7	1.453	7	-1.9839	-1.24351	0.0472368	-0.833253	0.105034	FALSE	FALSE	-0.531417	0.0521268	FALSE	FALSE	0.541577	0.271124	FALSE	FALSE	0.73517	4	0.50675	4	0.70514	4	0.47185	3	0.69915	3	1.453
Q5SQP8;P56545;P56545-3;P56545-2	C-terminal-binding protein 2	CTBP2	4	7	7	5	3	3	7	3	3	7	2	1	5	13.8	0	0.77791	7	1.0816	7	1.4486	7	-0.696023	-0.666973	0.0365237	-0.115305	0.959173	FALSE	FALSE	0.37722	0.108495	FALSE	FALSE	0.475451	0.329429	FALSE	FALSE	1.4578	3	1.6588	3	1.1379	3	0.65052	3	0.99668	3	1.6516
P56937-3;P56937-2;P56937;V9GYN3	3-keto-steroid reductase	HSD17B7	4	2	2	2	2	2	2	2	2	2	2	2	2	7.2	0	0.77371	6	1.3184	6	1.5128	6	-0.715039	-0.232799	0.189705	-0.141063	0.959173	FALSE	FALSE	0.377409	0.0721849	FALSE	FALSE	0.57209	0.246179	FALSE	FALSE	1.5118	2	1.5242	2	1.2476	2	0.77371	2	1.3184	2	1.5449
P57740;P57740-2;P57740-3;H0YG15;G3V1T4	Nuclear pore complex protein Nup107	NUP107	5	9	9	9	7	7	7	7	7	7	7	7	7	13.3	0	0.94393	11	1.8463	11	2.0997	11	-0.0165571	0.699864	1.34774	0.155168	0.959173	FALSE	FALSE	1.06708	0.00385902	TRUE	FALSE	0.868832	0.0750224	FALSE	FALSE	0.87915	6	1.7244	6	2.1076	6	0.83574	8	1.8302	8	1.9526
P60174-1;P60174;P60174-4	Triosephosphate isomerase	TPI1	3	3	3	3	2	3	2	2	3	2	2	3	2	23.7	0	0.92165	5	1.0398	5	0.99917	5	-0.100459	-0.753408	-1.29432	0.184383	0.957085	FALSE	FALSE	-0.00284667	0.991288	FALSE	FALSE	-0.208061	0.674768	FALSE	FALSE	2.3682	2	1.3708	2	0.58149	2	0.687	4	0.75866	4	1.0825
P60842;J3KT12;P60842-2;J3KTB5;J3QS69;J3KSZ0;J3QL43;J3QR64;J3QLN6;E7EQG2;Q14240;Q14240-2;J3QKZ9;J3KS25;J3KTN0;J3KS93;J3KSN7;J3QL52;J3KT04;E7EMV8;J3QQP0;E9PBH4;F8WE11	Eukaryotic initiation factor 4A-I	EIF4A1	23	22	22	21	20	19	18	20	19	18	19	18	17	58.1	0	1.0339	57	1.4274	57	1.3861	57	0.22206	-0.058592	-0.121026	0.188187	0.95078	FALSE	FALSE	0.589372	0.0126604	TRUE	FALSE	0.310101	0.530487	FALSE	FALSE	1.8097	15	1.7181	15	0.92438	15	0.9956	24	1.4246	24	1.4555
P60866;P60866-2;E5RIP1;E5RJX2;G3XAN0	40S ribosomal protein S20	RPS20	5	3	3	3	3	3	3	3	3	3	3	3	3	22.7	0	0.91104	11	1.2519	11	1.3011	11	-0.141129	-0.346303	-0.347867	0.0254951	0.982913	FALSE	FALSE	0.411012	0.0548745	FALSE	FALSE	0.31102	0.530487	FALSE	FALSE	1.5393	4	1.5927	4	1.0062	4	0.84317	3	1.2519	3	1.3869
P61019-2;P61019;H7C125	Ras-related protein Rab-2A	RAB2A	3	2	2	2	2	1	2	2	1	2	2	1	2	16	0	0.77297	4	0.62123	4	0.95274	4	-0.7184	-1.88301	-1.46488	-0.544495	0.632342	FALSE	FALSE	-0.965773	0.00786865	FALSE	TRUE	-0.379629	0.530487	FALSE	FALSE	1.3019	2	0.56758	2	0.44545	2	NA	1	NA	1	NA
P61081;M0QX69	NEDD8-conjugating enzyme Ubc12	UBE2M	2	4	4	4	3	3	4	3	3	4	3	3	4	20.8	0	1.0624	10	1.1474	10	1.093	10	0.292007	-0.537458	-0.972585	0.0838602	0.965965	FALSE	FALSE	0.169852	0.322069	FALSE	FALSE	0.244353	0.61988	FALSE	FALSE	1.4733	3	1.1822	3	0.94195	3	0.86816	3	1.0496	3	1.3801
R4GMT0;P61163;A0A1B0GVS3	Alpha-centractin	ACTR1A	3	4	4	3	3	4	2	3	4	2	3	3	2	19.6	0	0.64978	5	1.0999	5	1.6339	5	-1.3282	-0.630179	0.461728	-0.169183	0.959173	FALSE	FALSE	0.359681	0.106779	FALSE	FALSE	0.474383	0.330129	FALSE	FALSE	1.5765	3	1.4456	3	0.90831	3	0.78761	5	1.4737	5	1.8711
P84077;P61204;F5H423;P61204-2;F5H0C7;H0YGG7	ADP-ribosylation factor 1;ADP-ribosylation factor 3	ARF1	6	6	6	3	6	4	5	6	4	5	3	2	2	43.6	0	0.87717	16	0.92935	16	0.94241	16	-0.274205	-0.999684	-1.50395	-0.0809458	0.967366	FALSE	FALSE	-0.0701146	0.711966	FALSE	FALSE	-0.0441877	0.943967	FALSE	FALSE	1.3265	6	1.1283	6	0.84718	6	0.7889	5	0.90066	5	1.0905
P61221;D6R9I9	ATP-binding cassette sub-family E member 1	ABCE1	2	4	4	4	2	3	2	2	3	2	2	3	2	9	0	0.80985	4	0.95848	4	1.2542	4	-0.554686	-0.931999	-0.479461	-0.294962	0.844655	FALSE	FALSE	-0.1564	0.488156	FALSE	FALSE	0.32913	0.506795	FALSE	FALSE	0.7858	2	0.65931	2	1.1131	2	0.90824	3	1.0398	3	1.2826
P61247;H0Y9Y4;D6RAT0;E9PFI5;D6RG13;D6R9B6;H0Y8L7;D6RB09;D6RI02;D6RAS7;D6RED7;D6RGE0	40S ribosomal protein S3a	RPS3A	12	15	15	15	10	12	13	10	12	13	10	12	13	45.8	0	1.992	35	2.0695	35	1.2706	35	1.90897	1.04621	-0.432894	0.863091	0.0865879	FALSE	FALSE	0.999877	0.00179792	TRUE	FALSE	0.11988	0.825446	FALSE	FALSE	3.0718	15	2.2065	15	0.71242	15	1.3917	8	1.8438	8	1.309
P61353;K7ELC7;K7EQQ9;K7ERY7	60S ribosomal protein L27	RPL27	4	7	7	7	7	6	5	7	6	5	7	6	5	47.1	0	1.0768	20	1.5043	20	1.6204	20	0.326638	0.0781645	0.43242	0.207348	0.932353	FALSE	FALSE	0.609921	0.00997237	TRUE	FALSE	0.406919	0.396849	FALSE	FALSE	1.7224	6	1.4613	6	0.82854	6	1.0075	8	1.6892	8	1.6459
P61626;F8VV32;A0A0B4J259	Lysozyme C	LYZ	3	2	2	2	2	2	2	2	2	2	2	2	2	14.2	0	0.056328	6	0.058824	5	0.96911	5	-9.91786	-7.05236	-1.40381	-4.11907	9.4176e-31	FALSE	TRUE	-4.10268	0.000105522	FALSE	TRUE	-0.0156814	0.988322	FALSE	FALSE	0.065826	2	0.055165	2	0.83804	2	0.052597	2	0.061415	2	1.1676
P61978-3;P61978-2;P61978;Q5T6W2;S4R457;S4R359	Heterogeneous nuclear ribonucleoprotein K	HNRNPK	6	27	27	27	22	22	18	22	22	18	22	22	18	64.5	0	1.731	75	2.4288	77	1.4757	77	1.54772	1.53205	0.101996	0.8848	0.0752995	FALSE	FALSE	1.25069	0.000875786	TRUE	FALSE	0.358705	0.463617	FALSE	FALSE	2.6288	24	2.2485	24	0.89271	24	1.6728	31	2.6183	31	1.5152
P61981	14-3-3 protein gamma;14-3-3 protein gamma, N-terminally processed	YWHAG	1	4	2	2	3	4	2	2	2	1	2	2	1	16.6	0	1.1767	3	1.3169	3	1.0071	3	0.554852	-0.235295	-1.26598	0.7677	0.333037	FALSE	FALSE	0.464884	0.0859202	FALSE	FALSE	-0.390495	0.520049	FALSE	FALSE	2.5895	2	1.2163	2	0.44853	2	1.1194	2	1.5662	2	1.2975
P62081;B5MCP9;A0A2R8Y623	40S ribosomal protein S7	RPS7	3	4	4	4	1	3	2	1	3	2	1	3	2	18	0	0.97442	4	1.5237	4	1.7135	4	0.0696491	0.117052	0.629758	0.0975081	0.967904	FALSE	FALSE	0.718635	0.0605903	FALSE	FALSE	0.797205	0.187702	FALSE	FALSE	NA	1	NA	0	NA	0	1.7884	2	2.2622	2	1.2757
P62136;E9PMD7;P62136-2;P62136-3;F5H1L6;F5H037	Serine/threonine-protein phosphatase PP1-alpha catalytic subunit;Serine/threonine-protein phosphatase	PPP1CA	6	8	8	5	5	8	7	5	8	7	3	5	5	28.8	0	0.77807	16	1.2121	16	1.5512	16	-0.695301	-0.417156	0.278251	-0.0140303	0.991874	FALSE	FALSE	0.556083	0.0642235	FALSE	FALSE	0.587357	0.228532	FALSE	FALSE	1.77	4	2.2087	4	1.245	4	0.77575	6	1.3601	6	1.7563
P62140;C9J9S3;C9JP48;E7ETD8;F8WE71	Serine/threonine-protein phosphatase PP1-beta catalytic subunit;Serine/threonine-protein phosphatase	PPP1CB	5	6	3	3	3	6	4	1	3	2	1	3	2	24.8	0	0.73065	10	1.0498	10	1.3972	10	-0.916175	-0.732418	-0.0924358	-0.244006	0.899359	FALSE	FALSE	0.201617	0.322069	FALSE	FALSE	0.469111	0.332941	FALSE	FALSE	1.1995	2	1.4391	2	1.2765	2	0.74706	4	1.0812	4	1.4401
P62191-2;P62191;G3V4X1	26S protease regulatory subunit 4	PSMC1	3	4	4	4	3	3	4	3	3	4	3	3	4	14.7	0	1.1374	5	1.8361	5	1.7573	5	0.467474	0.683051	0.718918	0.223607	0.917814	FALSE	FALSE	0.754956	0.00484859	TRUE	FALSE	0.556061	0.258373	FALSE	FALSE	1.7526	4	1.5099	4	0.97706	4	0.96698	3	1.8361	3	1.851
P62195-2;P62195;J3QLH6;J3KRP2;J3QSA9;J3QQM1;J3QRR3;J3QRW1;J3QSE0	26S protease regulatory subunit 8	PSMC5	9	4	4	3	3	3	2	3	3	2	2	3	2	13.3	0	0.69244	8	1.0815	8	1.3902	8	-1.10484	-0.667176	-0.110439	-0.383288	0.739733	FALSE	FALSE	0.143386	0.393457	FALSE	FALSE	0.53202	0.277847	FALSE	FALSE	1.0153	3	1.039	3	1	3	0.659	2	1.152	2	1.7481
P62249;M0R210;M0R3H0;M0R1M5;Q6IPX4;M0QX76	40S ribosomal protein S16	RPS16	6	10	10	10	8	6	6	8	6	6	8	6	6	56.2	0	0.94278	17	1.407	17	1.4006	17	-0.020839	-0.0901606	-0.0837238	0.143062	0.959173	FALSE	FALSE	0.494862	0.0236627	TRUE	FALSE	0.31015	0.530487	FALSE	FALSE	1.7786	6	1.5867	6	0.88829	6	0.90878	6	1.3876	6	1.4277
P62258;P62258-2;K7EM20;B4DJF2;I3L3T1;K7EIT4;I3L0W5	14-3-3 protein epsilon	YWHAE	7	7	5	5	4	5	5	3	3	4	3	3	4	25.9	0	1.2721	5	1.3868	5	1.3782	5	0.755376	-0.121874	-0.141514	0.0361134	0.978786	FALSE	FALSE	0.180525	0.534542	FALSE	FALSE	0.132398	0.801438	FALSE	FALSE	2.3788	3	1.4558	3	0.43293	3	1.2568	4	1.4295	4	1.6491
P62269;A0A0G2JQH2;Q5GGW2;J3JS69	40S ribosomal protein S18	RPS18	4	11	11	11	9	10	7	9	10	7	9	10	7	57.2	0	0.93054	22	1.0065	22	1.2306	22	-0.0667403	-0.824791	-0.547552	-0.206733	0.932353	FALSE	FALSE	-0.00942848	0.967631	FALSE	FALSE	0.296175	0.547962	FALSE	FALSE	1.2942	8	1.2093	8	0.95838	8	0.88882	8	1.0786	8	1.4501
P62330	ADP-ribosylation factor 6	ARF6	1	2	2	2	2	2	1	2	2	1	2	2	1	18.3	0	0.85797	4	0.9313	4	1.0021	4	-0.351943	-0.995087	-1.28382	0.142401	0.959173	FALSE	FALSE	0.143773	0.577693	FALSE	FALSE	-0.0369961	0.966517	FALSE	FALSE	1.5491	2	1.3106	2	0.83539	2	0.78642	2	0.9313	2	1.1372
P62424;Q5T8U3;Q5T8U2	60S ribosomal protein L7a	RPL7A	3	8	8	8	8	7	6	8	7	6	8	7	6	25.9	0	1.5352	22	2.0409	22	0.8941	22	1.23895	1.00397	-1.69258	0.678991	0.254716	FALSE	FALSE	0.953583	0.00285969	TRUE	FALSE	0.326526	0.511267	FALSE	FALSE	2.8323	10	2.2037	10	0.74922	10	1.24	7	2.0395	7	1.5952
P62753;A2A3R5;A2A3R7	40S ribosomal protein S6	RPS6	3	5	5	5	4	5	4	4	5	4	4	5	4	19.7	0	1.6924	9	1.6645	9	1.0319	9	1.48971	0.385279	-1.17878	0.807429	0.124458	FALSE	FALSE	0.567235	0.0662092	FALSE	FALSE	-0.257604	0.604337	FALSE	FALSE	2.4539	5	1.1965	5	0.51872	5	2.004	4	2.3346	4	1.0491
P62805	Histone H4	HIST1H4A	1	15	15	15	10	14	12	10	14	12	10	14	12	68.9	0	1.0207	66	1.3506	66	1.491	66	0.189007	-0.17988	0.138432	0.276507	0.85747	FALSE	FALSE	1.09458	0.0174125	TRUE	FALSE	0.874932	0.0747204	FALSE	FALSE	1.5859	28	1.1161	28	0.76813	28	2.0829	16	3.1008	16	1.5311
P62820;E7END7;P62820-3;P62820-2	Ras-related protein Rab-1A	RAB1A	4	4	2	2	4	2	2	2	1	1	2	1	1	31.2	0	0.76077	5	0.73293	5	1.1395	5	-0.774281	-1.52039	-0.823243	-0.650942	0.46785	FALSE	FALSE	-0.524492	0.049574	FALSE	TRUE	0.0832363	0.91002	FALSE	FALSE	0.83858	2	0.72485	2	0.86438	2	NA	1	NA	1	NA
P62829;C9JD32;B9ZVP7;J3KT29;J3KTJ3	60S ribosomal protein L23	RPL23	5	5	5	5	4	3	5	4	3	5	4	3	5	40	0	1.4694	9	2.5579	9	1.7345	9	1.12626	1.68922	0.672787	0.661852	0.278227	FALSE	FALSE	1.3658	0.000654591	TRUE	FALSE	0.643997	0.190632	FALSE	FALSE	2.2658	4	2.6483	4	1.1347	4	1.4621	2	2.723	2	1.7085
P62851	40S ribosomal protein S25	RPS25	1	4	4	4	4	3	3	4	3	3	4	3	3	24	0	1.034	8	1.0786	8	1.1644	8	0.222309	-0.673065	-0.74576	-0.297773	0.841411	FALSE	FALSE	0.174614	0.435464	FALSE	FALSE	0.400645	0.405605	FALSE	FALSE	1.183	4	1.3273	4	0.99383	4	1.0441	4	1.303	4	1.2327
P62906	60S ribosomal protein L10a	RPL10A	1	8	8	8	5	5	6	5	5	6	5	5	6	27.6	0	1.1135	17	2.1678	17	1.6765	17	0.412847	1.18704	0.552646	0.588788	0.382588	FALSE	FALSE	1.10662	0.00155209	TRUE	FALSE	0.497357	0.312026	FALSE	FALSE	3.2667	6	2.5035	6	0.78629	6	1.1443	4	2.061	4	1.6085
P62913;Q5VVC8;P62913-2	60S ribosomal protein L11	RPL11	3	3	3	3	2	3	2	2	3	2	2	3	2	19.7	0	1.7488	3	1.5334	3	0.93727	3	1.57404	0.136311	-1.52356	-0.590937	0.381325	FALSE	FALSE	0.0771649	0.765995	FALSE	FALSE	0.642508	0.191392	FALSE	FALSE	0.94183	4	1.0532	4	1.1367	4	0.87286	4	1.4808	4	1.6966
P62937;F8WE65;C9J5S7;P62937-2;E5RIZ5;P0DN26;A0A0H2UH34;A0A0B4J2A2;A0A075B767;A0A075B759;Q9Y536;F5H284	Peptidyl-prolyl cis-trans isomerase A;Peptidyl-prolyl cis-trans isomerase A, N-terminally processed;Peptidyl-prolyl cis-trans isomerase	PPIA	12	10	10	10	8	9	6	8	9	6	8	9	6	50.9	0	0.7767	25	0.86384	25	1.0667	25	-0.701491	-1.15999	-1.05989	-0.0642275	0.97733	FALSE	FALSE	-0.0773074	0.674648	FALSE	FALSE	0.0340244	0.962427	FALSE	FALSE	1.5003	9	1.0828	9	0.77536	9	0.70521	10	0.84303	10	1.2094
P62995-3;P62995;H7BXF3	Transformer-2 protein homolog beta	TRA2B	3	2	2	2	2	2	1	2	2	1	2	2	1	16	0	1.7673	6	1.3685	6	0.84953	6	1.6011	-0.151006	-1.87587	0.694826	0.239533	FALSE	FALSE	0.534966	0.0410371	TRUE	FALSE	-0.0979583	0.865417	FALSE	FALSE	2.0661	4	1.1466	4	0.5647	4	2.0744	4	1.9385	4	1.0041
P63000;P63000-2;J3KSC4;J3QLK0;B1AH77;B1AH80;P60763;P15153	Ras-related C3 botulinum toxin substrate 1	RAC1	8	3	3	3	2	2	2	2	2	2	2	2	2	12	0	0.78567	6	0.87999	6	1.0877	6	-0.661158	-1.11937	-0.990009	-0.343755	0.781746	FALSE	FALSE	-0.179629	0.347162	FALSE	FALSE	0.236394	0.631571	FALSE	FALSE	1.2746	2	1.0345	2	0.99851	2	0.81765	2	0.89012	2	1.0877
P63104;E7EX29;E7ESK7;B0AZS6;P63104-2;E5RGE1;E5RIR4;E9PD24;E7EVZ2;B7Z2E6;H0YB80;P31946-2;P31946;Q4VY20;A0A0J9YWZ2;Q4VY19;A0A0J9YWE8	14-3-3 protein zeta/delta	YWHAZ	17	7	7	5	5	7	6	5	7	6	4	5	5	29.4	0	0.63643	15	0.60309	15	1.194	15	-1.40111	-1.948	-0.655778	-0.595747	0.373989	FALSE	FALSE	-0.777154	0.00393128	FALSE	TRUE	-0.128103	0.808061	FALSE	FALSE	1.2824	5	0.60309	5	0.4555	5	0.53352	5	0.61264	5	1.194
P63244;D6RAU2;E9PD14;D6RFX4;D6RFZ9;D6RHH4;D6R9Z1;D6RAC2;D6R9L0;D6REE5;D6RGK8;D6R909;D6RBD0;H0YAF8;H0YAM7;J3KPE3;H0Y8W2;H0Y9P0;D6RF23	Guanine nucleotide-binding protein subunit beta-2-like 1;Guanine nucleotide-binding protein subunit beta-2-like 1, N-terminally processed	GNB2L1	19	4	4	4	3	4	3	3	4	3	3	4	3	12.9	0	0.67132	12	0.70991	12	1.1846	12	-1.21365	-1.59038	-0.684109	-0.762984	0.163507	FALSE	FALSE	-0.593565	0.0147428	FALSE	TRUE	0.0598731	0.916847	FALSE	FALSE	0.9282	5	0.68311	5	0.65562	5	0.56891	4	0.75777	4	1.1846
P63261;I3L3I0;I3L1U9;I3L4N8;K7EM38;I3L3R2;J3KT65	Actin, cytoplasmic 2;Actin, cytoplasmic 2, N-terminally processed	ACTG1	7	20	20	1	18	20	17	18	20	17	1	1	1	52.3	0	0.59255	85	0.80402	85	1.303	85	-1.65205	-1.31737	-0.342636	-0.689063	0.247593	FALSE	FALSE	-0.277246	0.132821	FALSE	FALSE	0.372491	0.446443	FALSE	FALSE	0.86661	23	0.92204	23	1.015	23	0.60423	36	0.79786	36	1.2895
Q5VTE0;P68104;A0A087WV01;A0A087WVQ9;P68104-2;A0A2R8Y488;A6PW80;Q5JR01;A0A2R8Y660;A0A2R8YDN5	Putative elongation factor 1-alpha-like 3;Elongation factor 1-alpha 1	EEF1A1P5	10	8	8	4	6	6	8	6	6	8	2	2	4	17.7	0	0.91236	29	1.1679	29	1.2626	29	-0.136044	-0.498622	-0.455534	0.117702	0.959173	FALSE	FALSE	0.195509	0.269616	FALSE	FALSE	0.0992879	0.863379	FALSE	FALSE	1.8046	8	1.263	8	0.68036	8	0.79553	10	1.0625	10	1.3046
P68363;F5H5D3;Q9BQE3;P68363-2;P68366-2;P68366;F8VVB9;C9J2C0;Q9NY65-2;Q9NY65;C9JDS9;Q9H853	Tubulin alpha-1B chain;Tubulin alpha-1C chain;Tubulin alpha-4A chain	TUBA1B	12	21	21	1	17	21	19	17	21	19	1	1	1	52.8	0	0.8999	106	1.4561	106	1.6828	106	-0.184344	-0.0149349	0.565896	-0.00876921	0.993661	FALSE	FALSE	0.592982	0.00997237	TRUE	FALSE	0.58524	0.230683	FALSE	FALSE	1.2708	32	1.526	32	1.1198	32	0.81344	39	1.4273	39	1.7619
P68371;Q3ZCM7;A0A075B736;Q5SQY0;A6NNZ2;CON__ENSEMBL:ENSBTAP00000025008;Q9H4B7	Tubulin beta-4B chain	TUBB4B	7	21	5	1	14	21	16	3	5	4	0	1	1	42	0	1.2162	14	1.7867	14	1.436	14	0.639783	0.600282	0.00566423	0.206853	0.932353	FALSE	FALSE	0.536221	0.0233307	TRUE	FALSE	0.383709	0.432571	FALSE	FALSE	1.2836	4	1.3021	4	1.0281	4	1.2225	6	1.7614	6	1.4907
P78344-2;P78344;H0Y3P2;D3DQV9;H0YCH5;E9PKF8;H0YD77;H0YEC5;H0YE22	Eukaryotic translation initiation factor 4 gamma 2	EIF4G2	9	13	13	13	9	12	8	9	12	8	9	12	8	18.8	0	0.83967	25	1.2683	25	1.6124	25	-0.427673	-0.317761	0.414937	-0.0963479	0.959173	FALSE	FALSE	0.527593	0.0421675	TRUE	FALSE	0.619876	0.202862	FALSE	FALSE	0.68939	8	1.3663	8	1.7635	8	0.80054	12	1.1408	12	1.5846
P78347-2;P78347-4;P78347-3;P78347;P78347-5;C9J6M0;A0A087WW90;A0A0D9SF80;A0A0A0MSY2;Q86UP8-3;Q86UP8;Q6EKJ0	General transcription factor II-I	GTF2I	12	15	15	15	12	13	9	12	13	9	12	13	9	21.5	0	0.83972	23	1.365	23	1.6973	23	-0.427464	-0.156622	0.596203	-0.165147	0.959173	FALSE	FALSE	0.467233	0.0229959	TRUE	FALSE	0.689599	0.158784	FALSE	FALSE	0.79216	8	1.4074	8	1.8333	8	0.82024	11	1.3536	11	1.7421
P78527;P78527-2;F5GX40;H0YG84	DNA-dependent protein kinase catalytic subunit	PRKDC	4	92	92	92	72	79	67	72	79	67	72	79	67	23.9	0	1.1096	165	2.5298	165	2.3757	165	0.403822	1.6557	1.78399	0.239126	0.907959	FALSE	FALSE	1.316	0.00077601	TRUE	FALSE	1.09063	0.0197623	TRUE	FALSE	0.96433	53	2.2499	53	2.4572	53	0.96859	60	2.5095	60	2.5831
P81605;P81605-2	Dermcidin;Survival-promoting peptide;DCD-1	DCD	2	5	5	5	2	5	2	2	5	2	2	5	2	42.7	0	0.0507	28	0.070047	25	0.75917	25	-10.2876	-6.66942	-2.27897	-4.02474	1.3657e-29	FALSE	TRUE	-3.96327	9.45388e-05	FALSE	TRUE	0.572927	0.246012	FALSE	FALSE	0.064016	8	0.08693	7	7.3586	7	0.044448	12	0.042342	11	0.75917
P82914	28S ribosomal protein S15, mitochondrial	MRPS15	1	4	4	4	4	4	3	4	4	3	4	4	3	14.4	0	1.768	9	2.5386	9	1.4045	9	1.60212	1.66624	-0.0737566	0.929501	0.0545049	FALSE	FALSE	1.23103	0.00181141	TRUE	FALSE	0.45256	0.348691	FALSE	FALSE	2.6886	4	2.2531	4	0.90864	4	1.768	3	3.0402	3	1.5767
P82921	28S ribosomal protein S21, mitochondrial	MRPS21	1	3	3	3	2	2	3	2	2	3	2	2	3	39.1	0	0.93765	6	1.5567	6	1.7051	6	-0.0400041	0.182078	0.612399	-0.0777339	0.969269	FALSE	FALSE	0.433827	0.0671288	FALSE	FALSE	0.619264	0.203119	FALSE	FALSE	1.2044	3	1.1872	3	1.1827	3	1.0037	3	1.7786	3	1.94
P82933	28S ribosomal protein S9, mitochondrial	MRPS9	1	2	2	2	0	1	2	0	1	2	0	1	2	6.1	0	0.88288	4	2.532	4	2.9446	4	-0.251414	1.65834	2.54233	-0.0721912	0.97733	FALSE	FALSE	1.45881	0.00209477	TRUE	FALSE	1.56258	0.00365466	TRUE	FALSE	NA	0	NA	0	NA	0	0.79491	2	2.5259	2	3.1776
P84095	Rho-related GTP-binding protein RhoG	RHOG	1	4	4	4	3	2	3	3	2	3	3	2	3	24.6	0	1.4375	7	1.9532	7	1.5117	7	1.0698	0.87068	0.187136	0.288215	0.846812	FALSE	FALSE	0.856947	0.003632	TRUE	FALSE	0.597389	0.219021	FALSE	FALSE	1.4483	3	2.0876	3	1.3572	3	1.086	2	1.5761	2	1.5157
Q00059-2;Q00059;H7BYN3	Transcription factor A, mitochondrial	TFAM	3	3	3	3	1	3	2	1	3	2	1	3	2	17.3	0	1.0778	5	2.8012	5	1.7412	5	0.329026	1.96497	0.686406	-0.616244	0.521172	FALSE	FALSE	1.15601	0.00471456	TRUE	FALSE	1.66331	0.00194126	TRUE	FALSE	NA	0	NA	0	NA	0	1.3993	3	2.5193	3	1.548
Q00325-2;Q00325;F8VVM2;F8VZL5;F8VWR4;F8VWQ0	Phosphate carrier protein, mitochondrial	SLC25A3	6	11	11	11	6	10	8	6	10	8	6	10	8	23	0	1.0326	33	2.0387	33	2.1319	33	0.218823	1.0007	1.4015	0.200355	0.937119	FALSE	FALSE	1.15644	0.00224395	TRUE	FALSE	0.97663	0.0416871	TRUE	FALSE	1.7846	10	2.8951	10	1.6241	10	1.0214	12	2.0751	12	2.1589
Q01469	Fatty acid-binding protein, epidermal	FABP5	1	3	3	3	2	3	3	2	3	3	2	3	3	18.5	0	0.086289	13	0.10585	12	1.3812	12	-8.41973	-5.764	-0.13372	-3.61101	4.17303e-24	FALSE	TRUE	-3.09068	0.000115455	FALSE	TRUE	0.440054	0.357777	FALSE	FALSE	0.10616	3	0.10852	3	1.0289	3	0.074281	4	0.16231	3	1.8811
Q01650;A0A0C4DGL4	Large neutral amino acids transporter small subunit 1	SLC7A5	2	4	4	4	2	3	4	2	3	4	2	3	4	11.2	0	0.70762	6	1.0044	6	1.2961	6	-1.02867	-0.829371	-0.361668	-0.474183	0.575321	FALSE	FALSE	-0.0583322	0.740006	FALSE	FALSE	0.468028	0.333433	FALSE	FALSE	0.99269	2	1.0122	2	1.0556	2	0.61298	3	0.99761	3	1.6263
Q01813;Q01813-2;B1APP6;B1APP8;H0Y757;V9GY25;H0Y3Y3;Q5VSR5	ATP-dependent 6-phosphofructokinase, platelet type	PFKP	8	15	15	13	15	10	12	15	10	12	13	9	10	19.5	0	0.88147	31	1.3685	31	1.3605	31	-0.257028	-0.151006	-0.187848	-0.0114352	0.991933	FALSE	FALSE	0.382408	0.0570886	FALSE	FALSE	0.397851	0.409158	FALSE	FALSE	0.87263	12	1.1968	12	1.4286	12	0.79246	9	1.2454	9	1.6097
Q02252-2;Q02252;G3V4Z4	Methylmalonate-semialdehyde dehydrogenase [acylating], mitochondrial	ALDH6A1	3	6	6	6	4	5	6	4	5	6	4	5	6	12.8	0	0.67709	7	1.4141	7	1.9143	7	-1.18358	-0.0791218	1.0212	-0.195198	0.939865	FALSE	FALSE	0.620092	0.0182163	TRUE	FALSE	0.841478	0.0817493	FALSE	FALSE	1.3636	5	1.9485	5	1.4854	5	0.79877	3	1.4693	3	1.8249
Q02413;Q02413-2	Desmoglein-1	DSG1	2	17	17	17	11	15	14	11	15	14	11	15	14	18.7	0	0.09805	83	0.088262	67	1.0299	67	-7.97092	-6.16251	-1.18573	-3.32469	1.20805e-20	FALSE	TRUE	-3.47402	5.47655e-05	FALSE	TRUE	0.0641718	0.913817	FALSE	FALSE	0.095928	25	0.088262	21	1.1549	21	0.11053	28	0.10348	22	1.0295
Q02809;Q02809-2	Procollagen-lysine,2-oxoglutarate 5-dioxygenase 1	PLOD1	2	3	3	3	2	2	1	2	2	1	2	2	1	5.2	0	0.75259	5	0.93567	5	1.1542	5	-0.812253	-0.984821	-0.777298	-0.616244	0.521172	FALSE	FALSE	-0.319962	0.24616	FALSE	FALSE	0.167749	0.794107	FALSE	FALSE	0.53486	2	0.66184	2	1.0237	2	0.79569	2	0.96964	2	1.2326
Q02878;F8VZ45;U3KQR5;F8VR69;F8VZA3;F8VWR1;F8VU16	60S ribosomal protein L6	RPL6	7	7	7	7	4	6	5	4	6	5	4	6	5	28.1	0	0.89561	13	1.492	13	1.712	13	-0.201129	0.0532482	0.626665	0.109122	0.959173	FALSE	FALSE	0.489163	0.023206	TRUE	FALSE	0.442298	0.357633	FALSE	FALSE	1.7168	7	1.2752	7	0.81875	7	0.88444	7	1.4049	7	1.712
Q02880-2;Q02880;E9PCY5	DNA topoisomerase 2-beta;DNA topoisomerase 2	TOP2B	3	15	8	8	12	12	10	7	6	3	7	6	3	10.9	0	1.0515	8	1.7118	8	1.2676	8	0.265479	0.470316	-0.441367	0.0420235	0.978578	FALSE	FALSE	0.607683	0.17741	FALSE	FALSE	0.628334	0.197431	FALSE	FALSE	0.62085	5	2.4304	5	4.1967	5	1.6879	3	2.1491	3	1.325
Q02952-3;Q02952-2;Q02952	A-kinase anchor protein 12	AKAP12	3	3	3	3	0	3	2	0	3	2	0	3	2	2.9	0	1.1826	6	1.5791	6	1.0617	6	0.567718	0.225436	-1.07673	-0.117573	0.959173	FALSE	FALSE	0.259916	0.415916	FALSE	FALSE	0.306659	0.610092	FALSE	FALSE	NA	0	NA	0	NA	0	0.63822	3	1.6147	3	2.5301
Q03252	Lamin-B2	LMNB2	1	9	6	6	4	5	8	3	3	6	3	3	6	15.5	0	1.0342	5	1.2123	5	0.74342	5	0.222806	-0.416794	-2.35412	0.284079	0.917814	FALSE	FALSE	0.675441	0.0585904	FALSE	FALSE	0.148712	0.823251	FALSE	FALSE	NA	1	NA	1	NA	1	1.4336	6	2.104	6	1.6531
Q04837;A0A0G2JLD8;E7EUY5;C9K0U8	Single-stranded DNA-binding protein, mitochondrial	SSBP1	4	7	7	7	6	6	5	6	6	5	6	6	5	42.6	0	1.2451	23	1.37	23	1.0234	23	0.700192	-0.148603	-1.20843	0.209676	0.932353	FALSE	FALSE	0.321181	0.147298	FALSE	FALSE	0.155032	0.767664	FALSE	FALSE	1.5814	6	0.95957	6	0.62875	6	1.3589	9	1.37	9	1.0232
Q04917;A2IDB2	14-3-3 protein eta	YWHAH	2	5	3	3	4	4	3	3	2	2	3	2	2	17.9	0	0.84342	5	1.0678	5	1.2291	5	-0.412021	-0.695134	-0.551924	-0.0181187	0.990825	FALSE	FALSE	-0.104825	0.712438	FALSE	FALSE	-0.0903331	0.87513	FALSE	FALSE	1.1266	2	0.58886	2	0.49718	2	1.0353	2	1.1809	2	1.3121
Q05048;A0A0A0MSZ9;A3KFI9	Cleavage stimulation factor subunit 1	CSTF1	3	3	3	3	3	3	3	3	3	3	3	3	3	8.6	0	1.263	6	1.3167	6	1.1352	6	0.736909	-0.235628	-0.836795	0.173291	0.959173	FALSE	FALSE	0.449085	0.0412143	TRUE	FALSE	0.365833	0.455715	FALSE	FALSE	1.2803	3	1.4307	3	1.079	3	1.3025	4	1.5564	4	1.4351
Q06210-2;Q06210;O94808	Glutamine--fructose-6-phosphate aminotransferase [isomerizing] 1	GFPT1	3	11	11	11	9	10	9	9	10	9	9	10	9	19.8	0	0.93765	23	1.1212	23	1.3231	23	-0.0400041	-0.588115	-0.287764	-0.136479	0.959173	FALSE	FALSE	0.211239	0.250313	FALSE	FALSE	0.311224	0.530487	FALSE	FALSE	0.81083	9	1.1212	9	1.423	9	0.7032	7	1.0463	7	1.3769
Q07021;I3L3Q7;I3L3B0	Complement component 1 Q subcomponent-binding protein, mitochondrial	C1QBP	3	2	2	2	1	2	2	1	2	2	1	2	2	12.1	0	1.5556	5	2.8025	5	1.9024	5	1.2729	1.96638	0.999171	0.684648	0.249064	FALSE	FALSE	1.31365	0.00110546	TRUE	FALSE	0.638705	0.191703	FALSE	FALSE	2.9578	2	3.0367	2	1.0311	2	1.2138	4	2.3519	4	1.924
Q07666;Q07666-2;Q07666-3;O75525-2;O75525;Q5VWX1	KH domain-containing, RNA-binding, signal transduction-associated protein 1	KHDRBS1	6	5	5	5	2	4	3	2	4	3	2	4	3	16.7	0	1.6199	6	2.8144	6	1.8412	6	1.37709	1.97924	0.883666	0.572683	0.412421	FALSE	FALSE	1.24134	0.00127066	TRUE	FALSE	0.718726	0.137524	FALSE	FALSE	1.8061	2	1.9518	2	0.92268	2	1.2756	4	2.5132	4	2.1501
Q08188	Protein-glutamine gamma-glutamyltransferase E;Protein-glutamine gamma-glutamyltransferase E 50 kDa catalytic chain;Protein-glutamine gamma-glutamyltransferase E 27 kDa non-catalytic chain	TGM3	1	11	11	11	8	10	7	8	10	7	8	10	7	25	0	0.12359	27	0.11131	20	1.1682	20	-7.1578	-5.6537	-0.734081	-3.01284	3.79547e-17	FALSE	TRUE	-3.06567	0.000115455	FALSE	TRUE	0.0949632	0.865971	FALSE	FALSE	0.13123	8	0.15563	6	1.9579	6	0.12076	10	0.12288	7	1.199
Q08211;Q08211-2	ATP-dependent RNA helicase A	DHX9	2	40	40	40	26	34	35	26	34	35	26	34	35	32.5	0	1.8909	87	1.8953	87	1.1062	87	1.77499	0.779356	-0.929555	0.836637	0.103607	FALSE	FALSE	0.845727	0.00523256	TRUE	FALSE	0.0228594	0.975298	FALSE	FALSE	1.3379	28	1.9088	28	1.4441	28	1.9422	29	2.11	29	1.11
Q08554-2;Q08554	Desmocollin-1	DSC1	2	8	8	8	6	5	7	6	5	7	6	5	7	13.6	0	0.098421	27	0.3575	25	1.5691	25	-7.95765	-3.09482	0.31878	-3.55981	1.76829e-23	FALSE	TRUE	-2.12257	0.00972998	FALSE	TRUE	0.684427	0.163015	FALSE	FALSE	0.041841	6	0.071432	6	1.8572	6	0.088487	11	0.40453	11	1.5695
Q08945;E9PMD4;A0A0U1RRK2	FACT complex subunit SSRP1	SSRP1	3	13	13	13	11	11	7	11	11	7	11	11	7	21.6	0	0.91359	34	1.5609	34	1.7716	34	-0.131312	0.190255	0.747546	-0.00374044	0.9951	FALSE	FALSE	0.682963	0.00814231	TRUE	FALSE	0.642616	0.191392	FALSE	FALSE	0.73358	11	1.3942	11	1.9122	11	0.84974	13	1.6243	13	1.7999
Q08J23-2;Q08J23;Q08J23-3;A0A140T9Y7	tRNA (cytosine(34)-C(5))-methyltransferase	NSUN2	4	10	10	10	8	8	5	8	8	5	8	8	5	19	0	1.3249	12	2.234	13	2.0679	13	0.859986	1.27833	1.29384	0.560476	0.430936	FALSE	FALSE	1.36131	0.00153711	TRUE	FALSE	0.859144	0.0773021	FALSE	FALSE	1.196	6	2.0661	7	2.0679	7	0.9911	3	2.3886	3	2.3223
Q09161	Nuclear cap-binding protein subunit 1	NCBP1	1	5	5	5	3	3	2	3	3	2	3	3	2	8.2	0	1.0125	6	1.814	6	1.6756	6	0.168259	0.646302	0.55075	0.293923	0.844655	FALSE	FALSE	0.727718	0.0093774	TRUE	FALSE	0.38091	0.437114	FALSE	FALSE	1.0298	3	1.9614	3	1.8755	3	0.99539	3	1.7593	3	1.5609
Q09666	Neuroblast differentiation-associated protein AHNAK	AHNAK	1	5	5	5	3	3	4	3	3	4	3	3	4	2.9	0	0.42964	9	0.38294	9	0.85228	9	-2.78128	-2.94406	-1.86429	-0.948217	0.0475613	FALSE	TRUE	-1.23806	0.00286169	FALSE	TRUE	-0.10963	0.845406	FALSE	FALSE	0.37464	3	0.32703	3	0.60737	3	0.86488	3	0.61009	3	1.4928
Q10570;A0A087X101	Cleavage and polyadenylation specificity factor subunit 1	CPSF1	2	7	7	7	5	5	5	5	5	5	5	5	5	6	0	1.6391	13	1.4588	13	0.92862	13	1.4074	-0.0108721	-1.55679	0.826416	0.108805	FALSE	FALSE	0.574341	0.013097	TRUE	FALSE	-0.243207	0.620401	FALSE	FALSE	1.3285	5	1.3549	5	1.0141	5	1.6781	4	1.6574	4	1.0137
Q12756;Q12756-3;Q12756-2;F8W8V9;H7C0K6;A0A087WWA3;Q4R9M9;O60333-3;O60333-2;O60333;O60333-4	Kinesin-like protein KIF1A	KIF1A	11	4	4	4	2	3	0	2	3	0	2	3	0	3.8	0	0.69408	3	1.3669	3	2.21	3	-1.09653	-0.153571	1.5286	-0.362554	0.844655	FALSE	FALSE	0.529892	0.056082	FALSE	FALSE	0.934564	0.114083	FALSE	FALSE	0.98758	2	1.6059	2	1.7239	2	0.61256	3	1.2981	3	2.1191
Q12769;G3V198;E9PR16;E9PSI3;Q12769-2;Q12769-3	Nuclear pore complex protein Nup160	NUP160	6	10	10	10	7	10	6	7	10	6	7	10	6	7.8	0	0.80014	19	1.2285	19	1.5072	19	-0.597055	-0.387683	0.176605	-0.155039	0.959173	FALSE	FALSE	0.375564	0.0956503	FALSE	FALSE	0.495011	0.312522	FALSE	FALSE	0.68494	5	1.0714	5	1.5645	5	0.83049	10	1.2259	10	1.5423
Q12788;J3KNP2;A0A087WYP7	Transducin beta-like protein 3	TBL3	3	12	12	12	12	9	5	12	9	5	12	9	5	21	0	1.2852	12	1.8204	12	1.2855	12	0.78173	0.65699	-0.391104	-0.0147431	0.991184	FALSE	FALSE	0.477996	0.19663	FALSE	FALSE	0.475902	0.329429	FALSE	FALSE	0.55973	3	1.9128	3	3.4055	3	1.4417	5	1.9359	5	1.3198
Q12789;Q12789-3;H3BU37;I3L1Z3;H3BRD0	General transcription factor 3C polypeptide 1	GTF3C1	5	15	15	15	9	12	12	9	12	12	9	12	12	8.8	0	0.73159	13	1.9516	13	2.5455	13	-0.911659	0.868193	2.02785	-0.355567	0.779025	FALSE	FALSE	0.981641	0.0016673	TRUE	FALSE	1.32551	0.00266651	TRUE	FALSE	0.70311	4	2.0028	4	3.1445	4	0.76044	6	2.0072	6	2.3515
Q12797-10;Q12797;E5RHK2;G3XAN5;E5RG29;Q12797-4;Q12797-3;Q12797-9;Q12797-5;Q12797-8	Aspartyl/asparaginyl beta-hydroxylase	ASPH	10	4	4	4	2	3	0	2	3	0	2	3	0	7.5	0	0.94067	5	1.5738	5	1.8224	5	-0.0287091	0.215233	0.847412	-0.0520328	0.978578	FALSE	FALSE	0.691841	0.0211602	TRUE	FALSE	0.768476	0.197431	FALSE	FALSE	0.98909	2	1.5221	2	1.5923	2	0.94067	3	1.7143	3	1.8224
Q12874	Splicing factor 3A subunit 3	SF3A3	1	2	2	2	2	2	1	2	2	1	2	2	1	4.2	0	0.91815	3	1.113	3	1.2258	3	-0.113823	-0.604213	-0.561561	0.237862	0.939865	FALSE	FALSE	0.163572	0.489713	FALSE	FALSE	-0.0373933	0.966517	FALSE	FALSE	1.537	2	1.0109	2	0.68838	2	0.90476	2	1.241	2	1.3793
Q12923-3;Q12923;Q12923-4;Q12923-2	Tyrosine-protein phosphatase non-receptor type 13	PTPN13	4	11	11	11	7	8	6	7	8	6	7	8	6	5	0	0.76826	4	2.5953	4	3.1726	4	-0.739868	1.73327	2.80577	-0.66122	0.278227	FALSE	FALSE	1.5825	0.000748619	TRUE	FALSE	1.95852	1.21426e-06	TRUE	FALSE	0.88183	5	3.3233	5	3.7686	5	0.49758	7	2.3199	7	4.4255
Q12931-2;Q12931;I3L0K7;I3L253;I3L239	Heat shock protein 75 kDa, mitochondrial	TRAP1	5	11	11	11	9	9	9	9	9	9	9	9	9	22.6	0	0.68246	22	1.0764	22	1.3789	22	-1.15584	-0.677542	-0.139694	-0.152087	0.959173	FALSE	FALSE	0.137289	0.476569	FALSE	FALSE	0.306413	0.53532	FALSE	FALSE	0.63609	7	0.97506	7	1.565	7	0.6721	9	1.0193	9	1.4425
Q13011;M0R248	Delta(3,5)-Delta(2,4)-dienoyl-CoA isomerase, mitochondrial	ECH1	2	2	2	2	2	2	2	2	2	2	2	2	2	9.5	0	0.63394	7	0.69284	7	0.8604	7	-1.41488	-1.64375	-1.8303	-0.416934	0.678546	FALSE	FALSE	-0.487845	0.0330639	FALSE	TRUE	-0.095711	0.865961	FALSE	FALSE	1.1379	3	0.86685	3	0.77205	3	0.61842	2	0.63398	2	0.92691
Q13123;D6REL4;E7EQZ7;D6RAY9	Protein Red	IK	4	4	4	4	3	3	3	3	3	3	3	3	3	8.3	0	0.91534	6	1.7861	6	1.8816	6	-0.12459	0.599262	0.960337	0.320916	0.805206	FALSE	FALSE	0.901094	0.0045205	TRUE	FALSE	0.587763	0.228532	FALSE	FALSE	0.82113	3	1.8551	3	2.101	3	1.5539	3	2.3204	3	1.6761
Q13144;C9JRD9	Translation initiation factor eIF-2B subunit epsilon	EIF2B5	2	2	2	2	2	1	2	2	1	2	2	1	2	3.6	0	1.1015	3	2.0217	3	1.6467	3	0.384976	0.975289	0.489293	0.333333	0.85747	FALSE	FALSE	0.996859	0.00607071	TRUE	FALSE	0.559915	0.34382	FALSE	FALSE	1.0691	2	2.081	2	1.6861	2	NA	1	NA	1	NA
Q13151	Heterogeneous nuclear ribonucleoprotein A0	HNRNPA0	1	5	5	5	3	4	3	3	4	3	3	4	3	24.6	0	1.45	8	1.7328	8	1.2704	8	1.09207	0.50732	-0.433458	0.745808	0.180763	FALSE	FALSE	0.751147	0.0135903	TRUE	FALSE	0.0129942	0.988322	FALSE	FALSE	2.3861	3	1.227	3	0.60165	3	2.1334	3	2.1332	3	1.1771
Q13162;H7C3T4;A6NJJ0;A6NG45	Peroxiredoxin-4	PRDX4	4	7	5	5	5	5	6	4	3	5	4	3	5	26.6	0	0.77096	12	0.7845	12	1.0631	12	-0.727546	-1.37127	-1.07201	-0.36669	0.759039	FALSE	FALSE	-0.25748	0.239599	FALSE	FALSE	-0.000487796	0.999643	FALSE	FALSE	1.2335	4	1.0687	4	0.78472	4	0.60066	3	0.66635	3	1.1319
Q13185;C9JMM0;B8ZZ43;S4R2Y4;K7ELA4;B5MD17;J3KS05;P83916	Chromobox protein homolog 3	CBX3	8	3	3	3	2	3	2	2	3	2	2	3	2	16.4	0	0.97671	5	1.6524	5	1.8286	5	0.0756872	0.363137	0.859409	0.465184	0.590798	FALSE	FALSE	0.868414	0.00536039	TRUE	FALSE	0.477363	0.329429	FALSE	FALSE	2.5408	2	2.1061	2	0.83191	2	1.2237	3	2.0325	3	1.739
Q13200-2;Q13200-3;Q13200;H7C1H2	26S proteasome non-ATPase regulatory subunit 2	PSMD2	4	6	6	6	5	5	4	5	5	4	5	5	4	11.2	0	0.99313	8	1.5273	8	1.6651	8	0.118572	0.124214	0.528544	0.347854	0.781746	FALSE	FALSE	0.689348	0.00835991	TRUE	FALSE	0.514447	0.292336	FALSE	FALSE	1.0778	3	1.4022	3	1.5691	3	0.97161	4	1.5893	4	1.7691
Q13232;H3BPR2	Nucleoside diphosphate kinase 3;Nucleoside diphosphate kinase	NME3	2	2	2	2	2	2	1	2	2	1	2	2	1	16	0	0.71019	5	1.1879	5	1.2051	5	-1.01594	-0.461384	-0.622609	-0.123101	0.959173	FALSE	FALSE	0.158031	0.529543	FALSE	FALSE	0.412829	0.494683	FALSE	FALSE	1.2097	2	1.2958	2	1.1711	2	0.69696	2	0.96074	2	1.5134
Q13242;H0YIB4;S4R3G0	Serine/arginine-rich splicing factor 9	SRSF9	3	4	4	3	3	4	4	3	4	4	3	3	3	19	0	1.3532	5	1.4856	5	1.1535	5	0.914352	0.0402022	-0.779472	0.0476832	0.97733	FALSE	FALSE	0.265878	0.489713	FALSE	FALSE	0.260625	0.600136	FALSE	FALSE	1.3612	4	0.59491	4	0.44712	4	1.3829	5	1.6775	5	1.1535
Q13263;Q13263-2;M0R0K9;M0R2I3;M0R3C0	Transcription intermediary factor 1-beta	TRIM28	5	18	18	18	11	14	15	11	14	15	11	14	15	33.1	0	1.1755	29	2.188	29	1.9077	29	0.552228	1.21519	1.009	0.318448	0.80588	FALSE	FALSE	1.04711	0.00160066	TRUE	FALSE	0.816728	0.0897876	FALSE	FALSE	0.94317	7	1.8584	7	1.9826	7	1.096	12	2.2115	12	2.2046
Q13363-2;Q13363;E7ESU7;D6RAX2;E7EPF8;H0Y8W7;E9PGB1;A0A087WYL1;H0Y9M9;E7EUB3;H0Y8U5	C-terminal-binding protein 1	CTBP1	11	5	3	3	3	4	4	2	2	2	2	2	2	13.5	0	0.75312	5	1.4863	5	1.4378	5	-0.80978	0.0416319	0.0100893	-0.121208	0.959173	FALSE	FALSE	0.470587	0.02562	TRUE	FALSE	0.470104	0.332941	FALSE	FALSE	1.2652	2	1.4961	2	1.063	2	0.83503	2	1.4025	2	1.5373
Q13409-6;Q13409-3;Q13409-7;Q13409-2;Q13409-5;Q13409;E7EQL5;E9PGG1;E7EUM4;E7ERR6;E7ERH4;E7ET01;E7ETL8;E7EQU2;E7ESD3;E7EMU4;E7EV09;E7EU01	Cytoplasmic dynein 1 intermediate chain 2	DYNC1I2	18	5	5	5	3	2	1	3	2	1	3	2	1	13.1	0	0.85896	6	1.1219	6	1.2094	6	-0.347892	-0.586747	-0.609842	-0.276569	0.917814	FALSE	FALSE	0.126364	0.572433	FALSE	FALSE	0.435751	0.467894	FALSE	FALSE	0.82919	3	1.062	3	1.2509	3	0.82193	2	1.1219	2	1.4626
Q13425;H0YCS0;Q13425-2;A0A140TA73;A0A0G2JM75;J3KT21;H7BY41	Beta-2-syntrophin	SNTB2	7	6	6	6	3	3	4	3	3	4	3	3	4	12.4	0	1.0934	6	1.8233	6	2.236	6	0.36599	0.661821	1.56991	0.127011	0.959173	FALSE	FALSE	0.957828	0.00269624	TRUE	FALSE	1.06138	0.0233436	TRUE	FALSE	1.3585	3	2.2786	3	1.6773	3	0.76966	4	1.8809	4	2.4201
Q13435;E9PPJ0;E9PJ04;H0YCG1;E9PJT3;E9PIL8;H0YEX5	Splicing factor 3B subunit 2	SF3B2	7	9	9	9	5	8	6	5	8	6	5	8	6	10.7	0	1.0464	17	1.389	17	1.4421	17	0.252973	-0.118398	0.0206378	0.25395	0.883431	FALSE	FALSE	0.361543	0.0909306	FALSE	FALSE	0.28055	0.572134	FALSE	FALSE	0.62232	5	1.0389	5	2.0521	5	1.127	8	1.4984	8	1.4991
Q13595-2;Q13595-4;Q13595-3;Q13595	Transformer-2 protein homolog alpha	TRA2A	4	2	2	2	1	2	1	1	2	1	1	2	1	20.4	0	1.9287	5	1.764	5	1.0958	5	1.82591	0.561477	-0.963414	0.570862	0.412421	FALSE	FALSE	0.752918	0.049574	TRUE	FALSE	0.110457	0.845049	FALSE	FALSE	1.8124	2	1.0762	2	0.62146	2	2.1923	3	2.9485	3	1.0958
Q13769;H7C441;C9JXG5;F8WCP5;C9JXU6;F5GZF3;C9JCL9;H7C072	THO complex subunit 5 homolog	THOC5	8	3	3	3	3	3	2	3	3	2	3	3	2	5.3	0	0.81905	9	1.3278	9	1.4965	9	-0.515008	-0.217218	0.151438	0.0633897	0.97733	FALSE	FALSE	0.625022	0.0294152	TRUE	FALSE	0.519217	0.288546	FALSE	FALSE	0.80951	4	1.2603	4	1.5344	4	0.91375	4	1.3369	4	1.45
Q13813-3;Q13813;A0A0D9SF54;A0A0D9SGF6;Q13813-2;A0A1B0GTB7;A0A0D9SFF6;A0A0D9SFH4	Spectrin alpha chain, non-erythrocytic 1	SPTAN1	8	21	21	21	11	18	14	11	18	14	11	18	14	11.1	0	0.9236	25	1.0895	25	1.2679	25	-0.0930349	-0.651013	-0.440519	-0.238287	0.908399	FALSE	FALSE	-0.123319	0.633027	FALSE	FALSE	0.143969	0.784792	FALSE	FALSE	0.39265	7	0.68293	7	1.8326	7	0.94172	11	1.337	11	1.2809
Q13823;H0YG10	Nucleolar GTP-binding protein 2	GNL2	2	4	4	4	3	4	1	3	4	1	3	4	1	7.5	0	1.2433	5	1.6848	5	1.3217	5	0.696471	0.422067	-0.291559	0.734419	0.369595	FALSE	FALSE	1.33158	0.00285969	TRUE	FALSE	0.487891	0.408939	FALSE	FALSE	2.224	3	2.7855	3	1.5552	3	1.2446	6	2.274	6	1.2646
Q13838;Q13838-2;Q5STU3;A0A0G2JJZ9;F6WLT2;A0A140T9X3;A0A0A0MT12;F6TRA5;F6S4E6;A0A140T996;A0A140T973;A0A140T9K1;A0A140T9X9;H0Y400;F6R6M7;F6UJC5;A0A140TA18;A0A140T9L4;F6QYI9;A0A0G2JJL7;A0A0G2JHN7;F6U6E2;F6S2B7;A0A140T9K2;A0A140T9N3;H0YCC6	Spliceosome RNA helicase DDX39B	DDX39B	26	13	4	4	13	12	10	4	3	3	4	3	3	36.2	0	1.1633	10	1.7541	10	1.5231	10	0.525392	0.544397	0.213675	0.291577	0.845017	FALSE	FALSE	0.820731	0.00330979	TRUE	FALSE	0.512949	0.293661	FALSE	FALSE	1.961	4	1.7831	4	0.8626	4	1.1298	3	1.8926	3	1.6127
Q14008-2;Q14008;Q14008-3	Cytoskeleton-associated protein 5	CKAP5	3	5	5	5	2	2	1	2	2	1	2	2	1	3.1	0	1.2775	4	1.3858	4	1.3282	4	0.766272	-0.123456	-0.273974	-0.949694	0.153266	FALSE	FALSE	-0.394287	0.616331	FALSE	FALSE	0.55999	0.34382	FALSE	FALSE	1.5795	2	2.031	2	1.2941	2	0.16971	2	0.28504	2	1.6795
Q14137-2;Q14137;A0A075B729	Ribosome biogenesis protein BOP1	BOP1	3	5	5	5	5	4	3	5	4	3	5	4	3	12.3	0	1.2134	4	2.4003	4	2.2134	4	0.633854	1.49623	1.53403	-0.0990887	0.959173	FALSE	FALSE	0.376912	0.405384	FALSE	FALSE	0.569231	0.248737	FALSE	FALSE	0.51171	5	1.8828	5	4.5193	5	1.4944	4	2.108	4	1.4106
Q14146	Unhealthy ribosome biogenesis protein 2 homolog	URB2	1	7	7	7	7	5	4	7	5	4	7	5	4	5.2	0	0.81617	13	1.2693	13	1.4925	13	-0.527381	-0.316032	0.141984	-0.129869	0.959173	FALSE	FALSE	0.482822	0.0617422	FALSE	FALSE	0.558363	0.256519	FALSE	FALSE	0.81445	5	1.2693	5	1.6862	5	0.79881	5	1.1187	5	1.4202
Q14152-2;Q14152	Eukaryotic translation initiation factor 3 subunit A	EIF3A	2	7	7	7	2	6	7	2	6	7	2	6	7	6.1	0	0.72328	8	0.88447	8	1.2868	8	-0.951785	-1.10823	-0.387481	-0.457418	0.608433	FALSE	FALSE	-0.193624	0.260093	FALSE	FALSE	0.218595	0.662712	FALSE	FALSE	0.50832	2	0.83104	2	1.7307	2	0.56266	4	0.91576	4	1.5974
Q14204;A0A2R8Y706;A0A2R8Y5T0;A0A2R8Y542;A0A2R8Y6H2;A0A2R8YFZ7;A0A2R8YGC7;A0A2R8Y6I5;H0YJ21	Cytoplasmic dynein 1 heavy chain 1	DYNC1H1	9	30	30	30	17	23	17	17	23	17	17	23	17	7.5	0	0.76915	36	1.0971	36	1.3761	36	-0.735802	-0.635769	-0.14698	-0.10748	0.959173	FALSE	FALSE	0.0733522	0.669476	FALSE	FALSE	0.210118	0.671942	FALSE	FALSE	0.68744	12	1.0015	12	1.557	12	0.74448	15	1.1153	15	1.5736
Q14257;Q14257-2;H0YL43;A8MXP8	Reticulocalbin-2	RCN2	4	6	6	6	5	5	4	5	5	4	5	5	4	23.7	0	1.1838	11	2.3035	11	1.9905	11	0.570327	1.3713	1.15908	0.180347	0.959173	FALSE	FALSE	1.24467	0.00089624	TRUE	FALSE	1.03979	0.0275762	TRUE	FALSE	1.3627	4	2.2024	4	1.571	4	1.1188	4	2.6228	4	2.3324
Q14315-2;Q14315	Filamin-C	FLNC	2	24	24	22	16	20	17	16	20	17	15	18	16	13.1	0	1.1151	22	2.8662	22	2.4645	22	0.416541	2.03459	1.91362	0.535405	0.46556	FALSE	FALSE	1.57538	0.000653319	TRUE	FALSE	1.01812	0.0329255	TRUE	FALSE	1.109	6	2.7983	6	2.5082	6	0.93843	10	2.583	10	2.7858
Q14566	DNA replication licensing factor MCM6	MCM6	1	16	16	16	13	13	7	13	13	7	13	13	7	25.6	0	0.78429	27	1.4669	27	1.6252	27	-0.667333	0.00175904	0.442868	-0.227107	0.917814	FALSE	FALSE	0.468261	0.030016	TRUE	FALSE	0.706946	0.145246	FALSE	FALSE	0.76232	7	1.3004	7	1.7216	7	0.75255	13	1.2826	13	1.6533
Q14574-2;Q14574	Desmocollin-3	DSC3	2	2	2	2	2	2	2	2	2	2	2	2	2	3	0	0.4432	8	0.47415	8	1.0029	8	-2.67213	-2.47552	-1.28096	-1.17041	0.00644581	FALSE	TRUE	-1.28866	0.00273151	FALSE	TRUE	-0.377119	0.443791	FALSE	FALSE	0.31345	3	0.59244	3	1.89	3	0.9643	2	0.36902	2	0.38269
Q14676-2;Q14676;Q14676-3;Q14676-4;A2AB05;H0Y6Z8	Mediator of DNA damage checkpoint protein 1	MDC1	6	19	19	19	14	16	16	14	16	16	14	16	16	20.9	0	1.0593	25	1.6935	25	1.1031	26	0.28449	0.437698	-0.939614	-0.0624084	0.97733	FALSE	FALSE	0.332071	0.514365	FALSE	FALSE	0.4611	0.339636	FALSE	FALSE	0.44616	6	1.7112	6	4.4471	6	1.9615	11	2.4005	11	1.1347
Q14683;G8JLG1;H0Y7K8;V9GY57;V9GYN9	Structural maintenance of chromosomes protein 1A	SMC1A	5	17	17	17	11	14	11	11	14	11	11	14	11	17.2	0	1.2893	17	1.4776	17	1.37	17	0.789923	0.0238155	-0.162905	-0.0289336	0.982913	FALSE	FALSE	0.513925	0.0225917	TRUE	FALSE	0.521992	0.286324	FALSE	FALSE	0.51018	3	1.259	3	2.1771	3	0.99015	6	1.6371	6	1.7049
Q14684;Q14684-2	Ribosomal RNA processing protein 1 homolog B	RRP1B	2	13	13	13	11	12	8	11	12	8	11	12	8	17.4	0	1.219	20	1.4188	20	1.2468	20	0.645698	-0.0718449	-0.500673	0.370814	0.751806	FALSE	FALSE	0.415428	0.0440883	TRUE	FALSE	0.0750332	0.897226	FALSE	FALSE	0.8583	6	1.1865	6	1.4152	6	1.219	8	1.5032	8	1.3088
Q14690	Protein RRP5 homolog	PDCD11	1	25	25	25	13	21	16	13	21	16	13	21	16	16.3	0	1.8152	28	2.4697	28	1.1779	28	1.66989	1.58273	-0.704441	0.817633	0.116134	FALSE	FALSE	1.044	0.0095505	TRUE	FALSE	0.196427	0.69399	FALSE	FALSE	1.1988	9	2.5224	9	2.0346	9	2.1398	12	2.7439	12	1.1621
Q14697;F5H6X6;Q14697-2;E9PKU7;E9PNH1	Neutral alpha-glucosidase AB	GANAB	5	15	15	15	8	13	12	8	13	12	8	13	12	19.8	0	0.72572	22	0.86297	22	1.2198	22	-0.939955	-1.1622	-0.579149	-0.449739	0.618351	FALSE	FALSE	-0.259743	0.180199	FALSE	FALSE	0.229041	0.644853	FALSE	FALSE	0.70817	7	0.85666	7	1.2397	7	0.52791	7	0.71015	7	1.4786
Q14739;C9JXK0;C9JES9	Lamin-B receptor	LBR	3	6	6	6	3	5	4	3	5	4	3	5	4	10.1	0	1.1039	9	1.9412	9	1.9932	9	0.390574	0.851977	1.16387	0.210604	0.932353	FALSE	FALSE	1.03354	0.00285969	TRUE	FALSE	0.89428	0.0674814	FALSE	FALSE	1.8196	4	2.3969	4	1.3056	4	0.83446	3	1.598	3	2.2919
Q14974;Q14974-2;J3KTM9;J3QR48;J3QKQ5;J3QRG4	Importin subunit beta-1	KPNB1	6	18	18	18	16	17	14	16	17	14	16	17	14	28	0	0.93054	47	1.2826	48	1.4303	48	-0.0667403	-0.293172	-0.0085087	0.0257966	0.982913	FALSE	FALSE	0.415697	0.0440883	TRUE	FALSE	0.436094	0.35989	FALSE	FALSE	0.89009	15	1.2352	15	1.4783	15	0.79685	19	1.2559	19	1.5962
Q14980;Q14980-2;A0A087WY61;Q14980-4;Q14980-3;H0YFY6;Q14980-5;F5H4J1;F5H6Y5;K4DIE0;F5H1L0;F5GZW1;F5H2F3;F5H3L6;F5H0Z7;F5H763	Nuclear mitotic apparatus protein 1	NUMA1	16	28	28	28	21	20	14	21	20	14	21	20	14	18.7	0	1.2948	33	1.8132	33	1.1953	33	0.800873	0.644963	-0.651878	-0.165665	0.959173	FALSE	FALSE	0.305509	0.506076	FALSE	FALSE	0.61637	0.20588	FALSE	FALSE	0.50523	7	1.8728	7	5.0103	7	1.5783	18	1.9366	18	1.2045
Q15029-2;Q15029-3;Q15029;K7EP67;K7EJ74	116 kDa U5 small nuclear ribonucleoprotein component	EFTUD2	5	13	13	13	9	13	9	9	13	9	9	13	9	18.7	0	1.0445	26	1.5138	26	1.6509	26	0.248298	0.0972698	0.498291	0.0438268	0.978578	FALSE	FALSE	0.601041	0.0155338	TRUE	FALSE	0.566623	0.248845	FALSE	FALSE	0.66706	8	1.3462	8	2.0908	8	1.0585	12	1.8461	12	1.6851
Q15046;Q15046-2;H3BRC9;H3BVA8	Lysine--tRNA ligase	KARS	4	9	9	9	7	9	7	7	9	7	7	9	7	15.6	0	1.2448	14	1.5303	14	1.1146	14	0.699572	0.130169	-0.902439	0.617543	0.347506	FALSE	FALSE	0.552601	0.0149543	TRUE	FALSE	-0.095702	0.865961	FALSE	FALSE	1.3721	6	1.5967	6	1.1265	6	1.1345	6	1.32	6	1.1531
Q15050	Ribosome biogenesis regulatory protein homolog	RRS1	1	2	2	2	1	2	0	1	2	0	1	2	0	5.2	0	1.5477	4	1.3972	4	1.0555	4	1.2598	-0.105489	-1.09773	0.348331	0.850801	FALSE	FALSE	0.597615	0.0681313	FALSE	FALSE	0.254775	0.674768	FALSE	FALSE	1.5477	2	1.1923	2	0.77035	2	1.0472	2	1.9205	2	1.848
Q15084-3;Q15084;Q15084-4;Q15084-5;Q15084-2	Protein disulfide-isomerase A6	PDIA6	5	5	5	5	5	4	5	5	4	5	5	4	5	15.6	0	0.78776	11	1.1651	11	1.7486	11	-0.651826	-0.503886	0.701386	-0.375233	0.747395	FALSE	FALSE	0.237683	0.16982	FALSE	FALSE	0.568373	0.248737	FALSE	FALSE	1.2824	4	1.1516	4	0.93144	4	0.60091	3	1.2093	3	1.8618
Q15120;Q15120-2	[Pyruvate dehydrogenase (acetyl-transferring)] kinase isozyme 3, mitochondrial	PDK3	2	2	2	2	1	1	1	1	1	1	1	1	1	6.4	0	0.79071	4	1.1042	4	1.3685	4	-0.638697	-0.621622	-0.166832	-0.28687	0.917814	FALSE	FALSE	0.159198	0.565367	FALSE	FALSE	0.446079	0.457822	FALSE	FALSE	1.2863	2	1.3848	2	1.0766	2	NA	0	NA	0	NA
Q15149-7;Q15149-8;Q15149-9;Q15149-5;Q15149-4;Q15149-6;Q15149-3;Q15149-2;Q15149;E9PMV1	Plectin	PLEC	10	7	7	6	2	2	7	2	2	7	1	1	6	1.8	0	0.26046	11	0.39	9	1.038	9	-4.53929	-2.90399	-1.15765	-1.94729	1.97465e-07	FALSE	TRUE	-1.10248	0.0166745	FALSE	TRUE	0.613564	0.206858	FALSE	FALSE	0.28321	3	0.69356	2	3.4352	2	0.26046	3	0.59364	2	1.5895
Q15181;Q5SQT6	Inorganic pyrophosphatase	PPA1	2	4	4	4	3	4	3	3	4	3	3	4	3	13.8	0	0.96272	7	0.81965	7	0.85152	7	0.0385763	-1.27515	-1.86748	0.0664375	0.976684	FALSE	FALSE	-0.110996	0.537542	FALSE	FALSE	-0.25391	0.60738	FALSE	FALSE	1.6737	3	0.9258	3	0.55426	3	0.71256	5	0.81965	5	1.0092
Q15233;Q15233-2;C9JYS8;C9IZL7;H7C367;C9J4X2	Non-POU domain-containing octamer-binding protein	NONO	6	12	12	11	8	11	8	8	11	8	7	10	7	37.6	0	1.1672	26	1.1517	26	1.1659	26	0.534001	-0.529255	-0.741145	0.00055912	0.998673	FALSE	FALSE	0.131729	0.565367	FALSE	FALSE	0.142586	0.787451	FALSE	FALSE	1.4722	8	0.80905	8	0.5964	8	1.1672	12	1.3966	12	1.1659
Q15293;Q15293-2;E9PP27	Reticulocalbin-1	RCN1	3	4	4	4	2	3	3	2	3	3	2	3	3	15.4	0	0.81122	8	1.5269	8	1.8243	8	-0.548749	0.123419	0.851093	0.170446	0.959173	FALSE	FALSE	0.887796	0.0190045	TRUE	FALSE	0.727099	0.134029	FALSE	FALSE	2.5798	3	3.0506	3	1.2488	3	0.66559	3	1.3331	3	1.9532
Q15365	Poly(rC)-binding protein 1	PCBP1	1	5	3	3	2	3	4	1	2	2	1	2	2	21.3	0	0.74802	5	1.299	5	1.7738	4	-0.833647	-0.265309	0.75193	-0.532993	0.644875	FALSE	FALSE	0.399767	0.116808	FALSE	FALSE	0.809582	0.180878	FALSE	FALSE	NA	1	NA	1	NA	0	0.6223	2	1.4553	2	1.9351
Q15366-6;Q15366-3;Q15366;Q15366-2;H3BRU6;F8VZX2;Q15366-7;Q15366-8;Q15366-4;Q15366-5;F8VXH9;F8W0G4;H3BSS4;F8W1G6;F8VRH0;J3QT27;E9PFP8;P57721-2;P57721-3;P57721-5;P57721-4;P57721;F8VTZ0	Poly(rC)-binding protein 2	PCBP2	23	6	6	4	4	3	5	4	3	5	3	2	3	26	0	0.94417	16	1.285	16	1.4062	16	-0.0156641	-0.289073	-0.0694205	0.106762	0.959173	FALSE	FALSE	0.43567	0.0602787	FALSE	FALSE	0.353731	0.470324	FALSE	FALSE	1.7235	4	1.725	4	1.0097	4	0.79555	5	1.1392	5	1.3925
Q15393;Q15393-2;Q15393-3;J3QRB2;J3QL37;H3BMB0;I3L4G7	Splicing factor 3B subunit 3	SF3B3	7	18	18	18	12	18	17	12	18	17	12	18	17	18.6	0	1.1672	28	1.325	28	1.4356	28	0.534001	-0.221847	0.00468013	0.0156939	0.990825	FALSE	FALSE	0.344421	0.122885	FALSE	FALSE	0.318359	0.520049	FALSE	FALSE	0.65338	7	1.1729	7	1.9386	7	0.99809	12	1.6454	12	1.5229
Q15397	Pumilio domain-containing protein KIAA0020	KIAA0020	1	5	5	5	4	4	1	4	4	1	4	4	1	8	0	0.58873	9	1.7914	9	1.1359	9	-1.67476	0.608254	-0.834586	-0.684208	0.249064	FALSE	FALSE	0.125042	0.801186	FALSE	FALSE	0.725841	0.134761	FALSE	FALSE	0.41458	3	2.1331	3	4.3794	3	1.2863	4	1.3556	4	1.041
Q15424-2;Q15424;Q15424-4;Q15424-3;K7ES42	Scaffold attachment factor B1	SAFB	5	7	7	5	6	7	5	6	7	5	4	5	3	11.8	0	1.6228	10	1.9256	10	1.1117	10	1.38169	0.82749	-0.911777	0.638941	0.313007	FALSE	FALSE	0.695192	0.071888	FALSE	FALSE	0.0573184	0.922254	FALSE	FALSE	0.8704	3	1.9549	3	2.2221	3	2.5387	4	2.4792	4	1.1117
Q15459;H7C1L2;Q15459-2	Splicing factor 3A subunit 1	SF3A1	3	3	3	3	2	2	2	2	2	2	2	2	2	3.5	0	0.97715	5	1.2536	5	1.2575	5	0.0768458	-0.343327	-0.470042	-0.211976	0.932353	FALSE	FALSE	0.220024	0.313725	FALSE	FALSE	0.383818	0.432571	FALSE	FALSE	0.55771	2	1.2975	2	2.1475	2	0.98177	2	1.38	2	1.3761
Q15758;M0QXM4;Q15758-3;Q15758-2;M0QX44;M0R144	Neutral amino acid transporter B(0)	SLC1A5	6	6	6	6	6	6	6	6	6	6	6	6	6	14.8	0	0.79381	16	1.0416	16	1.2867	16	-0.624953	-0.749615	-0.38776	-0.151752	0.959173	FALSE	FALSE	0.0414379	0.810754	FALSE	FALSE	0.2568	0.604337	FALSE	FALSE	0.94914	7	1.0482	7	1.0189	7	0.71359	5	0.96409	5	1.5297
Q16513-3;Q16513-2;Q16513;Q16513-4;Q16513-5;B1AL79;H0Y5V5	Serine/threonine-protein kinase N2	PKN2	7	7	7	7	4	6	5	4	6	5	4	6	5	11.4	0	1.1393	6	1.7356	6	1.5357	6	0.471768	0.51222	0.242777	0.130187	0.959173	FALSE	FALSE	0.71353	0.00557449	TRUE	FALSE	0.66485	0.177173	FALSE	FALSE	0.87222	4	1.5015	4	1.714	4	1.0309	3	1.6893	3	1.6927
Q16531;F5GY55;Q16531-2;F5GYG8;F5GWI0;F5GZY8;F5H2L3	DNA damage-binding protein 1	DDB1	7	5	5	5	3	4	2	3	4	2	3	4	2	6.9	0	0.56442	7	0.87058	7	1.6484	7	-1.82288	-1.14295	0.492938	-0.442823	0.632342	FALSE	FALSE	0.12682	0.535085	FALSE	FALSE	0.476065	0.329429	FALSE	FALSE	0.56442	3	1.2304	3	2.3654	3	0.50134	3	1.2338	3	1.6484
Q16643;Q16643-2;Q16643-3;D6RFI1;D6R9Q9	Drebrin	DBN1	5	2	2	2	2	2	2	2	2	2	2	2	2	5.9	0	1.0904	5	1.3493	5	1.3751	5	0.358923	-0.181992	-0.149586	-0.0279768	0.982913	FALSE	FALSE	0.482815	0.0310699	TRUE	FALSE	0.52606	0.285034	FALSE	FALSE	0.60018	2	1.4032	2	2.3317	2	1.0494	2	1.622	2	1.5781
Q16698-2;Q16698;E5RJD2;E5RJG7;E5RFV2;H0YAW3;E5RID6	2,4-dienoyl-CoA reductase, mitochondrial	DECR1	7	3	3	3	1	1	3	1	1	3	1	1	3	13.8	0	0.68238	3	0.90069	3	1.3438	3	-1.15625	-1.06838	-0.232119	-0.579375	0.575321	FALSE	FALSE	-0.203265	0.36845	FALSE	FALSE	0.38903	0.520788	FALSE	FALSE	NA	1	NA	1	NA	1	0.65638	2	0.83762	2	1.2761
Q16822;Q16822-3;H0YML5;H0YM31;A0A0A0MS74;Q16822-2;H0YNG4;H0YMA5;H0YMU6;P35558	Phosphoenolpyruvate carboxykinase [GTP], mitochondrial	PCK2	10	12	12	12	7	11	11	7	11	11	7	11	11	23.1	0	0.91474	39	1.9619	39	1.9133	39	-0.126893	0.884167	1.01935	0.079767	0.967904	FALSE	FALSE	1.01355	0.00238886	TRUE	FALSE	0.917785	0.0583549	FALSE	FALSE	1.5661	9	2.4414	9	1.5879	9	0.81972	12	1.7871	12	2.1811
Q1KMD3;H3BQZ7	Heterogeneous nuclear ribonucleoprotein U-like protein 2	HNRNPUL2	2	6	6	6	3	5	3	3	5	3	3	5	3	13.7	0	1.79	5	1.6862	5	1.0091	5	1.63393	0.424588	-1.25887	0.555177	0.439833	FALSE	FALSE	0.604736	0.0521693	FALSE	FALSE	-0.0100945	0.991038	FALSE	FALSE	0.90386	3	1.6862	3	1.7963	3	1.8083	3	2.0965	3	1.0091
Q2TAY7;Q2TAY7-2	WD40 repeat-containing protein SMU1;WD40 repeat-containing protein SMU1, N-terminally processed	SMU1	2	11	11	11	8	9	8	8	9	8	8	9	8	28.3	0	1.4013	14	2.0236	14	1.5556	14	1.0042	0.978139	0.288256	0.559118	0.432792	FALSE	FALSE	0.973399	0.00303511	TRUE	FALSE	0.462348	0.33888	FALSE	FALSE	2.2958	5	2.3735	5	0.91489	5	1.3926	5	1.9795	5	1.5967
Q3SY69;Q3SY69-3;Q3SY69-2;O75891-2;H0YHN9;C9IZ36	Mitochondrial 10-formyltetrahydrofolate dehydrogenase	ALDH1L2	6	19	19	16	16	14	9	16	14	9	13	12	8	23.9	0	0.90107	37	1.7411	37	1.8045	37	-0.179781	0.521822	0.812544	0.162656	0.959173	FALSE	FALSE	0.96849	0.003632	TRUE	FALSE	0.727999	0.133655	FALSE	FALSE	0.89483	12	1.8032	12	1.8465	12	0.85528	18	1.654	18	1.9382
Q3ZCQ8;Q3ZCQ8-2;M0R0C3;M0R2F8;Q3ZCQ8-3;M0R047	Mitochondrial import inner membrane translocase subunit TIM50	TIMM50	6	4	4	4	2	4	3	2	4	3	2	4	3	15.6	0	0.62924	6	1.04	6	1.7783	6	-1.44102	-0.752986	0.76088	-0.0739713	0.972918	FALSE	FALSE	0.394898	0.0718721	FALSE	FALSE	0.759011	0.115689	FALSE	FALSE	1.5074	2	1.6431	2	1.1392	2	0.9063	5	1.1393	5	2.2662
Q53GQ0;E9PI21;A0A1B0GVY6;A0A1B0GV93;A0A1B0GW85;A0A1B0GU83;Q53GQ0-2	Estradiol 17-beta-dehydrogenase 12	HSD17B12	7	5	5	5	5	5	5	5	5	5	5	5	5	17	0	0.84733	6	1.0618	6	1.3197	6	-0.395775	-0.707492	-0.296987	0.205732	0.932819	FALSE	FALSE	0.515185	0.100691	FALSE	FALSE	0.340566	0.49209	FALSE	FALSE	1.8072	4	2.3328	4	1.1669	4	0.82213	4	1.143	4	1.3574
Q5BKZ1;A0A0A0MRN4;Q5BKZ1-3;Q5BKZ1-2	DBIRD complex subunit ZNF326	ZNF326	4	8	8	8	8	4	4	8	4	4	8	4	4	18.4	0	1.5964	12	1.8993	12	1.2652	12	1.3395	0.785754	-0.44816	0.471257	0.578896	FALSE	FALSE	0.691426	0.0278333	TRUE	FALSE	0.163485	0.757069	FALSE	FALSE	0.91945	5	2.0205	5	2.2647	5	1.7624	4	1.9317	4	1.1317
Q5JRX3-3;Q5JRX3;Q5JRX3-2;A0A0A0MRX9;H0Y7L7;B1APQ0;B1APQ1	Presequence protease, mitochondrial	PITRM1	7	14	14	14	11	14	10	11	14	10	11	14	10	20.6	0	0.91508	26	1.5339	26	1.6772	26	-0.125588	0.1373	0.554121	-0.0684622	0.975469	FALSE	FALSE	0.690483	0.00919937	TRUE	FALSE	0.711397	0.143331	FALSE	FALSE	0.84789	9	1.4588	9	1.6721	9	0.7368	9	1.4679	9	1.9397
Q5JTH9-2;Q5JTH9-3;Q5JTH9;A0A087X1U8	RRP12-like protein	RRP12	4	4	4	4	3	4	3	3	4	3	3	4	3	4.3	0	1.2124	8	1.322	8	1.3574	8	0.631733	-0.226818	-0.196024	0.263954	0.866571	FALSE	FALSE	0.500825	0.0413958	TRUE	FALSE	0.223634	0.654987	FALSE	FALSE	0.74835	4	1.225	4	1.6304	4	1.2124	4	1.8447	4	1.3973
Q5JTZ9	Alanine--tRNA ligase, mitochondrial	AARS2	1	15	15	15	12	14	12	12	14	12	12	14	12	21.2	0	0.74816	22	1.3132	22	1.6594	22	-0.83299	-0.241465	0.516432	-0.208935	0.932353	FALSE	FALSE	0.440053	0.0434637	TRUE	FALSE	0.632801	0.195389	FALSE	FALSE	0.67166	8	1.2256	8	1.7146	8	0.73239	8	1.2515	8	1.7436
Q5JVF3-3;Q5JVF3-2;Q5JVF3;Q5JVF3-4	PCI domain-containing protein 2	PCID2	4	4	4	4	2	2	4	2	2	4	2	2	4	14.4	0	0.94964	4	1.9324	4	1.8711	4	0.00338827	0.838188	0.940569	0.227989	0.917814	FALSE	FALSE	1.01271	0.00389676	TRUE	FALSE	0.862453	0.0763046	FALSE	FALSE	1.8181	2	2.7154	2	1.4935	2	0.88836	2	1.701	2	1.9135
Q5JY65;Q9BZJ0-2;Q9BZJ0-3;Q9BZJ0	Crooked neck-like protein 1	CRNKL1	4	7	7	7	5	5	4	5	5	4	5	5	4	9.9	0	0.96893	9	1.1748	9	1.2746	9	0.0551156	-0.485703	-0.421627	-0.0724111	0.972918	FALSE	FALSE	0.251838	0.19651	FALSE	FALSE	0.328211	0.508162	FALSE	FALSE	0.63003	3	0.99104	3	1.6427	3	0.98867	4	1.323	4	1.265
Q5QJE6;J3KP30	Deoxynucleotidyltransferase terminal-interacting protein 2	DNTTIP2	2	4	4	4	4	3	4	4	3	4	4	3	4	7.7	0	0.88088	4	1.0472	4	0.92987	4	-0.25938	-0.737856	-1.55197	-0.352773	0.781746	FALSE	FALSE	0.150988	0.738623	FALSE	FALSE	0.522546	0.286324	FALSE	FALSE	0.43966	6	1.5324	6	3.3996	6	1.1474	4	1.831	4	1.5216
Q5QPL9;Q9UKM9-2;Q9UKM9;Q5QPM1;Q5QPM0;Q5QPM2	RNA-binding protein Raly	RALY	6	5	5	5	1	4	3	1	4	3	1	4	3	25.3	0	1.6242	7	1.7208	7	1.1561	7	1.38391	0.48623	-0.771402	0.213931	0.959173	FALSE	FALSE	0.749334	0.0235828	TRUE	FALSE	0.679398	0.258819	FALSE	FALSE	NA	1	NA	1	NA	1	1.758	3	1.9743	3	1.1268
Q5SRE5;Q5SRE5-2;H7C4K7	Nucleoporin NUP188 homolog	NUP188	3	13	13	13	10	9	9	10	9	9	10	9	9	9.3	0	1.0925	18	2.2018	18	1.9812	18	0.363872	1.23427	1.14254	0.176684	0.959173	FALSE	FALSE	1.09153	0.0016673	TRUE	FALSE	0.950385	0.0480677	TRUE	FALSE	0.78469	7	1.8084	7	2.0191	7	1.0386	6	2.3693	6	2.2189
X6RGJ2;Q5SSJ5;B0QZK4;Q5SSJ5-3;Q5SSJ5-2;Q5SWC8;B0QZK9;B0QZK8;Q5SSJ5-5	Heterochromatin protein 1-binding protein 3	HP1BP3	9	6	6	6	4	4	3	4	4	3	4	4	3	18.3	0	1.3169	7	1.5762	7	1.066	7	0.844407	0.219858	-1.06224	0.694437	0.239533	FALSE	FALSE	0.656037	0.00654722	TRUE	FALSE	0.00913426	0.991951	FALSE	FALSE	1.115	3	1.5762	3	1.7901	3	1.3169	3	1.552	3	0.91575
Q5SY16	Polynucleotide 5-hydroxyl-kinase NOL9	NOL9	1	9	9	9	5	9	3	5	9	3	5	9	3	18.1	0	1.3181	5	2.6869	6	2.0373	6	0.84675	1.83854	1.24117	0.463577	0.591106	FALSE	FALSE	1.44568	0.000594923	TRUE	FALSE	1.26639	0.00400258	TRUE	FALSE	1.01	4	2.5664	5	2.5773	5	1.2697	10	2.8307	10	2.8559
Q5T1C6;F6XC58;E9PLJ7	Acyl-coenzyme A thioesterase THEM4	THEM4	3	3	3	3	0	3	2	0	3	2	0	3	2	14.6	0	1.6876	5	2.2918	5	1.8189	5	1.4824	1.35585	0.840621	0.177885	0.959173	FALSE	FALSE	0.93368	0.00997237	TRUE	FALSE	0.771173	0.197047	FALSE	FALSE	NA	0	NA	0	NA	0	1.2133	3	2.1898	3	1.8437
Q5T4S7-5;Q5T4S7-3;Q5T4S7-4;Q5T4S7;Q5T4S7-2;A0A0A0MSW0	E3 ubiquitin-protein ligase UBR4	UBR4	6	4	4	4	1	3	3	1	3	3	1	3	3	2.1	0	0.68274	5	5.5651	5	2.1838	5	-1.1544	4.04827	1.48647	-0.182799	0.959173	FALSE	FALSE	0.822911	0.0136923	TRUE	FALSE	1.0057	0.0880162	FALSE	FALSE	NA	1	NA	1	NA	1	0.7584	2	1.5854	2	2.0905
Q5T7U1;Q9Y5Q8-2;Q9Y5Q8;Q9Y5Q8-3;Q5T7U0;Q5T7U4;H7BY84	General transcription factor 3C polypeptide 5	GTF3C5	7	3	3	3	2	3	3	2	3	3	2	3	3	7.9	0	1.11	4	2.8202	4	2.3209	4	0.404749	1.98548	1.70155	0.184778	0.959173	FALSE	FALSE	1.25324	0.00880835	TRUE	FALSE	0.989961	0.0918393	FALSE	FALSE	NA	1	NA	1	NA	1	1.1482	3	1.7718	3	2.3162
Q5T9A4;Q5T9A4-3;Q5T9A4-2	ATPase family AAA domain-containing protein 3B	ATAD3B	3	16	6	3	13	14	15	5	6	6	2	3	3	34.7	0	1.4035	4	4.9954	5	3.7934	5	1.00823	3.72052	3.43705	0.593957	0.376654	FALSE	FALSE	2.26742	0.000115455	TRUE	FALSE	1.86783	3.6086e-06	TRUE	FALSE	1.8457	8	5.2712	9	4.5518	9	1.1686	10	4.5637	10	3.6084
Q5TB53;Q9HD45	Transmembrane 9 superfamily member 3	TM9SF3	2	3	3	3	2	2	3	2	2	3	2	2	3	10.3	0	0.8371	7	0.93942	7	1.2126	7	-0.43844	-0.976049	-0.60037	-0.270771	0.85747	FALSE	FALSE	0.0497791	0.864617	FALSE	FALSE	0.218979	0.662543	FALSE	FALSE	1.125	3	1.617	3	1.003	3	0.6047	2	0.80076	2	1.2964
Q5TDF0;Q9BSD7	Cancer-related nucleoside-triphosphatase	NTPCR	2	3	3	3	2	1	3	2	1	3	2	1	3	19.7	0	1.1885	5	1.8616	5	1.5545	5	0.580519	0.724909	0.285758	0.200616	0.959173	FALSE	FALSE	0.568189	0.0686945	FALSE	FALSE	0.507629	0.386311	FALSE	FALSE	1.6985	2	1.8284	2	1.0534	2	NA	1	NA	1	NA
Q5TFE4;Q5QPD0;Q5TFE4-2	5-nucleotidase domain-containing protein 1	NT5DC1	3	2	2	2	1	1	2	1	1	2	1	1	2	6.4	0	0.92615	6	1.6257	6	1.574	6	-0.0833505	0.313699	0.329793	0.298121	0.899857	FALSE	FALSE	0.916109	0.0244422	TRUE	FALSE	0.557723	0.34641	FALSE	FALSE	1.7887	2	2.5222	2	1.4101	2	NA	1	NA	1	NA
Q5UIP0-2;Q5UIP0;H7C2B5	Telomere-associated protein RIF1	RIF1	3	4	4	4	2	4	2	2	4	2	2	4	2	2.4	0	1.0136	9	1.7615	9	1.4197	9	0.171052	0.557173	-0.0351724	0.11829	0.959173	FALSE	FALSE	0.286719	0.393457	FALSE	FALSE	0.440955	0.357777	FALSE	FALSE	0.69253	3	1.9528	3	3.6774	3	1.3198	4	1.3218	4	1.3535
Q5VUJ6-2;Q5VUJ6	Leucine-rich repeat and calponin homology domain-containing protein 2	LRCH2	2	3	3	3	3	2	2	3	2	2	3	2	2	4.9	0	0.87667	4	1.9755	4	2.245	4	-0.276207	0.905132	1.5841	-0.0242964	0.984503	FALSE	FALSE	0.920209	0.0023542	TRUE	FALSE	0.94736	0.0485592	TRUE	FALSE	0.79136	3	1.733	3	2.386	3	0.8979	2	1.9755	2	2.0314
Q5VZL5-4;Q5VZL5;Q5VZL5-2;Q5VZL5-3;H7C1I7	Zinc finger MYM-type protein 4	ZMYM4	5	14	14	13	9	9	9	9	9	9	8	8	9	13	0	1.3329	6	3.7424	6	3.0437	6	0.875471	2.84409	2.65925	0.424248	0.667671	FALSE	FALSE	1.74422	0.00037777	TRUE	FALSE	1.42281	0.00120618	TRUE	FALSE	1.025	8	3.2134	8	3.1409	8	1.4357	8	3.1077	8	2.8941
Q6L8Q7-2;Q6L8Q7;F6T1Q0	2,5-phosphodiesterase 12	PDE12	3	7	7	7	4	4	7	4	4	7	4	4	7	17	0	1.0065	16	1.4983	16	1.5795	16	0.15297	0.0660358	0.342115	0.076884	0.969269	FALSE	FALSE	0.672375	0.00754265	TRUE	FALSE	0.669477	0.173846	FALSE	FALSE	1.1784	5	1.803	5	1.5105	5	0.82853	7	1.5043	7	1.6881
Q6NUK1;Q6NUK1-2;H3BMI3;J3KN42	Calcium-binding mitochondrial carrier protein SCaMC-1	SLC25A24	4	3	3	3	1	2	2	1	2	2	1	2	2	9.4	0	0.53194	5	0.86236	5	1.4352	5	-2.03106	-1.16375	0.00369576	-0.940066	0.15983	FALSE	FALSE	-0.330351	0.16429	FALSE	FALSE	0.642833	0.285791	FALSE	FALSE	NA	1	NA	1	NA	1	0.54975	2	0.76897	2	1.4509
Q6NVY1;Q6NVY1-2;F8W8A6;B9A058;H7C126;H7C1A5;B8ZZZ0	3-hydroxyisobutyryl-CoA hydrolase, mitochondrial	HIBCH	7	4	4	4	2	4	2	2	4	2	2	4	2	11.1	0	0.70524	6	1.1729	6	1.5225	6	-1.04051	-0.489253	0.212283	-0.541517	0.632342	FALSE	FALSE	0.143261	0.522565	FALSE	FALSE	0.585959	0.328656	FALSE	FALSE	NA	1	NA	1	NA	1	0.67422	3	1.1028	3	1.3844
Q6NZY4-2;Q6NZY4;F5H6J5;F5GX80	Zinc finger CCHC domain-containing protein 8	ZCCHC8	4	4	4	4	2	2	1	2	2	1	2	2	1	14.1	0	0.65361	4	1.2882	4	1.9259	4	-1.30755	-0.283618	1.04254	-0.453367	0.752209	FALSE	FALSE	0.486941	0.0663126	FALSE	FALSE	0.962194	0.104293	FALSE	FALSE	0.81607	2	1.5247	2	1.9259	2	0.65361	2	1.2882	2	1.9709
Q6P1L8	39S ribosomal protein L14, mitochondrial	MRPL14	1	4	4	4	4	3	4	4	3	4	4	3	4	35.9	0	0.65509	11	0.86059	11	1.2309	11	-1.29961	-1.16826	-0.546679	-0.620638	0.342575	FALSE	FALSE	-0.226845	0.323919	FALSE	FALSE	0.430461	0.36531	FALSE	FALSE	0.93	4	1.1544	4	1.1613	4	0.60763	4	0.80349	4	1.4827
Q6P1M0;Q6P1M0-2	Long-chain fatty acid transport protein 4	SLC27A4	2	5	5	5	2	4	5	2	4	5	2	4	5	11.7	0	0.74075	6	1.2132	6	2.0182	6	-0.867953	-0.415167	1.2079	-0.345501	0.781746	FALSE	FALSE	0.548246	0.0149102	TRUE	FALSE	1.04106	0.0275601	TRUE	FALSE	1.0992	2	1.5856	2	1.6289	2	0.80104	4	1.4792	4	2.2377
Q6P2E9;Q6P2E9-2;I3L2F4	Enhancer of mRNA-decapping protein 4	EDC4	3	5	5	5	4	4	4	4	4	4	4	4	4	5.3	0	1.1004	7	1.0597	7	1.0933	7	0.382406	-0.711833	-0.971601	0.328042	0.802002	FALSE	FALSE	0.153255	0.435464	FALSE	FALSE	-0.0281061	0.968409	FALSE	FALSE	1.1004	3	1.0597	3	1.0933	3	0.83923	4	0.95017	4	1.2589
Q6P2Q9;I3L0J9;I3L3Z8;I3L1T8	Pre-mRNA-processing-splicing factor 8	PRPF8	4	22	22	22	15	18	16	15	18	16	15	18	16	12.1	0	0.99813	35	1.425	35	1.7408	35	0.13149	-0.0622824	0.685594	-0.106964	0.959173	FALSE	FALSE	0.506206	0.0197463	TRUE	FALSE	0.680037	0.166423	FALSE	FALSE	0.67455	8	1.3712	8	2.2721	8	0.91654	16	1.5686	16	1.7715
Q6P4A7;Q6P4A7-3;Q6P4A7-2	Sideroflexin-4	SFXN4	3	3	3	3	2	3	3	2	3	3	2	3	3	12.2	0	0.93247	6	1.6946	6	1.716	6	-0.0594626	0.439669	0.634908	0.145262	0.959173	FALSE	FALSE	0.764797	0.00611165	TRUE	FALSE	0.649553	0.187702	FALSE	FALSE	1.4351	2	2.0405	2	1.2996	2	0.837	3	1.5923	3	1.7196
Q6PI48	Aspartate--tRNA ligase, mitochondrial	DARS2	1	17	17	17	9	13	16	9	13	16	9	13	16	29.6	0	0.91557	43	1.1194	43	1.245	43	-0.123707	-0.591639	-0.505852	-0.102142	0.959173	FALSE	FALSE	0.133902	0.432358	FALSE	FALSE	0.3002	0.542955	FALSE	FALSE	0.77998	8	1.084	8	1.2936	8	0.88626	14	1.0307	14	1.2668
Q6SPF0;E9PIW9;F8WDT5	Atherin	SAMD1	3	7	7	7	1	4	5	1	4	5	1	4	5	22.7	0	0.65986	5	2.2913	5	3.1787	5	-1.27412	1.35519	2.81255	-0.215268	0.959173	FALSE	FALSE	1.1784	0.0034939	TRUE	FALSE	1.56379	0.00365466	TRUE	FALSE	NA	0	NA	0	NA	0	0.64169	4	2.1972	4	3.7201
Q6UN15-3;Q6UN15-5;Q6UN15;Q6UN15-4;A0A0B4J203;H0Y8P7	Pre-mRNA 3-end-processing factor FIP1	FIP1L1	6	6	6	6	6	5	6	6	5	6	6	5	6	17.7	0	1.7437	9	1.9671	9	1.0965	9	1.56652	0.8922	-0.961125	0.862305	0.0865879	FALSE	FALSE	0.791922	0.0087991	TRUE	FALSE	-0.0902945	0.87513	FALSE	FALSE	1.5736	8	1.7865	8	1.0772	8	1.8419	4	2.1778	4	1.1289
Q6UWE0-2;Q6UWE0;Q6UWE0-3	E3 ubiquitin-protein ligase LRSAM1	LRSAM1	3	7	7	7	4	6	3	4	6	3	4	6	3	12.4	0	0.77242	9	1.6141	9	2.1784	9	-0.7209	0.291967	1.47772	-0.201763	0.959173	FALSE	FALSE	0.874414	0.0144181	TRUE	FALSE	1.05943	0.0763046	FALSE	FALSE	1.014	2	2.1648	2	2.071	2	0.74557	6	1.5525	6	2.0973
Q6ZNB6-2;Q6ZNB6	NF-X1-type zinc finger protein NFXL1	NFXL1	2	3	3	3	1	3	2	1	3	2	1	3	2	8.6	0	1.3579	3	2.1413	3	1.6428	3	0.92327	1.14971	0.480917	0.533631	0.644875	FALSE	FALSE	0.896961	0.0166339	TRUE	FALSE	0.363603	0.547046	FALSE	FALSE	NA	1	NA	1	NA	1	1.3307	3	2.2964	3	1.7257
Q6ZXV5-2;Q6ZXV5;F8VRY4	Transmembrane and TPR repeat-containing protein 3	TMTC3	3	3	3	3	2	2	1	2	2	1	2	2	1	4.6	0	0.81411	6	0.9544	6	1.1269	6	-0.536257	-0.941354	-0.8631	-0.424253	0.781746	FALSE	FALSE	-0.0678685	0.76535	FALSE	FALSE	0.313295	0.604337	FALSE	FALSE	0.89963	3	0.94813	3	1.0817	3	0.61732	2	0.96	2	1.4273
Q709F0;Q709F0-2;D6RDI8;Q709F0-3;F8WEV0	Acyl-CoA dehydrogenase family member 11	ACAD11	5	11	11	11	9	9	10	9	9	10	9	9	10	17.7	0	0.80269	19	1.9205	19	2.1141	19	-0.585878	0.819441	1.37189	-0.0980204	0.959173	FALSE	FALSE	0.936938	0.00238674	TRUE	FALSE	1.03447	0.0287203	TRUE	FALSE	0.76184	6	1.7196	6	2.243	6	0.67749	7	1.9205	7	2.4457
Q71RC2-3;Q71RC2-2;Q71RC2-5;Q71RC2;Q71RC2-4;F8VY40;Q96J85;X6RLN4;Q71RC2-7;Q71RC2-6;F8W1I4;Q8TBL5;A0A087WTL9	La-related protein 4	LARP4	13	4	4	4	2	2	4	2	2	4	2	2	4	7.6	0	1.3853	4	1.2894	4	0.86431	4	0.974658	-0.281576	-1.81404	0.533277	0.46785	FALSE	FALSE	0.425343	0.034553	TRUE	FALSE	-0.204762	0.678518	FALSE	FALSE	1.4685	2	1.3155	2	0.89599	2	1.2186	2	1.2809	2	1.0544
Q7KZF4;H7C597	Staphylococcal nuclease domain-containing protein 1	SND1	2	22	22	22	19	18	18	19	18	18	19	18	18	29.3	0	0.7702	52	0.92667	52	1.2082	52	-0.73101	-1.00602	-0.6134	-0.267312	0.861993	FALSE	FALSE	-0.160061	0.372732	FALSE	FALSE	0.213707	0.667478	FALSE	FALSE	0.66482	17	0.78472	17	1.2456	17	0.73445	18	0.91603	18	1.2473
Q7L576;Q7L576-2;A0A0G2JR96;A0A0G2JQT1;H7C229;E7EVJ5;Q96F07-2;Q96F07;E7EW33;Q7L576-3;A0A0G2JRX2;A0A087WU52;A0A0G2JRV9;A0A087WWL1;A0A087WVE1;A0A087WTQ3;A0A087WWZ1;A0A087WV63;A0A0G2JRF5;A0A087WWY5;A0A087WZL7;H0YL50;A0A0G2JQH3;A0A087WVZ5	Cytoplasmic FMR1-interacting protein 1;Cytoplasmic FMR1-interacting protein 2	CYFIP1	24	11	11	11	10	11	7	10	11	7	10	11	7	10.5	0	0.79755	17	1.1338	17	1.3451	17	-0.608443	-0.563607	-0.228653	-0.145507	0.959173	FALSE	FALSE	0.216749	0.227203	FALSE	FALSE	0.307424	0.534188	FALSE	FALSE	0.7115	8	1.0872	8	1.3794	8	0.77997	5	1.1106	5	1.4875
Q7L8L6	FAST kinase domain-containing protein 5	FASTKD5	1	5	5	5	4	5	4	4	5	4	4	5	4	7.7	0	0.91749	6	1.6953	6	1.814	6	-0.116349	0.440922	0.831092	-0.0256574	0.982913	FALSE	FALSE	0.706153	0.00688128	TRUE	FALSE	0.767699	0.113435	FALSE	FALSE	0.94926	4	1.8108	4	2.2357	4	0.89315	4	1.6953	4	1.7822
Q7Z2T5;X6RK96;Q7Z2T5-2	TRMT1-like protein	TRMT1L	3	5	5	5	5	3	4	5	3	4	5	3	4	10.6	0	1.2107	9	1.9304	9	1.5296	9	0.628124	0.835045	0.228717	0.408219	0.688174	FALSE	FALSE	0.944302	0.00224395	TRUE	FALSE	0.375995	0.443894	FALSE	FALSE	1.0728	4	1.7587	4	1.5654	4	1.2107	3	1.9304	3	1.5647
Q7Z2W4;C9J6P4;Q7Z2W4-2;Q7Z2W4-4;Q7Z2W4-3;H7C5K1;Q7Z2W4-5	Zinc finger CCCH-type antiviral protein 1	ZC3HAV1	7	13	13	13	6	11	11	6	11	11	6	11	11	20.5	0	1.2917	19	1.6817	19	1.4092	19	0.794707	0.416478	-0.0617815	0.51762	0.493109	FALSE	FALSE	0.768048	0.00394881	TRUE	FALSE	0.250926	0.610072	FALSE	FALSE	1.2042	7	1.7739	7	1.4237	7	1.2222	6	1.753	6	1.4798
Q7Z3K3-5;Q7Z3K3-7;Q7Z3K3-2;Q7Z3K3-3;Q7Z3K3-6;Q7Z3K3;H7C238;M0R2X2;Q7Z3K3-4	Pogo transposable element with ZNF domain	POGZ	9	7	7	7	5	5	4	5	5	4	5	5	4	9.3	0	0.98017	7	1.9019	7	1.9121	7	0.0847835	0.789906	1.01714	0.062302	0.97733	FALSE	FALSE	0.812063	0.00410141	TRUE	FALSE	0.805078	0.0933194	FALSE	FALSE	0.80919	5	1.5146	5	1.9121	5	0.98017	3	1.9019	3	2.0798
Q7Z5K2;Q7Z5K2-2;Q7Z5K2-3;Q8WVX6;F6QZY1	Wings apart-like protein homolog	WAPAL	5	5	5	5	3	5	3	3	5	3	3	5	3	6.3	0	1.1715	9	2.349	9	1.7698	9	0.54346	1.43067	0.743956	0.741032	0.185217	FALSE	FALSE	1.72034	0.00151105	TRUE	FALSE	0.970742	0.0420453	TRUE	FALSE	1.4522	3	3.2557	3	2.2419	3	0.9772	3	2.2338	3	2.2184
Q7Z6Z7-2;Q7Z6Z7-3;Q7Z6Z7;H0Y659;A0A087X1S3	E3 ubiquitin-protein ligase HUWE1	HUWE1	5	41	41	41	31	36	33	31	36	33	31	36	33	13	0	1.7308	54	2.5601	54	1.5936	54	1.54742	1.69183	0.373509	0.877754	0.0787951	FALSE	FALSE	1.3774	0.000703337	TRUE	FALSE	0.490641	0.317056	FALSE	FALSE	1.6678	15	2.5965	15	1.6016	15	1.5565	22	2.9298	22	1.8664
Q86U42-2;Q86U42;H0YJH9;Q92843-2	Polyadenylate-binding protein 2	PABPN1	4	3	3	2	3	3	3	3	3	3	2	2	2	24.3	0	0.98986	6	2.7179	6	2.7242	6	0.110088	1.87335	2.26751	0.22747	0.917814	FALSE	FALSE	1.40714	0.00089624	TRUE	FALSE	1.21551	0.00665949	TRUE	FALSE	1.7255	4	2.2581	4	1.3639	4	0.98654	5	3.2368	5	3.4437
Q86UP2-2;Q86UP2-3;Q86UP2-4;Q86UP2;G3V4Y7;B7Z6P3;G3V5P0;G3V5G2;H0YJV5;H0YJP2;H0YJZ8	Kinectin	KTN1	11	9	9	9	3	7	5	3	7	5	3	7	5	9	0	0.68022	9	1.0736	9	1.3976	9	-1.16738	-0.683254	-0.0914098	-0.179445	0.959173	FALSE	FALSE	-0.137614	0.566024	FALSE	FALSE	0.0455847	0.941926	FALSE	FALSE	0.44556	3	0.64194	3	1.2564	3	0.68022	5	1.1357	5	1.7181
Q86V81;E9PB61	THO complex subunit 4	ALYREF	2	4	4	4	4	4	3	4	4	3	4	4	3	26.1	0	1.1051	18	1.0805	18	1.1489	18	0.393369	-0.669205	-0.793795	-0.258831	0.877409	FALSE	FALSE	0.203904	0.359616	FALSE	FALSE	0.453883	0.347458	FALSE	FALSE	1.3355	9	0.96155	9	0.73722	9	0.95614	5	1.5483	5	1.5385
Q86VP6;Q86VP6-2;A0A0C4DGH5;H0YH27;Q86VP6-3	Cullin-associated NEDD8-dissociated protein 1	CAND1	5	11	11	11	6	10	6	6	10	6	6	10	6	12.1	0	0.84629	14	1.2328	14	1.4029	14	-0.400089	-0.38002	-0.0778423	0.108075	0.959173	FALSE	FALSE	0.295844	0.103956	FALSE	FALSE	0.275773	0.579093	FALSE	FALSE	0.83372	4	1.1352	4	1.4029	4	0.82907	7	1.2711	7	1.5892
Q86W42-3;Q86W42;Q86W42-2	THO complex subunit 6 homolog	THOC6	3	6	6	6	5	5	5	5	5	5	5	5	5	24.3	0	0.9075	13	1.6462	13	1.7332	13	-0.154804	0.351728	0.670138	0.0859299	0.965024	FALSE	FALSE	0.809783	0.00754265	TRUE	FALSE	0.780905	0.104907	FALSE	FALSE	1.5562	3	2.2518	3	1.5754	3	0.91244	5	1.6854	5	1.6911
Q8IWA0;F8WE20;F8WC81	WD repeat-containing protein 75	WDR75	3	8	8	8	6	6	5	6	6	5	6	6	5	12.3	0	1.3426	10	1.515	10	1.22	10	0.894123	0.0996746	-0.578562	0.109306	0.959173	FALSE	FALSE	0.781775	0.00965856	TRUE	FALSE	0.604524	0.214729	FALSE	FALSE	0.55804	4	1.9234	4	3.5299	4	1.549	4	2.0564	4	1.3018
Q8IX12-2;Q8IX12;A0A0C4DGG8;F5H3E1;F5H2E6;F5H1H2	Cell division cycle and apoptosis regulator protein 1	CCAR1	6	4	4	4	2	3	1	2	3	1	2	3	1	4.4	0	0.69571	8	1.6129	8	1.8255	8	-1.08829	0.28971	0.853416	-0.54135	0.461526	FALSE	FALSE	0.662327	0.0554926	FALSE	FALSE	1.10982	0.0167067	TRUE	FALSE	0.80639	3	0.98902	3	1.3291	3	0.83678	3	1.6438	3	1.6414
Q8IX18-3;Q8IX18;Q8IX18-4;Q8IX18-2;F5H625;J3KSW6;J3KSX9;J3KTK0	Probable ATP-dependent RNA helicase DHX40	DHX40	8	4	4	4	4	4	3	4	4	3	4	4	3	7.1	0	1.2267	3	1.9957	3	2.0119	3	0.661895	0.936006	1.19686	0.0488796	0.97733	FALSE	FALSE	1.2485	0.000783718	TRUE	FALSE	0.933389	0.0529995	FALSE	FALSE	1.0932	3	2.3178	3	2.1203	3	0.67458	3	2.446	3	2.0844
Q8IXI1;H3BST5;I3L2C6;Q8IXI1-2;H3BMP9;H3BVI5;H3BUX4	Mitochondrial Rho GTPase 2	RHOT2	7	4	4	3	3	3	3	3	3	3	2	2	2	8.4	0	0.94988	3	1.9121	3	1.9558	3	0.00403828	0.806138	1.09696	0.213012	0.932353	FALSE	FALSE	0.926025	0.00400473	TRUE	FALSE	0.710779	0.143331	FALSE	FALSE	0.90486	3	1.7415	3	2.056	3	0.94859	4	1.6288	4	1.7654
Q8IXI2-6;Q8IXI2-4;Q8IXI2;Q8IXI2-5;Q8IXI2-2;Q8IXI2-7;Q8IXI2-3;H7BXZ6;J3KSR5	Mitochondrial Rho GTPase 1;Mitochondrial Rho GTPase	RHOT1	9	4	3	3	3	4	3	2	3	2	2	3	2	19.4	0	1.0108	6	1.6555	6	1.5096	6	0.163936	0.368825	0.182225	0.0869998	0.965024	FALSE	FALSE	0.634107	0.0197019	TRUE	FALSE	0.626091	0.197431	FALSE	FALSE	1.0108	2	1.4888	2	1.508	2	0.79789	3	1.2441	3	1.8092
Q8IY17-5;Q8IY17-2;Q8IY17-3;Q8IY17;Q8IY17-4;M0R2C2;M0QXH7;A0A2R8Y7E1	Neuropathy target esterase	PNPLA6	8	7	7	7	5	4	7	5	4	7	5	4	7	7.1	0	0.88995	8	2.7542	8	3.5294	8	-0.223398	1.91362	3.18224	-0.183881	0.957336	FALSE	FALSE	1.63998	0.000669214	TRUE	FALSE	1.87402	3.58047e-06	TRUE	FALSE	0.74422	5	2.748	5	4.8786	5	0.78946	4	4.0308	4	3.9742
Q8IY37;F5H3Y4	Probable ATP-dependent RNA helicase DHX37	DHX37	2	12	12	12	5	10	11	5	10	11	5	10	11	12.6	0	1.7276	9	2.0247	9	1.326	9	1.54266	0.979789	-0.279916	0.729349	0.195079	FALSE	FALSE	0.966045	0.00191555	TRUE	FALSE	0.338347	0.494423	FALSE	FALSE	1.3545	4	1.9716	4	1.5291	4	1.5256	4	2.0959	4	1.5035
Q8IY81	pre-rRNA processing protein FTSJ3	FTSJ3	1	6	6	6	3	5	1	3	5	1	3	5	1	9.4	0	1.2128	5	1.8466	5	1.3819	5	0.632582	0.700357	-0.131904	-0.133037	0.959173	FALSE	FALSE	0.966222	0.00657839	TRUE	FALSE	0.918437	0.12114	FALSE	FALSE	0.63118	3	2.0286	3	2.5851	3	1.3175	3	1.8816	3	1.3819
Q8IYB8;B1AR60	ATP-dependent RNA helicase SUPV3L1, mitochondrial	SUPV3L1	2	13	13	13	10	10	4	10	10	4	10	10	4	20.7	0	0.87596	20	1.2077	20	1.4689	20	-0.279053	-0.425132	0.0856816	-0.0179856	0.990825	FALSE	FALSE	0.349852	0.118222	FALSE	FALSE	0.44976	0.351459	FALSE	FALSE	0.70661	8	1.0377	8	1.5222	8	0.87596	8	1.2194	8	1.4738
Q8IYQ7	Threonine synthase-like 1	THNSL1	1	5	5	5	4	5	4	4	5	4	4	5	4	9.4	0	0.86326	3	1.2876	3	1.278	3	-0.330352	-0.28464	-0.412078	0.248392	0.890291	FALSE	FALSE	0.385821	0.143988	FALSE	FALSE	0.131682	0.801562	FALSE	FALSE	0.9581	4	1.0113	4	1.0492	4	0.86326	5	1.1578	5	1.278
Q8IZL8;E7EV54;C9JFV4	Proline-, glutamic acid- and leucine-rich protein 1	PELP1	3	3	3	3	1	1	3	1	1	3	1	1	3	5.2	0	0.85464	5	1.4355	5	1.1626	5	-0.365602	-0.0461823	-0.751305	0.402288	0.802002	FALSE	FALSE	0.480585	0.06771	FALSE	FALSE	0.298069	0.620401	FALSE	FALSE	NA	1	NA	1	NA	1	0.81133	2	1.5098	2	1.8609
Q8N0X7	Spartin	SPG20	1	3	3	3	2	3	1	2	3	1	2	3	1	6.5	0	0.97962	5	1.57	5	1.7554	5	0.0833397	0.207897	0.715097	-0.372451	0.83591	FALSE	FALSE	0.622642	0.0440883	TRUE	FALSE	0.846341	0.157719	FALSE	FALSE	0.94633	2	1.824	2	1.8415	2	0.63055	3	1.2997	3	1.7554
Q8N122;Q8N122-3;Q8N122-2;I3L436	Regulatory-associated protein of mTOR	RPTOR	4	6	6	6	3	5	2	3	5	2	3	5	2	5.5	0	1.4328	3	2.8885	3	2.1851	3	1.06138	2.05811	1.48857	0.149935	0.959173	FALSE	FALSE	1.12271	0.0117025	TRUE	FALSE	0.886722	0.135039	FALSE	FALSE	1.4328	3	2.8885	3	1.8119	3	0.85918	5	1.6416	5	1.8868
Q8N1F7;H3BVG0;Q8N1F7-2;H3BV11;H3BRI8;H3BM93;H3BNN5;H3BRD9;H3BV15;H3BVE2;H3BPA9;H3BP95;H3BMX0	Nuclear pore complex protein Nup93	NUP93	13	26	26	26	23	21	19	23	21	19	23	21	19	34.1	0	0.99142	43	1.4821	43	1.6553	43	0.114139	0.0330439	0.507693	-0.0338374	0.982913	FALSE	FALSE	0.605766	0.0155119	TRUE	FALSE	0.666592	0.17562	FALSE	FALSE	0.81544	16	1.3838	16	1.7591	16	0.82953	16	1.3657	16	1.6851
Q8N1G4	Leucine-rich repeat-containing protein 47	LRRC47	1	5	5	5	2	1	5	2	1	5	2	1	5	12.9	0	1.5458	7	1.7615	7	1.619	7	1.25665	0.557173	0.429367	0.217779	0.92888	FALSE	FALSE	0.762604	0.00392375	TRUE	FALSE	0.626325	0.197431	FALSE	FALSE	1.1291	2	1.6414	2	1.4927	2	0.86434	2	1.6787	2	1.9606
Q8N442	Translation factor GUF1, mitochondrial	GUF1	1	4	4	4	1	3	2	1	3	2	1	3	2	7.8	0	1.3158	4	2.0236	4	1.5114	4	0.842257	0.978139	0.186435	0.238651	0.939865	FALSE	FALSE	0.961997	0.00842249	TRUE	FALSE	0.546175	0.353692	FALSE	FALSE	NA	1	NA	1	NA	1	0.80475	2	1.7337	2	1.9783
Q8N4Q0;Q8N4Q0-2	Zinc-binding alcohol dehydrogenase domain-containing protein 2	ZADH2	2	4	4	4	2	3	4	2	3	4	2	3	4	12.7	0	0.78412	10	1.0201	10	1.4012	10	-0.668094	-0.795356	-0.0821885	-0.343425	0.781746	FALSE	FALSE	0.00687718	0.969801	FALSE	FALSE	0.488664	0.318459	FALSE	FALSE	0.9416	2	1.112	2	1.2203	2	0.70308	3	0.9878	3	1.5779
Q8N766-4;Q8N766-3;Q8N766-2;Q8N766;Q5TG59	ER membrane protein complex subunit 1	EMC1	5	3	3	3	3	3	3	3	3	3	3	3	3	3.8	0	0.43976	6	0.52237	6	1.0891	6	-2.6995	-2.26312	-0.985398	-0.89271	0.0708282	FALSE	FALSE	-0.883325	0.00421448	FALSE	TRUE	0.0546555	0.926175	FALSE	FALSE	0.58937	3	0.43536	3	0.92251	3	0.32813	3	0.59092	3	1.3232
Q8N8A6	ATP-dependent RNA helicase DDX51	DDX51	1	5	5	5	4	5	3	4	5	3	4	5	3	10.4	0	1.1361	4	1.2065	5	1.319	5	0.464533	-0.427312	-0.298889	0.185734	0.953988	FALSE	FALSE	0.669945	0.00645411	TRUE	FALSE	0.487456	0.31962	FALSE	FALSE	1.0045	4	1.5348	5	1.7575	5	1.2084	6	1.5481	6	1.3293
X6R5E5;Q8NBM4;Q8NBM4-4;Q8NBM4-3;Q8NBM4-2;Q8NBM4-5	Ubiquitin-associated domain-containing protein 2	UBAC2	6	3	3	3	2	1	3	2	1	3	2	1	3	20.1	0	0.8746	5	1.7131	5	2.0163	5	-0.284511	0.47262	1.20457	-0.142294	0.959173	FALSE	FALSE	0.876769	0.00887239	TRUE	FALSE	0.939544	0.113435	FALSE	FALSE	0.91762	2	1.8486	2	1.8043	2	NA	1	NA	1	NA
Q8NCN5;A8MT40;H3BQG3;B7ZAR9;Q8NCN5-2;H3BUH3	Pyruvate dehydrogenase phosphatase regulatory subunit, mitochondrial	PDPR	6	7	7	7	6	4	2	6	4	2	6	4	2	10	0	0.81852	7	1.466	7	1.5719	7	-0.517281	-7.47946e-05	0.325077	0.380244	0.740955	FALSE	FALSE	0.526831	0.026602	TRUE	FALSE	0.155787	0.766585	FALSE	FALSE	0.72587	4	1.3129	4	1.5963	4	1.6056	5	1.2848	5	0.91218
Q8NFW8;Q8NFW8-2;F5GYM0;F5H296	N-acylneuraminate cytidylyltransferase	CMAS	4	6	6	6	4	5	5	4	5	5	4	5	5	16.6	0	1.4354	8	3.2963	8	2.2914	8	1.06604	2.45889	1.65636	0.631698	0.325482	FALSE	FALSE	1.57538	0.00089624	TRUE	FALSE	0.990496	0.0389083	TRUE	FALSE	1.9221	3	3.5943	3	1.6217	3	1.4542	4	2.2354	4	2.0554
Q8NI60-3;Q8NI60;Q8NI60-2;Q8NI60-4	Chaperone activity of bc1 complex-like, mitochondrial	ADCK3	4	3	3	3	2	2	3	2	2	3	2	2	3	7.6	0	0.70151	5	1.4249	5	2.1437	5	-1.05913	-0.0624363	1.421	-0.289311	0.845492	FALSE	FALSE	0.627186	0.0127059	TRUE	FALSE	0.966774	0.0428289	TRUE	FALSE	1.1666	2	1.8655	2	1.6099	2	0.66953	3	1.3862	3	1.9496
Q8TB61-3;Q8TB61-2;Q8TB61;Q8TB61-5;Q8TB61-4	Adenosine 3-phospho 5-phosphosulfate transporter 1	SLC35B2	5	3	3	3	0	2	2	0	2	2	0	2	2	8.4	0	0.72653	4	0.97715	4	1.241	4	-0.936037	-0.889692	-0.517387	-0.414254	0.792615	FALSE	FALSE	-0.0251476	0.924583	FALSE	FALSE	0.28256	0.642061	FALSE	FALSE	NA	0	NA	0	NA	0	0.77507	2	0.8257	2	1.0467
Q8TC12;G3V2G6;Q8TC12-2;H0YIZ8;G3V234;Q8TC12-3;H0YJ10;H0YJ46	Retinol dehydrogenase 11	RDH11	8	4	4	4	3	4	3	3	4	3	3	4	3	18.6	0	0.94625	9	1.2665	9	1.613	9	-0.00793457	-0.320875	0.416251	-0.251675	0.883863	FALSE	FALSE	0.40636	0.0397283	TRUE	FALSE	0.640365	0.191703	FALSE	FALSE	1.0957	4	1.3877	4	1.2805	4	0.7347	3	1.3467	3	1.724
Q8TCS8	Polyribonucleotide nucleotidyltransferase 1, mitochondrial	PNPT1	1	3	3	3	3	2	3	3	2	3	3	2	3	5.1	0	0.94873	6	0.92914	6	1.1135	6	0.000922173	-1.00018	-0.905978	0.103219	0.959173	FALSE	FALSE	-0.0154197	0.941843	FALSE	FALSE	0.0453808	0.941926	FALSE	FALSE	0.7435	3	1.0076	3	1.5963	3	0.76962	2	0.78486	2	1.1135
Q8TD19;G3V459	Serine/threonine-protein kinase Nek9	NEK9	2	6	6	6	4	4	4	4	4	4	4	4	4	8.9	0	1.1956	8	1.7939	8	1.5492	8	0.59584	0.612487	0.273694	0.402046	0.7022	FALSE	FALSE	0.832405	0.00285969	TRUE	FALSE	0.472673	0.331149	FALSE	FALSE	1.1152	3	1.8039	3	1.7158	3	1.2273	3	1.7839	3	1.5546
Q8TDN6	Ribosome biogenesis protein BRX1 homolog	BRIX1	1	3	3	3	2	2	3	2	2	3	2	2	3	7.6	0	1.4868	7	2.1426	7	1.5742	7	1.15654	1.15155	0.330242	0.390397	0.730867	FALSE	FALSE	0.915466	0.0218108	TRUE	FALSE	0.47828	0.328656	FALSE	FALSE	1.6769	2	1.0794	2	0.63438	2	1.6187	2	2.4548	2	1.4181
Q8TED0;H0Y8P4;Q8TED0-3;D6RF65;Q8TED0-2	U3 small nucleolar RNA-associated protein 15 homolog	UTP15	5	4	4	4	2	2	3	2	2	3	2	2	3	12.4	0	1.4042	4	2.9994	4	2.1751	4	1.00952	2.17244	1.47237	0.0710952	0.975457	FALSE	FALSE	0.446366	0.623695	FALSE	FALSE	0.493137	0.314492	FALSE	FALSE	0.32969	2	0.22497	2	0.68236	2	3.0361	2	3.6148	2	1.3008
Q8TEM1;Q8TEM1-2	Nuclear pore membrane glycoprotein 210	NUP210	2	11	11	11	5	9	7	5	9	7	5	9	7	7.8	0	0.78512	14	0.82545	14	1.1443	14	-0.663617	-1.25968	-0.808176	-0.199731	0.937119	FALSE	FALSE	-0.24411	0.236217	FALSE	FALSE	0.0623784	0.915842	FALSE	FALSE	0.61823	4	0.67323	4	1.1902	4	0.78512	6	0.91038	6	1.332
Q8TEQ6	Gem-associated protein 5	GEMIN5	1	3	3	3	1	3	2	1	3	2	1	3	2	3.3	0	1.0002	8	0.99707	8	1.0684	8	0.136819	-0.845434	-1.05418	-0.0455261	0.978786	FALSE	FALSE	-0.00896387	0.969801	FALSE	FALSE	0.163952	0.798572	FALSE	FALSE	NA	1	NA	1	NA	1	1.0002	4	1.0684	4	1.1798
Q8TEX9;Q8TEX9-2;H0YN14;H0YK93;H0YLV0;H0YL92;H0YKG5;H0YN07;H0YMR4	Importin-4	IPO4	9	4	4	4	3	2	2	3	2	2	3	2	2	3.6	0	0.82211	4	0.88425	4	1.2625	4	-0.501909	-1.10878	-0.455818	-0.3183	0.80588	FALSE	FALSE	0.0316246	0.928765	FALSE	FALSE	-0.0613359	0.915842	FALSE	FALSE	0.74296	3	1.9134	3	1.324	3	0.60447	2	0.75929	2	1.314
Q8WTT2	Nucleolar complex protein 3 homolog	NOC3L	1	6	6	6	3	6	0	3	6	0	3	6	0	10.1	0	1.0223	6	1.9611	6	1.6641	6	0.193037	0.88293	0.526422	-0.00166734	0.997678	FALSE	FALSE	1.06235	0.00614002	TRUE	FALSE	0.665153	0.269701	FALSE	FALSE	0.95336	3	2.3598	3	1.7142	3	1.0465	4	1.8481	4	1.4669
Q8WUK0-2;Q8WUK0;E9PQM0;Q8WUK0-3	Phosphatidylglycerophosphatase and protein-tyrosine phosphatase 1	PTPMT1	4	3	3	3	3	2	3	3	2	3	3	2	3	27	0	0.67652	8	2.923	8	2.7708	8	-1.18654	2.09414	2.32743	-0.408734	0.688174	FALSE	FALSE	1.59158	0.00682973	TRUE	FALSE	1.7854	1.16935e-05	TRUE	FALSE	1.1226	3	5.3314	3	2.9382	3	0.65202	2	3.4789	2	5.3355
Q8WUM0	Nuclear pore complex protein Nup133	NUP133	1	21	21	21	14	18	11	14	18	11	14	18	11	22.1	0	1.0305	23	1.7922	24	1.9694	24	0.213587	0.609609	1.12144	0.0629211	0.97733	FALSE	FALSE	0.869774	0.00335605	TRUE	FALSE	0.838149	0.0817493	FALSE	FALSE	0.9706	10	1.7922	10	2.0618	10	0.98906	8	1.6162	9	1.8673
Q8WUM4;Q8WUM4-2;Q8WUM4-3;F8WDK9;F8WEQ7;F8WBR8;C9IZF9	Programmed cell death 6-interacting protein	PDCD6IP	7	13	13	13	11	5	6	11	5	6	11	5	6	17.5	0	1.065	10	1.164	10	1.2202	10	0.298294	-0.505957	-0.577974	0.128533	0.959173	FALSE	FALSE	0.234514	0.214594	FALSE	FALSE	0.249704	0.610775	FALSE	FALSE	0.90497	4	1.0174	4	1.2464	4	0.68203	3	1.1891	3	1.7392
Q8WVM8;Q8WVM8-2;Q8WVM8-3;J3KNG4;G3V4I1;G3V5F3;G3V2M8;G3V3K9;G3V363;H0YJS6	Sec1 family domain-containing protein 1	SCFD1	10	10	10	10	8	10	8	8	10	8	8	10	8	23.5	0	0.88502	19	1.4536	19	1.54	19	-0.24291	-0.0187034	0.252654	0.0697707	0.975469	FALSE	FALSE	0.717768	0.0166339	TRUE	FALSE	0.568196	0.248737	FALSE	FALSE	0.79903	6	1.3381	6	1.5609	6	0.8738	8	1.4516	8	1.6685
Q8WVX9;E9PNW8;E9PPB8	Fatty acyl-CoA reductase 1	FAR1	3	4	4	4	4	3	3	4	3	3	4	3	3	10.1	0	1.477	3	2.3034	3	1.5857	3	1.13953	1.37117	0.355954	0.124749	0.959173	FALSE	FALSE	0.924729	0.00393426	TRUE	FALSE	0.837886	0.0817493	FALSE	FALSE	1.596	4	2.3144	4	1.6656	4	1.0683	3	1.9324	3	1.9791
Q8WWH5	Probable tRNA pseudouridine synthase 1	TRUB1	1	3	3	3	2	3	2	2	3	2	2	3	2	9.7	0	0.89668	4	1.5609	4	1.5791	4	-0.196935	0.190255	0.34122	0.272611	0.85747	FALSE	FALSE	0.862096	0.00335605	TRUE	FALSE	0.537198	0.273655	FALSE	FALSE	1.9487	2	1.9992	2	1.0939	2	0.98308	3	1.9114	3	1.672
Q8WWY3;E7EVX8;Q8WWY3-2;Q8WWY3-4;E7EU94;E7ESX0;E7EN72;Q8WWY3-3	U4/U6 small nuclear ribonucleoprotein Prp31	PRPF31	8	6	6	6	3	5	4	3	5	4	3	5	4	13	0	1.2107	6	1.8786	6	1.6354	6	0.628124	0.752497	0.464969	0.151585	0.959173	FALSE	FALSE	0.697982	0.0155119	TRUE	FALSE	0.412184	0.389567	FALSE	FALSE	1.4033	4	1.4607	4	1.0465	4	1.1175	3	2.1873	3	1.6959
Q8WXF1-2;Q8WXF1;X6RDA4	Paraspeckle component 1	PSPC1	3	3	3	3	2	2	2	2	2	2	2	2	2	10.7	0	1.025	5	1.6649	5	1.5151	5	0.199821	0.386008	0.195072	-0.0530207	0.978578	FALSE	FALSE	-0.0526089	0.893297	FALSE	FALSE	0.000396984	0.999643	FALSE	FALSE	1.0484	2	0.65098	2	0.62092	2	0.88624	2	1.4281	2	1.6114
Q8WYP5;Q8WYP5-3;Q8WYP5-2	Protein ELYS	AHCTF1	3	8	8	8	8	3	0	8	3	0	8	3	0	4.7	0	0.54293	11	1.6437	11	2.6248	11	-1.95923	0.347116	2.13621	0.0608413	0.97733	FALSE	FALSE	1.10931	0.00651764	TRUE	FALSE	1.12779	0.0577104	FALSE	FALSE	0.52885	8	1.825	8	3.4833	8	2.0573	3	2.5504	3	1.3709
Q92522	Histone H1x	H1FX	1	4	4	4	3	4	2	3	4	2	3	4	2	19.2	0	1.3941	7	1.7756	7	1.1245	7	0.990947	0.581369	-0.870742	0.543995	0.456107	FALSE	FALSE	0.61347	0.0167572	TRUE	FALSE	0.137101	0.794107	FALSE	FALSE	2.5771	3	1.7756	3	0.70369	3	1.1656	3	1.223	3	1.1264
Q92598-2;Q92598-3;Q92598;Q92598-4;A0A0A0MSM0;D6RJ96;E9PDE8;O95757	Heat shock protein 105 kDa	HSPH1	8	4	4	4	1	4	2	1	4	2	1	4	2	5.8	0	0.71453	8	1.0849	8	1.7906	8	-0.994537	-0.660292	0.785229	-0.735397	0.369595	FALSE	FALSE	-0.259538	0.388313	FALSE	FALSE	0.497733	0.396972	FALSE	FALSE	NA	1	NA	1	NA	1	0.41281	4	1.0849	4	2.0207
Q92616	Translational activator GCN1	GCN1L1	1	7	7	7	4	5	1	4	5	1	4	5	1	3.3	0	0.88194	7	1.6675	7	1.7754	7	-0.255155	0.390744	0.755115	-0.198967	0.959173	FALSE	FALSE	0.589904	0.0401641	TRUE	FALSE	0.830086	0.167671	FALSE	FALSE	0.86054	3	1.6675	3	1.8538	3	0.88194	3	1.3586	3	1.7049
Q92621;U3KPX2	Nuclear pore complex protein Nup205	NUP205	2	18	18	18	16	15	14	16	15	14	16	15	14	10.9	0	0.94881	35	1.5663	35	1.6319	35	0.00113907	0.200736	0.457401	0.115355	0.959173	FALSE	FALSE	0.833242	0.00835991	TRUE	FALSE	0.677523	0.167671	FALSE	FALSE	0.82219	11	1.496	11	1.7074	11	0.90071	14	1.5612	14	1.7249
Q92665	28S ribosomal protein S31, mitochondrial	MRPS31	1	6	6	6	4	4	6	4	4	6	4	4	6	21.3	0	1.089	7	3.2907	7	3.0545	7	0.355618	2.45373	2.67177	0.263286	0.866571	FALSE	FALSE	1.74162	0.000327232	TRUE	FALSE	1.29178	0.00352913	TRUE	FALSE	1.7501	3	3.2907	3	1.7216	3	0.96201	4	3.252	4	3.1171
Q92878;Q92878-2;A0A1W2PQ90;Q92878-3;E7ESD9;E7EN38;H7C0V2;E9PM98	DNA repair protein RAD50	RAD50	8	16	16	16	11	15	10	11	15	10	11	15	10	12.3	0	1.0203	25	2.1462	25	1.9125	25	0.187999	1.15665	1.01788	0.219692	0.926782	FALSE	FALSE	1.03616	0.00179792	TRUE	FALSE	0.802332	0.0944646	FALSE	FALSE	0.86463	7	1.798	7	1.8786	7	1.007	12	2.2946	12	2.2691
V9GYM8;Q92974-3;Q92974-2;Q92974;V9GYF5;V9GYG5;V9GZ14;V9GYF0;Q5VY93;V9GZ58	Rho guanine nucleotide exchange factor 2	ARHGEF2	10	8	8	8	7	4	5	7	4	5	7	4	5	8	0	1.3377	12	1.7894	12	1.4321	12	0.884718	0.604864	-0.00400054	0.0769668	0.969269	FALSE	FALSE	0.845508	0.00289357	TRUE	FALSE	0.763791	0.114083	FALSE	FALSE	0.93229	5	1.6681	5	1.5874	5	0.74724	3	1.9194	3	2.6039
Q969S9-3;Q969S9;Q969S9-2;Q969S9-5;Q969S9-4;D6RAL1;D6RF75	Ribosome-releasing factor 2, mitochondrial	GFM2	7	7	7	7	5	5	4	5	5	4	5	5	4	10.9	0	0.75072	7	1.4513	7	1.6415	7	-0.820992	-0.0221761	0.47812	-0.452817	0.615493	FALSE	FALSE	0.491749	0.0265787	TRUE	FALSE	0.527616	0.283666	FALSE	FALSE	0.62192	6	1.2373	6	1.745	6	0.7243	3	1.3977	3	1.6415
Q969X6;H3BSH7;Q969X6-3;Q969X6-2;H3BPD7;I3L4T9;A0A0J9YWM9;J3KSE6;J3KTR0;J3KSI1;H3BRM8;A0A0J9YWK2;A0A0J9YXV4	Cirhin	CIRH1A	13	7	7	7	6	6	5	6	6	5	6	6	5	13.4	0	1.0779	14	1.7914	14	1.3843	14	0.329264	0.608254	-0.125684	0.21009	0.932353	FALSE	FALSE	0.783252	0.0426646	TRUE	FALSE	0.537682	0.273655	FALSE	FALSE	0.72277	5	2.085	5	3.3285	5	1.6868	5	2.5322	5	1.3368
Q96A33-2;Q96A33	Coiled-coil domain-containing protein 47	CCDC47	2	4	4	4	3	3	3	3	3	3	3	3	3	11.2	0	1.6388	4	1.812	4	1.2786	4	1.40693	0.642954	-0.410396	0.380244	0.740955	FALSE	FALSE	0.915998	0.00285969	TRUE	FALSE	0.567852	0.248737	FALSE	FALSE	2.2995	3	2.1232	3	1.1525	3	0.80788	4	1.6229	4	1.9913
Q96A72;F5H6N1;F5H124	Protein mago nashi homolog 2	MAGOHB	3	3	3	1	2	1	2	2	1	2	1	1	1	23	0	1.5175	5	1.3456	5	1.1978	5	1.20912	-0.188014	-0.644388	0.701938	0.412421	FALSE	FALSE	0.643159	0.0419914	TRUE	FALSE	-0.0792646	0.913659	FALSE	FALSE	1.9056	2	1.3057	2	0.62426	2	NA	1	NA	1	NA
Q96AG4	Leucine-rich repeat-containing protein 59	LRRC59	1	2	2	2	1	2	2	1	2	2	1	2	2	8.5	0	1.0721	6	0.85668	6	1.3681	6	0.315386	-1.17824	-0.16788	-0.375679	0.828174	FALSE	FALSE	-0.178895	0.69521	FALSE	FALSE	0.196766	0.760887	FALSE	FALSE	NA	1	NA	1	NA	1	1.7312	2	1.468	2	0.84798
Q96C36;A0A087WTV6;A0A087WZR9;J3KR12;A0A087WX69;A0A087WZF0	Pyrroline-5-carboxylate reductase 2	PYCR2	6	9	8	8	6	9	9	6	8	8	6	8	8	34.4	0	0.7877	27	1.6457	27	2.0297	27	-0.652094	0.350806	1.22797	-0.121979	0.959173	FALSE	FALSE	0.85301	0.00569443	TRUE	FALSE	0.931245	0.0534288	FALSE	FALSE	1.587	9	2.3164	9	1.5015	9	0.69981	10	1.6157	10	2.2121
Q96CS3	FAS-associated factor 2	FAF2	1	7	7	7	7	6	7	7	6	7	7	6	7	22	0	1.138	15	1.9759	15	1.8404	15	0.468831	0.905747	0.882131	0.264776	0.866571	FALSE	FALSE	0.982513	0.00174805	TRUE	FALSE	0.752762	0.119313	FALSE	FALSE	1.5998	4	2.0915	4	1.3264	4	0.97777	6	1.8667	6	1.8932
Q96EY1;Q96EY1-2;Q96EY1-3	DnaJ homolog subfamily A member 3, mitochondrial	DNAJA3	3	3	3	3	2	2	2	2	2	2	2	2	2	8.3	0	1.3114	4	1.3853	4	1.2771	4	0.833641	-0.124247	-0.414604	0.22633	0.917814	FALSE	FALSE	0.623511	0.00848716	TRUE	FALSE	0.475825	0.329429	FALSE	FALSE	1.9039	2	1.6352	2	1.0058	2	1.0462	2	1.5325	2	1.5693
Q96EY7;B8ZZQ4;Q96EY7-2;F8WE76	Pentatricopeptide repeat domain-containing protein 3, mitochondrial	PTCD3	4	9	9	9	6	6	7	6	6	7	6	6	7	17	0	1.7029	9	3.4464	8	3.1047	9	1.50562	2.59403	2.72935	0.513705	0.497314	FALSE	FALSE	2.30672	0.000650066	TRUE	FALSE	1.40504	0.00142397	TRUE	FALSE	1.7343	3	7.7709	3	3.1047	3	0.9365	3	3.6627	3	3.6552
Q96GD0	Pyridoxal phosphate phosphatase	PDXP	1	3	3	3	2	3	3	2	3	3	2	3	3	16.2	0	0.80886	6	1.6534	6	1.8969	6	-0.558982	0.364973	0.988944	-0.00821086	0.994075	FALSE	FALSE	0.769721	0.00380326	TRUE	FALSE	0.707577	0.145108	FALSE	FALSE	1.5916	2	1.7762	2	1.1306	2	0.77316	3	1.6644	3	2.0429
Q96GW9	Methionine--tRNA ligase, mitochondrial	MARS2	1	2	2	2	0	2	2	0	2	2	0	2	2	5.6	0	0.85752	4	1.1955	4	2.2484	4	-0.353785	-0.447398	1.58945	-0.524891	0.658673	FALSE	FALSE	-0.0405389	0.893432	FALSE	FALSE	0.512262	0.382559	FALSE	FALSE	NA	0	NA	0	NA	0	0.5633	2	0.76238	2	1.5374
Q96HS1;Q96HS1-2;F5GXG4	Serine/threonine-protein phosphatase PGAM5, mitochondrial	PGAM5	3	7	7	7	5	4	5	5	4	5	5	4	5	22.8	0	1.8773	16	1.8138	16	1.0087	16	1.75642	0.645967	-1.26029	0.882513	0.0762053	FALSE	FALSE	0.840323	0.00285659	TRUE	FALSE	-0.0145735	0.98712	FALSE	FALSE	2.4641	7	1.8231	7	0.71238	7	1.5968	4	1.7418	4	1.1543
Q96I24;Q96I24-2	Far upstream element-binding protein 3	FUBP3	2	11	11	11	4	10	10	4	10	10	4	10	10	25.5	0	0.9658	17	1.5834	17	1.4934	17	0.0467927	0.233689	0.144113	0.285115	0.850801	FALSE	FALSE	0.828603	0.00580529	TRUE	FALSE	0.46281	0.33888	FALSE	FALSE	1.9269	3	2.2264	3	1.0803	3	0.83407	7	1.5034	7	1.6227
Q96I59;E9PRK2;H0YEL9;Q96I59-2;H0YE96	Probable asparagine--tRNA ligase, mitochondrial	NARS2	5	5	5	5	2	3	4	2	3	4	2	3	4	11.9	0	0.83973	9	1.981	9	1.8016	9	-0.427422	0.91357	0.806863	0.168686	0.959173	FALSE	FALSE	0.863419	0.00484859	TRUE	FALSE	0.635444	0.194605	FALSE	FALSE	1.6071	2	2.2783	2	1.3359	2	1.1544	3	1.6867	3	1.4194
Q96I63;Q96TA2-3;Q96TA2-2;Q96TA2;R4GNA5;Q5T8D2;Q5T8D1	ATP-dependent zinc metalloprotease YME1L1	YME1L1	7	3	3	3	2	2	2	2	2	2	2	2	2	5.3	0	0.74509	3	2.1549	3	1.9394	3	-0.847433	1.16893	1.06721	-0.0548993	0.97733	FALSE	FALSE	0.636417	0.00762831	TRUE	FALSE	0.618508	0.203569	FALSE	FALSE	1.4742	2	1.6224	2	1.1281	2	0.72352	2	1.4838	2	1.8516
Q96I99;E9PDQ8;Q96I99-2;H0Y852	Succinyl-CoA ligase [GDP-forming] subunit beta, mitochondrial	SUCLG2	4	6	6	6	4	5	4	4	5	4	4	5	4	17.1	0	0.93707	17	0.93437	17	1.07	17	-0.0421775	-0.98787	-1.04882	-0.0270646	0.982913	FALSE	FALSE	-0.0377837	0.863764	FALSE	FALSE	0.294736	0.549861	FALSE	FALSE	1.4187	5	1.2373	5	1.0236	5	0.85461	7	0.80452	7	1.3747
Q96JM3;S4R3K0;A0A2R8Y735;A0A2R8Y4S6	Chromosome alignment-maintaining phosphoprotein 1	CHAMP1	4	7	7	7	3	6	3	3	6	3	3	6	3	11.7	0	1.3909	5	2.302	5	2.0967	5	0.985035	1.36933	1.34269	0.860422	0.228438	FALSE	FALSE	1.60742	0.00361229	TRUE	FALSE	1.03449	0.0810945	FALSE	FALSE	NA	1	NA	1	NA	1	1.3909	3	2.302	3	2.0967
Q96KR1;H0Y8W1	Zinc finger RNA-binding protein	ZFR	2	8	8	8	5	7	6	5	7	6	5	7	6	11.7	0	0.89466	12	1.5629	12	1.5376	12	-0.204857	0.194141	0.247144	0.168057	0.959173	FALSE	FALSE	0.812416	0.0174987	TRUE	FALSE	0.520722	0.286992	FALSE	FALSE	0.83288	4	1.2911	4	1.6493	4	0.91465	5	1.5818	5	1.6829
Q96L92-3;Q96L92;A0A2R8Y8A7;Q96L92-2;H7C603;A0A2R8Y871;A0A2R8Y3S6	Sorting nexin-27	SNX27	7	4	4	4	1	4	3	1	4	3	1	4	3	9.3	0	0.71836	5	1.2483	5	1.5192	5	-0.97576	-0.352619	0.204618	-0.55912	0.609188	FALSE	FALSE	0.247697	0.285412	FALSE	FALSE	0.619339	0.30253	FALSE	FALSE	NA	1	NA	1	NA	1	0.71836	3	1.1293	3	1.3132
Q96N67-4;Q96N67-3;Q96N67-5;Q96N67-2;Q96N67-6;Q96N67;A0A1B0GUE9;A0A1B0GWE0;Q96N67-7;A0A1B0GVW2;A0A0C4DGY6;Q96HP0	Dedicator of cytokinesis protein 7	DOCK7	12	6	6	6	4	1	2	4	1	2	4	1	2	4.5	0	0.90095	7	1.0665	7	1.3085	7	-0.180248	-0.697806	-0.327538	-0.147157	0.959173	FALSE	FALSE	-0.00736521	0.974153	FALSE	FALSE	0.284206	0.639811	FALSE	FALSE	0.97688	4	0.9504	4	1.1885	4	NA	1	NA	1	NA
Q96P11-5;Q96P11;Q96P11-2;Q96P11-4;Q63ZY6-4;Q63ZY6-5;Q63ZY6	Probable 28S rRNA (cytosine-C(5))-methyltransferase	NSUN5	7	3	3	3	2	2	2	2	2	2	2	2	2	10.7	0	0.98736	6	1.4938	6	1.4701	6	0.103584	0.0569073	0.0885662	0.228151	0.917814	FALSE	FALSE	0.729198	0.0069528	TRUE	FALSE	0.501023	0.307452	FALSE	FALSE	1.7976	2	1.9062	2	1.0604	2	0.94065	2	1.7036	2	1.8111
Q96P63;Q96P63-2	Serpin B12	SERPINB12	2	11	11	11	9	10	7	9	10	7	9	10	7	29.9	0	0.097171	43	0.084147	36	0.74346	36	-8.00255	-6.26722	-2.35393	-3.28633	3.1139e-20	FALSE	TRUE	-3.36658	0.000127852	FALSE	TRUE	-0.477023	0.329429	FALSE	FALSE	0.11281	10	0.10792	10	0.93885	10	0.078397	17	0.064988	15	0.56352
Q96P70	Importin-9	IPO9	1	2	2	2	1	2	1	1	2	1	1	2	1	3.7	0	0.85822	3	1.3819	3	1.4599	3	-0.350919	-0.129636	0.0639718	-0.361252	0.844655	FALSE	FALSE	0.363728	0.134671	FALSE	FALSE	0.675116	0.261108	FALSE	FALSE	0.79264	3	1.2204	3	1.533	3	0.76459	2	1.3567	2	1.6631
Q96PK6;Q96PK6-2;A0A0A6YYI9;F8WDX3;A0A0A0MSL8;B8ZZ74;Q96PK6-3;Q96PK6-4	RNA-binding protein 14	RBM14	8	13	13	11	10	12	10	10	12	10	9	10	9	23	0	1.6147	24	1.8885	24	1.3012	24	1.36882	0.768448	-0.347591	0.45457	0.612017	FALSE	FALSE	0.8366	0.00835991	TRUE	FALSE	0.372383	0.446443	FALSE	FALSE	0.95576	7	2.0095	7	1.926	7	1.6527	8	2.1586	8	1.3191
Q96QK1;I3L4S0;A0A1W2PP10;I3L4P4	Vacuolar protein sorting-associated protein 35	VPS35	4	14	14	14	13	11	9	13	11	9	13	11	9	22.1	0	1.0222	24	1.632	24	1.6258	24	0.192785	0.325437	0.444172	0.026791	0.982913	FALSE	FALSE	0.639324	0.00964535	TRUE	FALSE	0.567658	0.248737	FALSE	FALSE	0.83792	7	1.426	7	1.62	7	0.80771	9	1.4807	9	1.8
Q96RP9;Q96RP9-2;C9IZ01;F8WAU4;C9JA25	Elongation factor G, mitochondrial	GFM1	5	12	12	12	7	10	8	7	10	8	7	10	8	18	0	1.0098	17	1.4228	17	1.5244	17	0.16139	-0.0656708	0.216688	-0.175869	0.959173	FALSE	FALSE	0.495815	0.0419914	TRUE	FALSE	0.670988	0.172969	FALSE	FALSE	0.65026	6	1.2136	6	1.8343	6	0.72449	3	1.2619	3	1.7965
Q96RQ3;E9PHF7;F5GYT8;E9PG35;G5E9X5;F8WDI3	Methylcrotonoyl-CoA carboxylase subunit alpha, mitochondrial	MCCC1	6	11	11	11	8	10	8	8	10	8	8	10	8	23.6	0	1.0398	12	2.0819	12	1.9638	12	0.236697	1.06434	1.11138	0.0433691	0.978578	FALSE	FALSE	1.08977	0.00137548	TRUE	FALSE	0.958815	0.0448745	TRUE	FALSE	0.91772	4	2.0527	4	1.9236	4	0.99069	4	2.3304	4	2.3011
Q96S55-3;Q96S55-2;Q96S55;Q96S55-4	ATPase WRNIP1	WRNIP1	4	5	5	5	4	4	3	4	4	3	4	4	3	13.7	0	0.97085	12	1.9507	12	2.1031	12	0.0602077	0.866793	1.35346	-0.0185302	0.990825	FALSE	FALSE	0.852883	0.00647613	TRUE	FALSE	0.923093	0.0570201	FALSE	FALSE	1.0534	4	2.1718	4	2.136	4	0.8928	5	1.9732	5	2.3752
Q96ST3;H3BP90	Paired amphipathic helix protein Sin3a	SIN3A	2	4	4	4	2	3	2	2	3	2	2	3	2	3.4	0	0.87654	3	1.0341	3	1.4569	3	-0.276728	-0.765463	0.0567055	-0.278297	0.857199	FALSE	FALSE	0.140791	0.524544	FALSE	FALSE	0.382531	0.434374	FALSE	FALSE	0.51418	2	0.93578	2	1.6812	2	0.87654	3	1.479	3	1.6546
Q99459	Cell division cycle 5-like protein	CDC5L	1	9	9	9	7	6	5	7	6	5	7	6	5	17.5	0	1.0142	11	1.1574	11	1.3416	11	0.172574	-0.518428	-0.237992	-0.117598	0.959173	FALSE	FALSE	0.079122	0.680103	FALSE	FALSE	0.263702	0.598129	FALSE	FALSE	0.63026	9	1.1545	9	1.7605	9	0.83057	5	1.1574	5	1.5444
Q99497;K7EN27;K7ELW0	Protein DJ-1	PARK7	3	2	2	2	1	2	1	1	2	1	1	2	1	21.7	0	0.52221	5	0.62573	5	1.1169	5	-2.09591	-1.86718	-0.89505	-1.06431	0.0836554	FALSE	FALSE	-0.744887	0.015456	FALSE	TRUE	0.319469	0.600136	FALSE	FALSE	NA	1	NA	1	NA	1	0.43632	2	0.58941	2	1.3509
Q99567;J3KMX1;I3L4K7;I3L245;I3L2W3	Nuclear pore complex protein Nup88	NUP88	5	12	12	12	9	10	9	9	10	9	9	10	9	24.8	0	1.4448	8	3.4296	8	2.305	8	1.08283	2.5792	1.67727	0.387961	0.730867	FALSE	FALSE	1.55299	0.00102441	TRUE	FALSE	1.08694	0.0200001	TRUE	FALSE	0.87347	9	2.2697	9	2.3037	9	1.4778	5	3.852	5	2.5303
Q99575;E5RK39	Ribonucleases P/MRP protein subunit POP1	POP1	2	4	4	4	3	3	4	3	3	4	3	3	4	4.9	0	1.831	9	2.6128	9	2.0159	9	1.69219	1.75367	1.20387	0.61116	0.354016	FALSE	FALSE	1.48864	0.000650066	TRUE	FALSE	0.807631	0.0918782	FALSE	FALSE	1.2453	3	3.1464	3	2.3375	3	1.5444	3	2.8451	3	2.1557
Q99714;Q99714-2;Q5H928	3-hydroxyacyl-CoA dehydrogenase type-2	HSD17B10	3	6	6	6	5	6	4	5	6	4	5	6	4	38.3	0	0.75177	10	0.8309	10	1.174	10	-0.816082	-1.24525	-0.716328	-0.155646	0.959173	FALSE	FALSE	-0.256125	0.141699	FALSE	FALSE	0.0214244	0.977869	FALSE	FALSE	1.5812	3	0.83728	3	0.66034	3	0.70173	5	0.82457	5	1.2007
Q99832;Q99832-3;Q99832-4;Q99832-2;F8WAM2;F8WBP8	T-complex protein 1 subunit eta	CCT7	6	18	18	18	13	16	14	13	16	14	13	16	14	40.9	0	0.98174	43	1.2717	43	1.3242	43	0.0889004	-0.311889	-0.284786	0.214891	0.932353	FALSE	FALSE	0.446352	0.051043	FALSE	FALSE	0.282576	0.571432	FALSE	FALSE	1.7856	11	1.7118	11	0.94953	11	0.90184	16	1.2413	16	1.3877
Q9BQ39;A0A087WVC1	ATP-dependent RNA helicase DDX50	DDX50	2	13	11	11	10	12	9	8	10	7	8	10	7	20.8	0	1.6094	15	1.8385	15	1.164	15	1.36036	0.687016	-0.746991	0.664092	0.276976	FALSE	FALSE	0.829496	0.00289426	TRUE	FALSE	0.242245	0.621967	FALSE	FALSE	1.1453	4	1.8096	4	1.656	4	1.7792	7	1.8385	7	1.164
Q9BQ67;M0QX71	Glutamate-rich WD repeat-containing protein 1	GRWD1	2	4	4	4	2	2	1	2	2	1	2	2	1	9	0	1.0163	5	1.4064	5	1.2347	5	0.177895	-0.091096	-0.53563	0.182569	0.959173	FALSE	FALSE	0.452417	0.0987772	FALSE	FALSE	0.269865	0.660737	FALSE	FALSE	1.169	2	1.1821	2	1.0112	2	1.1018	2	1.5839	2	1.4376
Q9BQG0;Q9BQG0-2;I3L1L3;I3L2H8;I3L311	Myb-binding protein 1A	MYBBP1A	5	25	25	25	11	15	20	11	15	20	11	15	20	21.7	0	1.4425	29	1.5566	29	1.3124	29	1.07874	0.181883	-0.31687	0.612422	0.354016	FALSE	FALSE	0.750686	0.00614002	TRUE	FALSE	0.118262	0.828688	FALSE	FALSE	1.0392	9	1.4183	9	1.3384	9	1.3289	10	1.7768	10	1.4369
Q9BQT8-2;Q9BQT8	Mitochondrial 2-oxodicarboxylate carrier	SLC25A21	2	4	4	4	2	4	3	2	4	3	2	4	3	17.4	0	0.80153	8	1.2539	8	1.4907	8	-0.590958	-0.342802	0.137721	-0.101057	0.959173	FALSE	FALSE	0.368766	0.056082	FALSE	FALSE	0.517059	0.290406	FALSE	FALSE	1.3221	2	1.3693	2	1.214	2	0.89481	3	1.3228	3	1.5259
Q9BSF4;K7ENF5	Uncharacterized protein C19orf52	C19orf52	2	2	2	2	2	2	2	2	2	2	2	2	2	9.6	0	0.81961	4	1.0523	4	1.0321	4	-0.512607	-0.727201	-1.17809	-0.360316	0.844655	FALSE	FALSE	0.0321051	0.918379	FALSE	FALSE	0.0559661	0.941926	FALSE	FALSE	0.93944	2	1.3374	2	0.9463	2	NA	1	NA	1	NA
Q9BSH4	Translational activator of cytochrome c oxidase 1	TACO1	1	6	6	6	1	5	4	1	5	4	1	5	4	29	0	1.0355	8	2.1936	8	2.2812	8	0.226038	1.22295	1.6406	-0.150682	0.959173	FALSE	FALSE	1.13702	0.00392375	TRUE	FALSE	1.19394	0.0416871	TRUE	FALSE	NA	1	NA	1	NA	1	0.80345	4	2.2873	4	2.563
Q9BSJ8;Q9BSJ8-2	Extended synaptotagmin-1	ESYT1	2	3	3	3	2	2	2	2	2	2	2	2	2	4.1	0	0.80817	7	0.74898	7	0.89564	7	-0.56198	-1.47289	-1.68641	-0.58607	0.568399	FALSE	FALSE	-0.272672	0.281992	FALSE	FALSE	0.271048	0.659141	FALSE	FALSE	NA	1	NA	1	NA	1	0.50674	2	0.9516	2	1.8779
Q9BTZ2-8;Q9BTZ2-4;Q9BTZ2;F5GWZ1;F6TD35;E9PFL3;H0YN69;Q9BTZ2-3;Q9BTZ2-7;Q9BTZ2-2;Q9BTZ2-5;Q6PKH6;Q6PKH6-2;P0CG22	Dehydrogenase/reductase SDR family member 4	DHRS4	14	3	3	3	2	3	3	2	3	3	2	3	3	15	0	0.89378	8	1.5948	8	1.8415	8	-0.208314	0.25546	0.884241	-0.0527373	0.97733	FALSE	FALSE	0.627104	0.00998583	TRUE	FALSE	0.736324	0.129651	FALSE	FALSE	1.3702	2	1.7123	2	1.3385	2	0.83799	3	1.5775	3	1.8602
Q9BUF5;K7ESM5;K7ESQ3;K7EQT3;K7EJ64;K7ERA8;K7EJZ4;K7EL29;K7EN98;K7EPE5	Tubulin beta-6 chain	TUBB6	10	11	2	2	11	10	11	2	1	2	2	1	2	22.9	0	1.4615	3	1.6298	3	1.3157	3	1.1124	0.321343	-0.307868	0.187971	0.95078	FALSE	FALSE	0.631365	0.009206	TRUE	FALSE	0.440733	0.357777	FALSE	FALSE	1.4897	2	1.7287	2	1.1652	2	1.0048	2	1.5179	2	1.5106
Q9BUQ8;H0YI52	Probable ATP-dependent RNA helicase DDX23	DDX23	2	7	7	7	2	5	6	2	5	6	2	5	6	9.8	0	0.8085	6	1.6235	6	2.0292	6	-0.560546	0.309589	1.2271	-0.407155	0.688174	FALSE	FALSE	0.498609	0.0214274	TRUE	FALSE	0.816328	0.0897876	FALSE	FALSE	0.72186	2	1.5196	2	2.0564	2	0.59655	4	1.4586	4	2.2432
Q9BVA1;Q13885;K7ES63	Tubulin beta-2B chain;Tubulin beta-2A chain	TUBB2B	3	21	5	4	15	21	16	4	5	4	3	4	3	42.9	0	1.2421	13	1.9127	13	1.4319	13	0.693987	0.807091	-0.00450116	0.476926	0.570336	FALSE	FALSE	0.886622	0.0038362	TRUE	FALSE	0.401184	0.405605	FALSE	FALSE	2.1928	4	2.1615	4	1.0353	4	0.98981	4	1.5327	4	1.4696
Q9BVP2-2;Q9BVP2;C9JYH9;C9JZT7;B4DMU5	Guanine nucleotide-binding protein-like 3	GNL3	5	12	12	12	6	6	11	6	6	11	6	6	11	30.5	0	1.5128	16	2.329	16	1.5388	16	1.20114	1.40472	0.2499	0.939373	0.0502454	FALSE	FALSE	1.19998	0.00089624	TRUE	FALSE	0.372801	0.446443	FALSE	FALSE	3.6807	3	2.2629	3	0.81695	3	1.4401	5	2.397	5	1.4251
Q9BW92;U3KQG0;Q9BW92-2;F6S7Q7;U3KQ50	Threonine--tRNA ligase, mitochondrial	TARS2	5	8	8	8	7	7	4	7	7	4	7	7	4	12.7	0	0.76722	15	1.1874	15	1.626	15	-0.744627	-0.462308	0.444607	-0.299435	0.8406	FALSE	FALSE	0.215925	0.228949	FALSE	FALSE	0.601262	0.215576	FALSE	FALSE	0.68917	6	1.0398	6	1.7342	6	0.75319	6	1.2011	6	1.5846
Q9BX68	Histidine triad nucleotide-binding protein 2, mitochondrial	HINT2	1	3	3	3	3	2	1	3	2	1	3	2	1	31.3	0	1.8959	3	0.91642	3	0.78607	3	1.78178	-1.03041	-2.15416	-0.586959	0.385099	FALSE	FALSE	-0.478911	0.0491514	FALSE	TRUE	0.216177	0.663898	FALSE	FALSE	1.476	4	0.87838	4	0.72935	4	0.42904	2	0.75809	2	1.8052
Q9BXP5-5;Q9BXP5-4;Q9BXP5-2;Q9BXP5-3;Q9BXP5;H7C3A1;H7C1K0;H7C0U8;A0A0A0MSP6	Serrate RNA effector molecule homolog	SRRT	9	6	6	6	4	4	5	4	4	5	4	4	5	8.1	0	1.0956	4	1.871	4	2.0553	4	0.371161	0.740195	1.27225	0.308631	0.823136	FALSE	FALSE	1.00679	0.00179149	TRUE	FALSE	0.834438	0.0817891	FALSE	FALSE	0.85504	3	2.02	3	2.1347	3	1.5827	3	2.199	3	2.0029
Q9BXW7-2;Q9BXW7;A8MYZ9	Cat eye syndrome critical region protein 5	CECR5	3	7	7	7	2	5	7	2	5	7	2	5	7	25.4	0	0.76182	10	1.0847	10	1.3743	10	-0.769437	-0.660697	-0.151672	-0.163125	0.959173	FALSE	FALSE	0.252347	0.255102	FALSE	FALSE	0.435561	0.35989	FALSE	FALSE	1.2521	2	1.5796	2	1.3116	2	0.77444	3	1.0176	3	1.3418
Q9BY44-3;Q9BY44;F8WAE5;Q9BY44-4;C9IZE1;Q9BY44-2;H7C5Q3;H7C5R5;F8WF18;F8WAT3	Eukaryotic translation initiation factor 2A;Eukaryotic translation initiation factor 2A, N-terminally processed	EIF2A	10	8	8	8	5	4	7	5	4	7	5	4	7	19.3	0	1.7705	7	1.8925	7	1.1006	7	1.60576	0.77487	-0.947747	0.865733	0.0853787	FALSE	FALSE	0.709866	0.102366	FALSE	FALSE	-0.187438	0.713136	FALSE	FALSE	1.3797	6	0.80714	6	0.54318	6	2.823	3	2.9167	3	1.0441
Q9BYN8	28S ribosomal protein S26, mitochondrial	MRPS26	1	2	2	2	2	2	2	2	2	2	2	2	2	13.2	0	0.78295	4	2.5134	4	2.9579	4	-0.673339	1.63596	2.55825	0.140622	0.959173	FALSE	FALSE	1.3305	0.000669214	TRUE	FALSE	1.16132	0.0104123	TRUE	FALSE	1.5696	2	2.5618	2	1.6322	2	0.96801	4	2.6467	4	2.8087
Q9BZE4;Q9BZE4-2;Q9BZE4-3;Q5T3R7	Nucleolar GTP-binding protein 1	GTPBP4	4	14	14	14	12	8	8	12	8	8	12	8	8	26.5	0	1.4279	18	2.0427	18	1.6625	18	1.05257	1.00665	0.523024	0.407439	0.688174	FALSE	FALSE	1.08616	0.00442497	TRUE	FALSE	0.595847	0.219495	FALSE	FALSE	0.90355	7	2.7526	7	2.583	7	1.4667	5	2.3448	5	1.6587
Q9BZH6;S4R3Z0	WD repeat-containing protein 11	WDR11	2	3	3	3	1	2	3	1	2	3	1	2	3	3.2	0	0.89137	3	1.0158	3	1.1209	3	-0.217798	-0.80462	-0.882236	0.300155	0.898094	FALSE	FALSE	0.142354	0.561789	FALSE	FALSE	-0.379193	0.530487	FALSE	FALSE	NA	1	NA	1	NA	1	0.93456	2	1.2604	2	0.93619
Q9GZS3;H0YMF9;H0YL19;H0YN81;H0YM76	WD repeat-containing protein 61;WD repeat-containing protein 61, N-terminally processed	WDR61	5	4	4	4	2	3	4	2	3	4	2	3	4	17.4	0	0.8851	5	1.0871	5	1.1771	5	-0.242593	-0.65585	-0.706876	-0.106067	0.959173	FALSE	FALSE	-0.0211629	0.906972	FALSE	FALSE	0.097375	0.865961	FALSE	FALSE	1.0514	2	1.0941	2	0.98725	2	0.85074	3	0.97321	3	1.1716
Q9H089;F8WFC6;H7C2X7	Large subunit GTPase 1 homolog	LSG1	3	6	6	6	4	5	2	4	5	2	4	5	2	9.6	0	1.3736	3	3.0857	3	1.9658	3	0.952841	2.25853	1.11497	0.382266	0.819155	FALSE	FALSE	0.897264	0.0235046	TRUE	FALSE	0.994912	0.0897876	FALSE	FALSE	1.4915	3	2.4428	3	1.7505	3	1.139	4	1.4201	4	2.269
Q9H0A0;A0A087WV29;Q9H0A0-2;E9PJN6;E9PMU0	N-acetyltransferase 10	NAT10	5	12	12	12	10	11	8	10	11	8	10	11	8	13.9	0	1.0753	17	1.5167	17	1.5331	17	0.323052	0.103078	0.236791	0.0116445	0.991933	FALSE	FALSE	0.446526	0.0924233	FALSE	FALSE	0.448261	0.351954	FALSE	FALSE	0.74686	5	1.6299	5	2.2012	5	1.1576	8	1.6472	8	1.4695
Q9H0C8;F8SNU7;H7C2I8;E9PC05	Integrin-linked kinase-associated serine/threonine phosphatase 2C	ILKAP	4	3	3	3	2	1	3	2	1	3	2	1	3	8.4	0	1.024	4	1.5861	4	1.294	4	0.19731	0.238859	-0.367481	0.368811	0.838243	FALSE	FALSE	0.859641	0.0115589	TRUE	FALSE	0.36924	0.541983	FALSE	FALSE	2.3198	2	2.0123	2	0.82767	2	NA	1	NA	1	NA
Q9H0D6;Q9H0D6-2	5-3 exoribonuclease 2	XRN2	2	13	13	13	6	9	11	6	9	11	6	9	11	17.3	0	1.4297	16	2.2081	16	1.6203	16	1.05581	1.24294	0.432202	0.518663	0.491883	FALSE	FALSE	1.14423	0.00118215	TRUE	FALSE	0.564149	0.249931	FALSE	FALSE	1.1228	5	2.3913	5	1.8053	5	1.1994	6	2.2081	6	1.6869
Q9H0S4;Q9H0S4-2;F5H1N9	Probable ATP-dependent RNA helicase DDX47	DDX47	3	7	7	7	5	6	6	5	6	6	5	6	6	19.8	0	1.3041	14	2.128	14	1.8762	14	0.819282	1.1308	0.950184	0.427865	0.659147	FALSE	FALSE	1.00351	0.00181381	TRUE	FALSE	0.648549	0.187702	FALSE	FALSE	1.8223	4	1.7836	4	0.99551	4	1.3041	6	2.128	6	1.8762
Q9H2M9	Rab3 GTPase-activating protein non-catalytic subunit	RAB3GAP2	1	6	6	6	4	3	4	4	3	4	4	3	4	5.2	0	0.90095	7	1.0694	7	1.3045	7	-0.180248	-0.691851	-0.338512	-0.159132	0.959173	FALSE	FALSE	-0.0442292	0.831387	FALSE	FALSE	0.167471	0.749873	FALSE	FALSE	0.80974	4	0.78855	4	1.0844	4	0.73146	4	0.9749	4	1.4113
Q9H2P0;A0A2R8Y6X0;E9PQK8;A0A2R8Y469;A0A2R8YCL6	Activity-dependent neuroprotector homeobox protein	ADNP	5	7	7	7	6	6	6	6	6	6	6	6	6	9.5	0	1.0864	9	2.5089	9	2.0113	9	0.349469	1.63052	1.1958	0.00629969	0.994099	FALSE	FALSE	0.852856	0.00614002	TRUE	FALSE	0.847374	0.0810945	FALSE	FALSE	1.0019	4	2.3635	4	2.1724	4	0.85066	7	1.5739	7	1.8672
Q9H2W6	39S ribosomal protein L46, mitochondrial	MRPL46	1	2	2	2	2	2	2	2	2	2	2	2	2	9.7	0	1.4245	4	1.8283	4	1.5984	4	1.04644	0.670132	0.384132	0.438939	0.640941	FALSE	FALSE	0.776328	0.00473653	TRUE	FALSE	0.536391	0.274077	FALSE	FALSE	1.9468	3	1.9445	3	0.91878	3	1.0015	3	1.686	3	1.6013
Q9H307	Pinin	PNN	1	4	4	4	3	3	4	3	3	4	3	3	4	6.6	0	1.7218	5	1.3281	5	0.74049	5	1.53401	-0.216722	-2.36827	0.166132	0.959173	FALSE	FALSE	0.834145	0.0131477	TRUE	FALSE	0.4466	0.353086	FALSE	FALSE	0.65959	3	1.9615	3	2.7765	3	1.2298	4	2.3673	4	1.3301
Q9H3N1;G3V448	Thioredoxin-related transmembrane protein 1	TMX1	2	3	3	3	2	3	2	2	3	2	2	3	2	11.8	0	0.80192	7	1.1877	7	1.5348	7	-0.589249	-0.461754	0.240706	-0.0390128	0.978786	FALSE	FALSE	0.167655	0.330839	FALSE	FALSE	0.216256	0.663898	FALSE	FALSE	1.63	3	1.0758	3	0.67958	3	0.70566	3	1.0777	3	1.5365
Q9H3P7	Golgi resident protein GCP60	ACBD3	1	2	2	2	0	2	2	0	2	2	0	2	2	7	0	0.70112	5	1.0397	5	1.5192	5	-1.06109	-0.753619	0.204618	-0.585596	0.568399	FALSE	FALSE	0.0698435	0.759374	FALSE	FALSE	0.640331	0.286324	FALSE	FALSE	NA	0	NA	0	NA	0	0.63335	4	1.0596	4	1.5992
Q9H3U1-2;A0A1W2PNX8;Q9H3U1;Q9H3U1-3	Protein unc-45 homolog A	UNC45A	4	8	8	8	8	6	2	8	6	2	8	6	2	11.4	0	0.83973	10	1.2547	10	1.416	10	-0.427422	-0.341404	-0.0445264	-0.0279684	0.982913	FALSE	FALSE	0.377764	0.065226	FALSE	FALSE	0.354758	0.468773	FALSE	FALSE	0.87788	7	1.1025	7	1.3311	7	0.80325	3	1.4083	3	1.4878
Q9H4L4;A0A087X0R7;J3QL36;J3KSF5;J3QRE4;A0A087WV50	Sentrin-specific protease 3	SENP3	6	5	5	5	4	5	2	4	5	2	4	5	2	12.2	0	0.98993	7	2.04	7	2.0201	7	0.11027	1.00264	1.21122	0.0475617	0.97733	FALSE	FALSE	1.12746	0.00126966	TRUE	FALSE	1.12816	0.0141898	TRUE	FALSE	1.2152	5	2.3294	5	1.8849	5	0.97181	6	2.2701	6	2.2899
Q9H583;Q5T3Q7;Q6P664	HEAT repeat-containing protein 1;HEAT repeat-containing protein 1, N-terminally processed	HEATR1	3	25	25	25	18	19	14	18	19	14	18	19	14	14.6	0	1.1651	31	1.9827	31	1.7016	31	0.529369	0.916173	0.605141	0.0534179	0.97733	FALSE	FALSE	0.713305	0.0377977	TRUE	FALSE	0.729862	0.13346	FALSE	FALSE	0.52661	10	2.091	10	3.4626	10	1.5002	14	2.0925	14	1.6407
Q9H8H0;J3QR28;J3QLQ6;Q9H8H0-2;J3QKV1	Nucleolar protein 11	NOL11	5	9	9	9	9	7	7	9	7	7	9	7	7	15.4	0	1.2215	17	1.9905	17	1.5486	17	0.650968	0.928089	0.272325	0.151029	0.959173	FALSE	FALSE	0.802614	0.0444873	TRUE	FALSE	0.5614	0.252983	FALSE	FALSE	0.65305	7	2.401	7	3.3352	7	1.6288	5	2.3514	5	1.4307
Q9H9A6	Leucine-rich repeat-containing protein 40	LRRC40	1	6	6	6	1	3	6	1	3	6	1	3	6	10.6	0	0.86258	7	1.6247	7	1.7714	7	-0.33312	0.311831	0.747148	-0.146054	0.959173	FALSE	FALSE	0.771549	0.0182163	TRUE	FALSE	0.802978	0.185515	FALSE	FALSE	NA	1	NA	1	NA	1	0.84175	2	1.5048	2	1.7184
Q9H9B4;S4R2X2;D6RFI0;D6RDG7;D6RAE9	Sideroflexin-1	SFXN1	5	11	11	11	7	9	11	7	9	11	7	9	11	47.5	0	0.79743	35	1.1225	35	1.3402	35	-0.608971	-0.585574	-0.241735	-0.152706	0.959173	FALSE	FALSE	0.185709	0.368649	FALSE	FALSE	0.366901	0.454446	FALSE	FALSE	1.3846	12	1.4551	12	1.1153	12	0.76741	11	1.0434	11	1.394
Q9H9J2	39S ribosomal protein L44, mitochondrial	MRPL44	1	3	3	3	0	3	2	0	3	2	0	3	2	11.4	0	0.85921	6	1.9309	6	2.0655	6	-0.34687	0.835831	1.28973	-0.047224	0.978786	FALSE	FALSE	1.19612	0.00380326	TRUE	FALSE	1.05891	0.0763046	FALSE	FALSE	NA	0	NA	0	NA	0	1.0709	3	2.5117	3	2.1114
Q9H9Y6;Q9H9Y6-3;Q9H9Y6-5;Q9H9Y6-2;Q9H9Y6-4;C9JJG2;C9JS83;F8WDS4;F8WAK7;F8WBB9;F8WCS3	DNA-directed RNA polymerase I subunit RPA2	POLR1B	11	7	7	7	6	4	5	6	4	5	6	4	5	7	0	0.93776	8	1.7885	8	1.8729	8	-0.039592	0.603338	0.943966	0.0941967	0.959173	FALSE	FALSE	0.918871	0.00262329	TRUE	FALSE	0.814293	0.0897876	FALSE	FALSE	0.81193	3	1.6985	3	2.0425	3	1.0141	5	1.891	5	1.7463
Q9HB71;B2ZWH1;Q9HB71-2;Q9HB71-3	Calcyclin-binding protein	CACYBP	4	2	2	2	2	2	1	2	2	1	2	2	1	8.8	0	0.86635	3	0.64448	3	0.57426	3	-0.317801	-1.80243	-3.27956	-0.10677	0.959173	FALSE	FALSE	-0.167821	0.332909	FALSE	FALSE	-0.134687	0.798179	FALSE	FALSE	1.3382	2	0.87748	2	0.56261	2	0.74052	3	0.82669	3	1.1164
Q9HC07;V9GY93;Q9HC07-2;D6RBL0;D6RD79	Transmembrane protein 165	TMEM165	5	3	3	3	1	2	3	1	2	3	1	2	3	19.4	0	0.9143	4	0.9184	4	0.96081	4	-0.128583	-1.02568	-1.43464	0.0488689	0.97733	FALSE	FALSE	0.0978739	0.660408	FALSE	FALSE	-0.014867	0.98712	FALSE	FALSE	1.3629	2	1.4039	2	1.0301	2	0.84298	2	0.85512	2	1.06
Q9HCC0;Q9HCC0-2;D6RD67;D6RDF7;A0A0G2JM88;D6R9R1	Methylcrotonoyl-CoA carboxylase beta chain, mitochondrial	MCCC2	6	4	4	4	2	3	4	2	3	4	2	3	4	9.8	0	0.86325	6	1.4424	6	1.5865	6	-0.330393	-0.0356663	0.357735	0.167361	0.959173	FALSE	FALSE	0.568331	0.0116591	TRUE	FALSE	0.552635	0.259929	FALSE	FALSE	1.9338	3	1.5671	3	1.1268	3	0.83054	3	1.4146	3	1.6522
Q9NR30;Q9NR30-2	Nucleolar RNA helicase 2	DDX21	2	20	20	18	16	18	15	16	18	15	14	16	13	30.3	0	1.6506	47	2.0412	47	1.2646	47	1.42538	1.00442	-0.449861	0.62281	0.340428	FALSE	FALSE	0.849361	0.0293787	TRUE	FALSE	0.27585	0.579093	FALSE	FALSE	1.0058	15	2.2334	15	2.3331	15	2.0184	16	2.5397	16	1.2864
Q9NRL2;Q9NRL2-2;A0A087WWN7	Bromodomain adjacent to zinc finger domain protein 1A	BAZ1A	3	8	8	8	3	7	2	3	7	2	3	7	2	7.1	0	1.2015	7	1.9008	7	1.3992	7	0.608502	0.78815	-0.0873085	0.200534	0.937119	FALSE	FALSE	0.767238	0.00558601	TRUE	FALSE	0.49467	0.312522	FALSE	FALSE	0.69133	2	1.5912	2	2.1558	2	1.2015	5	2.0058	5	1.3992
Q9NS69	Mitochondrial import receptor subunit TOM22 homolog	TOMM22	1	3	3	3	3	3	2	3	3	2	3	3	2	40.8	0	0.71126	10	0.95552	10	1.2761	10	-1.01065	-0.938782	-0.417411	-0.380916	0.740955	FALSE	FALSE	0.0254598	0.892444	FALSE	FALSE	0.269437	0.59036	FALSE	FALSE	1.0073	3	1.1487	3	0.96178	3	0.69491	3	0.93235	3	1.2309
Q9NSD9;Q9NSD9-2	Phenylalanine--tRNA ligase beta subunit	FARSB	2	6	6	6	3	4	5	3	4	5	3	4	5	10.4	0	1.1611	8	1.3797	8	1.195	8	0.520522	-0.133131	-0.652777	0.240114	0.907959	FALSE	FALSE	0.421529	0.0650083	FALSE	FALSE	0.182237	0.723732	FALSE	FALSE	1.7924	3	1.7118	3	0.95531	3	0.94216	4	1.2111	4	1.2635
Q9NSE4	Isoleucine--tRNA ligase, mitochondrial	IARS2	1	10	10	10	4	9	7	4	9	7	4	9	7	10.9	0	0.7105	14	1.4569	14	1.8002	14	-1.0144	-0.0137303	0.804117	-0.314573	0.813978	FALSE	FALSE	0.538295	0.0164174	TRUE	FALSE	0.782096	0.104757	FALSE	FALSE	0.63143	4	1.3211	4	1.9202	4	0.66523	7	1.4482	7	1.827
Q9NTI5-2;Q9NTI5;A9IYQ1;Q9NTI5-5	Sister chromatid cohesion protein PDS5 homolog B	PDS5B	4	6	6	6	2	4	4	2	4	4	2	4	4	7.3	0	1.0026	7	1.6538	7	1.606	7	0.142984	0.365707	0.400888	0.124116	0.959173	FALSE	FALSE	0.738642	0.01207	TRUE	FALSE	0.654883	0.185515	FALSE	FALSE	0.82816	2	1.4192	2	1.7796	2	1.0026	3	1.4599	3	1.6821
Q9NU22;Q5T795	Midasin	MDN1	2	8	8	8	3	6	3	3	6	3	3	6	3	1.9	0	0.7838	3	1.6699	3	1.9597	3	-0.669528	0.395108	1.104	0.089167	0.962405	FALSE	FALSE	1.11312	0.00141847	TRUE	FALSE	0.96492	0.0429804	TRUE	FALSE	0.89777	3	2.1568	3	1.9597	3	0.7133	4	1.9453	4	2.6946
Q9NUJ1;Q9NUJ1-2;Q9NUJ1-3	Mycophenolic acid acyl-glucuronide esterase, mitochondrial	ABHD10	3	4	4	4	4	4	3	4	4	3	4	4	3	20.3	0	1.0141	13	1.1435	13	0.9929	13	0.172321	-0.544925	-1.31688	0.178262	0.959173	FALSE	FALSE	0.0875257	0.674648	FALSE	FALSE	-0.076642	0.897226	FALSE	FALSE	1.6429	5	1.3524	5	0.7828	5	0.96212	5	0.91388	5	1.0372
Q9NUQ7;D6RGX2;D6R9J7;D6RB53;H0Y9B0;H0YA18;D6RA67	Ufm1-specific protease 2	UFSP2	7	4	4	4	1	2	4	1	2	4	1	2	4	11.7	0	0.60862	7	0.97551	7	1.494	7	-1.55805	-0.893376	0.145532	-0.789291	0.304499	FALSE	FALSE	-0.071829	0.754146	FALSE	FALSE	0.632787	0.290406	FALSE	FALSE	NA	1	NA	1	NA	1	0.52683	2	0.92867	2	1.6236
Q9NVH2-3;Q9NVH2-2;Q9NVH2;Q9NVH2-4;A0A087WYC2;A0A087WXK3	Integrator complex subunit 7	INTS7	6	6	6	6	3	6	4	3	6	4	3	6	4	8.6	0	0.91435	5	1.5803	5	1.749	5	-0.128391	0.227741	0.702194	-0.140499	0.959173	FALSE	FALSE	0.762062	0.0102959	TRUE	FALSE	0.835424	0.0817493	FALSE	FALSE	0.60695	2	1.3781	2	2.3473	2	0.91435	3	1.5803	3	1.749
Q9NVI7-2;H0Y2W2;Q9NVI7;Q9NVI7-3;Q5SV16	ATPase family AAA domain-containing protein 3A	ATAD3A	5	16	16	4	13	14	14	13	14	14	3	4	3	38.6	0	0.87487	49	3.4425	49	4.011	49	-0.283427	2.5906	3.63408	-0.133913	0.959173	FALSE	FALSE	1.76484	0.000311477	TRUE	FALSE	1.88644	3.23222e-06	TRUE	FALSE	0.97253	15	3.533	15	3.4214	15	0.73531	18	3.312	18	4.4655
Q9NVJ2;Q96BM9	ADP-ribosylation factor-like protein 8B;ADP-ribosylation factor-like protein 8A	ARL8B	2	2	2	2	2	2	1	2	2	1	2	2	1	9.7	0	0.75956	5	0.82635	5	1.0846	5	-0.779872	-1.2573	-1.00024	-0.204387	0.959173	FALSE	FALSE	-0.0970845	0.704884	FALSE	FALSE	0.101259	0.889953	FALSE	FALSE	1.0329	2	1.0867	2	1.0323	2	0.72927	2	0.80434	2	1.1147
Q9NVM9-2;Q9NVM9;F8VRX9;F5H5W1;F5H457	Protein asunder homolog	ASUN	5	2	2	2	2	2	0	2	2	0	2	2	0	3	0.00065232	0.68467	4	0.78202	4	1.3326	4	-1.14448	-1.37822	-0.262119	-0.503414	0.686209	FALSE	FALSE	-0.236639	0.315847	FALSE	FALSE	0.30385	0.61284	FALSE	FALSE	0.72766	2	0.92111	2	1.3326	2	0.68389	2	0.78202	2	1.1435
Q9NVN8	Guanine nucleotide-binding protein-like 3-like protein	GNL3L	1	5	5	5	4	3	3	4	3	3	4	3	3	12.4	0	1.2929	7	2.0346	7	1.7819	7	0.797095	0.994592	0.768024	0.485756	0.552051	FALSE	FALSE	1.19458	0.00126966	TRUE	FALSE	0.767333	0.113435	FALSE	FALSE	1.3438	4	2.6717	4	2.0729	4	1.2331	3	2.2057	3	1.9038
Q9NVP1;H7C452	ATP-dependent RNA helicase DDX18	DDX18	2	5	5	5	5	5	3	5	5	3	5	5	3	8.5	0	1.1629	9	1.8176	9	1.4189	9	0.524507	0.652318	-0.0371928	0.0126702	0.991933	FALSE	FALSE	0.544121	0.185821	FALSE	FALSE	0.488637	0.318459	FALSE	FALSE	0.48438	3	1.8688	3	3.3438	3	1.794	4	2.3413	4	1.3776
Q9NVV4;Q9NVV4-2;Q5T852	Poly(A) RNA polymerase, mitochondrial	MTPAP	3	6	6	6	5	3	5	5	3	5	5	3	5	11.9	0	1.036	8	2.5388	8	2.5069	8	0.227279	1.66648	1.97387	-0.0500147	0.97733	FALSE	FALSE	1.35824	0.00224395	TRUE	FALSE	1.28889	0.00356761	TRUE	FALSE	2.0425	3	3.6514	3	1.7612	3	0.52676	4	1.9064	4	2.9861
Q9NW13;Q9NW13-2;C9JE21;C9JAA9	RNA-binding protein 28	RBM28	4	7	7	7	6	6	4	6	6	4	6	6	4	10.3	0	1.4378	10	2.5425	10	1.1705	10	1.07034	1.6709	-0.727031	0.341288	0.786219	FALSE	FALSE	0.811061	0.0934324	FALSE	FALSE	0.335192	0.497401	FALSE	FALSE	0.78458	8	2.759	8	2.4642	8	2.1146	5	2.5983	5	1.2374
Q9NX20;E9PI14	39S ribosomal protein L16, mitochondrial	MRPL16	2	3	3	3	3	2	1	3	2	1	3	2	1	15.1	0	1.1236	3	1.5119	3	1.4512	3	0.436074	0.0934584	0.0428581	0.16463	0.959173	FALSE	FALSE	0.385171	0.18359	FALSE	FALSE	0.533815	0.35989	FALSE	FALSE	1.5904	3	1.0568	3	1.1178	3	0.78997	2	1.614	2	1.8751
Q9NXF1-2;Q9NXF1;A0A0A0MSR3	Testis-expressed sequence 10 protein	TEX10	3	9	9	9	7	6	5	7	6	5	7	6	5	12.3	0	0.6813	12	1.3012	12	1.7741	12	-1.16181	-0.261598	0.752528	-0.356138	0.779025	FALSE	FALSE	0.248866	0.197685	FALSE	FALSE	0.602829	0.215576	FALSE	FALSE	0.49046	5	1.0102	5	1.8624	5	0.84337	5	1.374	5	1.7972
Q9NXH9-2;Q9NXH9;K7EQQ8;K7EQY6;K7ENI9;K7EQU7	tRNA (guanine(26)-N(2))-dimethyltransferase	TRMT1	6	5	5	5	2	3	5	2	3	5	2	3	5	10.6	0	1.0176	5	2.6872	5	2.0327	5	0.181183	1.83888	1.23319	-0.153786	0.959173	FALSE	FALSE	0.740064	0.0632534	FALSE	FALSE	0.761035	0.114884	FALSE	FALSE	0.47542	2	0.90552	2	2.1863	2	0.94671	3	2.6872	3	1.876
Q9NY61;A0A087WTH8;A0A087WWS8	Protein AATF	AATF	3	4	4	4	4	3	2	4	3	2	4	3	2	9.6	0	0.82451	4	1.7262	4	2.0642	4	-0.49167	0.495739	1.28751	0.345619	0.781746	FALSE	FALSE	0.664338	0.080517	FALSE	FALSE	0.471785	0.331149	FALSE	FALSE	0.79517	4	2.0971	4	3.2555	4	1.6826	3	2.2309	3	1.4766
Q9NYH9	U3 small nucleolar RNA-associated protein 6 homolog	UTP6	1	4	4	4	1	2	4	1	2	4	1	2	4	8.2	0	1.4855	5	1.9609	5	1.5213	5	1.15429	0.88262	0.209498	0.188556	0.959173	FALSE	FALSE	1.14388	0.00413122	TRUE	FALSE	1.01899	0.0827179	FALSE	FALSE	NA	1	NA	1	NA	1	1.9186	2	2.3929	2	1.3818
Q9NYU2-2;Q9NYU2	UDP-glucose:glycoprotein glucosyltransferase 1	UGGT1	2	6	6	6	1	4	3	1	4	3	1	4	3	4.9	0	0.97976	3	1.5934	3	1.5223	3	0.0837073	0.252795	0.211819	-0.0167463	0.991874	FALSE	FALSE	0.514971	0.0615553	FALSE	FALSE	0.370567	0.541078	FALSE	FALSE	NA	1	NA	1	NA	1	0.6272	5	1.2815	5	1.4448
Q9NZB2-4;Q9NZB2;Q9NZB2-6;A0A0C4DG79;Q9NZB2-2;Q9NZB2-5;A0A0C4DH52;Q5T035	Constitutive coactivator of PPAR-gamma-like protein 1	FAM120A	8	7	7	7	5	6	4	5	6	4	5	6	4	8.3	0	1.6975	9	1.5867	9	1.1094	9	1.49745	0.240007	-0.919201	0.751354	0.175071	FALSE	FALSE	0.61089	0.0114551	TRUE	FALSE	-0.0194903	0.979814	FALSE	FALSE	1.6542	4	1.6866	4	1.0885	4	1.3623	4	1.3316	4	1.1307
Q9P035-2;Q9P035;H3BRL8;H3BPZ1;H3BS72;H3BMZ1	Very-long-chain (3R)-3-hydroxyacyl-CoA dehydratase 3	PTPLAD1	6	5	5	5	2	4	5	2	4	5	2	4	5	15.6	0	1.078	12	1.807	12	1.9482	12	0.329503	0.634568	1.08321	0.0371512	0.978786	FALSE	FALSE	0.861612	0.00279303	TRUE	FALSE	0.814021	0.0897876	FALSE	FALSE	1.4446	4	1.7019	4	1.2472	4	0.85153	4	1.8829	4	2.0758
Q9P0M6;Q5SQT3	Core histone macro-H2A.2;Histone H2A	H2AFY2	2	8	6	6	3	8	7	2	6	5	2	6	5	29.8	0	1.1226	7	2.02	7	1.6957	7	0.433784	0.972736	0.592871	-0.149906	0.959173	FALSE	FALSE	0.472156	0.313725	FALSE	FALSE	0.410403	0.391402	FALSE	FALSE	1.2783	2	0.5787	2	0.44253	2	1.426	3	2.2897	3	1.3873
Q9P0U3-2;Q9P0U3;F8VRZ8	Sentrin-specific protease 1	SENP1	3	5	5	5	2	4	4	2	4	4	2	4	4	11.8	0	0.30712	3	0.51893	3	1.7183	3	-3.96046	-2.27761	0.63964	-1.03228	0.0235904	FALSE	TRUE	0.250903	0.281887	FALSE	FALSE	1.08946	0.0197623	TRUE	FALSE	0.42722	2	1.019	2	2.3851	2	0.5324	4	1.6396	4	2.2835
Q9P2E9-3;Q9P2E9;A0A087WVV2;F8W7S5;A0A087WU26;A2A2S5	Ribosome-binding protein 1	RRBP1	6	12	12	12	8	10	11	8	10	11	8	10	11	19.3	0	0.84843	12	1.1455	12	1.2904	11	-0.391218	-0.541093	-0.377467	0.0419389	0.978578	FALSE	FALSE	0.142246	0.512676	FALSE	FALSE	-0.0524388	0.929874	FALSE	FALSE	0.7952	4	1.3986	4	1.3993	3	0.81865	4	1.1184	4	1.3521
Q9P2I0;H0YJF4	Cleavage and polyadenylation specificity factor subunit 2	CPSF2	2	6	6	6	5	4	1	5	4	1	5	4	1	11.1	0	2.1004	5	2.1028	5	0.92678	5	2.04527	1.09465	-1.5639	1.12463	0.0598173	FALSE	FALSE	1.07689	0.0045205	TRUE	FALSE	-0.142585	0.831638	FALSE	FALSE	1.942	3	2.1028	3	0.92678	3	2.4482	4	2.1162	4	0.88548
Q9P2J5;Q9P2J5-2;Q9P2J5-3;A0A087WXY1	Leucine--tRNA ligase, cytoplasmic	LARS	4	22	22	22	15	15	19	15	15	19	15	15	19	22.2	0	1.0656	25	1.7602	25	1.6944	25	0.299743	0.554933	0.590162	0.273759	0.85747	FALSE	FALSE	0.845991	0.00625087	TRUE	FALSE	0.610125	0.209283	FALSE	FALSE	0.96295	9	1.6405	9	1.8211	9	0.90121	8	1.5144	8	1.7628
Q9P2R3;Q9P2R3-2;Q9P2R3-4;I3L3P8;K7EPT2	Ankyrin repeat and FYVE domain-containing protein 1	ANKFY1	5	4	4	4	3	4	4	3	4	4	3	4	4	3.8	0	1.0999	4	1.9278	4	1.6288	4	0.381236	0.830955	0.450684	0.614619	0.350943	FALSE	FALSE	1.31919	0.00154116	TRUE	FALSE	0.654916	0.185515	FALSE	FALSE	2.5079	3	3.1372	3	1.6256	3	0.94804	4	1.9278	4	1.7576
Q9UBF2;Q9UBF2-2	Coatomer subunit gamma-2	COPG2	2	8	7	7	7	5	5	6	4	4	6	4	4	10.7	0	0.81524	6	1.2649	6	1.2917	6	-0.531385	-0.323648	-0.373858	0.00950304	0.992812	FALSE	FALSE	0.343639	0.0705884	FALSE	FALSE	0.206906	0.6752	FALSE	FALSE	0.9238	6	1.2178	6	1.3103	6	0.86943	5	1.1996	5	1.2886
U3KQ56;Q9UBQ7	Glyoxylate reductase/hydroxypyruvate reductase	GRHPR	2	4	4	4	1	3	2	1	3	2	1	3	2	19.3	0	0.9122	6	1.0417	6	1.1766	6	-0.13666	-0.749404	-0.708399	-0.173015	0.959173	FALSE	FALSE	-0.016421	0.941906	FALSE	FALSE	0.255719	0.67442	FALSE	FALSE	NA	1	NA	1	NA	1	0.87781	3	1.0393	3	1.2069
Q9UBS4;H7C2Y5	DnaJ homolog subfamily B member 11	DNAJB11	2	2	2	2	2	2	2	2	2	2	2	2	2	7.5	0	0.85864	7	1.1393	7	1.0274	7	-0.349201	-0.552995	-1.19445	-0.0887709	0.962405	FALSE	FALSE	0.18515	0.368455	FALSE	FALSE	0.332589	0.501831	FALSE	FALSE	1.5762	3	1.4214	3	0.93875	3	0.82906	2	0.92779	2	1.2145
Q9UBU9;E9PIN3;Q9UBU9-2;B4E227;E9PQA4;E9PLA7;H0YDU0	Nuclear RNA export factor 1	NXF1	7	15	15	15	13	13	12	13	13	12	13	13	12	25	0	1.5936	29	2.7285	29	1.6741	29	1.33498	1.88517	0.547586	0.731646	0.192925	FALSE	FALSE	1.44475	0.000653319	TRUE	FALSE	0.600457	0.215861	FALSE	FALSE	1.2922	8	2.3671	8	1.7827	8	1.5772	11	2.8676	11	1.7301
Q9UBW7;Q9UBW7-2;A0A087X151	Zinc finger MYM-type protein 2	ZMYM2	3	6	6	6	4	5	3	4	5	3	4	5	3	5.4	0	0.89918	8	2.4811	8	2.5325	8	-0.187156	1.59671	2.00976	-0.118871	0.959173	FALSE	FALSE	1.28729	0.000684231	TRUE	FALSE	1.29605	0.00343537	TRUE	FALSE	0.91978	2	2.4112	2	2.6215	2	0.82711	4	2.4303	4	2.337
Q9UEY8-2;Q9UEY8	Gamma-adducin	ADD3	2	2	2	2	2	1	2	2	1	2	2	1	2	3.6	0	1.1295	7	1.0279	7	0.96038	7	0.449546	-0.778651	-1.43625	0.31951	0.80588	FALSE	FALSE	0.148772	0.486748	FALSE	FALSE	-0.181868	0.723849	FALSE	FALSE	1.0377	2	0.89547	2	0.86295	2	0.98809	3	1.0666	3	0.99701
Q9UG63;Q9UG63-2;C9JHK9;C9JZV3	ATP-binding cassette sub-family F member 2	ABCF2	4	11	11	11	8	7	7	8	7	7	8	7	7	16.7	0	1.1568	8	1.8898	8	1.6493	8	0.510979	0.770537	0.494866	0.248933	0.88997	FALSE	FALSE	0.796577	0.00768899	TRUE	FALSE	0.818902	0.0891707	FALSE	FALSE	0.82832	3	1.3365	3	2.0269	3	1.0455	8	1.9356	8	2.1629
Q9UHB9;Q9UHB9-4;Q9UHB9-2;Q9UHB9-3	Signal recognition particle subunit SRP68	SRP68	4	13	13	13	9	10	10	9	10	10	9	10	10	24.9	0	0.88692	20	1.7256	20	1.9358	20	-0.235377	0.494684	1.06065	0.0494385	0.97733	FALSE	FALSE	0.718464	0.00614002	TRUE	FALSE	0.765851	0.113435	FALSE	FALSE	0.82151	8	1.4408	8	1.9509	8	0.89956	7	1.7261	7	2.0501
Q9UHC7;Q9UHC7-3;Q9UHC7-2;Q9UHC7-4;C9J031;C9IY57;C9JYX8;C9IZP5;Q13434	E3 ubiquitin-protein ligase makorin-1	MKRN1	9	14	14	9	10	13	13	10	13	13	7	9	9	31.5	0	1.5474	20	2.6211	20	1.7852	20	1.25931	1.76329	0.77456	0.607301	0.35974	FALSE	FALSE	1.4432	0.000650066	TRUE	FALSE	0.783929	0.104708	FALSE	FALSE	1.5267	6	2.5426	6	1.5968	6	1.3205	7	3.0607	7	1.9946
Q9UHD8-7;Q9UHD8-2;Q9UHD8-5;Q9UHD8;Q9UHD8-3;K7EL40;Q9UHD8-4;Q9UHD8-9;Q9UHD8-8;K7EK18;K7ER52;K7EIE4;K7EQD7;K7EIR4;K7EKN4;K7EN52;K7ENQ5;K7EJZ2;K7ELJ9;K7ER14;K7ERG1;K7EQ08;K7EJV0;K7EJ51;K7EPY1;K7ENL0;K7EJL9	Septin-9	SEPT9	27	7	7	7	7	6	5	7	6	5	7	6	5	15.3	0	0.98058	9	1.6477	9	1.4823	9	0.0858593	0.354492	0.11776	0.190051	0.94883	FALSE	FALSE	0.63068	0.0113148	TRUE	FALSE	0.502753	0.305053	FALSE	FALSE	0.97935	4	1.3119	4	1.4809	4	0.964	3	1.7071	3	1.8768
Q9UIG0-2;Q9UIG0	Tyrosine-protein kinase BAZ1B	BAZ1B	2	5	5	5	2	4	3	2	4	3	2	4	3	5.1	0	1.0239	3	1.5939	3	1.3782	3	0.197059	0.253747	-0.141514	0.358694	0.845017	FALSE	FALSE	-0.00291638	0.993967	FALSE	FALSE	-0.177725	0.782738	FALSE	FALSE	NA	1	NA	1	NA	1	1.439	4	1.6933	4	1.3682
Q9UJS0;Q9UJS0-2;R4GN64	Calcium-binding mitochondrial carrier protein Aralar2	SLC25A13	3	23	23	18	18	21	22	18	21	22	14	17	17	45.5	0	0.81863	80	1.0311	80	1.2169	80	-0.516809	-0.771835	-0.587681	-0.225431	0.917814	FALSE	FALSE	0.0221752	0.91305	FALSE	FALSE	0.261945	0.599314	FALSE	FALSE	0.66118	19	0.84211	19	1.242	19	0.8183	29	1.0295	29	1.2583
Q9UJZ1;A0A087WYB4;Q9UJZ1-2;F2Z2I8	Stomatin-like protein 2, mitochondrial	STOML2	4	8	8	8	6	8	7	6	8	7	6	8	7	30.3	0	0.64516	15	1.232	15	1.7774	15	-1.35326	-0.381444	0.759092	-0.223736	0.917814	FALSE	FALSE	0.340371	0.0859202	FALSE	FALSE	0.61081	0.208911	FALSE	FALSE	1.543	3	1.4661	3	1.0188	3	0.6451	7	1.232	7	1.7374
Q9UKF6;G5E9W3	Cleavage and polyadenylation specificity factor subunit 3	CPSF3	2	5	5	5	4	3	3	4	3	3	4	3	3	9.4	0	2.3607	3	2.2629	3	0.82871	3	2.3458	1.31734	-1.96481	0.433545	0.645626	FALSE	FALSE	0.300927	0.0975654	FALSE	FALSE	0.0011801	0.999643	FALSE	FALSE	1.8539	4	1.2776	4	0.96469	4	1.2026	3	1.2689	3	1.083
Q9UKN8;F2Z356	General transcription factor 3C polypeptide 4	GTF3C4	2	12	12	12	6	12	7	6	12	7	6	12	7	20.7	0	0.93752	14	1.7061	14	1.7237	14	-0.0404911	0.460194	0.650723	-0.028848	0.982913	FALSE	FALSE	0.670367	0.0101736	TRUE	FALSE	0.648607	0.187702	FALSE	FALSE	0.71419	4	1.317	4	1.8137	4	0.8804	5	1.6803	5	1.8426
Q9UL25	Ras-related protein Rab-21	RAB21	1	5	5	5	4	5	4	4	5	4	4	5	4	31.6	0	0.786	18	0.97484	18	1.2269	18	-0.659683	-0.894882	-0.558346	-0.331686	0.801983	FALSE	FALSE	-0.047547	0.792061	FALSE	FALSE	0.251926	0.609605	FALSE	FALSE	1.0167	6	1.0296	6	0.99707	6	0.7146	7	0.86528	7	1.2983
Q9ULX6;Q9ULX6-2;M0R1Y5;M0R010;M0QYT7;V9GZ50	A-kinase anchor protein 8-like	AKAP8L	6	3	3	3	2	3	3	2	3	3	2	3	3	8.5	0	1.9718	5	2.7748	5	2.3253	5	1.88275	1.93623	1.70824	0.809921	0.122813	FALSE	FALSE	1.66428	0.000542691	TRUE	FALSE	0.871198	0.0750224	FALSE	FALSE	1.1798	3	2.7748	3	1.9449	3	1.7429	3	3.05	3	2.3253
Q9UMS4;F5GY56;H0YGF3;H0YGZ5	Pre-mRNA-processing factor 19	PRPF19	4	7	7	7	6	5	5	6	5	5	6	5	5	21	0	1.1621	13	1.5746	13	1.5536	13	0.522737	0.216775	0.283712	0.229065	0.917814	FALSE	FALSE	0.686329	0.0124902	TRUE	FALSE	0.459634	0.341718	FALSE	FALSE	1.9663	4	1.3751	4	0.75432	4	1.1621	5	2.0638	5	1.5536
Q9UNF1;Q5H909;Q9UNF1-2;Q5H907;A0A087X070;G5E9N2;Q12816-5;Q12816-2;Q9Y5V3;Q9Y5V3-2;Q12816-3;Q12816-4;Q12816	Melanoma-associated antigen D2	MAGED2	13	5	5	5	3	3	3	3	3	3	3	3	3	14.4	0	1.2162	6	2.1747	6	1.6313	6	0.639783	1.19668	0.456102	0.41835	0.678546	FALSE	FALSE	1.13535	0.00124549	TRUE	FALSE	0.442436	0.357633	FALSE	FALSE	1.2162	2	2.4175	2	1.6313	2	0.97869	3	2.0931	3	1.947
Q9UNX4;Q6PDA5	WD repeat-containing protein 3	WDR3	2	8	8	8	5	6	3	5	6	3	5	6	3	10.9	0	1.0362	7	1.7675	7	1.4214	7	0.227776	0.567493	-0.0308827	-0.0422748	0.978578	FALSE	FALSE	0.36544	0.331774	FALSE	FALSE	0.523601	0.286074	FALSE	FALSE	0.61812	5	1.7776	5	3.2223	5	1.4299	3	1.8426	3	1.4214
Q9UQ80;Q9UQ80-2;F8VR77;H0YIN7;F8W0A3;F8VZ69	Proliferation-associated protein 2G4	PA2G4	6	20	20	20	15	19	17	15	19	17	15	19	17	47.7	0	0.85981	45	0.99012	45	1.1563	45	-0.344418	-0.860774	-0.770782	-0.11887	0.959173	FALSE	FALSE	0.0285835	0.893535	FALSE	FALSE	0.129459	0.806326	FALSE	FALSE	1.3233	14	1.3044	14	0.91555	14	0.74998	16	0.90316	16	1.2085
Q9UQE7	Structural maintenance of chromosomes protein 3	SMC3	1	22	22	22	11	18	13	11	18	13	11	18	13	21.9	0	1.0529	23	1.5109	23	1.4866	23	0.268902	0.0914504	0.127992	-0.124303	0.959173	FALSE	FALSE	0.483406	0.0552791	FALSE	FALSE	0.604615	0.214729	FALSE	FALSE	0.62522	5	1.5109	5	2.2946	5	0.99647	10	1.7318	10	1.7406
Q9UQR0;H0Y6S1;Q9UQR0-2	Sex comb on midleg-like protein 2	SCML2	3	5	5	5	5	5	3	5	5	3	5	5	3	11	0	0.81364	11	1.8344	11	2.0123	11	-0.538286	0.68024	1.19756	-0.101662	0.959173	FALSE	FALSE	0.814182	0.00361229	TRUE	FALSE	0.886433	0.0711768	FALSE	FALSE	0.7763	4	1.7077	4	2.0891	4	0.77306	4	1.6295	4	2.0823
Q9Y223-4;Q9Y223-3;Q9Y223;Q9Y223-2;Q9Y223-5	Bifunctional UDP-N-acetylglucosamine 2-epimerase/N-acetylmannosamine kinase;UDP-N-acetylglucosamine 2-epimerase (hydrolyzing);N-acetylmannosamine kinase	GNE	5	3	3	3	3	2	3	3	2	3	3	2	3	6.2	0	1.0114	5	1.4376	5	1.2747	5	0.165463	-0.0429765	-0.421346	0.0174182	0.990825	FALSE	FALSE	0.273077	0.147298	FALSE	FALSE	0.230502	0.642061	FALSE	FALSE	0.95245	3	1.3798	3	1.3092	3	0.86669	2	1.1834	2	1.4163
Q9Y224;H0YJB9;G3V4C6	UPF0568 protein C14orf166	C14orf166	3	3	3	3	3	2	2	3	2	2	3	2	2	18.9	0	1.8369	4	0.97654	4	0.53447	4	1.70046	-0.891061	-3.53695	0.616262	0.348802	FALSE	FALSE	0.452152	0.197209	FALSE	FALSE	-0.150165	0.77664	FALSE	FALSE	1.8333	6	0.74874	5	0.42344	5	2.1142	3	1.8843	3	0.90853
Q9Y230;Q9Y230-2;M0R0Y3;X6R2L4;M0QXI6;M0R0Z0;A0A1W2PS48	RuvB-like 2	RUVBL2	7	14	14	14	12	11	11	12	11	11	12	11	11	33.7	0	1.1987	20	1.6198	20	1.5519	20	0.602501	0.302665	0.279845	0.110732	0.959173	FALSE	FALSE	0.755034	0.00600785	TRUE	FALSE	0.596393	0.219291	FALSE	FALSE	1.6122	8	1.9866	8	1.1333	8	0.8601	6	1.6248	6	1.8129
Q9Y263;E5RIM3;H0YBW4;H0YC16;H0YAU9	Phospholipase A-2-activating protein	PLAA	5	9	9	9	8	8	5	8	8	5	8	8	5	16.9	0	0.92182	12	1.5908	12	1.7173	12	-0.0998109	0.247839	0.637583	0.0943968	0.959173	FALSE	FALSE	0.619903	0.0114551	TRUE	FALSE	0.634099	0.194605	FALSE	FALSE	0.90112	5	1.3354	5	1.686	5	0.84206	4	1.5581	4	1.8647
Q9Y265;Q9Y265-2;H7C4G5;E7ETR0;J3QLR1;H7C4I3	RuvB-like 1	RUVBL1	6	7	7	7	7	5	7	7	5	7	7	5	7	23.5	0	1.1194	16	1.8415	16	1.7027	16	0.426441	0.691964	0.607423	0.271238	0.85747	FALSE	FALSE	0.853737	0.00285659	TRUE	FALSE	0.552356	0.259929	FALSE	FALSE	1.8966	6	1.8757	6	0.9559	6	1.0933	5	1.8588	5	1.718
Q9Y277;Q9Y277-2;E5RK27;E5RFP6;E5RJN6;E5RHZ6	Voltage-dependent anion-selective channel protein 3	VDAC3	6	3	3	3	3	3	2	3	3	2	3	3	2	15.5	0	1.3799	6	1.4884	6	1.2379	6	0.964611	0.0459167	-0.526352	0.389837	0.730867	FALSE	FALSE	0.601707	0.0197463	TRUE	FALSE	0.388907	0.424394	FALSE	FALSE	2.0103	3	1.4442	3	0.78213	3	1.0394	4	1.2612	4	1.2878
Q9Y285-2;Q9Y285;K7ER00;K7ER16;K7EK06;K7EPH2	Phenylalanine--tRNA ligase alpha subunit	FARSA	6	4	4	4	3	4	3	3	4	3	3	4	3	9	0	0.86463	9	1.3315	9	1.405	9	-0.324782	-0.211115	-0.0724807	0.0750733	0.972729	FALSE	FALSE	0.496301	0.0317303	TRUE	FALSE	0.378542	0.441445	FALSE	FALSE	1.6513	3	1.7052	3	1.0114	3	0.81001	4	1.2127	4	1.4615
Q9Y291;C9JBY7	28S ribosomal protein S33, mitochondrial	MRPS33	2	3	3	3	3	2	3	3	2	3	3	2	3	28.3	0	1.3402	5	3.8854	5	2.9893	5	0.889521	2.95789	2.59555	0.128889	0.959173	FALSE	FALSE	1.68297	0.00037777	TRUE	FALSE	1.58133	0.00019578	TRUE	FALSE	1.3906	4	3.3571	4	2.3701	4	0.93454	3	3.304	3	3.6127
Q9Y2A7;Q9Y2A7-2	Nck-associated protein 1	NCKAP1	2	4	4	4	2	3	2	2	3	2	2	3	2	4.5	0	0.88727	5	1.2611	5	1.4463	5	-0.233991	-0.330246	0.0309107	-0.126814	0.959173	FALSE	FALSE	0.211432	0.281887	FALSE	FALSE	0.342783	0.488878	FALSE	FALSE	0.93892	2	1.314	2	1.5136	2	0.85459	3	1.2432	3	1.4463
Q9Y2L1;G3V1J5;Q9Y2L1-2;F2Z2C0	Exosome complex exonuclease RRP44	DIS3	4	12	12	12	10	11	9	10	11	9	10	11	9	15.1	0	0.96635	27	1.5605	27	1.6081	27	0.0482571	0.189477	0.405504	0.176718	0.959173	FALSE	FALSE	0.663266	0.00953234	TRUE	FALSE	0.481437	0.324817	FALSE	FALSE	0.85388	9	1.4068	9	1.6761	9	0.87914	9	1.5114	9	1.662
Q9Y2P8;Q5VZU2;Q5VZU3;Q9Y2P8-2	RNA 3-terminal phosphate cyclase-like protein	RCL1	4	3	3	3	0	2	3	0	2	3	0	2	3	9.4	0	1.031	4	1.7855	4	1.9867	4	0.214835	0.598243	1.15233	0.060268	0.97733	FALSE	FALSE	0.8801	0.00888338	TRUE	FALSE	1.07939	0.073011	FALSE	FALSE	NA	0	NA	0	NA	0	1.3526	2	1.7855	2	1.3106
Q9Y2Q9;H0YAT2;E5RGC7;E5RFH3;H7C5V3;E5RFT8;E5RK86;H0YC42	28S ribosomal protein S28, mitochondrial	MRPS28	8	4	4	4	4	3	3	4	3	3	4	3	3	28.3	0	0.93343	8	2.7285	8	3.0854	8	-0.0558483	1.88517	2.70732	0.0510374	0.97733	FALSE	FALSE	1.51408	0.000653319	TRUE	FALSE	1.42925	0.00115727	TRUE	FALSE	1.489	4	3.2724	4	2.0428	4	0.86248	4	2.9589	4	3.4615
Q9Y2U8	Inner nuclear membrane protein Man1	LEMD3	1	8	8	8	4	8	5	4	8	5	4	8	5	13.7	0	1.2752	7	2.3033	7	1.8493	7	0.761637	1.37104	0.899172	0.137063	0.959173	FALSE	FALSE	1.093	0.00181141	TRUE	FALSE	0.969554	0.0421201	TRUE	FALSE	1.1554	3	2.2675	3	1.9273	3	0.77171	10	1.7674	10	2.3759
Q9Y2W1	Thyroid hormone receptor-associated protein 3	THRAP3	1	5	5	5	4	4	4	4	4	4	4	4	4	6.9	0	0.79151	8	1.0474	8	1.4	8	-0.635145	-0.737437	-0.0852596	-0.298839	0.841018	FALSE	FALSE	0.05816	0.738623	FALSE	FALSE	0.254491	0.606733	FALSE	FALSE	0.49608	3	0.97017	3	1.5602	3	0.70306	3	1.075	3	1.4099
Q9Y2X0-2;Q9Y2X0-3;Q9Y2X0;K7EKS6;U3KQB4;B9TWZ6;U3KQ43;Q9Y2X0-5;Q9Y2X0-4;A0A0J9YYC6;A0A0J9YXE6;A0A0J9YXA0	Mediator of RNA polymerase II transcription subunit 16	MED16	12	3	3	3	2	3	3	2	3	3	2	3	3	4.6	0	0.86149	7	1.2914	7	1.3412	7	-0.337561	-0.278177	-0.239061	-0.0111324	0.991933	FALSE	FALSE	0.373587	0.0839187	FALSE	FALSE	0.436765	0.35989	FALSE	FALSE	0.73998	2	1.0697	2	1.3123	2	0.8341	3	1.2914	3	1.7247
Q9Y2X3;H7BZ72	Nucleolar protein 58	NOP58	2	7	7	7	6	6	5	6	6	5	6	6	5	19.7	0	1.2535	17	2.0183	17	1.3657	17	0.717488	0.970181	-0.174173	0.188673	0.95078	FALSE	FALSE	0.635157	0.0983512	FALSE	FALSE	0.423818	0.375608	FALSE	FALSE	0.80139	7	1.9979	7	2.8199	7	1.5804	6	2.2883	6	1.3811
Q9Y2Z0-2;Q9Y2Z0	Suppressor of G2 allele of SKP1 homolog	SUGT1	2	2	2	2	1	1	2	1	1	2	1	1	2	7.8	0	0.88918	5	1.55	5	1.7868	5	-0.226438	0.168988	0.777725	-0.213179	0.959173	FALSE	FALSE	0.706721	0.0200948	TRUE	FALSE	0.914672	0.121976	FALSE	FALSE	NA	1	NA	1	NA	1	0.74243	2	1.5223	2	2.0504
Q9Y399;Q5T8A0	28S ribosomal protein S2, mitochondrial	MRPS2	2	6	6	6	3	6	3	3	6	3	3	6	3	26.7	0	0.93934	9	2.6127	9	2.91	9	-0.0336789	1.75355	2.50057	0.0848813	0.965024	FALSE	FALSE	1.45177	0.000626918	TRUE	FALSE	1.38967	0.0014779	TRUE	FALSE	1.4964	3	2.6127	3	1.7975	3	0.84876	4	3.0216	4	3.439
Q9Y3B7;Q9Y3B7-2;Q9Y3B7-3;H0YCD5;E9PQB6	39S ribosomal protein L11, mitochondrial	MRPL11	5	5	5	5	4	4	5	4	4	5	4	4	5	34.9	0	1.0948	10	1.638	10	1.8085	10	0.369282	0.336574	0.820366	0.443797	0.632342	FALSE	FALSE	0.91844	0.00393353	TRUE	FALSE	0.573849	0.245931	FALSE	FALSE	2.5953	5	2.3506	5	0.94871	5	0.95388	4	1.5743	4	1.9197
Q9Y3I0	tRNA-splicing ligase RtcB homolog	RTCB	1	8	8	8	5	7	6	5	7	6	5	7	6	20	0	1.7459	12	1.5109	12	0.94412	12	1.56977	0.0914504	-1.49746	0.68365	0.249064	FALSE	FALSE	0.528935	0.0408665	TRUE	FALSE	-0.137872	0.794107	FALSE	FALSE	2.152	4	1.0716	4	0.51242	4	1.7505	4	1.6204	4	0.94412
Q9Y3T9	Nucleolar complex protein 2 homolog	NOC2L	1	6	6	6	4	5	3	4	5	3	4	5	3	6.7	0	1.0021	6	1.5294	6	1.4254	6	0.141701	0.128384	-0.0208097	-0.229367	0.917814	FALSE	FALSE	0.399812	0.117579	FALSE	FALSE	0.660769	0.180878	FALSE	FALSE	0.67455	3	1.6015	3	2.4465	3	1.2525	3	1.5499	3	1.2708
Q9Y3U8;J3KTD3;J3QSB5	60S ribosomal protein L36	RPL36	3	2	2	2	2	2	2	2	2	2	2	2	2	19	0	1.0573	4	1.1778	4	1.1074	4	0.279629	-0.48011	-0.925669	0.328999	0.802002	FALSE	FALSE	0.749213	0.00580088	TRUE	FALSE	0.416833	0.382949	FALSE	FALSE	2.2174	3	1.9462	3	0.87119	3	0.96412	2	1.632	2	1.6879
X6R700;Q9Y3Y2-4;Q9Y3Y2;Q9Y3Y2-3;A0A087X1B7;Q5T7Y7	Chromatin target of PRMT1 protein	CHTOP	6	3	3	3	2	2	3	2	2	3	2	2	3	18.8	0	1.2526	6	1.9362	6	1.6944	6	0.71564	0.84415	0.590162	0.422925	0.67028	FALSE	FALSE	1.04516	0.00224395	TRUE	FALSE	0.622484	0.200513	FALSE	FALSE	2.0037	2	1.798	2	0.85931	2	1.3693	3	2.4968	3	1.8233
Q9Y450-4;Q9Y450;B7Z524;H0YDX7;J3QT46;H0YES5;E9PHZ9;E9PJ90;E9PN23;E9PS53;G5E991;E9PMN1;E9PLR4;Q9Y450-2	HBS1-like protein	HBS1L	14	10	10	10	6	9	5	6	9	5	6	9	5	22.7	0	1.317	11	1.9685	11	1.7778	11	0.844602	0.89436	0.759887	0.365031	0.760664	FALSE	FALSE	0.979529	0.00274509	TRUE	FALSE	0.639258	0.191703	FALSE	FALSE	0.99483	3	1.9685	3	1.9672	3	1.317	5	2.3324	5	1.8329
Q9Y4A5-2;Q9Y4A5;H0Y4W2;F2Z2U4;C9K0N1;A0A2R8YFJ4	Transformation/transcription domain-associated protein	TRRAP	6	6	6	6	3	4	2	3	4	2	3	4	2	1.9	0	0.98544	8	1.7157	8	1.9933	8	0.0985767	0.477223	1.16405	0.17249	0.959173	FALSE	FALSE	0.905904	0.0114602	TRUE	FALSE	0.887834	0.135024	FALSE	FALSE	0.98544	4	1.6226	4	1.8077	4	1.2889	3	2.1637	3	1.8941
Q9Y4J8-13;Q9Y4J8-2;Q9Y4J8-14;Q9Y4J8-15;Q9Y4J8;M0QZ28;Q9Y4J8-12;Q9Y4J8-6;Q9Y4J8-10;Q9Y4J8-11;Q9Y4J8-16;Q9Y4J8-5;Q9Y4J8-4;Q9Y4J8-3;M0R021;E9PEY4;E7EVB6;Q9Y4J8-8;O60941-6;O60941-3;O60941-5;O60941-2;O60941-4;O60941-7;O60941;K7ERH7;M0R0C4;Q9Y4J8-9;Q9Y4J8-7	Dystrobrevin alpha;Dystrobrevin;Dystrobrevin beta	DTNA	29	4	4	4	3	4	2	3	4	2	3	4	2	8.6	0	0.67103	3	1.7426	3	2.6049	3	-1.21516	0.524435	2.10933	-0.314583	0.813978	FALSE	FALSE	0.82862	0.00289357	TRUE	FALSE	1.14642	0.0118555	TRUE	FALSE	0.72035	3	1.6982	3	2.6049	3	0.6846	4	1.8393	4	2.4478
Q9Y4W2-2;Q9Y4W2;Q9Y4W2-4;Q9Y4W2-3	Ribosomal biogenesis protein LAS1L	LAS1L	4	5	5	5	4	5	5	4	5	5	4	5	5	9.8	0	0.89869	9	2.0699	9	2.4128	9	-0.18907	1.04679	1.83872	-0.172673	0.959173	FALSE	FALSE	0.975444	0.00287819	TRUE	FALSE	1.05944	0.0235095	TRUE	FALSE	0.77232	3	2.0699	3	2.5522	3	0.91026	4	2.2896	4	2.2513
Q9Y4W6;K7EP56;B7Z651;A0A0U1RQN6;E9PHW9;I6L894;Q01484-5;Q01484-2;Q01484	AFG3-like protein 2	AFG3L2	9	9	9	9	7	9	6	7	9	6	7	9	6	12.3	0	0.84364	16	2.1412	16	2.0358	16	-0.411105	1.14957	1.23857	0.0533279	0.97733	FALSE	FALSE	1.1166	0.00567889	TRUE	FALSE	0.884838	0.071636	FALSE	FALSE	0.7894	5	1.5755	5	2.023	5	0.76299	6	1.9774	6	2.1912
Q9Y4X5;A0A087WT96;H3BSK4;H3BNB9	E3 ubiquitin-protein ligase ARIH1	ARIH1	4	2	2	2	2	0	2	2	0	2	2	0	2	4.5	0	0.89999	4	1.2317	4	1.3276	4	-0.183993	-0.381978	-0.275594	-0.473787	0.730867	FALSE	FALSE	-0.047563	0.875381	FALSE	FALSE	0.405199	0.505054	FALSE	FALSE	1.0846	2	1.2317	2	1.118	2	NA	0	NA	0	NA
Q9Y5A9;S4R3J8;S4R3V3;Q9Y5A9-2	YTH domain-containing family protein 2	YTHDF2	4	4	4	4	4	3	3	4	3	3	4	3	3	9.5	0	2.1259	9	2.0106	9	1.0951	9	2.07632	0.95858	-0.965705	0.757678	0.169276	FALSE	FALSE	0.9346	0.00289357	TRUE	FALSE	-0.120647	0.82436	FALSE	FALSE	1.636	3	1.8915	3	0.62072	3	1.3147	3	1.6403	3	1.1764
Q9Y5B9;G3V5A4;G3V401;G3V2X0	FACT complex subunit SPT16	SUPT16H	4	16	16	16	15	14	11	15	14	11	15	14	11	17.1	0	0.76909	23	1.3895	23	2.0173	23	-0.736076	-0.117608	1.20632	-0.290219	0.845492	FALSE	FALSE	0.396736	0.0658095	FALSE	FALSE	0.719203	0.137524	FALSE	FALSE	0.52009	9	1.2526	9	2.238	9	0.80609	8	1.6053	8	2.1588
Q9Y5J1;J3QLD6;J3QRG0;J3QR85;J3KSR7	U3 small nucleolar RNA-associated protein 18 homolog	UTP18	5	3	3	3	0	2	2	0	2	2	0	2	2	6.7	0	0.88752	4	1.1451	4	1.7395	4	-0.233002	-0.541858	0.682955	-0.791613	0.302089	FALSE	FALSE	0.196745	0.473813	FALSE	FALSE	1.06569	0.0750224	FALSE	FALSE	NA	0	NA	0	NA	0	0.86339	2	0.93141	2	1.2009
Q9Y5M8;H7C4H2;C9J5Z8	Signal recognition particle receptor subunit beta	SRPRB	3	8	8	8	6	7	7	6	7	7	6	7	7	35.4	0	0.80009	16	1.2813	16	1.6265	16	-0.597274	-0.295396	0.445693	-0.264022	0.866571	FALSE	FALSE	0.405208	0.0521693	FALSE	FALSE	0.675805	0.168674	FALSE	FALSE	1.2338	5	1.5472	5	1.3443	5	0.78587	6	1.1865	6	1.6265
Q9Y5Q9;Q9Y5Q9-2;F8WC64;H7C0C0;H0YFI7;H7BZV8	General transcription factor 3C polypeptide 3	GTF3C3	6	7	7	7	6	4	4	6	4	4	6	4	4	8.9	0	0.98702	9	2.2732	9	2.3608	9	0.102698	1.33112	1.76176	0.186415	0.953138	FALSE	FALSE	1.26663	0.000810987	TRUE	FALSE	1.27807	0.00365466	TRUE	FALSE	0.79427	5	2.2732	5	2.8505	5	1.0042	4	2.3222	4	3.1832
Q9Y5S9-2;Q9Y5S9;A0A0J9YW13	RNA-binding protein 8A	RBM8A	3	3	3	3	3	2	3	3	2	3	3	2	3	32.4	0	2.6681	3	1.3056	3	0.68238	3	2.66067	-0.254194	-2.66122	0.827248	0.108805	FALSE	FALSE	0.88313	0.0100289	TRUE	FALSE	-0.195494	0.695512	FALSE	FALSE	2.6681	3	1.9615	3	0.56399	3	1.9226	3	2.4826	3	0.94344
Q9Y5X1	Sorting nexin-9	SNX9	1	3	3	3	3	3	2	3	3	2	3	3	2	5.7	0	0.99373	5	1.932	5	2.0423	5	0.120126	0.83756	1.24983	0.486795	0.552051	FALSE	FALSE	1.32639	0.000999551	TRUE	FALSE	0.933058	0.0529995	FALSE	FALSE	1.2348	3	2.2805	3	1.9389	3	1.0349	3	2.2892	3	2.1468
Q9Y619;F2Z354;Q5VZD9	Mitochondrial ornithine transporter 1	SLC25A15	3	4	4	4	2	4	2	2	4	2	2	4	2	15.6	0	0.72516	9	1.0471	9	1.4438	9	-0.942667	-0.738065	0.0247995	-0.281679	0.851794	FALSE	FALSE	0.166269	0.36766	FALSE	FALSE	0.420976	0.378598	FALSE	FALSE	1.1213	2	1.2933	2	1.1003	2	0.72878	4	1.1198	4	1.4819
Q9Y678;H0Y8X7	Coatomer subunit gamma-1	COPG1	2	15	15	14	12	12	10	12	12	10	11	11	9	22.3	0	0.98432	28	1.4071	28	1.4816	28	0.0956515	-0.0900047	0.116091	0.0102528	0.992812	FALSE	FALSE	0.465201	0.027009	TRUE	FALSE	0.522283	0.286324	FALSE	FALSE	0.9377	10	1.5096	10	1.5378	10	0.78721	8	1.3694	8	1.7485
S4R3H4;E7EQT4;Q9UKV3-5;Q9UKV3;G3V3B0;Q9UKV3-3;Q9UKV3-2;G3V3T3	Apoptotic chromatin condensation inducer in the nucleus	ACIN1	8	10	10	10	4	8	5	4	8	5	4	8	5	10.1	0	1.2282	16	1.2777	16	1.194	16	0.665039	-0.301567	-0.655778	0.110296	0.959173	FALSE	FALSE	0.300384	0.349351	FALSE	FALSE	0.232614	0.639209	FALSE	FALSE	0.6147	3	1.3273	3	2.5681	3	1.3949	8	1.9088	8	1.2463
[truncated: 23 more columns]

## Sheet: GFP_WT_RINGmut
Protein.IDs	Protein.names	Gene.names	Number.of.proteins	Peptides	Razor...unique.peptides	Unique.peptides	Peptides.Exp_01	Peptides.Exp_02	Peptides.Exp_03	Razor...unique.peptides.Exp_01	Razor...unique.peptides.Exp_02	Razor...unique.peptides.Exp_03	Unique.peptides.Exp_01	Unique.peptides.Exp_02	Unique.peptides.Exp_03	Q.value	Ratio.MKRN1 WT/GFP EV	Ratio.MKRN1 WT/GFP EV.count	Ratio.MKRN1 RING/GFP EV	Ratio.MKRN1 RING/GFP EV.count	Ratio.MKRN1 RING/MKRN1 WT	Ratio.MKRN1 RING/MKRN1 WT.count	z-score Ratio MKRN1 WT/GFP EV	z-score Ratio MKRN1 RING/GFP EV	z-score Ratio MKRN1 RING/MKRN1 WT	limma mean MKRN1 WT/GFP EV	FDR MKRN1 WT/GFP EV	upregulated MKRN1 WT/GFP EV	downregulated MKRN1 WT/GFP EV	limma mean MKRN1 RING/GFP EV	FDR MKRN1 RING/GFP EV	upregulated MKRN1 RING/GFP EV	downregulated MKRN1 RING/GFP EV	limma mean MKRN1 RING/MKRN1 WT	FDR MKRN1 RING/MKRN1 WT	upregulated MKRN1 RING/MKRN1 WT	downregulated MKRN1 RING/MKRN1 WT	Ratio.MKRN1 WT/GFP EV.Exp_01	Ratio.MKRN1 WT/GFP EV.count.Exp_01	Ratio.MKRN1 RING/GFP EV.Exp_01	Ratio.MKRN1 RING/GFP EV.count.Exp_01	Ratio.MKRN1 RING/MKRN1 WT.Exp_01	Ratio.MKRN1 RING/MKRN1 WT.count.Exp_01	Ratio.MKRN1 WT/GFP EV.Exp_02	Ratio.MKRN1 WT/GFP EV.count.Exp_02	Ratio.MKRN1 RING/GFP EV.Exp_02	Ratio.MKRN1 RING/GFP EV.count.Exp_02	Ratio.MKRN1 RING/MKRN1 WT.Exp_02	Ratio.MKRN1 RING/MKRN1 WT.count.Exp_02
E5RIU6;A0A087WZZ9;A0A024QZP7;P06493;P06493-2;K7ELV5;E7ESI2;G3V5T9;P24941-2;P24941;Q00526;G3V317	Cyclin-dependent kinase 1;Cyclin-dependent kinase 2;Cyclin-dependent kinase 3	CDK1;CDC2;CDK3;CDK2	12	4	4	3	0	4	1	0	4	1	0	3	1	0	0.99992	6	1.054	6	1.0875	6	-0.0958421	-1.24679	-1.41446	-0.00262212	0.994512	FALSE	FALSE	0.0418107	0.804981	FALSE	FALSE	0.0727385	0.685232	FALSE	FALSE	NA	0	NA	0	NA	0	1.1001	4	1.0838	4	1.0171	4
A0A024R4M0;P46781;B5MCT8;C9JM19;F2Z3C0;A8MXK4	40S ribosomal protein S9	RPS9	6	14	14	14	3	13	11	3	13	11	3	13	11	0	1.3341	25	3.1709	25	2.4899	25	0.852454	1.19069	1.014	0.0765551	0.867226	FALSE	FALSE	1.31609	0.0115546	TRUE	FALSE	1.35894	3.83399e-08	TRUE	FALSE	0.72379	3	1.5361	3	2.4134	3	1.489	14	3.3031	14	2.37	14
A0A087WTP3;Q92945;M0R0I5;M0QXW7;M0QYH3;M0R3J3	Far upstream element-binding protein 2	KHSRP	6	8	8	8	6	7	6	6	7	6	6	7	6	0	0.76253	17	1.6398	17	2.3537	17	-0.901144	-0.159204	0.853046	-0.327694	0.263776	FALSE	FALSE	0.733132	0.00936372	TRUE	FALSE	1.17245	2.18819e-07	TRUE	FALSE	0.81462	8	1.819	8	2.4304	8	0.7609	3	1.8398	3	2.4109	3
A0A087WUL2;P49720;A0A087WXQ8;A0A087WY10	Proteasome subunit beta type-3	PSMB3	4	3	3	3	1	3	3	1	3	3	1	3	3	0	0.27342	5	0.41036	5	1.5009	5	-3.94853	-3.56801	-0.452956	-1.81662	0.00967256	FALSE	TRUE	-1.25542	0.0053048	FALSE	TRUE	0.580376	0.00357102	TRUE	FALSE	NA	0	NA	0	NA	0	0.27342	3	0.4363	3	1.5009	3
A0A087WUN7;H0YJ40;G3V4X6;G3V2S9;Q9GZT3-2;Q9GZT3;H0YJI1;H0YJW7	SRA stem-loop-interacting RNA-binding protein, mitochondrial	SLIRP	8	2	2	2	0	2	2	0	2	2	0	2	2	0	0.99773	7	1.9511	7	1.9202	7	-0.102357	0.218461	0.270628	0.0364891	0.944359	FALSE	FALSE	0.890363	0.0267973	TRUE	FALSE	0.93825	4.47331e-05	TRUE	FALSE	NA	0	NA	0	NA	0	1.2688	5	2.2361	5	2.0034	5
E7ETK0;A0A2R8Y849;A0A087WUS0;A0A2R8YD14;P62847-2;P62847-3;P62847;P62847-4;A0A2R8Y8A0	40S ribosomal protein S24	RPS24	9	6	6	6	1	6	5	1	6	5	1	6	5	0	1.3579	11	3.2696	11	2.4423	11	0.911317	1.25205	0.958771	0.276092	0.501212	FALSE	FALSE	1.68702	0.00375725	TRUE	FALSE	1.38039	5.32659e-07	TRUE	FALSE	NA	0	NA	0	NA	0	1.3871	8	3.4932	8	2.433	8
A0A087WUZ3;Q01082;Q01082-3;Q01082-2;F8W6C1	Spectrin beta chain, non-erythrocytic 1	SPTBN1	5	9	9	9	8	0	5	8	0	5	8	0	5	0	0.71316	12	0.97287	12	1.2204	12	-1.10003	-1.44389	-1.07037	-0.532683	0.263776	FALSE	FALSE	-0.239823	0.437096	FALSE	FALSE	0.268286	0.142703	FALSE	FALSE	0.8552	8	1.1026	8	1.2665	8	NA	0	NA	0	NA	0
A0A087WVM4;B7ZM99;Q6UB35;Q4VXM0;H0Y327;Q4VXM1;Q5JYA8;Q5JYA3;Q6UB35-2	Monofunctional C1-tetrahydrofolate synthase, mitochondrial	MTHFD1L	9	11	11	11	10	0	10	10	0	10	10	0	10	0	1.0534	16	1.6793	16	1.7039	16	0.0660655	-0.100633	-0.0743787	0.0085821	0.983464	FALSE	FALSE	0.748102	0.0164389	TRUE	FALSE	0.778277	0.000328667	TRUE	FALSE	1.0709	11	1.6108	11	1.5829	11	NA	0	NA	0	NA	0
A0A087WVQ6;Q00610-2;Q00610;J3KS13;A0A087WX41;P53675-2;P53675;K7EJJ5;J3KSQ2;J3QL20;J3KRF5;F5H5N6	Clathrin heavy chain 1	CLTC	12	26	26	26	23	0	22	23	0	22	23	0	22	0	0.83462	49	1.4279	49	1.6364	49	-0.632739	-0.499692	-0.195009	-0.286637	0.463088	FALSE	FALSE	0.512681	0.0362839	TRUE	FALSE	0.758072	0.000399137	TRUE	FALSE	0.88129	33	1.4279	33	1.5947	33	NA	0	NA	0	NA	0
A0A087WVZ9;A0A0A0MQR7;P19388;K7EQN2;K7EJ87;A0A087WVN5;A0A087WWX0	DNA-directed RNA polymerases I, II, and III subunit RPABC1	POLR2E	7	2	2	2	0	2	2	0	2	2	0	2	2	0	0.93496	5	1.8013	5	2.5398	5	-0.295424	0.0585306	1.07077	-0.00887956	0.983464	FALSE	FALSE	0.935046	0.0105656	TRUE	FALSE	0.795743	0.00116421	TRUE	FALSE	NA	0	NA	0	NA	0	1.1978	3	1.8013	3	1.2366	3
A0A087WW77;Q15334	Lethal(2) giant larvae protein homolog 1	LLGL1	2	3	3	3	3	0	2	3	0	2	3	0	2	0	0.81874	4	2.0531	4	2.5646	4	-0.689817	0.320479	1.09857	-0.413299	0.334966	FALSE	FALSE	0.837256	0.0236238	TRUE	FALSE	1.27044	1.32352e-06	TRUE	FALSE	0.86901	3	2.0728	3	2.3613	3	NA	0	NA	0	NA	0
A0A087WWP4;Q96T37-4;Q96T37-2;Q96T37-3;Q96T37	Putative RNA-binding protein 15	RBM15	5	6	6	6	6	0	5	6	0	5	6	0	5	0	0.73376	5	1.7062	5	2.4263	5	-1.01542	-0.0615281	0.939965	-0.552439	0.20657	FALSE	FALSE	0.663091	0.02085	TRUE	FALSE	1.18607	5.29447e-06	TRUE	FALSE	0.74492	3	1.5395	3	1.9183	3	NA	0	NA	0	NA	0
A0A087WXC5;E7ESZ7;O95299;O95299-2;H7C2W5;H7C1Y7;H7C2X4;Q8N1B9;C9J6X0	NADH dehydrogenase [ubiquinone] 1 alpha subcomplex subunit 10, mitochondrial	NDUFA10	9	5	5	5	4	5	3	4	5	3	4	5	3	0	1.2403	10	2.4941	10	2.1368	10	0.609769	0.710026	0.57643	0.315784	0.32118	FALSE	FALSE	1.33594	0.00144554	TRUE	FALSE	1.05252	8.50997e-07	TRUE	FALSE	1.4641	3	2.3523	3	1.8158	3	1.2403	4	2.6263	4	2.253	4
A0A087WXM6;J3QQT2;J3KRX5;A0A0A6YYL6;P18621;P18621-3;J3KRB3;A0A087WWH0;J3QS96;J3QLC8;A0A0A0MRF8;P18621-2;A0A087WY81;J3KSJ0	60S ribosomal protein L17	RPL17	14	8	8	8	1	8	6	1	8	6	1	8	6	0	2.0235	18	4.7697	18	2.4793	18	2.23916	2.00805	1.00179	0.966821	0.0714346	FALSE	FALSE	2.24867	0.00202762	TRUE	FALSE	1.3563	7.10335e-07	TRUE	FALSE	NA	1	NA	1	NA	1	2.1386	10	4.8158	10	2.3369	10
A0A087WY55;Q9NP79;Q5TGM0;Q9NP79-2	Vacuolar protein sorting-associated protein VTA1 homolog	VTA1	4	5	5	5	5	2	3	5	2	3	5	2	3	0	1.4354	8	1.6621	8	1.0825	8	1.09608	-0.125966	-1.42821	0.491	0.18384	FALSE	FALSE	0.703751	0.00465987	TRUE	FALSE	0.138006	0.370583	FALSE	FALSE	1.7336	3	1.6608	3	1.0663	3	1.4301	3	1.6634	3	0.90246	3
A0A087WY71;E9PFW3;Q96CW1-2;Q96CW1;C9JJ47;H7C4C3;C9JTK4;C9JGT8	AP-2 complex subunit mu	AP2M1	8	6	6	6	3	4	4	3	4	4	3	4	4	0	1.4853	4	4.2715	4	3.0348	4	1.20984	1.78719	1.58023	0.635821	0.0797701	FALSE	FALSE	2.14678	0.000966809	TRUE	FALSE	1.33293	3.83529e-08	TRUE	FALSE	1.7367	3	4.6241	3	2.6626	3	1.5071	5	4.0209	5	2.3319	5
A0A087WYC1;P34932;A0A087WTS8;P34932-2	Heat shock 70 kDa protein 4	HSPA4	4	4	4	4	4	0	2	4	0	2	4	0	2	0	0.6052	8	1.2911	8	1.9721	8	-1.58774	-0.74751	0.346935	-0.64192	0.164819	FALSE	FALSE	0.32294	0.134036	FALSE	FALSE	1.05683	1.56069e-05	TRUE	FALSE	0.67862	6	1.3675	6	2.3687	6	NA	0	NA	0	NA	0
A0A087WYN9;Q7Z478	ATP-dependent RNA helicase DHX29	DHX29	2	7	7	7	5	0	6	5	0	6	5	0	6	0	1.3164	8	3.2172	9	2.0987	9	0.807994	1.21971	0.524954	0.494834	0.273935	FALSE	FALSE	1.85772	0.00471685	TRUE	FALSE	1.13405	5.34904e-06	TRUE	FALSE	1.6804	5	4.2685	6	2.0621	6	NA	0	NA	0	NA	0
A0A087WYS3;H7C4X9;Q9ULU4-6;Q9ULU4-23;Q9ULU4-8;Q9ULU4-16;Q9ULU4-9;Q9ULU4-13;Q9ULU4-11;Q9ULU4-7;Q9ULU4-19;A0A087WVZ6;Q9ULU4-3;Q9ULU4-17;Q9ULU4-15;Q9ULU4-21;Q9ULU4-18;Q9ULU4-14;Q9ULU4-12;Q9ULU4-22;Q9ULU4-5;Q9ULU4-20;Q9ULU4;Q9ULU4-10;A0A087WV57;Q9ULU4-4;Q9ULU4-2	Protein kinase C-binding protein 1	ZMYND8	27	5	5	5	5	0	4	5	0	4	5	0	4	0	1.0635	7	3.0019	7	2.5889	7	0.0978305	1.08104	1.12556	0.148281	0.70782	FALSE	FALSE	1.40515	0.0118876	TRUE	FALSE	1.28023	2.36866e-06	TRUE	FALSE	1.1795	4	3.3102	4	2.8989	4	NA	0	NA	0	NA	0
A0A087WZN1;O43837;A0A087X2E5;O43837-2;O43837-3;A0A0D9SG66	Isocitrate dehydrogenase [NAD] subunit beta, mitochondrial	IDH3B	6	9	9	9	7	8	4	7	8	4	7	8	4	0	1.0318	17	1.496	17	1.4353	17	-0.00259056	-0.385047	-0.586329	0.0578835	0.867226	FALSE	FALSE	0.627956	0.00992822	TRUE	FALSE	0.527049	0.00118581	TRUE	FALSE	1.2351	6	1.7719	6	1.4389	6	0.99472	7	1.4791	7	1.4269	7
A0A087X020;Q9Y3A5;F8WE72	Ribosome maturation protein SBDS	SBDS	3	6	6	6	0	6	3	0	6	3	0	6	3	0	1.6843	7	3.0021	7	1.6675	7	1.62839	1.08117	-0.138823	0.682754	0.166525	FALSE	FALSE	1.56486	0.00539645	TRUE	FALSE	0.809787	0.000222721	TRUE	FALSE	NA	0	NA	0	NA	0	1.8719	5	3.3892	5	1.6172	5
A0A0C4DFV9;A0A087X027;Q01105-3;Q01105-4;Q01105-2;Q01105;P0DME0	Protein SET;Protein SETSIP	SET;SETSIP	7	2	2	2	2	2	2	2	2	2	2	2	2	0	0.59837	3	1.3512	3	2.113	3	-1.62147	-0.635552	0.544383	-0.291117	0.601263	FALSE	FALSE	0.566074	0.0128068	TRUE	FALSE	0.647864	0.0107579	TRUE	FALSE	0.5667	2	1.4338	2	2.5676	2	1.6098	2	1.6857	2	0.70901	2
A0A087X054;Q9Y4L1;E9PJ21;A0A087WWI4;K7EQK2;A0A087X214;A0A087WW13;Q9BST8;J3QQH7;J3QLE9;J3QL06;J3KTF1;Q9Y4L1-2	Hypoxia up-regulated protein 1	HYOU1	13	5	5	5	4	0	4	4	0	4	4	0	4	0	0.30749	3	0.84292	3	2.1364	3	-3.59961	-1.7967	0.575895	-1.47691	0.0230795	FALSE	TRUE	-0.355844	0.160531	FALSE	FALSE	1.07153	9.52985e-06	TRUE	FALSE	0.40916	5	0.91285	5	2.1364	5	NA	0	NA	0	NA	0
A0A087X0W7;Q86TX2;G3V4F2;A0A087WT95;P49753;A0A2R8Y7H3;P49753-2	Acyl-coenzyme A thioesterase 1;Acyl-coenzyme A thioesterase 2, mitochondrial	ACOT1;ACOT2	7	3	3	3	3	1	2	3	1	2	3	1	2	0	0.98711	4	1.6151	4	1.5388	4	-0.134153	-0.196552	-0.378533	0.037716	0.934758	FALSE	FALSE	0.803424	0.0185403	TRUE	FALSE	0.604314	0.00275745	TRUE	FALSE	1.1082	3	1.9291	3	1.434	3	NA	1	NA	1	NA	1
A0A087X1I3;D6RFM5;P31040-3;P31040-2;P31040;H0Y8X1	Succinate dehydrogenase [ubiquinone] flavoprotein subunit, mitochondrial	SDHA	6	5	5	5	5	4	4	5	4	4	5	4	4	0	1.0783	10	1.2599	10	1.3582	10	0.143837	-0.807705	-0.751105	-0.00174852	0.994512	FALSE	FALSE	0.305089	0.0896017	FALSE	FALSE	0.500746	0.00225597	TRUE	FALSE	1.1028	3	1.293	3	1.2454	3	1.0955	4	1.3995	4	1.584	4
A0A087X1K9;E5RGR0;O75608-2;O75608;B4DP64	Acyl-protein thioesterase 1	LYPLA1	5	2	2	2	0	2	1	0	2	1	0	2	1	0	0.77152	6	1.0846	6	1.4601	6	-0.866319	-1.17637	-0.535204	-0.406198	0.363089	FALSE	FALSE	0.113174	0.496884	FALSE	FALSE	0.615545	0.00251958	TRUE	FALSE	NA	0	NA	0	NA	0	0.91411	4	1.1265	4	1.4081	4
I6LM39;A0A087X1U4;P51608;P51608-2;A0A087WVW7	Methyl-CpG-binding protein 2	MECP2	5	2	2	2	2	2	2	2	2	2	2	2	2	0	0.66977	8	0.97789	8	1.3692	8	-1.28654	-1.43123	-0.727032	-0.859451	0.145151	FALSE	FALSE	-0.38692	0.342628	FALSE	FALSE	0.472518	0.00335949	TRUE	FALSE	0.79471	3	1.0332	3	1.3002	3	0.68907	3	1.0801	3	1.5674	3
A0A087X253;P63010-3;P63010;P63010-2;A0A087WYD1;A0A087WU93;A0A087WZQ6;Q10567-4;Q10567-3;Q10567-2;Q10567;C9J1E7;K7EJ01;H7C034	AP-2 complex subunit beta	AP2B1	14	16	16	16	15	0	15	15	0	15	15	0	15	0	1.5202	18	4.1137	18	2.614	18	1.28715	1.71183	1.15316	0.556235	0.200935	FALSE	FALSE	2.01962	0.00230904	TRUE	FALSE	1.47849	2.50838e-07	TRUE	FALSE	1.5811	11	4.1239	11	2.5171	11	NA	0	NA	0	NA	0
A0A087X2D0;P84103-2;P84103	Serine/arginine-rich splicing factor 3	SRSF3	3	4	4	3	3	4	4	3	4	4	2	3	3	0	0.65771	8	0.83931	8	1.3885	8	-1.34052	-1.80726	-0.685259	-0.805944	0.105125	FALSE	FALSE	0.0103264	0.965192	FALSE	FALSE	0.870169	4.55602e-05	TRUE	FALSE	0.4009	6	0.95669	6	2.6453	6	0.85091	3	1.3762	3	1.676	3
F1T0B3;A0A087X2G1;Q92499-3;Q92499;Q92499-2	ATP-dependent RNA helicase DDX1	DDX1	5	12	12	12	10	10	10	10	10	10	10	10	10	0	1.2561	22	2.2939	22	1.9966	22	0.651907	0.542508	0.382261	0.289627	0.484382	FALSE	FALSE	1.34584	0.00352855	TRUE	FALSE	1.00815	2.23007e-06	TRUE	FALSE	1.5367	6	3.0149	6	1.9434	6	1.5045	8	2.7576	8	1.7115	8
D6RIC3;A0A0C4DGU5;A0A087X2G6;Q9Y3C1;Q9Y3C1-3;Q9Y3C1-2;D6RC60	Nucleolar protein 16	NOP16	7	2	2	2	0	2	2	0	2	2	0	2	2	0	0.69778	3	1.642	3	2.2486	3	-1.16481	-0.155905	0.722346	-0.00194461	0.997396	FALSE	FALSE	0.602502	0.0542418	FALSE	FALSE	0.695342	0.00409084	TRUE	FALSE	NA	0	NA	0	NA	0	1.7557	6	1.7761	6	1.1223	6
H0YJC0;A0A087X2I1;P62333;H0YJS8;H0YJX2;H0YJE9;H0YJT1	26S protease regulatory subunit 10B	PSMC6	7	3	3	3	3	1	1	3	1	1	3	1	1	0	1.8109	4	2.3534	4	1.2146	4	1.86964	0.593775	-1.08459	0.821911	0.158227	FALSE	FALSE	1.1959	0.0134334	TRUE	FALSE	0.239942	0.230348	FALSE	FALSE	2.3035	3	2.7626	3	0.91976	3	1.3566	2	1.8997	2	1.5163	2
A0A096LPI6;A0A096LP73;A0A096LNH5;H7C1F6;A0A2R8YDR7;H7C2G3;F2Z2Q0;A0A096LP12;A0A0B4J2D5;P30042;A0A096LNJ1;A0A2R8Y6K9;A0A0B4J2H4;P30042-2	ES1 protein homolog, mitochondrial	C21orf33	14	4	2	2	1	2	4	0	2	2	0	2	2	0	1.4248	5	1.894	5	1.4672	5	1.07141	0.158997	-0.520727	0.463908	0.262754	FALSE	FALSE	0.956776	0.00900253	TRUE	FALSE	0.564566	0.00441233	TRUE	FALSE	NA	0	NA	0	NA	0	1.4248	3	1.894	3	1.4407	3
U3KQC1;A0A0A0MQU0;Q9BV38;K7EIR0;K7EML4;A0A087X237;K7EKX5	WD repeat-containing protein 18	WDR18	7	5	5	5	4	5	4	4	5	4	4	5	4	0	0.98694	10	1.4681	10	1.4767	10	-0.134664	-0.431372	-0.501466	0.0201313	0.955212	FALSE	FALSE	0.559599	0.0123763	TRUE	FALSE	0.509942	0.00160569	TRUE	FALSE	1.2051	3	1.6667	3	1.3842	3	0.95289	3	1.4163	3	1.4822	3
A0A0A0MR02;P45880-2;P45880;P45880-1;Q5JSD2;Q5JSD1;A2A3S1	Voltage-dependent anion-selective channel protein 2	VDAC2	7	8	8	8	5	8	5	5	8	5	5	8	5	0	0.85708	16	2.2805	16	2.8631	16	-0.553839	0.530779	1.4136	-0.563997	0.201575	FALSE	FALSE	1.13058	0.00312873	TRUE	FALSE	1.70881	1.51838e-08	TRUE	FALSE	0.455	6	2.1559	6	4.8164	6	0.93923	11	2.5529	11	2.8658	11
A0A0A0MR39;Q9P2K5;A0A0A0MQW0;Q9P2K5-2;A0A087WUT0;H0YN19;A0A087WWC8;Q9P2K5-4;H0YKS1;A0A0C4DGV1;Q9P2K5-3	Myelin expression factor 2	MYEF2	11	10	10	10	7	8	6	7	8	6	7	8	6	0	1.4272	7	2.743	7	2.1457	7	1.07701	0.900467	0.588323	0.390174	0.263776	FALSE	FALSE	1.43993	0.00180927	TRUE	FALSE	1.23231	9.90837e-08	TRUE	FALSE	1.5387	6	2.9138	6	2.2156	6	1.4272	3	2.9537	3	2.2548	3
A0A0A0MRA5;B7Z4B8;Q9BUJ2-4;Q9BUJ2-2;Q9BUJ2;M0R3F1;Q9BUJ2-3;M0QYZ0;M0QYM5;M0QYI8;M0R203;M0QZV6;M0R0K8	Heterogeneous nuclear ribonucleoprotein U-like protein 1	HNRNPUL1	13	8	8	8	7	7	6	7	7	6	7	7	6	0	0.93094	11	2.1006	11	2.0114	11	-0.308227	0.36627	0.403391	-0.0980001	0.827509	FALSE	FALSE	0.972786	0.00432403	TRUE	FALSE	1.11376	5.33058e-07	TRUE	FALSE	1.1466	5	2.1006	5	1.843	5	1.1489	3	2.1834	3	2.5243	3
A8K968;A0A0A0MRA8;A0A0A0MSA4;Q9Y2J2-2;Q9Y2J2-4;J3KT37;A0A0J9YW26;A0A0J9YY18;A0A1B0GTF8;Q9Y2J2-3;Q9Y2J2	Band 4.1-like protein 3;Band 4.1-like protein 3, N-terminally processed	EPB41L3	11	2	2	2	2	1	2	2	1	2	2	1	2	0	0.83723	7	1.5198	7	1.9564	7	-0.623462	-0.346207	0.324066	-0.0152344	0.975989	FALSE	FALSE	0.642931	0.025765	TRUE	FALSE	0.676197	0.0022482	TRUE	FALSE	1.3091	3	1.6664	3	1.2636	3	NA	1	NA	1	NA	1
F6S8N6;A0A0A0MRJ6;H7BY58;P22061;P22061-2;C9J0F2;F8WDT3;F8WAV5;F8WAX2	Protein-L-isoaspartate O-methyltransferase;Protein-L-isoaspartate(D-aspartate) O-methyltransferase	PCMT1	9	5	5	5	0	4	5	0	4	5	0	4	5	0	1.2394	10	1.5013	10	1.191	10	0.607352	-0.376345	-1.14315	0.328283	0.399553	FALSE	FALSE	0.586163	0.0268231	TRUE	FALSE	0.204586	0.264683	FALSE	FALSE	NA	0	NA	0	NA	0	1.3147	5	1.4889	5	1.0411	5
A0A0A0MRK1;E9PAV9;Q5T3I0;Q5T3I0-3;E9PPY4;F2Z3C6;F8W895;Q5T3I0-2	G patch domain-containing protein 4	GPATCH4	8	2	2	2	2	2	2	2	2	2	2	2	2	0	0.85944	6	2.1727	6	2.6994	6	-0.545669	0.433833	1.24514	-0.368187	0.319506	FALSE	FALSE	0.992238	0.0030137	TRUE	FALSE	1.40963	2.54486e-08	TRUE	FALSE	0.94309	5	2.117	5	2.3514	5	0.87203	4	2.0771	4	2.6324	4
A0A0A0MRM9;Q14978;Q14978-3;Q14978-2;S4R402;S4R341;S4R349	Nucleolar and coiled-body phosphoprotein 1	NOLC1	7	3	3	3	2	0	3	2	0	3	2	0	3	0	0.37884	6	0.29343	6	0.75825	6	-2.9796	-4.39333	-2.49068	-0.790856	0.263776	FALSE	FALSE	-0.867338	0.241346	FALSE	FALSE	-0.100357	0.605509	FALSE	FALSE	0.93702	3	1.0786	3	1.1625	3	NA	0	NA	0	NA	0
A0A0A0MRX1;Q12926-2;Q12926;B1AM48;B1APY9;B1APY8;A0A0R4J2E6;P26378-4;P26378-2;P26378-5;P26378;P26378-3;C9JB16;Q14576-2;Q14576	ELAV-like protein 2;ELAV-like protein 4	ELAVL2;ELAVL4	15	6	5	5	2	6	5	1	5	4	1	5	4	0	1.321	6	4.2527	6	3.1192	6	0.819606	1.77836	1.65872	0.329014	0.445564	FALSE	FALSE	2.08838	0.00224582	TRUE	FALSE	1.63706	7.08296e-08	TRUE	FALSE	NA	1	NA	1	NA	1	1.5081	3	4.139	3	2.8043	3
A0A0A0MS07;A0A0A0MS08;P01857	Ig gamma-1 chain C region	IGHG1	3	2	2	2	2	2	2	2	2	2	2	2	2	0	0.10082	13	0.10718	13	1.1925	13	-6.91285	-6.87158	-1.13939	-3.41063	0.000319271	FALSE	TRUE	-2.99332	0.000989871	FALSE	TRUE	0.152105	0.345477	FALSE	FALSE	0.076313	4	0.093609	4	0.90783	4	0.12621	4	0.15291	4	0.99247	4
A0A0A0MSI0;Q06830;A0A0A0MRQ5	Peroxiredoxin-1	PRDX1	3	9	9	6	3	8	9	3	8	9	2	5	6	0	0.59331	21	0.66403	22	1.1087	22	-1.6467	-2.38369	-1.35684	-1.7274	0.116602	FALSE	FALSE	-0.752853	0.00597627	FALSE	TRUE	0.848762	0.00463299	TRUE	FALSE	0.08499	7	0.52993	8	4.8389	8	0.63166	13	0.66729	13	1.1087	13
A0A0A0MT09;Q12972-2;Q12972	Nuclear inhibitor of protein phosphatase 1;Activator of RNA decay	PPP1R8	3	2	2	2	2	2	2	2	2	2	2	2	2	0	1.0201	3	1.6446	3	1.5487	3	-0.036475	-0.152012	-0.359394	0.791565	0.107004	FALSE	FALSE	1.47869	0.00362485	TRUE	FALSE	0.71839	7.07547e-05	TRUE	FALSE	1.7864	2	2.9693	2	1.5832	2	2.4803	3	3.4853	3	1.5188	3
A0A2R8Y7S2;A0A2R8Y4P4;Q9HBD4;A0A0A0MT49;P51532-5;P51532-2;P51532-3;P51532-4;P51532;A0A2R8YGG3;A0A2R8Y523;A0A2R8YDA1;A0A2R8Y6V2;A0A2R8Y4C5;A0A2R8YF58;A0A2R8Y526;A0A2R8Y7Y7;A0A2R8YF80;A0A2R8Y6N0;A0A2R8YGP5;A0A2R8Y7F3;A0A2R8Y440;A0A2R8YG32;A0A0U1RQZ9;P51531-2;P51531;A0A2R8Y4R6;A0A2R8YFV8;A0A2R8YCY3;A0A2R8Y5K3;K7EP28;A0A0U1RQE1;A0A2R8YFK5;K7EQF0;F6VDE0	Transcription activator BRG1;Probable global transcription activator SNF2L2	SMARCA4;SMARCA2	35	6	6	6	6	0	2	6	0	2	6	0	2	0	0.99057	3	2.0417	3	1.9797	3	-0.123756	0.309332	0.35794	-0.183265	0.6447	FALSE	FALSE	0.920744	0.0117741	TRUE	FALSE	1.07491	9.92417e-06	TRUE	FALSE	0.99057	3	2.0417	3	1.9797	3	NA	0	NA	0	NA	0
A0A0A0MTB8;Q8NI36	WD repeat-containing protein 36	WDR36	2	7	7	7	2	5	4	2	5	4	2	5	4	0	0.91887	5	1.0176	5	0.92054	5	-0.347002	-1.33328	-1.91188	-0.332899	0.627682	FALSE	FALSE	-0.369305	0.464951	FALSE	FALSE	0.0360445	0.837618	FALSE	FALSE	1.5731	3	1.333	3	0.75927	3	0.91887	3	1.0176	3	1.5421	3
A0A0A0MTC4;E9PH62;Q9NUL3-6;Q9NUL3-2;Q9NUL3;E5RJN7;A0A0A0MTD1;F8VPI7;E7EPX0;A0A0A0MTC6;E7EVJ4;Q9NUL3-8;Q9NUL3-3;Q9NUL3-7;G5EA18;Q9NUL3-4;E7EVI1;E5RJ67;H0YBY0;E5RFK1	Double-stranded RNA-binding protein Staufen homolog 2	STAU2	20	13	13	12	12	9	10	12	9	10	11	8	9	0	1.5689	15	4.9826	15	3.0637	15	1.39212	2.09547	1.60735	0.678251	0.0658132	FALSE	FALSE	2.29654	0.000966809	TRUE	FALSE	1.64544	4.29049e-09	TRUE	FALSE	1.5325	5	4.9918	5	3.292	5	1.7714	6	4.6869	6	2.8331	6
A0A0B4J1R6;P29401;P29401-2;E9PFF2	Transketolase	TKT	4	4	4	4	3	4	2	3	4	2	3	4	2	0	0.76966	12	0.90001	12	1.0974	12	-0.873491	-1.63544	-1.38741	-0.413274	0.186583	FALSE	FALSE	-0.202486	0.167745	FALSE	FALSE	0.831725	0.00203783	TRUE	FALSE	0.74524	4	0.81389	4	4.029	4	0.79408	4	0.9863	4	1.2473	4
A0A0B4J1W3;Q9BXJ9;Q9BXJ9-4;Q6N069-5;Q6N069-4;Q6N069-3;Q6N069-2;Q6N069	N-alpha-acetyltransferase 15, NatA auxiliary subunit	NAA15	8	4	4	4	3	0	2	3	0	2	3	0	2	0	1.0783	7	1.6362	7	1.5721	7	0.143837	-0.164613	-0.31464	0.13271	0.742478	FALSE	FALSE	0.69488	0.02085	TRUE	FALSE	0.573674	0.00441521	TRUE	FALSE	1.0622	5	1.7177	5	1.6431	5	NA	0	NA	0	NA	0
A0A0B4J1Z1;C9JAB2;Q16629-3;Q16629-2;Q16629-4;Q16629	Serine/arginine-rich splicing factor 7	SRSF7	6	4	3	3	1	3	3	0	2	2	0	2	2	0	0.89144	5	1.5511	5	1.6222	5	-0.43705	-0.296044	-0.221018	-0.458663	0.32118	FALSE	FALSE	0.160488	0.720413	FALSE	FALSE	0.631052	0.00206697	TRUE	FALSE	NA	0	NA	0	NA	0	0.89406	4	1.7143	4	1.679	4
A0A0B4J269;Q13509;Q13509-2;G3V5W4;G3V2R8;G3V3R4;G3V2N6	Tubulin beta-3 chain	TUBB3	7	15	4	2	14	12	13	3	3	3	2	1	1	0	1.3155	3	1.6026	3	1.2101	3	0.805717	-0.21567	-1.09567	0.674355	0.0797701	FALSE	FALSE	1.01738	0.00558709	TRUE	FALSE	0.320701	0.0337929	TRUE	FALSE	1.7732	3	2.4316	3	1.3713	3	1.3301	3	1.6154	3	1.2101	3
A0A0B4J2E5;Q15269;C9J544	Periodic tryptophan protein 2 homolog	PWP2	3	8	8	6	7	0	3	7	0	3	6	0	1	0	0.92203	7	1.3479	7	1.3365	7	-0.336801	-0.641569	-0.799171	-0.719125	0.263776	FALSE	FALSE	-0.268452	0.591106	FALSE	FALSE	0.386004	0.0394479	TRUE	FALSE	0.92203	7	1.3479	7	1.3365	7	NA	0	NA	0	NA	0
G3V267;G3V5T0;A0A0C4DFM0;A0A0A0MR33;G3V4T6;O43708;H0YJN8;O43708-2;O43708-3	Maleylacetoacetate isomerase	GSTZ1	9	3	3	3	0	2	2	0	2	2	0	2	2	0	1.2996	5	2.0533	5	1.6166	5	0.765237	0.320674	-0.231338	0.191129	0.725748	FALSE	FALSE	0.875605	0.0553071	FALSE	FALSE	0.607267	0.00283964	TRUE	FALSE	NA	0	NA	0	NA	0	1.5862	3	2.4524	3	1.3892	3
C9J9K3;A0A0C4DG17;P08865;F8WD59	40S ribosomal protein SA	RPSA	4	7	7	7	6	6	6	6	6	6	6	6	6	0	0.76854	18	1.3439	18	1.8602	18	-0.877818	-0.648882	0.179799	-0.481557	0.180077	FALSE	FALSE	0.341619	0.0851186	FALSE	FALSE	0.898346	4.49989e-06	TRUE	FALSE	0.81811	6	1.436	6	1.8704	6	0.77038	5	1.3781	5	1.9195	5
A0A0C4DG89;Q7L014;D6RJA6;H0Y9U3	Probable ATP-dependent RNA helicase DDX46	DDX46	4	11	11	11	8	0	7	8	0	7	8	0	7	0	1.0073	8	2.0922	8	2.0448	8	-0.0739932	0.358248	0.450512	-0.102005	0.827509	FALSE	FALSE	0.940998	0.057708	FALSE	FALSE	0.974706	3.25753e-05	TRUE	FALSE	1.0957	5	2.658	5	2.1472	5	NA	0	NA	0	NA	0
A0A0C4DG98;Q8NI27;H0Y815	THO complex subunit 2	THOC2	3	8	8	8	7	0	6	7	0	6	7	0	6	0	0.9424	11	1.489	11	1.6109	11	-0.271874	-0.396588	-0.24188	-0.0937801	0.831521	FALSE	FALSE	0.584155	0.0300112	TRUE	FALSE	0.701105	0.00077479	TRUE	FALSE	1.0406	7	1.5784	7	1.5948	7	NA	0	NA	0	NA	0
A0A2R8YDW2;A0A2R8Y4X2;A0A2R8YD40;A0A2R8YDJ9;A0A2R8Y425;A0A2R8Y5J0;A0A2R8YFK9;A0A2R8YFD8;F5GWX5;A0A2R8Y212;A0A2R8Y521;A0A0C4DGG9;Q14839;Q14839-2;A0A2R8YER1;A0A2R8Y8C1;A0A2R8Y7I0;K7EMY3;Q8TDI0;A0A2R8YE38;A0A2R8Y5M9;A0A2R8Y7M9;A0A2R8Y8B3;A0A2R8Y685;A0A2R8Y5Z7;F2Z2R5;Q12873-2;Q12873;Q12873-3	Chromodomain-helicase-DNA-binding protein 4;Chromodomain-helicase-DNA-binding protein 5	CHD4;CHD5	29	7	7	7	6	0	5	6	0	5	6	0	5	0	0.60063	6	1.672	6	2.1072	6	-1.61027	-0.111353	0.536519	-0.728667	0.158287	FALSE	FALSE	0.47292	0.110599	FALSE	FALSE	0.782051	0.000420568	TRUE	FALSE	0.71802	4	1.672	4	2.0133	4	NA	0	NA	0	NA	0
A0A0C4DGQ8;Q6IAN0;J3KRS1;J3QLK1;J3QKT1	Dehydrogenase/reductase SDR family member 7B	DHRS7B	5	4	4	4	0	4	4	0	4	4	0	4	4	0	1.098	8	1.6343	8	1.4456	8	0.204104	-0.167472	-0.564989	-0.0187161	0.97066	FALSE	FALSE	0.581733	0.0450616	TRUE	FALSE	0.538944	0.00620913	TRUE	FALSE	NA	0	NA	0	NA	0	1.206	6	1.6862	6	1.3918	6
A0A0C4DGS1;P39656-3;P39656;P39656-2;U3KQ84	Dolichyl-diphosphooligosaccharide--protein glycosyltransferase 48 kDa subunit	DDOST	5	7	7	7	6	6	6	6	6	6	6	6	6	0	0.55029	10	1.2371	10	1.9693	10	-1.87035	-0.852643	0.342869	-0.8119	0.0614345	FALSE	FALSE	0.269695	0.108337	FALSE	FALSE	0.966839	1.84747e-06	TRUE	FALSE	0.74668	4	1.4002	4	1.9693	4	0.49795	6	1.1711	6	1.9697	6
A0A0C4DGZ1;Q8N5P1	Zinc finger CCCH domain-containing protein 8	ZC3H8	2	2	2	2	1	2	2	1	2	2	1	2	2	0	1.1787	5	3.1682	5	2.6878	5	0.440193	1.18898	1.23282	0.0514457	0.906435	FALSE	FALSE	1.50719	0.00388728	TRUE	FALSE	1.43641	3.07368e-07	TRUE	FALSE	NA	1	NA	1	NA	1	1.1559	2	2.9655	2	2.5654	2
A0A0D9SEI9;A0A0D9SFE1;E9PJH7;Q9H936;K4DIB8;K4DIA8;A0A0D9SFA8;K4DIB0;K4DIA2;A0A0D9SG84;E9PI74;E9PQ36;K4DIB6;K4DIB3;E9PS95;Q9H1K4;E9PJY0;A0A0A6YYN8	Mitochondrial glutamate carrier 1;Mitochondrial glutamate carrier 2	SLC25A22;SLC25A18	18	5	5	5	0	5	3	0	5	3	0	5	3	0	1.0617	12	1.7361	12	1.5105	12	0.0921916	-0.0187793	-0.433928	0.105672	0.809687	FALSE	FALSE	0.79581	0.0131976	TRUE	FALSE	0.701966	0.000879133	TRUE	FALSE	NA	0	NA	0	NA	0	1.1943	9	1.7177	9	1.4785	9
F5H7D6;H0YNT2;A0A0D9SES8;H0YKT5;H0YKN8;H0YL70;Q04726-2;Q04726-7;Q04726-3;Q04726-6;Q04726-5;Q04726-4;Q04726;H0YNI7;H0YKH0;H0YLW9;H0YLI3;K7EMK7;Q04725-2;Q04727-2;Q04725;Q04727-4;Q04724;Q04727;Q04727-3	Transducin-like enhancer protein 3;Transducin-like enhancer protein 2;Transducin-like enhancer protein 4;Transducin-like enhancer protein 1	LITAF;TLE3;DRD2;TLE2;TLE4;TLE1	25	2	2	2	2	2	1	2	2	1	2	2	1	0	1.8875	4	2.1767	4	1.1612	4	2.00756	0.437516	-1.21877	0.532504	0.332421	FALSE	FALSE	0.613624	0.203362	FALSE	FALSE	0.0669811	0.710154	FALSE	FALSE	1.0364	3	1.0132	3	0.97764	3	2.0187	2	2.3107	2	1.1224	2
A0A0D9SFB3;A0A2R8YF78;A0A0D9SG12;A0A2R8YFS5;A0A2R8Y4A4;A0A0D9SF53;O00571;A0A2R8Y5G6;A0A2R8YCW1;A0A2R8YFR4;A0A2R8Y645;O00571-2;A0A2R8YDT5;A0A2R8Y7T2;F6S8Q4;A0A2R8YDH3;O15523-2;O15523;A0A0J9YVQ7;A0A087WVZ1;O15523-3;A0A2R8YCU0;A0A2R8Y650;C9J8G5;C9J081;A0A2R8Y770;A0A2R8Y4D2;A0A087WX09;D6RCM4;Q9NQI0-3;Q9NQI0-2;Q9NQI0-4;Q9NQI0	ATP-dependent RNA helicase DDX3X;ATP-dependent RNA helicase DDX3Y	DDX3X;DDX3Y	33	21	20	20	17	17	20	16	16	19	16	16	19	0	1.0373	39	2.3381	39	2.2589	39	0.0147949	0.580717	0.735422	0.120947	0.749901	FALSE	FALSE	1.19056	0.00195414	TRUE	FALSE	1.2055	1.43077e-07	TRUE	FALSE	1.1986	11	2.3962	11	2.1471	11	1.3462	13	2.3793	13	2.1976	13
A0A0D9SFI6;A0A0D9SFB0;Q5JXH9;A0A0D9SFZ9;Q5JXH8;Q5JXH7;Q5JXI3;Q5JXI2;Q5JXI8;Q13642-3;Q13642-1;Q13642-5;Q13642-4;Q13642;A0A0D9SG53;A0A0D9SGB2;Q5JXI0	Four and a half LIM domains protein 1	FHL1	17	2	2	2	0	1	2	0	1	2	0	1	2	0	1.3791	4	2.6734	4	1.6751	4	0.962887	0.849013	-0.125252	0.539054	0.207876	FALSE	FALSE	1.31475	0.0054004	TRUE	FALSE	0.735801	0.000495497	TRUE	FALSE	NA	0	NA	0	NA	0	1.5309	2	2.6734	2	1.6751	2
A0A0D9SGE8;Q8IWS0-5;Q8IWS0-3;Q8IWS0;Q5JRC6;Q8IWS0-4;Q8IWS0-2	PHD finger protein 6	PHF6	7	4	4	4	3	4	3	3	4	3	3	4	3	0	1.7779	7	4.5125	7	2.5092	7	1.80842	1.89707	1.03609	0.904069	0.0386268	TRUE	FALSE	2.21244	0.00100751	TRUE	FALSE	1.31318	6.27088e-08	TRUE	FALSE	2.3382	3	5.4212	3	2.1249	3	1.7779	3	3.9119	3	2.5092	3
A0A0G2JIC6;Q9Y676	28S ribosomal protein S18b, mitochondrial	MRPS18B	2	3	3	3	0	3	3	0	3	3	0	3	3	0	1.2416	5	2.7325	5	2.0284	5	0.613256	0.892789	0.427472	0.322494	0.425295	FALSE	FALSE	1.43843	0.00430049	TRUE	FALSE	1.08493	8.56542e-06	TRUE	FALSE	NA	0	NA	0	NA	0	1.3853	3	2.8314	3	2.0284	3
P0DMV9;P0DMV8;A0A0G2JIW1;P0DMV8-2;V9GZ37		HSPA1A	5	29	25	13	27	22	27	24	18	23	13	9	11	0	1.1342	87	2.2448	87	2.028	87	0.312083	0.499191	0.426908	0.1665	0.55547	FALSE	FALSE	1.11727	0.00193779	TRUE	FALSE	1.01958	9.55858e-07	TRUE	FALSE	1.1748	32	2.2704	32	2.0265	32	1.1214	22	2.1054	22	1.973	22
A0A140T9L0;A0A0G2JJL1;H0Y6G3		WDR46	3	3	3	1	2	3	3	2	3	3	1	1	1	0	1.1295	5	1.4156	5	1.215	5	0.29826	-0.52098	-1.08361	-0.0681477	0.897552	FALSE	FALSE	0.108054	0.795078	FALSE	FALSE	0.196814	0.18418	FALSE	FALSE	1.4057	2	1.5862	2	1.0519	2	1.1295	3	1.4156	3	1.3194	3
A0A0G2JQ92;Q96BW9-2;Q96BW9-3;Q96BW9;H7C1A2	Phosphatidate cytidylyltransferase, mitochondrial	TAMM41	5	2	2	2	2	2	2	2	2	2	2	2	2	0	1.699	5	1.8209	6	3.3054	6	1.65732	0.0801969	1.82461	0.645704	0.263776	FALSE	FALSE	0.940562	0.00291452	TRUE	FALSE	0.759953	0.00336505	TRUE	FALSE	2.2288	2	1.8834	2	0.84505	2	1.0982	2	1.8209	2	1.7386	2
A0A0J9YWF7;A0A1B0GUY0;A0A1B0GTY9;A0A1B0GTJ4;A0A1B0GUA1;A0A1B0GTG2;A0A1B0GW82;A0A1B0GW77;P49419-4;P49419-2;P49419;A0A1B0GV49;A0A1B0GVU0;F8VVF2;H0YHM6	Alpha-aminoadipic semialdehyde dehydrogenase	ALDH7A1	15	4	4	4	4	3	4	4	3	4	4	3	4	0	0.86147	6	1.1468	6	1.5061	6	-0.538659	-1.03915	-0.442634	0.0827529	0.818567	FALSE	FALSE	0.408782	0.0393684	TRUE	FALSE	0.431519	0.00940226	TRUE	FALSE	1.2638	6	1.2696	6	1.0691	6	1.1117	3	1.559	3	1.4024	3
A0A0J9YXZ5;P46940;H0YLE8;E7EWC2;F5H7S7;Q13576-3;Q13576-2;Q13576;A0A087WWP1;E9PDT6;F2Z2E2;Q86VI3	Ras GTPase-activating-like protein IQGAP1	IQGAP1	12	8	8	8	6	0	4	6	0	4	6	0	4	0	0.52461	4	0.82851	4	1.2288	4	-2.01234	-1.83913	-1.0499	-0.998359	0.0936944	FALSE	FALSE	-0.537771	0.0409316	FALSE	TRUE	0.550408	0.00749679	TRUE	FALSE	0.6404	5	0.63922	5	1.2293	5	NA	0	NA	0	NA	0
A0A0R4J2E8;A8MXP9;P43243;D6REM6;D6R991;H0Y8T4;B3KM87;P43243-2;D6RB45;A0A1B0GX04;D6R9F3;D6RAM9;D6RAY2;D6RBS2;D6RCM3;D6REK4;D6R8Z5;D6RBI2;D6RBK5;D6RE02;D6RIA2;Q68E03	Matrin-3	MATR3	22	15	15	15	14	1	11	14	1	11	14	1	11	0	0.92419	42	1.9771	42	2.2216	42	-0.329849	0.244964	0.687782	-0.200424	0.691702	FALSE	FALSE	0.88733	0.0224442	TRUE	FALSE	1.16586	4.38087e-06	TRUE	FALSE	1.168	25	2.1716	25	2.0477	25	NA	1	NA	1	NA	1
A0A0U1RQF0;P49327;A0A0U1RRG3;A0A1B0GTR5	Fatty acid synthase;[Acyl-carrier-protein] S-acetyltransferase;[Acyl-carrier-protein] S-malonyltransferase;3-oxoacyl-[acyl-carrier-protein] synthase;3-oxoacyl-[acyl-carrier-protein] reductase;3-hydroxyacyl-[acyl-carrier-protein] dehydratase;Enoyl-[acyl-carrier-protein] reductase;Oleoyl-[acyl-carrier-protein] hydrolase	FASN	4	40	40	40	36	1	33	36	1	33	36	1	33	0	1.2902	80	1.5459	80	1.155	80	0.741072	-0.304308	-1.23475	0.335089	0.389392	FALSE	FALSE	0.600687	0.0265397	TRUE	FALSE	0.285659	0.122648	FALSE	FALSE	1.2913	53	1.5636	53	1.1167	53	NA	1	NA	1	NA	1
A0A0U1RQH7;G3XAC6;Q14498-3;Q14498-2;Q14498;H0Y4X3;A0A0U1RQW2;Q5QP23;A0A087X122;Q5QP22	RNA-binding protein 39	RBM39	10	7	7	7	7	3	6	7	3	6	7	3	6	0	1.0961	18	2.2492	18	2.0948	18	0.198339	0.503111	0.519632	0.156632	0.628527	FALSE	FALSE	1.06013	0.00278636	TRUE	FALSE	1.0278	1.16642e-06	TRUE	FALSE	1.2384	10	2.3573	10	2.0532	10	1.2649	3	1.9475	3	1.8031	3
A0A0U1RQK7;A0A0A0MSA7;O43432-4;O43432;O43432-3	Eukaryotic translation initiation factor 4 gamma 3	EIF4G3	5	6	4	4	5	0	4	4	0	2	4	0	2	0	1.007	8	2.9209	8	4.703	8	-0.0748783	1.02627	2.83358	-0.105141	0.840083	FALSE	FALSE	1.53723	0.00440721	TRUE	FALSE	1.60241	8.46655e-08	TRUE	FALSE	1.1882	6	3.161	6	2.7867	6	NA	0	NA	0	NA	0
A0A0U1RRM4;P26599;P26599-2;P26599-3;A6NLN1;K7EKJ7;K7ES59;K7ELW5;A0A0D9SF20;K7EK45;X6R242;A0A087WU68;O95758-1;O95758-6;O95758-2;O95758;O95758-5;O95758-4	Polypyrimidine tract-binding protein 1	PTBP1	18	7	7	7	6	6	7	6	6	7	6	6	7	0	1.011	13	1.9635	13	2.0859	13	-0.0630994	0.231145	0.50745	-0.0501011	0.917081	FALSE	FALSE	1.12016	0.00318143	TRUE	FALSE	1.02231	9.95652e-07	TRUE	FALSE	1.2884	8	2.4873	8	2.0629	8	1.1501	7	2.2203	7	1.8901	7
A0A140T9W4;A0A140T9R1;O75955-2;O75955;A0A140T907;A0A140T974;A0A140T9X0;A2AB09	Flotillin-1	FLOT1	8	3	3	3	0	2	3	0	2	3	0	2	3	0	0.67562	5	0.97468	5	1.7042	5	-1.2607	-1.43932	-0.0738533	-0.476913	0.256832	FALSE	FALSE	0.253496	0.338744	FALSE	FALSE	0.723474	0.000624521	TRUE	FALSE	NA	0	NA	0	NA	0	0.76413	2	1.458	2	1.7654	2
A0A1B0GW44;A0A1B0GV23;A0A1B0GVD5;A0A1B0GWE8;P07339;H7C469;A0A1B0GVP3;A0A1B0GU92;A0A1B0GU03;F8WD96;C9JH19;H7C1V0;F8W787;A0A1B0GVF1	Cathepsin D;Cathepsin D light chain;Cathepsin D heavy chain	CTSD	14	8	8	8	2	7	7	2	7	7	2	7	7	0	0.10281	4	0.14799	4	1.4284	4	-6.85477	-6.07767	-0.60071	-2.79144	0.000649824	FALSE	TRUE	-2.21703	0.00658879	FALSE	TRUE	0.671934	0.000373866	TRUE	FALSE	0.19679	2	0.42675	2	2.1686	2	0.11222	3	0.1574	3	1.3721	3
A0A1W2PR68;A0A1W2PQT3;A0A1W2PPH1;A0A1W2PQH3;A0A1W2PQY8;P23368;A0A1W2PQ37;A0A1W2PQF8;P23368-2;A0A1W2PPY2;A0A1W2PRS2;A0A1W2PRY9;A0A1W2PQH4	NAD-dependent malic enzyme, mitochondrial	ME2	13	3	3	3	2	2	2	2	2	2	2	2	2	0	0.56296	4	2.0377	4	2.7996	4	-1.80271	0.305406	1.34942	-0.510297	0.232929	FALSE	FALSE	0.768326	0.0266895	TRUE	FALSE	1.22822	2.23387e-06	TRUE	FALSE	0.66154	2	1.4846	2	2.1922	2	0.7451	2	1.9542	2	2.5037	2
A0A1W2PPS1;Q00839-2;Q00839;A0A1X7SBS1;A0A1W2PP35;Q5RI18;A0A1W2PQL0;A0A1W2PP34;A0A1W2PPL4;A0A1W2PPH7;A0A1W2PRZ7;A0A1W2PQ74;A0A1W2PQD4;A0A1W2PPE9;A0A1W2PRI6;A0A1W2PP22	Heterogeneous nuclear ribonucleoprotein U	HNRNPU	16	30	30	30	26	11	28	26	11	28	26	11	28	0	1.3039	79	3.4367	79	2.7014	79	0.776233	1.35184	1.24726	0.365462	0.319506	FALSE	FALSE	1.80488	0.00137965	TRUE	FALSE	1.43375	2.52757e-08	TRUE	FALSE	1.7195	40	4.2115	40	2.4741	40	1.2335	10	3.1804	10	2.4662	10
E9PJA7;A0A1W2PQ43;E9PK09;E9PQN2;E9PKI6;E9PK91;Q9NYF8-4;Q9NYF8-3;Q9NYF8-2;Q9NYF8;H0YF00	Bcl-2-associated transcription factor 1	BCLAF1	11	2	2	2	2	0	2	2	0	2	2	0	2	0	1.2144	6	1.6904	6	1.518	6	0.539519	-0.0844213	-0.419147	0.425402	0.308714	FALSE	FALSE	0.599476	0.122019	FALSE	FALSE	0.210085	0.328317	FALSE	FALSE	1.2144	4	2.02	4	1.6363	4	NA	0	NA	0	NA	0
A0A1X7SBZ2;A0A1W2PQ51;Q92841;Q92841-1;Q92841-3;Q92841-2;A0A0U1RQJ0	Probable ATP-dependent RNA helicase DDX17	DDX17	7	27	27	21	24	24	25	24	24	25	19	19	19	0	1.1343	69	2.8599	69	2.6036	69	0.312377	0.98402	1.14176	0.112713	0.717252	FALSE	FALSE	1.50631	0.0010472	TRUE	FALSE	1.35331	3.83529e-08	TRUE	FALSE	1.1952	21	2.9243	21	2.3144	21	1.1415	20	2.8093	20	2.4726	20
A0A286YEY1;P01876;A0A0G2JMB2	Ig alpha-1 chain C region	IGHA1	3	2	2	2	1	1	2	1	1	2	1	1	2	0	0.08978	9	0.074915	6	0.85047	6	-7.25743	-7.7529	-2.14815	-3.4964	0.000853339	FALSE	TRUE	-3.1253	0.00327597	FALSE	TRUE	0.383439	0.106546	FALSE	FALSE	0.097029	4	0.088447	3	0.84639	3	0.08092	4	0.14849	3	2.0104	3
A0A286YF22;A0A2C9F2M7;O43175;A0A286YFA2;A0A286YFM8;A0A286YFL2;A0A286YER3;A0A286YFC8;A0A286YFB2;A0A286YF34;A0A286YFF3;A0A286YFK5;A0A286YF78;A0A286YFE1	D-3-phosphoglycerate dehydrogenase	PHGDH	14	11	11	11	8	10	10	8	10	10	8	10	10	0	1.5047	20	2.0345	20	1.2973	20	1.25304	0.302259	-0.888011	0.619029	0.0868119	FALSE	FALSE	0.995799	0.00254433	TRUE	FALSE	0.410005	0.00886891	TRUE	FALSE	1.5746	5	1.8505	5	1.2285	5	1.688	8	2.0834	8	1.289	8
H0YH87;A0A2R8Y7P6;A0A2R8YDM9;V9GY86;A0A2R8Y5A6;Q99700-2;Q99700-4;Q99700;F8WB06;F8VQP2;Q99700-5;F8VVY6;F8VRK6;F8W0B5	Ataxin-2	ATXN2	14	18	18	18	14	0	14	14	0	14	14	0	14	0	1.8011	18	5.2426	18	2.243	18	1.85158	2.19731	0.715211	0.859472	0.0913372	FALSE	FALSE	2.30278	0.00215899	TRUE	FALSE	1.20623	2.85393e-06	TRUE	FALSE	2.0154	10	5.2426	10	2.128	10	NA	0	NA	0	NA	0
A0A2R8Y6J3;P46777;Q5T7N0	60S ribosomal protein L5	RPL5	3	5	5	5	1	3	4	1	3	4	1	3	4	0	1.5491	5	2.7509	5	1.7732	5	1.34984	0.906225	0.0427546	0.426454	0.32118	FALSE	FALSE	1.34774	0.00605862	TRUE	FALSE	0.906183	6.58612e-05	TRUE	FALSE	NA	0	NA	0	NA	0	1.5502	6	2.8261	6	1.9807	6
A0A2R8YDQ9;A0A2R8Y6Y7;Q9P2R7-2;Q9P2R7;Q5T9Q5;A0A0U1RQL1;A0A0U1RQF8;A0A2R8Y5P6;A0A2R8Y6E6;Q5T9Q8;A0A0U1RRI1;A0A0U1RQU7;A0A2R8Y5P4	Succinyl-CoA ligase [ADP-forming] subunit beta, mitochondrial	SUCLA2	13	11	11	11	5	7	9	5	7	9	5	7	9	0	1.2515	17	2.2244	17	1.8205	17	0.639693	0.480914	0.118076	0.311434	0.32118	FALSE	FALSE	1.1575	0.00202762	TRUE	FALSE	0.787781	2.34314e-05	TRUE	FALSE	1.4688	4	2.4301	4	1.5684	4	1.17	5	2.2134	5	1.8306	5
[truncated: 1,009 more rows]
[truncated: 22 more columns]
