# Supplementary material for: The RNA-binding ubiquitin ligase MKRN1 functions in ribosome-associated quality control of poly(A) translation
Source: Genome Biol. 2019 Oct 22;20:216. doi: 10.1186/s13059-019-1814-0 (PMC6805484; doi:10.1186/s13059-019-1814-0)
Supplement: Supplementary file 4 — Additional file 4: Table S3. with MaxQuant analysis of MS data from the ubiquitin remnant profiling from MKRN1 KD2 in HEK293T cells. (XLSX 7940 kb) [file 13059_2019_1814_MOESM4_ESM.xlsx]

## Sheet: GlyGly_limma,0.1FDR,4rep
Table S3. MaxQuant analysis of MS data from the ubiquitin remnant profiling from MKRN1 KD2 in HEK293T cells. The Excel workbook contains a spreadsheet with all quantified di-glycine-modified peptides from HEK293T cells with MKRN1 KD2 or control KD. MS raw data files for the ubiquitin remnant profiling of MKRN1 KD2 were analysed with MaxQuant as described in Materials and methods. Columns containi…
Protein	Position	Proteins	Positions within proteins	Protein names	Gene names	Localization prob	PEP	Score	Delta score	PEP Exp_01	Score Exp_01	PEP Exp_02	Score Exp_02	PEP Exp_03	Score Exp_03	PEP Exp_04	Score Exp_04	Sequence window	GlyGly (K) Probabilities	Position in peptide	Charge	Mass error [ppm]	limma mean	FDR limma MKRN1 KD/control KD	upregulated	downregulated	Ratio MKRN1 KD/control KD Exp_01	Ratio MKRN1 KD/control KD normalized Exp_01	log2 (MKRN1 KD/control KD) normalized Exp_01	Ratio MKRN1 KD/control KD count Exp_01	Ratio MKRN1 KD/control KD Exp_02	Ratio MKRN1 KD/control KD normalized Exp_02	log2 (MKRN1 KD/control KD) normalized Exp_02	Ratio MKRN1 KD/control KD count Exp_02	Ratio MKRN1 KD/control KD Exp_03	Ratio MKRN1 KD/control KD normalized Exp_03	log2 (MKRN1 KD/control KD) normalized Exp_03	Ratio MKRN1 KD/control KD count Exp_03	Ratio MKRN1 KD/control KD Exp_04	Ratio MKRN1 KD/control KD normalized Exp_04	log2 (MKRN1 KD/control KD) normalized Exp_04	Ratio MKRN1 KD/control KD count Exp_04	Intensity Exp_01	Intensity.control.KD.Exp_01	Intensity.MKRN1.KD.Exp_01	Intensity Exp_02	Intensity.control.KD.Exp_02	Intensity.MKRN1.KD.Exp_02	Intensity Exp_03
A0A1B0GUX3	42	A0A1B0GUX3;O95090;H3BQ48;H3BMN4;A0A1B0GV41;F6TI76;O95086;A0A0D9SFH9;Q2TA70;A0A1B0GW34;A0A1B0GV71;B4DFF3;A0A0A0MRC7;A0A1B0GWD3;A0A024QZB8;Q13286-4;Q13286-6;Q13286-2;Q13286-7;Q13286-3;Q13286	42;139;163;42;179;109;160;262;184;262;262;208;214;262;262;262;163;214;238;262;262	Battenin	CLN3	1	8.11353e-05	56.424	42.148	NA	NA	8.11353e-05	56.424	NA	NA	NA	NA	SAARQPLIRTEAPESKPGSSSSLSLRERWTV	TEAPESK(1)PGSSSSLSLRER	7	3	-0.55028	-0.612748	NA	FALSE	FALSE	NA	NA	NA	NA	0.50915	0.65395	-0.612748	1	NA	NA	NA	NA	NA	NA	NA	NA	0	0	0	10842000	7301600	3540600	0
A0A024QZP7	238	A0A024QZP7;P06493;P06493-2	238;238;181	Cyclin-dependent kinase 1	CDC2;CDK1	0.995725	3.7021e-203	302.83	295.54	3.7021e-203	302.83	6.46152e-128	241.82	1.40542e-75	193.88	1.3941e-115	229.71	PNNEVWPEVESLQDYKNTFPKWKPGSLASHV	ALGTPNNEVWPEVESLQDYK(0.996)NTFPK(0.004)	20	3	0.62249	-0.456553	0.309234	FALSE	FALSE	0.48054	0.59663	-0.745092	2	0.53672	0.66475	-0.589116	1	0.6086	0.84376	-0.245095	1	1.1583	0.8427	-0.246909	1	93582000	17006000	8570000	147790000	94718000	53072000	111340000
A0A024QZP7	243	A0A024QZP7;P06493;P06493-2	243;243;186	Cyclin-dependent kinase 1	CDC2;CDK1	0.948068	4.75707e-07	83.758	69.482	NA	NA	4.75707e-07	83.758	4.75707e-07	83.758	0.000922042	49.537	WPEVESLQDYKNTFPKWKPGSLASHVKNLDE	NTFPK(0.948)WK(0.052)PGSLASHVK	5	3	1.506	-0.169529	0.674152	FALSE	FALSE	NA	NA	NA	NA	0.64605	0.85392	-0.227827	1	0.64594	0.95853	-0.0611045	2	1.1877	0.85877	-0.219656	1	0	0	0	106430000	66175000	40259000	71657000
A0A024QZP7	130	A0A024QZP7;P06493;A0A087WZZ9;E5RIU6	130;130;130;130	Cyclin-dependent kinase 1	CDC2;CDK1	1	3.38492e-07	82.01	82.01	3.38492e-07	82.01	NA	NA	1.47221e-05	70.68	0.000817328	53.504	GIVFCHSRRVLHRDLKPQNLLIDDKGTIKLA	DLK(1)PQNLLIDDK	3	3	1.0079	-0.394756	0.571907	FALSE	FALSE	0.46357	0.50757	-0.978321	1	NA	NA	NA	NA	0.67145	0.91642	-0.125919	1	1.2605	0.94604	-0.0800269	1	61482000	12032000	6071000	0	0	0	27864000
A0A024QZP7	139	A0A024QZP7;P06493;A0A087WZZ9;E5RIU6	139;139;139;139	Cyclin-dependent kinase 1	CDC2;CDK1	0.977619	3.22288e-09	87.24	87.24	0.000631443	56.798	3.22288e-09	87.24	7.81284e-07	82.709	2.49045e-08	86.016	VLHRDLKPQNLLIDDKGTIKLADFGLARAFG	DLKPQNLLIDDK(0.978)GTIK(0.022)	12	3	0.66764	-0.459143	0.290285	FALSE	FALSE	0.65971	0.72233	-0.46927	1	0.52363	0.6432	-0.636661	1	0.48561	0.67601	-0.564884	1	1.2332	0.89146	-0.165758	1	123900000	31819000	17351000	75736000	51780000	23956000	88907000
A0A024QZP7	143	A0A024QZP7;P06493;A0A087WZZ9;E5RIU6	143;143;143;143	Cyclin-dependent kinase 1	CDC2;CDK1	1	3.37536e-06	98.368	78.587	3.37536e-06	98.368	NA	NA	NA	NA	NA	NA	DLKPQNLLIDDKGTIKLADFGLARAFGIPIR	GTIK(1)LADFGLAR	4	3	-0.0087876	-0.528053	NA	FALSE	FALSE	0.56876	0.69349	-0.528053	1	NA	NA	NA	NA	NA	NA	NA	NA	NA	NA	NA	NA	16754000	3858900	2175500	0	0	0	0
A0A024QZP7	56	A0A024QZP7;P06493;P06493-2;A0A087WZZ9;E5RIU6	56;56;56;56;56	Cyclin-dependent kinase 1	CDC2;CDK1	1	1.67946e-13	143.4	59.343	4.8974e-11	139.02	1.67946e-13	143.4	0.00014656	78.939	0.000313577	70.056	EEGVPSTAIREISLLKELRHPNIVSLQDVLM	EISLLK(1)ELR	6	3	0.23442	-0.649803	0.437622	FALSE	FALSE	0.67386	0.87476	-0.193041	2	0.25248	0.31208	-1.68001	2	0.45849	0.65935	-0.600884	1	1.2884	0.91683	-0.125274	1	186240000	36629000	25750000	892060000	616620000	275440000	24355000
A0A024QZP7	9	A0A024QZP7;P06493;P06493-2;A0A087WZZ9;E5RIU6	9;9;9;9;9	Cyclin-dependent kinase 1	CDC2;CDK1	0.999994	1.6766e-06	82.635	73.974	1.6766e-06	82.635	NA	NA	NA	NA	NA	NA	_______MEDYTKIEKIGEGTYGVVYKGRHK	MEDYTK(1)IEK(1)IGEGTYGVVYK	9	3	-1.8705	-1.13736	NA	FALSE	FALSE	0.35514	0.45459	-1.13736	1	NA	NA	NA	NA	NA	NA	NA	NA	NA	NA	NA	NA	83371000	22291000	4612300	0	0	0	0
A0A024QZP7	20	A0A024QZP7;P06493;P06493-2;A0A087WZZ9;E5RIU6	20;20;20;20;20	Cyclin-dependent kinase 1	CDC2;CDK1	1	3.75762e-18	142.12	74.165	3.75762e-18	142.12	4.95558e-05	66.004	0.00148852	64.827	5.70461e-05	81.709	TKIEKIGEGTYGVVYKGRHKTTGQVVAMKKI	IGEGTYGVVYK(1)GR	11	3	-3.4432	-0.463439	0.258814	FALSE	FALSE	0.50094	0.6441	-0.634643	2	0.5655	0.72758	-0.458822	2	0.49425	0.71419	-0.48562	2	1.1369	0.82664	-0.274669	1	57654000	11098000	6612800	218830000	134990000	83839000	122430000
A0A024QZP7	279	A0A024QZP7;P06493;P06493-2	279;279;222	Cyclin-dependent kinase 1	CDC2;CDK1	1	6.99173e-101	247.55	247.55	6.99173e-101	247.55	1.67297e-66	189.11	3.1307e-41	154.65	1.2831e-61	173.43	LSKMLIYDPAKRISGKMALNHPYFNDLDNQI	RISGK(1)MALNHPYFNDLDNQIK	5	4	0.78296	-0.376515	0.383922	FALSE	FALSE	0.54264	0.61375	-0.704277	5	0.60998	0.75868	-0.398437	3	0.64382	0.93139	-0.102543	3	1.0969	0.8118	-0.300804	3	897480000	161240000	93279000	242600000	148980000	93620000	164640000
A0A024QZP7	201	A0A024QZP7;P06493;P06493-2;A0A087WZZ9	201;201;144;201	Cyclin-dependent kinase 1	CDC2;CDK1	1	1.01458e-09	98.943	76.405	8.28268e-06	98.943	0.000365597	53.631	1.01458e-09	97.797	2.87347e-05	66.387	DIWSIGTIFAELATKKPLFHGDSEIDQLFRI	K(1)PLFHGDSEIDQLFR	1	4	0.1972	0.178001	0.901805	FALSE	FALSE	2.6782	3.5806	1.8402	1	0.47577	0.60768	-0.718616	2	0.54795	0.78566	-0.348023	1	1.3184	0.95823	-0.0615561	1	5801200	642450	1445400	35709000	23786000	11922000	16164000
A0A024QZP7	6	A0A024QZP7;P06493;P06493-2;A0A087WZZ9;E5RIU6	6;6;6;6;6	Cyclin-dependent kinase 1	CDC2;CDK1	1	1.6766e-06	82.635	73.974	1.6766e-06	82.635	NA	NA	NA	NA	NA	NA	__________MEDYTKIEKIGEGTYGVVYKG	MEDYTK(1)IEK(1)IGEGTYGVVYK	6	3	-1.8705	-0.473851	NA	FALSE	FALSE	0.59936	0.72004	-0.473851	1	NA	NA	NA	NA	NA	NA	NA	NA	NA	NA	NA	NA	329930000	65661000	43961000	0	0	0	0
A0A024QZP7	274	A0A024QZP7;P06493;P06493-2	274;274;217	Cyclin-dependent kinase 1	CDC2;CDK1	1	0.0130355	56.258	42.101	0.0130355	56.258	NA	NA	NA	NA	NA	NA	NGLDLLSKMLIYDPAKRISGKMALNHPYFND	MLIYDPAK(1)R	8	3	0.76817	-0.431637	NA	FALSE	FALSE	0.5607	0.74142	-0.431637	2	NA	NA	NA	NA	NA	NA	NA	NA	NA	NA	NA	NA	7722300	1811900	1013200	0	0	0	0
A0A024QZP7	266	A0A024QZP7;P06493;P06493-2	266;266;209	Cyclin-dependent kinase 1	CDC2;CDK1	0.999898	3.13746e-84	219.22	206.55	3.13746e-84	219.22	4.4943e-53	172.24	2.83978e-53	175.65	3.12107e-76	189.11	SHVKNLDENGLDLLSKMLIYDPAKRISGKMA	NLDENGLDLLSK(1)MLIYDPAK	12	3	1.0061	-0.22643	0.489155	FALSE	FALSE	0.63712	0.79923	-0.323317	8	0.67075	0.82861	-0.271235	3	0.65462	0.89887	-0.153816	1	1.2336	0.89667	-0.157351	2	424830000	73245000	37637000	132940000	84679000	48266000	69694000
A0A024R216	66	A0A024R216;Q9Y3E1	66;66	Hepatoma-derived growth factor-related protein 3	HDGFRP3	0.961736	0.00439854	43.77	34.355	NA	NA	NA	NA	0.00439854	43.77	NA	NA	THETAFLGPKDLFPYKEYKDKFGKSNKRKGF	DLFPYK(0.962)EYK(0.038)	6	3	-0.43346	-0.0240617	NA	FALSE	FALSE	NA	NA	NA	NA	NA	NA	NA	NA	0.7131	0.98346	-0.0240617	1	NA	NA	NA	NA	0	0	0	0	0	0	13580000
A0A024R442	47	A0A024R442;E7ETB3;Q9ULA0;E7EPX3;B9ZVU2;F8WAN0;C9JBE1;E5RJ35	47;69;51;61;61;47;69;47	Aspartyl aminopeptidase	DNPEP	0.981639	0.000406045	78.69	33.41	0.000406045	78.69	NA	NA	NA	NA	NA	NA	AECRNRLLQAGFSELKETEKWNIKPESKYFM	LLQAGFSELK(0.982)ETEK(0.018)	10	3	1.0539	-1.3862	NA	FALSE	FALSE	0.31325	0.38257	-1.3862	1	NA	NA	NA	NA	NA	NA	NA	NA	NA	NA	NA	NA	12926000	3872500	686660	0	0	0	0
A0A024R4E5	1240	A0A024R4E5;Q00341;Q00341-2;H0Y394	1240;1240;1207;945	Vigilin	HDLBP	1	2.52493e-51	159.42	156.92	NA	NA	3.28094e-22	114.13	2.52493e-51	159.42	1.23852e-16	98.991	GFVVRDAPWTASSSEKAPDMSSSEEFPSFGA	DAPWTASSSEK(1)APDMSSSEEFPSFGAQVAPK	11	3	-0.13633	-0.756404	0.301781	FALSE	FALSE	NA	NA	NA	NA	0.46485	0.55473	-0.850142	1	0.33685	0.46071	-1.11807	1	1.1089	0.81169	-0.300999	1	0	0	0	29765000	19516000	10249000	39076000
A0A024R4E5	550	A0A024R4E5;Q00341;Q00341-2;H0Y394;H7BZC3	550;550;517;359;59	Vigilin	HDLBP	0.99999	0.000643157	61.612	56.148	NA	NA	NA	NA	0.000643157	61.612	NA	NA	DKFPEVIINFPDPAQKSDIVQLRGPKNEVEK	DKFPEVIINFPDPAQK(1)SDIVQLR	16	4	0.23122	-0.559112	NA	FALSE	FALSE	NA	NA	NA	NA	NA	NA	NA	NA	0.48341	0.67872	-0.559112	1	NA	NA	NA	NA	0	0	0	0	0	0	6085200
A0A024R4E5	453	A0A024R4E5;Q00341;Q00341-2;H0Y394	453;453;420;262	Vigilin	HDLBP	1	2.6428e-08	100.02	100.02	NA	NA	2.6428e-08	100.02	0.00218093	45.433	1.33211e-05	71.888	VEINIDHKFHRHLIGKSGANINRIKDQYKVS	HLIGK(1)SGANINR	5	3	1.189	-1.29592	0.088427	FALSE	TRUE	NA	NA	NA	NA	0.33471	0.41437	-1.27101	1	0.28679	0.40478	-1.30479	1	0.5556	0.40277	-1.31197	1	0	0	0	11063000	7236800	3826200	5955200
A0A024R4E5	672	A0A024R4E5;Q00341;Q00341-2;H0Y394;H7BZC3;H7C2D1	672;672;639;481;181;60	Vigilin	HDLBP	1	1.5929e-05	76.927	69.171	NA	NA	1.5929e-05	76.927	NA	NA	6.87993e-05	68.355	EVSIPAKLHNSLIGTKGRLIRSIMEECGGVH	LHNSLIGTK(1)GR	9	4	-0.14652	-0.916718	0.279814	FALSE	FALSE	NA	NA	NA	NA	0.45936	0.59854	-0.74048	2	NA	NA	NA	NA	0.65428	0.4688	-1.09296	1	0	0	0	56309000	36919000	19390000	0
A0A024R4E5	1267	A0A024R4E5;Q00341;Q00341-2;H0Y394	1267;1267;1234;972	Vigilin	HDLBP	1	0.00783084	45.335	38.115	NA	NA	0.00783084	45.335	NA	NA	0.0125467	43.808	SFGAQVAPKTLPWGPKR______________	TLPWGPK(1)R	7	3	0.16884	-0.479573	0.46506	FALSE	FALSE	NA	NA	NA	NA	0.50396	0.65462	-0.61127	1	NA	NA	NA	NA	1.0762	0.78574	-0.347876	1	0	0	0	14868000	9610700	5257800	0
A0A024R4E5	41	A0A024R4E5;Q00341;Q00341-2;C9J5E5;C9JIZ1;C9JHS7;C9JHZ8;C9JES8;C9JZI8;C9JT62;C9JK79;C9JQ82;C9JBS3;C9JEJ8;C9JHN6	41;41;77;41;41;41;41;41;41;41;41;41;41;41;41	Vigilin	HDLBP	0.997135	8.64172e-05	68.657	63.647	0.00875053	41.047	8.64172e-05	68.657	0.000169647	64.845	0.000493246	44.158	VATLNSEEESDPPTYKDAFPPLPEKAACLES	VATLNSEEESDPPTYK(0.997)DAFPPLPEK(0.003)	16	3	1.3758	-0.280177	0.708694	FALSE	FALSE	1.3675	1.6558	0.727528	1	0.48558	0.59085	-0.759136	1	0.50925	0.69473	-0.525476	1	0.92842	0.6766	-0.563625	1	12182000	3256200	4134200	8138500	5661900	2476600	8768700
A0A024R4M0	66	A0A024R4M0;P46781;B5MCT8;C9JM19;F2Z3C0;A8MXK4	66;66;66;66;66;66	40S ribosomal protein S9	RPS9	1	4.65949e-10	103.43	103.43	NA	NA	0.000159586	70.563	4.65949e-10	103.43	7.58837e-06	72.731	AKIRKAARELLTLDEKDPRRLFEGNALLRRL	ELLTLDEK(1)DPRR	8	3	0.25038	-0.0538159	0.938973	FALSE	FALSE	NA	NA	NA	NA	0.74689	0.90072	-0.150849	3	0.55503	0.7817	-0.355313	2	1.7339	1.2699	0.344715	2	0	0	0	367830000	217580000	150250000	255910000
A0A024R4M0	52	A0A024R4M0;P46781;B5MCT8;C9JM19;F2Z3C0;A8MXK4	52;52;52;52;52;52	40S ribosomal protein S9	RPS9	1	0.0231778	45.952	16.145	NA	NA	0.0231778	45.952	NA	NA	NA	NA	LRNKREVWRVKFTLAKIRKAARELLTLDEKD	FTLAK(1)IR	5	2	0.12586	0.347666	NA	FALSE	FALSE	NA	NA	NA	NA	0.96032	1.2725	0.347666	1	NA	NA	NA	NA	NA	NA	NA	NA	0	0	0	24260000	11235000	13025000	0
A0A024R4M0	91	A0A024R4M0;P46781;B5MCT8;C9JM19	91;91;91;91	40S ribosomal protein S9	RPS9	0.930915	0.000101189	70.363	46.985	NA	NA	NA	NA	0.000101189	70.363	0.000176835	67.207	ALLRRLVRIGVLDEGKMKLDYILGLKIEDFL	IGVLDEGK(0.931)MK(0.069)	8	3	1.7154	-0.00877204	0.994617	FALSE	FALSE	NA	NA	NA	NA	NA	NA	NA	NA	0.54622	0.77453	-0.368607	1	1.7777	1.2755	0.351063	1	0	0	0	0	0	0	40861000
A0A024R4M0	93	A0A024R4M0;P46781;B5MCT8;C9JM19	93;93;93;93	40S ribosomal protein S9	RPS9	1	4.68195e-05	77.744	66.644	NA	NA	0.000202777	65.695	7.41915e-05	74.962	4.68195e-05	77.744	LRRLVRIGVLDEGKMKLDYILGLKIEDFLER	MK(1)LDYILGLK	2	3	-0.41473	-0.0922758	0.856528	FALSE	FALSE	NA	NA	NA	NA	0.84866	1.0695	0.0969365	1	0.71196	1.0087	0.0124972	1	1.0621	0.76511	-0.386261	1	0	0	0	5577300	2825000	2752300	4023900
A0A024R4M0	139	A0A024R4M0;P46781	139;139	40S ribosomal protein S9	RPS9	1	0.000213365	58.172	54.109	NA	NA	0.0117624	57.164	0.000213365	58.172	0.00215234	49.448	HHARVLIRQRHIRVRKQVVNIPSFIVRLDSQ	K(1)QVVNIPSFIVR	1	3	-0.19709	0.315583	0.477026	FALSE	FALSE	NA	NA	NA	NA	0.89987	1.1347	0.182311	1	0.93741	1.3606	0.444243	1	1.7539	1.2485	0.320196	1	0	0	0	9119600	5028900	4090700	7389600
A0A024R4M0	30	A0A024R4M0;P46781;B5MCT8;C9JM19;F2Z3C0;A8MXK4	30;30;30;30;30;30	40S ribosomal protein S9	RPS9	1	2.70279e-18	114.52	106.54	1.95066e-07	79.92	1.90866e-14	111.22	9.52423e-07	82.121	2.70279e-18	114.52	TPRRPFEKSRLDQELKLIGEYGLRNKREVWR	SRLDQELK(1)LIGEYGLR	8	4	-0.10539	0.0742016	0.818811	FALSE	FALSE	0.83102	1.0876	0.121148	3	0.84711	1.0735	0.102322	3	0.71212	1.049	0.0690147	3	1.4089	1.003	0.00432161	3	68933000	21400000	15541000	124180000	64053000	60124000	45833000
A0A024R4M0	155	A0A024R4M0;P46781	155;155	40S ribosomal protein S9	RPS9	1	1.03705e-13	119.25	119.25	8.27263e-06	76.24	1.03705e-13	119.25	1.751e-07	92.151	1.55893e-12	107.53	QVVNIPSFIVRLDSQKHIDFSLRSPYGGGRP	LDSQK(1)HIDFSLR	5	4	0.32503	0.0329779	0.953761	FALSE	FALSE	1.0037	1.329	0.410341	3	0.8079	0.96783	-0.0471744	3	0.7594	1.0217	0.0309716	3	1.151	0.8338	-0.262227	4	77566000	19631000	22722000	1587400000	893210000	694220000	1804000000
A0A024R4M0	121	A0A024R4M0;P46781;B5MCT8;C9JM19	121;121;121;121	40S ribosomal protein S9	RPS9	1	1.0768e-07	99.283	99.283	NA	NA	2.61394e-07	96.229	1.0768e-07	99.283	7.90962e-05	96.229	LERRLQTQVFKLGLAKSIHHARVLIRQRHIR	LGLAK(1)SIHHAR	5	3	-0.35471	0.170271	0.760671	FALSE	FALSE	NA	NA	NA	NA	0.91078	1.1456	0.196103	1	0.76038	1.1053	0.144438	1	NA	NA	NA	NA	0	0	0	346810000	178740000	168080000	173490000
A0A024R4M0	116	A0A024R4M0;P46781;B5MCT8;C9JM19	116;116;116;116	40S ribosomal protein S9	RPS9	0.999769	1.49026e-06	84.169	84.169	NA	NA	1.49026e-06	84.169	0.00219955	45.357	0.0011046	49.732	KIEDFLERRLQTQVFKLGLAKSIHHARVLIR	LQTQVFK(1)LGLAK	7	3	-1.1498	0.149008	0.703137	FALSE	FALSE	NA	NA	NA	NA	0.87222	1.11	0.15056	1	0.76721	1.1176	0.160404	1	1.5249	1.0989	0.13606	1	0	0	0	16007000	8658000	7348900	6283800
A0A024R4M0	47	A0A024R4M0;P46781;B5MCT8;C9JM19;F2Z3C0;A8MXK4	47;47;47;47;47;47	40S ribosomal protein S9	RPS9	0.999998	0.00815885	60.118	17.89	NA	NA	NA	NA	0.0169587	53.754	0.00815885	60.118	IGEYGLRNKREVWRVKFTLAKIRKAARELLT	VK(1)FTLAK	2	3	-0.90288	-0.185075	0.747963	FALSE	FALSE	NA	NA	NA	NA	NA	NA	NA	NA	0.63387	0.95054	-0.0731808	1	1.1639	0.81396	-0.29697	1	0	0	0	0	0	0	23264000
C9JC03	355	C9JC03;A0A024R571;Q9H4M9;C9J2Z4	355;355;341;205	EH domain-containing protein 1	EHD1	1	2.07589e-05	83.54	63.416	2.07589e-05	83.54	NA	NA	NA	NA	NA	NA	SKKKELVNNLGEIYQKIEREHQISPGDFPSL	ELVNNLGEIYQK(1)IER	12	3	0.20418	-0.535855	NA	FALSE	FALSE	0.55068	0.68975	-0.535855	1	NA	NA	NA	NA	NA	NA	NA	NA	NA	NA	NA	NA	29002000	4804900	2536600	0	0	0	0
Q9H223	302	C9JC03;A0A024R571;Q9H4M9;C9J2Z4;Q9NZN3;Q9H223	313;313;299;163;299;302	EH domain-containing protein 1;EH domain-containing protein 3;EH domain-containing protein 4	EHD1;EHD3;EHD4	1	0.00188011	75.189	8.3901	NA	NA	0.00188011	75.189	NA	NA	NA	NA	SLPQKAAVRKLNDLIKRARLAKVHAYIISYL;SLPRNAALRKLNDLIKRARLAKVHAYIISSL	LNDLIK(1)R	6	3	-0.071761	-0.5245	NA	FALSE	FALSE	NA	NA	NA	NA	0.55404	0.6952	-0.5245	1	NA	NA	NA	NA	NA	NA	NA	NA	0	0	0	19827000	12521000	7305300	0
A0A024R7P0	132	A0A024R7P0;O14593-2;O14593-3;O14593;H0YGQ6;F5GY33	132;132;133;155;98;133	DNA-binding protein RFXANK	RFXANK	1	1.36733e-09	91.616	91.616	NA	NA	1.36733e-09	91.616	1.93766e-05	67.685	7.36597e-08	74.428	VRFLLEWGADPHILAKERESALSLASTGGYT	FLLEWGADPHILAK(1)ER	14	4	-0.14501	-0.362897	0.48532	FALSE	FALSE	NA	NA	NA	NA	0.49878	0.6283	-0.670475	1	0.59911	0.86987	-0.201128	1	1.155	0.8603	-0.217088	1	0	0	0	14114000	9027500	5086300	13250000
A0A024R7P0	181	A0A024R7P0;O14593-2;O14593-3;O14593	181;167;182;204	DNA-binding protein RFXANK	RFXANK	1	4.57451e-06	74.475	67.571	4.57451e-06	74.475	NA	NA	NA	NA	NA	NA	NGGTPLLYAVRGNHVKCVEALLARGADLTTE	GNHVK(1)CVEALLAR	5	3	0.51333	-1.06836	NA	FALSE	FALSE	0.391	0.47686	-1.06836	1	NA	NA	NA	NA	NA	NA	NA	NA	NA	NA	NA	NA	14086000	7518300	2235400	0	0	0	0
Q9Y5A9	416	A0A024R7W5;A0A087X0Q1;A0A087WY31;Q7Z739;Q9BYJ9;Q9Y5A9;Q9Y5A9-2	371;420;425;422;395;416;366	YTH domain-containing family protein 3;YTH domain-containing family protein 1;YTH domain-containing family protein 2	YTHDF3;YTHDF1;YTHDF2	1	1.00063e-21	122.64	101.91	4.46945e-10	105.19	5.88293e-18	122.64	6.20936e-09	87.083	1.00063e-21	121.24	KDFDWNLKHGRVFIIKSYSEDDIHRSIKYNI;KDFDWNLKNGRVFIIKSYSEDDIHRSIKYSI;KEFEWNLKSGRVFIIKSYSEDDIHRSIKYSI	VFIIK(1)SYSEDDIHR	5	4	0.36598	0.336234	0.384267	FALSE	FALSE	1.1466	1.4945	0.579663	2	0.84665	1.0842	0.116631	1	0.88137	1.2699	0.344715	1	1.7182	1.2345	0.303927	2	64261000	21715000	23368000	36676000	15519000	21157000	28201000
A0A024RA52	165	A0A024RA52;P25787;C9JCK5	165;165;95	Proteasome subunit alpha type;Proteasome subunit alpha type-2	PSMA2	1	1.06847e-43	163.41	143.31	7.5205e-20	133.86	1.42583e-36	155.92	3.08692e-37	163.41	1.06847e-43	161.91	DPSGAYFAWKATAMGKNYVNGKTFLEKRYNE	ATAMGK(1)NYVNGK(1)TFLEK	6	3	-0.17289	0.203021	0.543182	FALSE	FALSE	0.98407	1.2472	0.318693	1	0.931	1.1932	0.254836	2	0.7255	1.0586	0.0821576	1	1.5419	1.1145	0.156397	2	2955000	738360	550630	208900000	110660000	98241000	112460000
A0A024RA52	171	A0A024RA52;P25787;C9JCK5	171;171;101	Proteasome subunit alpha type;Proteasome subunit alpha type-2	PSMA2	1	1.06847e-43	163.41	143.31	7.5205e-20	133.86	1.42583e-36	155.92	3.08692e-37	163.41	1.06847e-43	161.91	FAWKATAMGKNYVNGKTFLEKRYNEDLELED	NYVNGK(1)TFLEK(1)R	6	3	2.0138	-0.202273	0.74355	FALSE	FALSE	0.58556	0.72673	-0.460509	2	0.62442	0.77918	-0.359971	1	0.47115	0.67787	-0.560919	1	2.0275	1.4869	0.572308	1	48532000	10271000	5497100	199130000	113160000	85975000	90233000
A0A024RA52	176	A0A024RA52;P25787;C9JCK5	176;176;106	Proteasome subunit alpha type;Proteasome subunit alpha type-2	PSMA2	1	1.01467e-09	110.38	103.25	NA	NA	5.62364e-09	110.38	NA	NA	1.01467e-09	107.17	TAMGKNYVNGKTFLEKRYNEDLELEDAIHTA	NYVNGK(1)TFLEK(1)R	11	3	2.0138	0.111933	0.846133	FALSE	FALSE	NA	NA	NA	NA	0.80705	1.0614	0.0859685	1	NA	NA	NA	NA	1.5148	1.1003	0.137897	1	0	0	0	62316000	33512000	28803000	0
A0A024RA52	92	A0A024RA52;P25787;C9JCK5	92;92;22	Proteasome subunit alpha type;Proteasome subunit alpha type-2	PSMA2	1	3.54639e-56	174.82	171.99	8.46746e-06	62.325	3.54639e-56	174.82	7.77645e-44	150.69	1.03091e-08	79.942	SGMGPDYRVLVHRARKLAQQYYLVYQEPIPT	K(1)LAQQYYLVYQEPIPTAQLVQR	1	3	0.19963	0.110933	0.764579	FALSE	FALSE	0.9473	1.2428	0.313594	1	0.71168	0.89745	-0.156097	2	0.75321	1.0728	0.101381	2	1.5625	1.1367	0.184852	2	59745000	12777000	12218000	75266000	41527000	33739000	47768000
A0A024RA52	227	A0A024RA52;P25787;C9JCK5	227;227;157	Proteasome subunit alpha type;Proteasome subunit alpha type-2	PSMA2	1	9.75483e-05	65.374	60.894	NA	NA	9.75483e-05	65.374	NA	NA	NA	NA	ICNEAGFRRLTPTEVKDYLAAIA________	RLTPTEVK(1)DYLAAIA	8	3	1.5347	-0.445539	NA	FALSE	FALSE	NA	NA	NA	NA	0.58589	0.73431	-0.445539	1	NA	NA	NA	NA	NA	NA	NA	NA	0	0	0	6104100	3626000	2478100	0
A0A024RA52	70	A0A024RA52;P25787	70;70	Proteasome subunit alpha type;Proteasome subunit alpha type-2	PSMA2	1	4.19365e-108	218.86	218.86	4.89043e-63	184	4.19365e-108	218.86	4.62594e-91	209.4	1.97909e-96	211.72	ILYDERSVHKVEPITKHIGLVYSGMGPDYRV	VEPITK(1)HIGLVYSGMGPDYR	6	3	1.3627	0.0723035	0.834223	FALSE	FALSE	0.87438	1.1688	0.225028	11	0.82461	1.0149	0.0213376	22	0.6979	0.968	-0.046921	21	1.4828	1.0642	0.0897693	23	4497500000	1391900000	1259800000	25293000000	13639000000	11654000000	20071000000
A0A024RAC6	144	A0A024RAC6;Q14241	144;170	Transcription elongation factor B polypeptide 3	TCEB3	1	2.58606e-05	64.537	64.537	NA	NA	NA	NA	NA	NA	2.58606e-05	64.537	RQKKHRKLSELERPHKVSHGHERRDERKRCH	LSELERPHK(1)VSHGHER	9	4	0.12765	0.632547	NA	FALSE	FALSE	NA	NA	NA	NA	NA	NA	NA	NA	NA	NA	NA	NA	2.1198	1.5503	0.632547	1	0	0	0	0	0	0	0
A0A024RBT2	73	A0A024RBT2;Q9NR28-2;Q9NR28-3;Q9NR28;H7BZQ7;H7BZK7	73;93;102;146;49;145	Diablo homolog, mitochondrial	hCG_1782202;DIABLO	0.999975	6.80361e-07	95.417	54.921	NA	NA	NA	NA	NA	NA	6.80361e-07	95.417	EVWQVIIGARAEMTSKHQEYLKLETTWMTAV	AEMTSK(1)HQEYLK	6	3	-0.86623	0.841732	NA	FALSE	FALSE	NA	NA	NA	NA	NA	NA	NA	NA	NA	NA	NA	NA	2.4358	1.7922	0.841732	1	0	0	0	0	0	0	0
A0A024RBT2	146	A0A024RBT2;Q9NR28-2;Q9NR28-3;Q9NR28	146;166;175;219	Diablo homolog, mitochondrial	hCG_1782202;DIABLO	1	0.0501442	49.188	27.619	NA	NA	0.0501442	49.188	NA	NA	NA	NA	AETKLAEAQIEELRQKTQEEGEERAESEQEA	LAEAQIEELRQK(1)TQEEGEER	12	3	0.92279	NA	NA	FALSE	FALSE	NA	NA	NA	NA	NA	NA	NA	NA	NA	NA	NA	NA	NA	NA	NA	NA	0	0	0	0	0	0	0
E9PRM7	131	E9PRM7;A0A0J9YWM3;A0A024RCG2;Q96BI1	131;131;229;229	Solute carrier family 22 member 18	SLC22A18	1	3.39891e-16	130.95	115.31	5.18649e-07	86.214	3.40464e-13	112.24	0.0113394	50.324	3.39891e-16	130.95	QAPLPGGPRASVFDLKAIASLLRLPDVPRIF	ASVFDLK(1)AIASLLR	7	3	1.132	-0.249417	0.621144	FALSE	FALSE	0.70358	0.86015	-0.21734	1	0.49811	0.65815	-0.603512	1	0.51206	0.72459	-0.464763	1	1.7005	1.2209	0.287945	1	6842200	2720000	1932200	34068000	22146000	11922000	8619100
A0A0G2JH76	265	A0A0G2JH76;A0A024RCQ8;A0A140T8X7;Q9UMR5;Q9UMR5-3	265;265;271;265;271	Lysosomal thioesterase PPT2	hCG_1999928;PPT2	1	0.000248504	58.172	42.543	NA	NA	NA	NA	NA	NA	0.000248504	58.172	EMEEQLVYLRDSFGLKTLLARGAIVRCPMAG	DSFGLK(1)TLLAR	6	3	-3.2694	-1.12249	NA	FALSE	FALSE	NA	NA	NA	NA	NA	NA	NA	NA	NA	NA	NA	NA	0.63773	0.4593	-1.12249	1	0	0	0	0	0	0	0
A0A024RCR6	1066	A0A024RCR6;A0A0G2JK23;P46379-2;P46379;P46379-3	1066;1072;1066;1072;1102	Large proline-rich protein BAG6	BAT3;BAG6	1	5.08836e-13	94.281	86.77	NA	NA	3.0196e-10	90.581	3.43091e-07	79.676	5.08836e-13	94.281	EGPQLLLSEAVSRAAKAAGARPLTSPESLSR	AAK(1)AAGARPLTSPESLSR	3	3	0.99157	-0.62347	0.280524	FALSE	FALSE	NA	NA	NA	NA	0.48526	0.62674	-0.674061	1	0.38214	0.56272	-0.829511	1	1.0721	0.77548	-0.366839	1	0	0	0	75663000	51197000	24466000	52159000
A0A024RCR6	56	A0A024RCR6;A0A0G2JK23;P46379-2;P46379;P46379-3;A0A0G2JL47;P46379-4;P46379-5;F6UR09;F6U1F2;F6XTU0;A0A0G2JJR8;A0A1B0GX79;F6WML8;F6VEM6;F6X9W3;F6U341;F6S6P2;X6REW1;A0A0G2JJM1;F6TC96	56;56;56;56;56;56;56;56;56;56;56;56;56;56;56;56;56;56;56;56;56	Large proline-rich protein BAG6	BAT3;BAG6	1	1.76476e-25	129.77	117.28	1.0287e-07	84.859	9.35597e-21	129.77	4.70231e-15	116.63	1.76476e-25	129.77	EFKEHIAASVSIPSEKQRLIYQGRVLQDDKK	EHIAASVSIPSEK(1)QR	13	3	0.68972	-0.0886851	0.840537	FALSE	FALSE	0.8793	1.1616	0.216113	1	0.68152	0.84738	-0.238919	3	0.73555	1.0413	0.0583858	4	1.0463	0.76296	-0.390321	3	12914000	3881700	3712500	1645500000	963510000	681990000	1024100000
A0A024RCR6	80	A0A024RCR6;A0A0G2JK23;P46379-2;P46379;P46379-3;A0A0G2JL47;P46379-4;P46379-5;F6UR09;F6U1F2;F6XTU0;A0A0G2JJR8;A0A1B0GX79;F6WML8;F6VEM6;F6X9W3;F6U341;F6S6P2;X6REW1;A0A0G2JJM1;F6TC96	80;80;80;80;80;80;80;80;80;80;80;80;80;80;80;80;80;80;80;80;80	Large proline-rich protein BAG6	BAT3;BAG6	1	1.07562e-18	137.61	108.8	3.62393e-11	91.317	1.68057e-14	137.61	1.68057e-14	111.22	1.07562e-18	118.31	VLQDDKKLQEYNVGGKVIHLVERAPPQTHLP	LQEYNVGGK(1)VIHLVER	9	3	-8.91e-05	-0.19436	0.577194	FALSE	FALSE	0.72619	0.88986	-0.16835	1	0.65098	0.82568	-0.276345	3	0.68783	1.001	0.00144197	3	1.1039	0.79323	-0.334189	3	33591000	10259000	8888800	114780000	66847000	47932000	72161000
A0A024RCR6	1027	A0A024RCR6;A0A0G2JK23;P46379-2;P46379;P46379-3;A0A0G2JL47;P46379-4;P46379-5;H0Y4L1;H0Y710	1027;1033;1027;1033;1063;1027;853;1027;86;176	Large proline-rich protein BAG6	BAT3;BAG6	1	0.000528731	68.411	57.796	NA	NA	0.000528731	68.411	NA	NA	NA	NA	WVPIIQQDIQSQRKVKPQPPLSDAYLSGMPA	VK(1)PQPPLSDAYLSGMPAK	2	3	-0.49552	-0.315253	NA	FALSE	FALSE	NA	NA	NA	NA	0.64531	0.80371	-0.315253	1	NA	NA	NA	NA	NA	NA	NA	NA	0	0	0	33476000	19216000	14260000	0
A0A024RCR6	1043	A0A024RCR6;A0A0G2JK23;P46379-2;P46379;P46379-3;A0A0G2JL47;P46379-4;P46379-5;H0Y4L1;H0Y710	1043;1049;1043;1049;1079;1043;869;1043;102;192	Large proline-rich protein BAG6	BAT3;BAG6	1	6.64933e-41	161.95	161.95	0.000477877	68.525	2.66039e-30	137.13	6.64933e-41	161.95	9.75721e-28	134.33	PQPPLSDAYLSGMPAKRRKTMQGEGPQLLLS	VKPQPPLSDAYLSGMPAK(1)R	18	3	0.20453	-0.250572	0.518714	FALSE	FALSE	0.75917	0.85866	-0.219841	1	0.59754	0.78266	-0.353542	3	0.47361	0.72485	-0.464246	3	1.4344	1.0248	0.0353424	2	7592300	2409100	1736900	128430000	81709000	46723000	76478000
A0A067XG54	453	A0A067XG54;Q8NB49-2;Q8NB49-3;Q8NB49-4;Q8NB49;H7C0E8	453;456;456;456;456;32	Phospholipid-transporting ATPase IG	ATP11C	0.944172	1.03082e-47	150.72	143.14	NA	NA	NA	NA	1.03082e-47	150.72	NA	NA	VDGLSQTDGTLTYFDKVDKNREELFLRALCL	GVTQEVDGLSQTDGTLTYFDK(0.944)VDK(0.056)	21	3	-0.71204	-0.570057	NA	FALSE	FALSE	NA	NA	NA	NA	NA	NA	NA	NA	0.49637	0.67359	-0.570057	1	NA	NA	NA	NA	0	0	0	0	0	0	10598000
A0A067XG54	247	A0A067XG54;Q8NB49-2;Q8NB49-3;Q8NB49-4;Q8NB49	247;250;250;250;250	Phospholipid-transporting ATPase IG	ATP11C	0.926447	0.00192951	51.495	43.786	0.00192951	51.495	0.00217688	46.249	NA	NA	0.0213233	41.695	LEAVARSLGPENLLLKGATLKNTEKIYGVAV	SLGPENLLLK(0.926)GATLK(0.074)	10	3	0.031283	-0.0645908	0.894364	FALSE	FALSE	0.8724	1.0638	0.0892269	1	0.68987	0.88249	-0.180348	1	NA	NA	NA	NA	1.2661	0.93132	-0.102651	1	9869800	2694500	2003800	10327000	4906600	5420000	0
A0A075B6T1	175	A0A075B6T1;Q9C0C7-6;Q9C0C7-4;Q9C0C7-2;Q9C0C7-3;Q9C0C7;Q9C0C7-5	175;175;175;175;175;175;175	Activating molecule in BECN1-regulated autophagy protein 1	AMBRA1	1	4.28016e-22	134.88	119.49	1.61399e-15	114.96	3.23345e-09	89.358	1.09827e-13	103.13	4.28016e-22	134.88	IHFWDWSRREPFAVVKTASEMERVRLVRFDP	REPFAVVK(1)TASEMER	8	3	-0.062488	-0.408408	0.307894	FALSE	FALSE	0.59368	0.75584	-0.403847	8	0.5604	0.69691	-0.520956	5	0.4785	0.68245	-0.551205	5	1.2558	0.8965	-0.157625	8	1751400000	582220000	353270000	2945300000	1927600000	1017700000	1850100000
A0A075B784	338	A0A075B784;Q9P275;K7EMM6;E9PEW0	338;338;128;338	Ubiquitin carboxyl-terminal hydrolase 36	USP36	0.996896	2.3282e-08	89.805	81.046	NA	NA	5.76245e-06	83.226	2.5381e-05	74.698	2.3282e-08	89.805	VLTLSLKRFANFSGGKITKDVGYPEFLNIRP	FANFSGGK(0.997)ITK(0.003)	8	3	-0.18274	-0.351546	0.463401	FALSE	FALSE	NA	NA	NA	NA	0.69033	0.90042	-0.15133	1	0.47683	0.69269	-0.529718	2	1.0708	0.77186	-0.373589	1	0	0	0	69823000	39571000	30252000	38283000
A0A075B785	517	A0A075B785;A0A2R8Y566;Q9P260;Q9P260-2	517;517;517;517	LisH domain and HEAT repeat-containing protein KIAA1468	KIAA1468	1	0.00412784	53.491	35.862	0.00412784	53.491	NA	NA	NA	NA	NA	NA	DSRLGYEVSRIADSEKSVMLMLGRCLPHIVP	IADSEK(1)SVMLMLGR	6	3	-2.1807	-0.84983	NA	FALSE	FALSE	0.43519	0.55485	-0.84983	1	NA	NA	NA	NA	NA	NA	NA	NA	NA	NA	NA	NA	12201000	3825400	1803400	0	0	0	0
A0A075B785	877	A0A075B785;A0A2R8Y566;Q9P260;Q9P260-2;A0A075B768	877;877;877;877;110	LisH domain and HEAT repeat-containing protein KIAA1468	KIAA1468	0.992118	3.05602e-14	107.5	101.18	NA	NA	3.05602e-14	107.5	NA	NA	NA	NA	FWRLCRTFGKIFTNTKVKPQFQEILRLSEEN	IFTNTK(0.992)VK(0.008)PQFQEILR	6	4	0.18977	-0.18968	NA	FALSE	FALSE	NA	NA	NA	NA	0.66007	0.8768	-0.18968	2	NA	NA	NA	NA	NA	NA	NA	NA	0	0	0	48202000	27877000	20325000	0
A0A075B7B5	33	A0A075B7B5;B7ZM87;O75044;A0A286YEY3;P0DMP2;P0DJJ0;A0A075B7C8	33;33;33;33;33;33;33	SLIT-ROBO Rho GTPase-activating protein 2;SLIT-ROBO Rho GTPase-activating protein 2B;SLIT-ROBO Rho GTPase-activating protein 2C	SRGAP2;SRGAP2B;SRGAP2C	1	8.30896e-21	167.28	156.3	8.30896e-21	167.28	NA	NA	NA	NA	NA	NA	DTQVKEIRAQLTEQMKCLDQQCELRVQLLQD	AQLTEQMK(1)CLDQQCELR	8	3	-0.070203	-0.291892	NA	FALSE	FALSE	0.64991	0.81683	-0.291892	2	NA	NA	NA	NA	NA	NA	NA	NA	NA	NA	NA	NA	68323000	12251000	9928200	0	0	0	0
A0A075B7B5	437	A0A075B7B5;B7ZM87;O75044;A0A286YEY3;P0DMP2;P0DJJ0;E9PDX4;A0A087X0L1;A0A087WW56;Q5VZB4	437;437;438;438;437;438;284;284;284;52	SLIT-ROBO Rho GTPase-activating protein 2;SLIT-ROBO Rho GTPase-activating protein 2B;SLIT-ROBO Rho GTPase-activating protein 2C	SRGAP2;SRGAP2B;SRGAP2C	0.989726	1.52383e-07	80.387	80.387	1.52383e-07	80.387	NA	NA	NA	NA	NA	NA	KSTVSETFMSKPSIAKRRANQQETEQFYFTK	STVSETFMSK(0.01)PSIAK(0.99)R	15	3	-0.11693	-0.98736	NA	FALSE	FALSE	0.44596	0.5044	-0.98736	1	NA	NA	NA	NA	NA	NA	NA	NA	NA	NA	NA	NA	4950800	1004800	533970	0	0	0	0
A0A075B7B5	180	A0A075B7B5;B7ZM87;O75044;A0A286YEY3;P0DMP2;P0DJJ0;E9PDX4;A0A087X0L1;A0A087WW56;A0A075B743	180;180;180;180;180;180;27;27;27;113	SLIT-ROBO Rho GTPase-activating protein 2;SLIT-ROBO Rho GTPase-activating protein 2B;SLIT-ROBO Rho GTPase-activating protein 2C	SRGAP2;SRGAP2B;SRGAP2C	0.966774	2.66847e-20	136.36	131.74	2.66847e-20	136.36	NA	NA	NA	NA	NA	NA	KTYHMYNADSISAQSKLKEAEKQEEKQIGKS	TYHMYNADSISAQSK(0.967)LK(0.033)	15	3	-0.78145	-0.797814	NA	FALSE	FALSE	0.47797	0.57522	-0.797814	1	NA	NA	NA	NA	NA	NA	NA	NA	NA	NA	NA	NA	16003000	4195900	2089400	0	0	0	0
U3KQE2	67	U3KQE2;K7EIV0;A0A075B7C0;K7ELJ7;A0A0C4DGQ5;P04632;U3KPR7;K7EKD8;K7EM73	67;80;86;135;135;135;23;105;135	Calpain small subunit 1	CAPNS1	1	7.38646e-12	99.711	99.711	1.73768e-11	99.711	4.45091e-09	85.421	2.77244e-06	77.191	7.38646e-12	92.319	LMNILNKVVTRHPDLKTDGFGIDTCRSMVAV	HPDLK(1)TDGFGIDTCR	5	3	-0.048301	-0.272476	0.465881	FALSE	FALSE	0.61101	0.79496	-0.331046	1	0.61178	0.78051	-0.357511	1	0.51902	0.75579	-0.403943	1	1.3628	1.0018	0.00259452	1	41378000	11648000	10391000	34918000	20841000	14077000	31883000
U3KQE2	111	U3KQE2;K7EIV0;A0A075B7C0;K7ELJ7;A0A0C4DGQ5;P04632;U3KPR7;K7EKD8	111;124;130;189;179;179;67;149	Calpain small subunit 1	CAPNS1	1	3.18844e-05	68.171	68.171	NA	NA	3.18844e-05	68.171	NA	NA	0.000146433	57.106	FKYLWNNIKRWQAIYKQFDTDRSGTICSSEL	WQAIYK(1)QFDTDR	6	3	2.0092	-0.151933	0.808698	FALSE	FALSE	NA	NA	NA	NA	0.81187	1.0127	0.0182069	3	NA	NA	NA	NA	1.103	0.79992	-0.322072	2	0	0	0	119990000	66168000	53818000	0
U3KQE2	104	U3KQE2;K7EIV0;A0A075B7C0;K7ELJ7;A0A0C4DGQ5;P04632;U3KPR7;K7EKD8	104;117;123;182;172;172;60;142	Calpain small subunit 1	CAPNS1	1	1.64732e-05	107.59	80.456	NA	NA	1.64732e-05	107.59	NA	NA	NA	NA	GKLGFEEFKYLWNNIKRWQAIYKQFDTDRSG	YLWNNIK(1)R	7	3	-0.30967	-0.281632	NA	FALSE	FALSE	NA	NA	NA	NA	0.6391	0.82266	-0.281632	1	NA	NA	NA	NA	NA	NA	NA	NA	0	0	0	97654000	59374000	38280000	0
M0R071	12	M0R071;A0A075B7G6;Q8IYN0	12;12;12	Zinc finger protein 100	ZNF100	1	0.000152373	68.243	63.894	0.000152373	68.243	NA	NA	NA	NA	NA	NA	____MDDPRYGMCPLKGASGCPGAERSLLVQ	YGMCPLK(1)GASGCPGAER	7	3	-0.12271	-0.152997	NA	FALSE	FALSE	0.67898	0.89938	-0.152997	1	NA	NA	NA	NA	NA	NA	NA	NA	NA	NA	NA	NA	12137000	3618900	1406500	0	0	0	0
A0A087WSV0	107	A0A087WSV0;Q9HB09-3;Q9HB09;I6LJZ7	107;190;191;191	Bcl-2-like protein 12	BCL2L12	1	4.1464e-77	188.01	184.2	4.1464e-77	188.01	1.28106e-37	148.15	5.04058e-27	121.1	NA	NA	ALVAQRLEQLVQEQLKSPPSPELQGPPSTEK	LEQLVQEQLK(1)SPPSPELQGPPSTEK	10	3	-0.11439	-0.238476	0.609154	FALSE	FALSE	0.71124	0.88261	-0.180152	2	0.57602	0.71432	-0.485358	1	0.67887	0.96599	-0.0499198	1	NA	NA	NA	NA	104150000	25134000	16577000	28307000	17850000	10456000	25706000
A0A087WSV0	143	A0A087WSV0;Q9HB09-3;Q9HB09	143;226;227	Bcl-2-like protein 12	BCL2L12	1	2.5554e-47	187.86	170.72	2.5554e-47	187.86	NA	NA	NA	NA	NA	NA	RLVALLEEEAEVINQKLASDPALRSKLVRLS	LVALLEEEAEVINQK(1)LASDPALR	15	3	0.98707	-0.800978	NA	FALSE	FALSE	0.45037	0.57396	-0.800978	1	NA	NA	NA	NA	NA	NA	NA	NA	NA	NA	NA	NA	56568000	16380000	7548800	0	0	0	0
E9PM22	84	E9PM22;E9PLR0;E9PLE9;A0A2R8Y6G7;E9PKG6;Q2L696;A0A087WSV8;P80303-2;P80303	84;84;84;84;84;84;84;84;84	Nucleobindin-2;Nesfatin-1	DCAF5;Nucb2;NUCB2	1	0.000104958	69.721	43.657	NA	NA	0.000107452	69.346	0.000104958	69.721	0.000151694	68.536	KHFREKLQKADIEEIKSGRLSK_________	ADIEEIK(1)SGR	7	3	0.2799	0.215059	0.6086	FALSE	FALSE	NA	NA	NA	NA	0.84505	1.0654	0.0913952	1	0.88048	1.2623	0.336055	1	1.5993	1.1629	0.217727	1	0	0	0	45754000	23478000	22276000	55296000
A0A087WZP4	63	A0A087WZP4;A0A087WSW5;U3KPW2;Q5QP12;Q5TYM6;A0A087X1Y7;Q86X60-2;Q5TYM5-2;Q86X60;Q6L9T8;Q5TYM5;H0Y354	63;63;34;34;63;63;23;23;63;63;63;63	Protein FAM72B;Protein FAM72A;Protein FAM72D;Protein FAM72C	FAM72A;FAM72B;FAM72D;FAM72C	0.939912	0.0334228	45.382	36.963	0.0334228	45.382	NA	NA	NA	NA	NA	NA	PPTNAVDFTGRCYFTKICKCKLKDIACLKWC	CYFTK(0.94)ICK(0.06)	5	3	0.89938	0.504671	NA	FALSE	FALSE	1.1909	1.4188	0.504671	1	NA	NA	NA	NA	NA	NA	NA	NA	NA	NA	NA	NA	4916900	1082500	852160	0	0	0	0
E9PIR7	430	E9PIR7;F8W809;A0A087WSW9;A0A182DWI3;A0A087WSY9;Q16881-5;Q16881-2;Q16881-4;Q16881-3;Q16881-6;Q16881;E2QRB9;Q16881-7	430;430;480;499;580;430;474;482;529;545;580;392;392	Thioredoxin reductase 1, cytoplasmic	GML;TXNRD1	1	0.00322236	61.213	38.068	NA	NA	NA	NA	0.00322236	61.213	NA	NA	SRDNNKCYAKIICNTKDNERVVGFHVLGPNA	IICNTK(1)DNER	6	3	2.0935	1.38543	NA	FALSE	FALSE	NA	NA	NA	NA	NA	NA	NA	NA	1.8131	2.6125	1.38543	1	NA	NA	NA	NA	0	0	0	0	0	0	49387000
E9PIR7	255	E9PIR7;F8W809;A0A087WSW9;A0A182DWI3;A0A087WSY9;Q16881-5;Q16881-2;Q16881-4;Q16881-3;Q16881-6;Q16881;E2QRB9;Q16881-7	255;255;305;324;405;255;299;307;354;370;405;217;217	Thioredoxin reductase 1, cytoplasmic	GML;TXNRD1	1	8.56169e-06	75.548	66.012	8.56169e-06	75.548	NA	NA	NA	NA	NA	NA	MEEHGIKFIRQFVPIKVEQIEAGTPGRLRVV	QFVPIK(1)VEQIEAGTPGR	6	3	0.069624	-1.58372	NA	FALSE	FALSE	0.26044	0.33362	-1.58372	2	NA	NA	NA	NA	NA	NA	NA	NA	NA	NA	NA	NA	48983000	19268000	4696200	0	0	0	0
E9PIR7	95	E9PIR7;F8W809;A0A087WSW9;A0A182DWI3;A0A087WSY9;Q16881-5;Q16881-2;Q16881-4;Q16881-3;Q16881-6;Q16881;E2QRB9;Q16881-7;E9PKD3;A0A0B4J225	95;95;145;164;245;95;139;147;194;210;245;57;57;95;95	Thioredoxin reductase 1, cytoplasmic	GML;TXNRD1	1	1.70397e-05	78.324	49.963	NA	NA	1.70397e-05	78.324	1.70397e-05	78.324	1.89317e-05	72.29	LQDSRNYGWKVEETVKHDWDRMIEAVQNHIG	VEETVK(1)HDWDR	6	3	0.89746	-0.0613104	0.909376	FALSE	FALSE	NA	NA	NA	NA	0.80957	0.99528	-0.00682564	1	0.76827	1.0869	0.120219	1	1.1365	0.81376	-0.297325	1	0	0	0	80726000	47629000	33097000	64146000
A0A087WT04	85	A0A087WT04;U3KQ54;Q6P1K2;Q6P1K2-2;Q6P1K2-4	85;154;154;156;114	Polyamine-modulated factor 1	PMF1-BGLAP;PMF1	1	7.46286e-101	247.89	234.04	7.46286e-101	247.89	NA	NA	NA	NA	NA	NA	PYFLQQRDTLRRHVQKQEAENQQLADAVLAG	RHVQK(1)QEAENQQLADAVLAGR	5	3	0.66459	-0.830229	NA	FALSE	FALSE	0.42942	0.56244	-0.830229	3	NA	NA	NA	NA	NA	NA	NA	NA	NA	NA	NA	NA	108850000	23386000	16096000	0	0	0	0
A0A087WT04	36	A0A087WT04;U3KQ54;Q6P1K2;Q6P1K2-2;V9GYI0;V9GYH6;Q6P1K2-3;Q6P1K2-6;Q6P1K2-5	36;36;36;36;36;33;36;36;36	Polyamine-modulated factor 1	PMF1-BGLAP;PMF1	0.99999	0.0113006	50.352	41.786	NA	NA	0.0113006	50.352	NA	NA	NA	NA	SSSESVPPGTTISRVKLLDTMVDTFLQKLVA	VK(1)LLDTMVDTFLQK	2	3	0.18322	1.0135	NA	FALSE	FALSE	NA	NA	NA	NA	1.5527	2.0188	1.0135	1	NA	NA	NA	NA	NA	NA	NA	NA	0	0	0	12159000	4281800	7877200	0
A0A087X2I2	161	A0A087X2I2;A0A087WT12;K7EJ20;P36969-2;P36969;K7ERP4;A0A0A0MTT1	161;198;135;135;162;122;73	Glutathione peroxidase;Phospholipid hydroperoxide glutathione peroxidase, mitochondrial	GPX4	0.999603	4.34488e-06	77.776	62.614	NA	NA	4.34488e-06	77.776	8.78258e-05	63.185	NA	NA	MKIQPKGKGILGNAIKWNFTKFLIDKNGCVV	GILGNAIK(1)WNFTK	8	2	0.5744	0.179483	0.747296	FALSE	FALSE	NA	NA	NA	NA	0.89234	1.1778	0.236095	1	0.76344	1.0889	0.122871	1	NA	NA	NA	NA	0	0	0	6045100	3061500	2983600	3892900
B3KME9	56	B3KME9;A0A087WT20;Q9NV06;E5RHM4;Q9NV06-2	56;208;56;56;56	DDB1- and CUL4-associated factor 13	DCAF13	1	0.017845	40.278	33.591	0.017845	40.278	NA	NA	NA	NA	NA	NA	YIRALNATKLERVFAKPFLASLDGHRDGVNC	VFAK(1)PFLASLDGHR	4	4	0.48328	-1.36654	NA	FALSE	FALSE	0.31187	0.38782	-1.36654	1	NA	NA	NA	NA	NA	NA	NA	NA	NA	NA	NA	NA	4308500	1316100	676840	0	0	0	0
B7WPH3	339	B7WPH3;A0A0R4J2E1;A0A087WT21;Q9BXF3-3;Q9BXF3	339;339;480;502;522	Cat eye syndrome critical region protein 2	CECR2	1	0.0149585	42.78	37.876	NA	NA	NA	NA	NA	NA	0.0149585	42.78	FRNCRKYNGESSEYTKMSDNLERCFHRAMMK	YNGESSEYTK(1)MSDNLER	10	3	0.65976	1.27077	NA	FALSE	FALSE	NA	NA	NA	NA	NA	NA	NA	NA	NA	NA	NA	NA	3.2528	2.4129	1.27077	1	0	0	0	0	0	0	0
A0A087WT44	230	A0A087WT44;P30519-2;P30519;I3L159;I3L1F5	230;147;176;176;176	Heme oxygenase 2	HMOX2	1	9.89966e-20	112.48	112.48	NA	NA	2.80802e-06	65.428	9.89966e-20	112.48	3.36214e-14	92.886	LSGGQVLKKVAQRALKLPSTGEGTQFYLFEN	ALK(1)LPSTGEGTQFYLFENVDNAQQFK	3	3	0.22352	0.220791	0.582504	FALSE	FALSE	NA	NA	NA	NA	0.95847	1.1674	0.223299	1	0.80519	1.1435	0.193456	1	1.5905	1.1856	0.245617	1	0	0	0	12352000	6633300	5718200	15317000
A0A087WT44	253	A0A087WT44;P30519-2;P30519;I3L159;I3L1F5	253;170;199;199;199	Heme oxygenase 2	HMOX2	1	2.65826e-91	197.54	182.69	NA	NA	2.65826e-91	197.54	9.35058e-20	106.62	5.70853e-80	190.5	TQFYLFENVDNAQQFKQLYRARMNALDLNMK	LPSTGEGTQFYLFENVDNAQQFK(1)QLYR	23	3	-0.8919	-0.0565393	0.962433	FALSE	FALSE	NA	NA	NA	NA	0.60943	0.75903	-0.397771	1	0.49031	0.69433	-0.526307	1	2.3076	1.687	0.75446	1	0	0	0	39154000	20108000	19046000	26753000
A0A087WT44	313	A0A087WT44;P30519-2;P30519;I3L1Y2	313;230;259;76	Heme oxygenase 2	HMOX2	1	5.00986e-15	102.89	91.78	4.72686e-08	87.088	5.00986e-15	102.89	0.00145938	87.676	6.80503e-06	94.61	LARETLEDGFPVHDGKGDMRKCPFYAAEQDK	ETLEDGFPVHDGK(1)GDMR	13	3	-1.5218	0.387919	0.724755	FALSE	FALSE	2.0313	2.6221	1.39072	1	0.57646	0.72579	-0.462376	2	0.48154	0.67959	-0.557263	1	3.1972	2.2667	1.18059	1	7661200	1593200	3352200	105910000	69378000	36530000	37893000
A0A087WT44	92	A0A087WT44;P30519-2;P30519;I3L159;I3L1F5;I3L276;I3L4P8;A0A1B0GXH0;I3L463	92;9;38;38;38;38;38;38;38	Heme oxygenase 2	HMOX2	0.99961	9.31015e-29	146.67	146.67	NA	NA	5.27069e-24	146.67	4.19215e-18	130.19	9.31015e-29	139.74	EKENQMRMADLSELLKEGTKEAHDRAENTQF	MADLSELLK(1)EGTK	9	3	-0.1585	0.477702	0.465881	FALSE	FALSE	NA	NA	NA	NA	1.2335	1.5615	0.642933	1	0.68495	0.98529	-0.0213797	1	2.422	1.7551	0.811553	1	0	0	0	46715000	22420000	24294000	61660000
A0A087WT44	268	A0A087WT44;P30519-2;P30519;I3L159;I3L1F5;I3L1Y2	268;185;214;214;214;31	Heme oxygenase 2	HMOX2	0.989712	9.12715e-05	71.558	59.826	NA	NA	NA	NA	NA	NA	9.12715e-05	71.558	KQLYRARMNALDLNMKTKERIVEEANKAFEY	MNALDLNMK(0.99)TK(0.01)	9	2	1.5997	-0.365853	NA	FALSE	FALSE	NA	NA	NA	NA	NA	NA	NA	NA	NA	NA	NA	NA	1.0411	0.77601	-0.365853	1	0	0	0	0	0	0	0
Q8IV92	158	Q8IV92;H0YCJ2;A0A0D9SF51;A0A0D9SG17;A0A1B0GWB6;A0A087WW73;A0A087WT80;Q9NQ66-2;Q9NQ66	158;580;738;738;738;759;759;839;839	Phosphoinositide phospholipase C;1-phosphatidylinositol 4,5-bisphosphate phosphodiesterase beta-1	PLCB1	1	0.0301616	41.621	13.887	NA	NA	NA	NA	NA	NA	0.0301616	41.621	AKQLAALTLEDEEEVKKEGGFLHDEIMRLTR	QLAALTLEDEEEVK(1)K(1)	14	4	0.84663	3.73877	NA	FALSE	FALSE	NA	NA	NA	NA	NA	NA	NA	NA	NA	NA	NA	NA	18.332	13.35	3.73877	1	0	0	0	0	0	0	0
Q8IV92	159	Q8IV92;H0YCJ2;A0A0D9SF51;A0A0D9SG17;A0A1B0GWB6;A0A087WW73;A0A087WT80;Q9NQ66-2;Q9NQ66	159;581;739;739;739;760;760;840;840	Phosphoinositide phospholipase C;1-phosphatidylinositol 4,5-bisphosphate phosphodiesterase beta-1	PLCB1	1	0.0301616	41.621	13.887	NA	NA	NA	NA	NA	NA	0.0301616	41.621	KQLAALTLEDEEEVKKEGGFLHDEIMRLTRN	QLAALTLEDEEEVK(1)K(1)	15	4	0.84663	3.73877	NA	FALSE	FALSE	NA	NA	NA	NA	NA	NA	NA	NA	NA	NA	NA	NA	18.332	13.35	3.73877	1	0	0	0	0	0	0	0
A0A087WT82	136	A0A087WT82;Q9Y625	136;428	Glypican-6;Secreted glypican-6	GPC6	1	6.79991e-40	186.9	169.75	NA	NA	NA	NA	6.79991e-40	186.9	NA	NA	TAGTSNEEECWNGHSKARYLPEIMNDGLTNQ	DESVTAGTSNEEECWNGHSK(1)AR	20	3	0.35496	-0.402893	NA	FALSE	FALSE	NA	NA	NA	NA	NA	NA	NA	NA	0.52283	0.75634	-0.402893	1	NA	NA	NA	NA	0	0	0	0	0	0	11455000
A0A087WT82	97	A0A087WT82;Q9Y625	97;389	Glypican-6;Secreted glypican-6	GPC6	0.989629	0.00062746	70.856	33.326	NA	NA	0.00062746	70.856	0.00298462	51.193	0.00754599	41.427	TTAAGTSLDRLVTDIKEKLKLSKKVWSALPY	LVTDIK(0.99)EK(0.01)	6	3	-0.21749	-0.6226	0.332458	FALSE	FALSE	NA	NA	NA	NA	0.57494	0.72195	-0.470029	1	0.33733	0.48662	-1.03913	1	1.0641	0.7799	-0.358639	1	0	0	0	15459000	8335700	7123000	16829000
A0A087WT84	137	A0A087WT84;Q9H9V9-2;Q9H9V9	137;183;183	JmjC domain-containing protein 4	JMJD4	1	2.05478e-06	90.614	81.57	NA	NA	2.05478e-06	90.614	4.09801e-06	80.69	6.07576e-05	65.179	YIQAGYSSPRGCLYLKDWHLCRDFPVEDVFT	GCLYLK(1)DWHLCR	6	4	-1.089	-0.0149941	0.981186	FALSE	FALSE	NA	NA	NA	NA	0.723	0.89614	-0.158204	3	0.68382	0.98028	-0.0287342	3	1.5143	1.1034	0.141956	2	0	0	0	42727000	22160000	20567000	22557000
A0A087WT84	401	A0A087WT84;Q9H9V9-2;Q9H9V9	401;431;447	JmjC domain-containing protein 4	JMJD4	1	9.97956e-70	211.12	200.87	9.97956e-70	211.12	2.02691e-30	142.94	5.17334e-52	170.16	2.64174e-48	165.9	PDFQRVDTSAFSPQPKELLQQLREAVDAAAA	VDTSAFSPQPK(1)ELLQQLR	11	3	1.6152	-0.280549	0.676688	FALSE	FALSE	0.67227	0.85968	-0.218128	1	0.45588	0.56314	-0.828434	1	0.48021	0.66026	-0.598894	1	1.993	1.4372	0.523261	1	90687000	29571000	17145000	90910000	58012000	32898000	82110000
A0A087X0U3	391	A0A087X0U3;A0A087WT87;P43003-2;P43003	391;457;458;503	Excitatory amino acid transporter 1	SLC1A3	0.999972	0.00772037	48.053	40.128	0.00772037	48.053	NA	NA	NA	NA	NA	NA	SLGAGIVEHLSRHELKNRDVEMGNSVIEENE	HELK(1)NRDVEMGNSVIEENEMK	4	4	0.70123	0.345623	NA	FALSE	FALSE	1.0396	1.2707	0.345623	1	NA	NA	NA	NA	NA	NA	NA	NA	NA	NA	NA	NA	1123000	236730	224620	0	0	0	0
A0A087WT92	37	A0A087WT92;A0A087WV46;C9JXA7;Q0VGL1	37;64;64;64	Ragulator complex protein LAMTOR4;Ragulator complex protein LAMTOR4, N-terminally processed	LAMTOR4	1	0.00186574	66.073	52.494	NA	NA	0.00186574	58.815	NA	NA	0.00220813	66.073	TACGFRLHRGMNVPFKRLSVVFGEHTLLVTV	GMNVPFK(1)R	7	3	0.37099	-0.223235	0.699276	FALSE	FALSE	NA	NA	NA	NA	0.72198	0.92683	-0.109623	1	NA	NA	NA	NA	1.1019	0.79177	-0.336847	1	0	0	0	19026000	10575000	8451400	0
A0A087X0W7	42	A0A087X0W7;A0A087WT95;P49753;G3V4F2;Q86TX2	42;84;104;42;42	Acyl-coenzyme A thioesterase 2, mitochondrial;Acyl-coenzyme A thioesterase 1	ACOT2;ACOT1	1	3.70904e-11	89.911	89.911	3.70904e-11	89.911	NA	NA	NA	NA	NA	NA	APEQPVTLRASLRDEKGALFQAHARYRADTL	ASLRDEK(1)GALFQAHAR	7	4	1.3256	-1.05679	NA	FALSE	FALSE	0.38247	0.4807	-1.05679	1	NA	NA	NA	NA	NA	NA	NA	NA	NA	NA	NA	NA	3999400	1131000	477470	0	0	0	0
A0A087WTA5	173	A0A087WTA5;E7ERK9;Q9UI10-3;Q9UI10;Q9UI10-2;H7C2L8;A0A087WW69;F8W8L6	173;197;175;176;196;35;161;176	Translation initiation factor eIF-2B subunit delta	EIF2B4	1	9.79635e-17	120.11	114.72	9.79635e-17	120.11	NA	NA	NA	NA	NA	NA	KPERQQVPTRKDYGSKVSLFSHLPQYSRQNS	DYGSK(1)VSLFSHLPQYSR	5	3	-0.85974	-0.181133	NA	FALSE	FALSE	0.72299	0.88201	-0.181133	1	NA	NA	NA	NA	NA	NA	NA	NA	NA	NA	NA	NA	23062000	7137600	4817500	0	0	0	0
A0A087WWK0	371	A0A087WWK0;A0A087WTB1;Q68DY9-2;Q68DY9-3;Q68DY9	371;374;334;405;446	Zinc finger protein 772	ZNF772	1	4.85892e-09	90.697	90.697	NA	NA	NA	NA	4.85892e-09	90.697	NA	NA	EKPYVCSECGKAFSHKHVLVQHHRIHTGERP	AFSHK(1)HVLVQHHR	5	4	1.2195	-0.296315	NA	FALSE	FALSE	NA	NA	NA	NA	NA	NA	NA	NA	0.53334	0.81433	-0.296315	1	NA	NA	NA	NA	0	0	0	0	0	0	7242700
B1B1F5	122	B1B1F5;A0A087WTD0;Q12980	122;31;109	Nitrogen permease regulator 3-like protein	C16orf35;NPRL3	0.999897	2.91423e-06	75.524	64.969	2.91423e-06	75.524	NA	NA	NA	NA	NA	NA	VGHPTLLQHALGQISKTDPSPKREAPTMILF	FVGHPTLLQHALGQISK(1)TDPSPK	17	4	-0.13396	-0.810081	NA	FALSE	FALSE	0.47417	0.57035	-0.810081	1	NA	NA	NA	NA	NA	NA	NA	NA	NA	NA	NA	NA	18077000	9574000	2581300	0	0	0	0
A0A087WTL4	388	A0A087WTL4;A0A087WX97;Q9BXK5;Q9BXK5-4	388;436;412;250	Bcl-2-like protein 13	BCL2L13	1	4.94487e-96	199.46	198.49	0.000936339	51.323	2.17745e-39	134.21	4.94487e-96	199.46	9.52738e-54	158.73	EVVPALEPTETLLSEKEINAREESLVEELSP	AATTEPTEVEEVVPALEPTETLLSEK(1)EINAR	26	3	-0.92753	-0.622445	0.448134	FALSE	FALSE	NA	NA	NA	NA	0.38789	0.48056	-1.05721	1	0.39405	0.54333	-0.880099	1	1.44	1.0497	0.0699771	1	0	0	0	21509000	14626000	6883300	26441000
A0A087WZ85	995	A0A087WZ85;A0A0A0MSX4;A0A087WTM1;Q9Y6N7-5;Q9Y6N7-4;Q9Y6N7-3;Q9Y6N7;Q9Y6N7-2;Q9Y6N7-6	995;1001;1076;1076;1082;1085;1121;1125;1021	Roundabout homolog 1	ROBO1	0.971864	1.98791e-144	261.06	261.06	NA	NA	1.29913e-128	261.06	2.5109e-79	211.06	1.98791e-144	254.05	KQEVAPVQYNIVEQNKLNKDYRANDTVPPTI	QEVAPVQYNIVEQNK(0.972)LNK(0.028)	15	3	0.19117	0.943117	0.22768	FALSE	FALSE	NA	NA	NA	NA	1.8055	2.2479	1.16858	1	1.6289	2.2369	1.1615	1	1.9511	1.4135	0.499272	1	0	0	0	67140000	24530000	42609000	86613000
A0A087WZ85	920	A0A087WZ85;A0A0A0MSX4;A0A087WTM1;Q9Y6N7-5;Q9Y6N7-4;Q9Y6N7-3;Q9Y6N7;Q9Y6N7-2	920;926;1001;1001;1007;1010;1046;1050	Roundabout homolog 1	ROBO1	0.943356	1.10953e-27	132.84	108.63	NA	NA	1.10953e-27	131.04	3.93445e-13	108.44	5.70272e-24	132.84	MLPESTVYGDVDLSNKINEMKTFNSPNLKDG	QTNLMLPESTVYGDVDLSNK(0.943)INEMK(0.057)	20	3	-1.3002	0.721402	0.22768	FALSE	FALSE	NA	NA	NA	NA	1.56	1.8848	0.914411	2	1.2007	1.6216	0.697418	1	2.0178	1.4665	0.552377	2	0	0	0	27362000	11000000	16362000	41193000
A0A087WZ85	933	A0A087WZ85;A0A0A0MSX4;A0A087WTM1;Q9Y6N7-5;Q9Y6N7-4;Q9Y6N7-3;Q9Y6N7;Q9Y6N7-2	933;939;1014;1014;1020;1023;1059;1063	Roundabout homolog 1	ROBO1	1	8.41971e-05	66.267	66.267	NA	NA	8.41971e-05	66.267	NA	NA	0.0873147	42.629	SNKINEMKTFNSPNLKDGRFVNPSGQPTPYA	TFNSPNLK(1)DGR	8	3	2.7213	0.954494	NA	FALSE	FALSE	NA	NA	NA	NA	1.4756	1.9379	0.954494	1	NA	NA	NA	NA	NA	NA	NA	NA	0	0	0	36281000	12385000	23896000	0
A0A087WTP3	448	A0A087WTP3;Q92945;M0R3J3	448;448;31	Far upstream element-binding protein 2	KHSRP	1	9.67292e-39	160.52	156.11	9.67292e-39	160.52	1.06344e-22	118.76	NA	NA	NA	NA	THKCGLVIGRGGENVKAINQQTGAFVEISRQ	GGENVK(1)AINQQTGAFVEISR	6	3	0.087402	0.00267256	0.99745	FALSE	FALSE	0.746	0.94148	-0.0869976	1	0.85121	1.0661	0.0923428	1	NA	NA	NA	NA	NA	NA	NA	NA	40754000	11702000	9578900	34514000	17155000	17359000	0
A0A087WTP3	169	A0A087WTP3;Q92945;M0QYH3;M0QXW7	169;169;25;25	Far upstream element-binding protein 2	KHSRP	1	9.11817e-12	89.311	81.602	NA	NA	NA	NA	NA	NA	9.11817e-12	89.311	GMVGLIIGRGGEQINKIQQDSGCKVQISPDS	GGEQINK(1)IQQDSGCK	7	3	-0.7718	-0.0766911	NA	FALSE	FALSE	NA	NA	NA	NA	NA	NA	NA	NA	NA	NA	NA	NA	1.2977	0.94823	-0.0766911	1	0	0	0	0	0	0	0
A0A087WTP3	177	A0A087WTP3;Q92945;M0QYH3;M0QXW7	177;177;33;33	Far upstream element-binding protein 2	KHSRP	1	7.10581e-09	83.602	74.941	NA	NA	7.10581e-09	83.602	3.41238e-05	58.375	0.000798349	47.371	RGGEQINKIQQDSGCKVQISPDSGGLPERSV	IQQDSGCK(1)VQISPDSGGLPER	8	3	-3.282	0.335559	0.572239	FALSE	FALSE	NA	NA	NA	NA	0.89623	1.1145	0.156397	1	0.73587	1.05	0.0703893	1	2.4175	1.717	0.77989	1	0	0	0	28052000	14867000	13185000	29433000
A0A087WTP3	257	A0A087WTP3;Q92945;M0R0I5;M0QYH3;Q96AE4;E9PEB5;Q96AE4-2;Q96I24;Q96I24-2	257;257;176;113;209;209;208;186;126	Far upstream element-binding protein 2;Far upstream element-binding protein 1;Far upstream element-binding protein 3	KHSRP;FUBP1;FUBP3	1	3.92621e-07	93.623	61.464	NA	NA	3.92621e-07	93.623	2.5381e-05	78.548	0.000415144	75.739	AGKAGLVIGKGGETIKQLQERAGVKMILIQD;ASKAGLVIGKGGETIKQLQERAGVKMVMIQD;ASKVGLVIGRGGETIKQLQERTGVKMVMIQD	GGETIK(1)QLQER	6	3	0.20811	-0.081879	0.944112	FALSE	FALSE	NA	NA	NA	NA	0.83946	1.0915	0.126312	1	1.0425	1.475	0.560715	2	0.72298	0.52389	-0.932664	1	0	0	0	28626000	13751000	14874000	96513000
A0A087WTP3	109	A0A087WTP3;Q92945;M0R0I5	109;109;52	Far upstream element-binding protein 2	KHSRP	1	5.81706e-121	231.29	231.29	NA	NA	5.81706e-121	231.29	1.1314e-103	227.6	3.95665e-38	143.09	TTVNNSTPDFGFGGQKRQLEDGDQPESKKLA	IGGDAATTVNNSTPDFGFGGQK(1)R	22	3	-0.87071	0.000119153	0.999836	FALSE	FALSE	NA	NA	NA	NA	0.72305	0.89058	-0.167183	1	0.84772	1.186	0.246104	1	1.3174	0.947	-0.0785637	2	0	0	0	83312000	48994000	34318000	67839000
A0A087WTP3	646	A0A087WTP3;Q92945;M0QYG1;M0R0C6	646;646;71;75	Far upstream element-binding protein 2	KHSRP	0.906734	2.82595e-13	90.545	85.851	NA	NA	2.82595e-13	90.545	1.14287e-08	70.563	NA	NA	QQPQQPGAPPQQDYTKAWEEYYKKQAQVATG	IGQQPQQPGAPPQQDYTK(0.907)AWEEYYK(0.047)K(0.047)	18	4	0.64309	-0.371592	0.537315	FALSE	FALSE	NA	NA	NA	NA	0.60911	0.75167	-0.411829	1	0.55887	0.79479	-0.331354	1	NA	NA	NA	NA	0	0	0	25947000	16431000	9516000	25817000
A0A087WTP3	359	A0A087WTP3;Q92945	359;359	Far upstream element-binding protein 2	KHSRP	0.998604	0.00232147	45.207	45.207	NA	NA	0.00232147	45.207	NA	NA	NA	NA	MIKKIQNDAGVRIQFKQDDGTGPEKIAHIMG	IQFK(0.999)QDDGTGPEK(0.001)	4	3	-0.43683	0.0247452	NA	FALSE	FALSE	NA	NA	NA	NA	0.81375	1.0173	0.0247452	1	NA	NA	NA	NA	NA	NA	NA	NA	0	0	0	34194000	19308000	14886000	0
A0A087WTP3	121	A0A087WTP3;Q92945;M0R0I5	121;121;64	Far upstream element-binding protein 2	KHSRP	0.948853	9.59598e-09	88.42	88.42	NA	NA	9.59598e-09	88.42	0.00212464	47.774	0.00183934	47.774	GGQKRQLEDGDQPESKKLASQGDSISSQLGP	RQLEDGDQPESK(0.949)K(0.051)	12	3	0.33653	0.0420858	0.941836	FALSE	FALSE	NA	NA	NA	NA	0.69736	0.87948	-0.185277	1	0.78487	1.123	0.167358	2	1.5188	1.1051	0.144177	1	0	0	0	52751000	30955000	21796000	35675000
E5RFH7	97	E5RFH7;A0A087WTS3;A1XBS5-2;A1XBS5	97;251;214;252	Protein FAM92A1	FAM92A1	1	2.59483e-06	91.414	67.533	2.59483e-06	91.414	NA	NA	NA	NA	NA	NA	VRANSKSPLQRSLSAKCVSGTGQVSTCRLRK	SLSAK(1)CVSGTGQVSTCR	5	3	-0.57656	0.509138	NA	FALSE	FALSE	1.1672	1.4232	0.509138	1	NA	NA	NA	NA	NA	NA	NA	NA	NA	NA	NA	NA	16295000	2300400	1687500	0	0	0	0
Q5JWB9	16	Q5JWB9;A0A087WTT2;Q96A57;Q96A57-2	16;16;16;79	Transmembrane protein 230	TMEM230	1	8.04758e-05	82.01	67.734	NA	NA	8.04758e-05	63.727	0.00018565	55.98	0.000546571	82.01	MMPSRTNLATGIPSSKVKYSRLSSTDDGYID	TNLATGIPSSK(1)VK(1)YSR	11	3	-0.034089	0.0811734	0.935896	FALSE	FALSE	NA	NA	NA	NA	0.7417	0.92635	-0.110371	1	0.50679	0.73478	-0.444616	1	2.4324	1.7393	0.798507	1	0	0	0	92489000	53373000	39116000	59217000
Q5JWB9	18	Q5JWB9;A0A087WTT2;Q96A57;Q96A57-2	18;18;18;81	Transmembrane protein 230	TMEM230	1	0.000546571	82.01	67.734	NA	NA	NA	NA	NA	NA	0.000546571	82.01	PSRTNLATGIPSSKVKYSRLSSTDDGYIDLQ	TNLATGIPSSK(1)VK(1)YSR	13	3	-0.034089	0.798507	NA	FALSE	FALSE	NA	NA	NA	NA	NA	NA	NA	NA	NA	NA	NA	NA	2.4324	1.7393	0.798507	1	0	0	0	0	0	0	0
H7C1D9	552	H7C1D9;A0A087WV20;A0A087WTU9;Q8TCU4-3;Q8TCU4-2;Q8TCU4	552;2275;2233;2275;2275;2275	Alstrom syndrome protein 1	ALMS1	1	0.000311975	95.183	74.124	0.000311975	95.183	NA	NA	NA	NA	NA	NA	KEIRTLLMEAENMALKRCNFPAPLARFRDIS	TLLMEAENMALK(1)R	12	3	-0.82318	-0.89714	NA	FALSE	FALSE	0.40972	0.53695	-0.89714	1	NA	NA	NA	NA	NA	NA	NA	NA	NA	NA	NA	NA	15558000	4962300	2189200	0	0	0	0
A0A087WVR3	605	A0A087WVR3;A0A087WTW0;Q96T88;Q96T88-2;A0A087WWG9	605;656;592;605;295	E3 ubiquitin-protein ligase UHRF1	UHRF1	0.994374	8.51874e-16	112.44	107.92	NA	NA	4.69882e-07	83.53	2.85002e-09	96.464	8.51874e-16	112.44	RYLLRRDDDEPGPWTKEGKDRIKKLGLTMQY	RDDDEPGPWTK(0.994)EGK(0.006)	11	3	-0.52703	-0.316601	0.471082	FALSE	FALSE	NA	NA	NA	NA	0.65632	0.80273	-0.317013	2	0.53566	0.7411	-0.43226	2	1.1962	0.87023	-0.200531	2	0	0	0	107540000	58995000	48549000	88061000
A0A087WVR3	639	A0A087WVR3;A0A087WTW0;Q96T88;Q96T88-2;A0A087WWG9	639;690;626;639;329	E3 ubiquitin-protein ligase UHRF1	UHRF1	1	8.5235e-48	159.14	159.14	NA	NA	1.19323e-40	159.14	4.39759e-22	124.08	8.5235e-48	154.55	YLEALANREREKENSKREEEEQQEGGFASPR	ENSK(1)REEEEQQEGGFASPR	4	4	0.94628	-0.293737	0.518714	FALSE	FALSE	NA	NA	NA	NA	0.6773	0.83241	-0.264634	2	0.50361	0.71991	-0.474112	2	1.2492	0.90597	-0.142465	2	0	0	0	51017000	31454000	19563000	54578000
A0A087WVR3	63	A0A087WVR3;A0A087WTW0;Q96T88;Q96T88-2	63;114;50;63	E3 ubiquitin-protein ligase UHRF1	UHRF1	1	2.12629e-46	166.92	166.92	1.42973e-30	154.51	2.27572e-46	165.9	2.12629e-46	166.92	5.19148e-32	158.45	LFHVEPGLQRLFYRGKQMEDGHTLFDYEVRL	GK(1)QMEDGHTLFDYEVR	2	3	0.64166	-0.140804	0.694272	FALSE	FALSE	0.60581	0.76946	-0.378082	2	0.84455	1.0425	0.0600474	4	0.6996	0.96237	-0.0553364	3	1.2218	0.8767	-0.189845	3	171290000	63022000	49618000	459450000	249560000	209880000	235300000
A0A087WVR3	583	A0A087WVR3;A0A087WTW0;Q96T88;Q96T88-2;A0A087WWG9	583;634;570;583;273	E3 ubiquitin-protein ligase UHRF1	UHRF1	1	0.00014656	78.939	53.38	NA	NA	0.00014656	78.939	NA	NA	0.00395632	78.939	YDGIYKVVKYWPEKGKSGFLVWRYLLRRDDD	GK(1)SGFLVWR	2	3	-0.077013	-0.27026	NA	FALSE	FALSE	NA	NA	NA	NA	0.64047	0.82917	-0.27026	1	NA	NA	NA	NA	NA	NA	NA	NA	0	0	0	32348000	18077000	14271000	0
A0A087WVR3	319	A0A087WVR3;A0A087WTW0;Q96T88;Q96T88-2	319;370;306;319	E3 ubiquitin-protein ligase UHRF1	UHRF1	1	0.00610418	44.349	20.394	NA	NA	0.00610418	44.349	NA	NA	NA	NA	DNPMRRKSGPSCKHCKDDVNRLCRVCACHLC	HCK(1)DDVNR	3	3	1.5369	-0.165952	NA	FALSE	FALSE	NA	NA	NA	NA	0.69041	0.89134	-0.165952	1	NA	NA	NA	NA	NA	NA	NA	NA	0	0	0	12584000	7198400	5385300	0
A0A087WVR3	37	A0A087WVR3;A0A087WTW0;Q96T88;Q96T88-2	37;88;24;37	E3 ubiquitin-protein ligase UHRF1	UHRF1	1	0.000597544	72.23	27.881	NA	NA	0.000597544	72.23	NA	NA	0.00682945	55.064	DGRQTHTVDSLSRLTKVEELRRKIQELFHVE	LTK(1)VEELR	3	3	-2.2424	0.00865234	0.994129	FALSE	FALSE	NA	NA	NA	NA	0.65118	0.82584	-0.276066	1	NA	NA	NA	NA	1.6867	1.2255	0.29337	1	0	0	0	49963000	33115000	16848000	0
A0A087WVR3	559	A0A087WVR3;A0A087WTW0;Q96T88;Q96T88-2;A0A087WWG9	559;610;546;559;249	E3 ubiquitin-protein ligase UHRF1	UHRF1	0.999998	9.96186e-05	64.298	53.259	NA	NA	0.0202894	64.298	9.96186e-05	59.502	0.000926954	49.537	KPVRVVRNVKGGKNSKYAPAEGNRYDGIYKV	NSK(1)YAPAEGNRYDGIYK	3	3	-0.087855	0.0433106	0.943206	FALSE	FALSE	NA	NA	NA	NA	0.7023	0.87431	-0.193783	1	0.83364	1.2138	0.279531	1	1.434	1.0311	0.0441843	1	0	0	0	20351000	11993000	8357700	23768000
A0A087WVR3	97	A0A087WVR3;A0A087WTW0;Q96T88;Q96T88-2	97;148;84;97	E3 ubiquitin-protein ligase UHRF1	UHRF1	1	0.000117268	60.345	55.134	NA	NA	0.000163373	58.32	0.000186742	56.569	0.000117268	60.345	IQLLVRQSLVLPHSTKERDSELSDTDSGCCL	QSLVLPHSTK(1)ER	10	3	0.25392	-0.0468116	0.933489	FALSE	FALSE	NA	NA	NA	NA	0.79511	0.9886	-0.0165412	1	0.59832	0.84232	-0.24756	1	1.5059	1.0895	0.123666	1	0	0	0	134420000	77319000	57104000	107890000
A0A087WVR3	513	A0A087WVR3;A0A087WTW0;Q96T88;Q96T88-2;A0A087WWG9	513;564;500;513;203	E3 ubiquitin-protein ligase UHRF1	UHRF1	1	4.03272e-37	154.46	137.66	NA	NA	1.42061e-21	132.84	4.03272e-37	154.46	2.51978e-34	144.73	DLSGNKRTAEQSCDQKLTNTNRALALNCFAP	TAEQSCDQK(1)LTNTNR	9	3	0.13382	-0.238124	0.572239	FALSE	FALSE	NA	NA	NA	NA	0.68087	0.84041	-0.250835	3	0.56206	0.79658	-0.328109	3	1.2404	0.9104	-0.135428	2	0	0	0	73948000	48451000	25497000	38183000
A0A087WVR3	316	A0A087WVR3;A0A087WTW0;Q96T88;Q96T88-2	316;367;303;316	E3 ubiquitin-protein ligase UHRF1	UHRF1	0.999795	2.81422e-16	114.31	100.8	NA	NA	5.96766e-06	75.911	NA	NA	2.81422e-16	114.31	PMVDNPMRRKSGPSCKHCKDDVNRLCRVCAC	SGPSCK(1)HCKDDVNR	6	3	-0.37354	0.242618	0.747277	FALSE	FALSE	NA	NA	NA	NA	0.73971	0.93458	-0.0976099	1	NA	NA	NA	NA	2.0484	1.4978	0.582845	2	0	0	0	26602000	13894000	12709000	0
A0A087WVR3	705	A0A087WVR3;A0A087WTW0;Q96T88;Q96T88-2;A0A087WWG9	705;756;692;705;395	E3 ubiquitin-protein ligase UHRF1	UHRF1	0.999891	0.000602533	52.112	48.916	NA	NA	0.000602533	52.112	NA	NA	NA	NA	TAQQSSLIREDKSNAKLWNEVLASLKDRPAS	SNAK(1)LWNEVLASLK	4	3	0.28514	0.620399	NA	FALSE	FALSE	NA	NA	NA	NA	1.2073	1.5373	0.620399	1	NA	NA	NA	NA	NA	NA	NA	NA	0	0	0	7038700	3377000	3661700	0
A0A087WVR3	576	A0A087WVR3;A0A087WTW0;Q96T88;Q96T88-2;A0A087WWG9	576;627;563;576;266	E3 ubiquitin-protein ligase UHRF1	UHRF1	0.999896	0.00184907	53.404	32.104	NA	NA	0.00317325	50.834	0.00184907	53.404	0.00306214	53.404	APAEGNRYDGIYKVVKYWPEKGKSGFLVWRY	VVK(1)YWPEK	3	3	0.19883	-0.27446	0.570011	FALSE	FALSE	NA	NA	NA	NA	0.75838	0.97874	-0.0310024	2	0.55736	0.80866	-0.306395	2	0.99347	0.71401	-0.485984	2	0	0	0	96868000	57286000	39582000	73961000
A0A087WTW5	1557	A0A087WTW5;Q9UKL3	1557;1557	CASP8-associated protein 2	CASP8AP2	1	3.84842e-15	105.17	100.24	3.84842e-15	105.17	NA	NA	NA	NA	NA	NA	IVKIRRATPSTSSGLKQSMMPDELLTSLPRH	ATPSTSSGLK(1)QSMMPDELLTSLPR	10	3	0.78689	-0.238527	NA	FALSE	FALSE	0.6628	0.84761	-0.238527	1	NA	NA	NA	NA	NA	NA	NA	NA	NA	NA	NA	NA	89887000	16189000	8130500	0	0	0	0
A0A087WTY9	56	A0A087WTY9;Q9Y605;Q96HT8	56;56;56	MORF4 family-associated protein 1;MORF4 family-associated protein 1-like 1	MRFAP1;MRFAP1L1	1	2.52889e-05	68.413	63.039	NA	NA	NA	NA	NA	NA	2.52889e-05	68.413	SLIREHGRAYLRTRSKLWEMDNMLIQIKTQV;SLTREHGRAYLRNRSKLWEMDNMLIQIKTQV	SK(1)LWEMDNMLIQIK	2	3	-1.2144	-0.693085	NA	FALSE	FALSE	NA	NA	NA	NA	NA	NA	NA	NA	NA	NA	NA	NA	0.84201	0.61853	-0.693085	1	0	0	0	0	0	0	0
E5RIM1	114	E5RIM1;A0A087WTZ8;E5RFJ1;E5RHW9;Q96MF7	114;114;54;114;114	E3 SUMO-protein ligase NSE2	NSMCE2	1	5.80275e-23	160.3	141.04	5.80275e-23	160.3	NA	NA	NA	NA	NA	NA	DLKLLVEKKFLALQSKNSDADFQNNEKFVQF	KFLALQSK(1)NSDADFQNNEK	8	3	-0.52701	0.168129	NA	FALSE	FALSE	0.88657	1.1236	0.168129	1	NA	NA	NA	NA	NA	NA	NA	NA	NA	NA	NA	NA	3028300	568050	429500	0	0	0	0
E5RIM1	125	E5RIM1;A0A087WTZ8;E5RFJ1;E5RHW9;Q96MF7	125;125;65;125;125	E3 SUMO-protein ligase NSE2	NSMCE2	0.999937	3.70879e-19	157.58	142.03	3.70879e-19	157.58	NA	NA	NA	NA	NA	NA	ALQSKNSDADFQNNEKFVQFKQQLKELKKQ_	NSDADFQNNEK(1)FVQFK	11	3	-0.12468	-0.0159138	NA	FALSE	FALSE	0.79482	0.98903	-0.0159138	2	NA	NA	NA	NA	NA	NA	NA	NA	NA	NA	NA	NA	100030000	18348000	9648600	0	0	0	0
F8W0R1	128	F8W0R1;F8VR88;F8VUZ2;F8VPA6;A0A087WU02;Q96RQ1	128;146;146;146;155;146	Endoplasmic reticulum-Golgi intermediate compartment protein 2	RLN3;ERGIC2	0.997872	7.16284e-40	176.69	176.69	7.16284e-40	176.69	2.69683e-11	100.97	1.66978e-14	101.5	3.49666e-08	73.76	QSRLQEEHSLQDVIFKSAFKSTSTALPPRED	LQEEHSLQDVIFK(0.998)SAFK(0.002)	13	3	0.88544	-0.076356	0.875951	FALSE	FALSE	0.70956	0.87632	-0.19047	2	0.64809	0.83652	-0.257528	1	0.57878	0.84465	-0.243574	1	1.8347	1.3069	0.386149	2	55906000	13743000	12768000	30221000	14451000	15770000	16176000
F8W0R1	14	F8W0R1;F8VR88;F8VUZ2;F8VPA6;A0A087WU02;Q96RQ1;F8VRW9	14;14;14;14;23;14;14	Endoplasmic reticulum-Golgi intermediate compartment protein 2	RLN3;ERGIC2	0.99998	3.37266e-06	71.879	71.879	0.000699935	56.569	3.37266e-06	71.879	7.53604e-05	64.104	5.39042e-05	62.287	__MRRLNRKKTLSLVKELDAFPKVPESYVET	TLSLVK(1)ELDAFPK	6	3	-0.12206	-0.096065	0.841378	FALSE	FALSE	1.0467	1.2731	0.348346	1	0.67868	0.8294	-0.26986	1	0.54303	0.76036	-0.395245	1	1.2921	0.95429	-0.0675003	1	10889000	3535700	1713200	7367000	4630800	2736100	5945500
E9PE15	723	E9PE15;A0A087WU31;A0A0A0MTB7;P51790-4;P51790-5;P51790;P51790-2	723;723;733;723;733;750;750	H(+)/Cl(-) exchange transporter 3	CLCN3	1	0.00725652	46.569	39.922	NA	NA	NA	NA	0.00725652	46.569	0.0120848	44.054	AQHTPSLPAESPRPLKLR_____________	VCFAQHTPSLPAESPRPLK(1)LR	19	4	-0.11749	-0.0279598	0.97364	FALSE	FALSE	NA	NA	NA	NA	NA	NA	NA	NA	0.72121	1.0669	0.093425	1	1.2537	0.90166	-0.149345	1	0	0	0	0	0	0	3035900
A0A087WU53	356	A0A087WU53;Q9H0U3	356;324	Magnesium transporter protein 1	MAGT1	1	0.0190554	45.28	36.965	NA	NA	0.0190554	45.28	NA	NA	NA	NA	LVVLFFSWMLSIFRSKYHGYPYSFLMS____	SK(1)YHGYPYSFLMS	2	3	-0.17945	-0.418292	NA	FALSE	FALSE	NA	NA	NA	NA	0.59339	0.74831	-0.418292	1	NA	NA	NA	NA	NA	NA	NA	NA	0	0	0	30179000	18477000	11702000	0
A0A087WU53	82	A0A087WU53;Q9H0U3;Q9H0U3-2	82;50;50	Magnesium transporter protein 1	MAGT1	1	9.48189e-07	89.624	72.372	NA	NA	9.48189e-07	89.624	0.000142358	89.624	NA	NA	MVLSEKVSQLMEWTNKRPVIRMNGDKFRRLV	VSQLMEWTNK(1)RPVIR	10	3	2.1852	-0.64493	0.423191	FALSE	FALSE	NA	NA	NA	NA	0.39447	0.52531	-0.928759	2	0.52822	0.77857	-0.361101	1	NA	NA	NA	NA	0	0	0	57599000	34892000	22708000	17204000
A0A087WU80	722	A0A087WU80;P21580	722;722	Tumor necrosis factor alpha-induced protein 3;A20p50;A20p37	TNFAIP3	1	0.0014949	64.39	50.956	0.0383381	44.57	0.00162548	64.39	0.0014949	58.592	0.0120034	46.64	TTQSTSRPKCARASCKNILACRSEELCMECQ	ASCK(1)NILACR	4	3	-0.24703	0.225716	0.655098	FALSE	FALSE	0.69924	0.8549	-0.226172	1	0.78027	1.0182	0.026021	3	1.0523	1.5579	0.639603	1	1.8504	1.3788	0.463413	1	27738000	13736000	7901600	47159000	29898000	17261000	21236000
A0A087WUB9	91	A0A087WUB9;Q8WYA6-4;Q8WYA6;A2A2P1	91;64;91;64	Beta-catenin-like protein 1	CTNNBL1	1	0.000635054	77.072	52.982	NA	NA	0.000635054	77.072	NA	NA	0.00205901	67.464	PLDESSVKKMILTFEKRSYKNQELRIKFPDN	MILTFEK(1)R	7	3	-0.31904	-0.0479128	0.968006	FALSE	FALSE	NA	NA	NA	NA	1.0284	1.3195	0.399991	1	NA	NA	NA	NA	0.99172	0.70916	-0.495817	1	0	0	0	43980000	19123000	24857000	0
A0A087WUB9	95	A0A087WUB9;Q8WYA6-4;Q8WYA6;A2A2P1	95;68;95;68	Beta-catenin-like protein 1	CTNNBL1	1	0.00042118	67.704	50.473	NA	NA	0.00042118	67.704	NA	NA	0.000508997	67.334	SSVKKMILTFEKRSYKNQELRIKFPDNPEKF	RSYK(1)NQELR	4	3	0.037703	-0.268838	0.632755	FALSE	FALSE	NA	NA	NA	NA	0.64108	0.82547	-0.276712	1	NA	NA	NA	NA	1.1719	0.83453	-0.260964	1	0	0	0	20332000	11326000	9005700	0
A0A087WUB9	393	A0A087WUB9;Q8WYA6-4;Q8WYA6;Q8WYA6-3;Q8WYA6-2	393;361;388;136;201	Beta-catenin-like protein 1	CTNNBL1	1	8.0317e-05	68.515	59.77	NA	NA	0.000235562	56.205	0.00015989	61.235	8.0317e-05	68.515	FVDILGLRTIFPLFMKSPRKIKKVGTTEKEH	TIFPLFMK(1)SPR	8	3	0.062653	-0.144817	0.715489	FALSE	FALSE	NA	NA	NA	NA	0.71389	0.93488	-0.0971469	2	0.58553	0.86223	-0.213855	2	1.2821	0.91799	-0.12345	2	0	0	0	20117000	11592000	8524600	11472000
A0A087WUC6	165	A0A087WUC6;E9PI68;Q15005;E9PL01;E9PRB9	165;195;164;95;25	Signal peptidase complex subunit 2	SPCS2	1	1.45055e-40	157.83	147.29	NA	NA	1.45055e-40	157.83	0.00714444	55.453	NA	NA	TGMDPDDIWQLSSSLKRFDDKYTLKLTFISG	DPTGMDPDDIWQLSSSLK(1)R	18	3	-2.9661	-0.332812	0.597157	FALSE	FALSE	NA	NA	NA	NA	0.73418	0.89591	-0.158574	1	0.50138	0.70366	-0.50705	1	NA	NA	NA	NA	0	0	0	11427000	6453300	4973500	6097900
A0A087WUC6	192	A0A087WUC6;E9PI68;Q15005;E9PL01;E9PRB9	192;222;191;122;52	Signal peptidase complex subunit 2	SPCS2	0.999044	0.000963024	51.762	43.062	NA	NA	0.000963024	51.762	0.00312722	43.958	NA	NA	FISGRTKQQREAEFTKSIAKFFDHSGTLVMD	EAEFTK(0.999)SIAK(0.001)	6	3	-1.5194	0.0220706	0.978809	FALSE	FALSE	NA	NA	NA	NA	0.77653	0.95682	-0.0636805	1	0.79445	1.0776	0.107822	1	NA	NA	NA	NA	0	0	0	129200000	64029000	65174000	124650000
A0A087WUC6	57	A0A087WUC6;E9PI68;Q15005;E9PL01;H0YE04	57;88;57;57;61	Signal peptidase complex subunit 2	SPCS2	0.997979	0.00554305	69.765	44.847	NA	NA	0.00554305	69.765	NA	NA	NA	NA	DDKPVKIDKWDGSAVKNSLDDSAKKVLLEKY	IDKWDGSAVK(0.998)NSLDDSAK(0.002)	10	3	-4.3382	NA	NA	FALSE	FALSE	NA	NA	NA	NA	NA	NA	NA	NA	NA	NA	NA	NA	NA	NA	NA	NA	0	0	0	0	0	0	0
A0A087WUC6	147	A0A087WUC6;E9PI68;Q15005;E9PL01;E9PRB9	147;177;146;77;7	Signal peptidase complex subunit 2	SPCS2	1	1.82913e-05	66.536	62.782	NA	NA	1.82913e-05	66.536	0.00332488	40.137	NA	NA	YTSYKEKSIFLVAHRKDPTGMDPDDIWQLSS	K(1)DPTGMDPDDIWQLSSSLK	1	3	1.1946	-0.579557	0.403143	FALSE	FALSE	NA	NA	NA	NA	0.62521	0.73544	-0.44332	1	0.45224	0.60887	-0.715794	1	NA	NA	NA	NA	0	0	0	3150200	1838500	1311700	3618600
A0A087WUC8	56	A0A087WUC8;K7EKC0;Q68CL5-3;Q68CL5-1;Q68CL5-4;Q68CL5;Q68CL5-5;K7EN50;A0A087X1R7;K7ERK3;K7EP30	56;56;56;56;56;56;56;56;56;13;44	Tubulin polyglutamylase complex subunit 2	TPGS2	1	2.46959e-93	214.66	200.58	NA	NA	2.46959e-93	214.66	1.66642e-40	153.25	2.82884e-91	212.85	EKPPAERHMISSWEQKNNCVMPEDVKNFYLM	HMISSWEQK(1)NNCVMPEDVK	9	3	-2.028	-0.59813	0.274359	FALSE	FALSE	NA	NA	NA	NA	0.46094	0.58247	-0.779744	2	0.46061	0.6659	-0.586623	1	1.0116	0.74328	-0.428022	2	0	0	0	120510000	78618000	41891000	40984000
A0A087WUC8	14	A0A087WUC8;K7EKC0;Q68CL5-3;Q68CL5-1;Q68CL5-4;Q68CL5;Q68CL5-5;K7EN50;A0A087X1R7;K7ENZ9;K7EJA6;K7ELA6;K7EK44	14;14;14;14;14;14;14;14;14;14;14;14;14	Tubulin polyglutamylase complex subunit 2	TPGS2	0.964651	4.84401e-22	124.08	119.6	8.45486e-06	73.676	4.84401e-22	124.08	NA	NA	4.35594e-06	69.248	__MEEEASSPGLGCSKPHLEKLTLGITRILE	MEEEASSPGLGCSK(0.965)PHLEK(0.035)	14	3	-0.017803	-0.303825	0.706818	FALSE	FALSE	0.73466	0.89804	-0.155148	1	0.3937	0.49023	-1.02847	1	NA	NA	NA	NA	1.6953	1.2076	0.272143	1	24716000	5874100	3059200	37748000	24965000	12783000	0
A0A087WUC8	19	A0A087WUC8;K7EKC0;Q68CL5-3;Q68CL5-1;Q68CL5-4;Q68CL5;Q68CL5-5;K7EN50;A0A087X1R7;K7ENZ9;K7EJA6;K7ELA6;K7EK44	19;19;19;19;19;19;19;19;19;19;19;19;19	Tubulin polyglutamylase complex subunit 2	TPGS2	0.999526	5.66666e-28	130.15	127.46	NA	NA	5.66666e-28	130.15	1.38692e-27	125.39	NA	NA	EASSPGLGCSKPHLEKLTLGITRILESSPGV	MEEEASSPGLGCSKPHLEK(1)LTLGITR	19	4	0.66676	-0.749767	0.311566	FALSE	FALSE	NA	NA	NA	NA	0.49237	0.64003	-0.643789	1	0.38461	0.55258	-0.855745	1	NA	NA	NA	NA	0	0	0	28578000	19432000	9145800	62403000
A0A087WUC8	164	A0A087WUC8;K7EKC0;Q68CL5-3;Q68CL5-1;Q68CL5-4;Q68CL5;Q68CL5-5;K7ERK3;K7EP30;A0A087WV06;A0A087WZ07	164;164;164;121;129;164;164;121;152;21;66	Tubulin polyglutamylase complex subunit 2	TPGS2	1	1.74384e-08	123.55	102.71	NA	NA	1.74384e-08	123.55	2.95034e-05	103.99	NA	NA	SCNGSGKVCLVYKSGKPALAEDTEIWFLDRA	SGK(1)PALAEDTEIWFLDR	3	3	-0.89629	-0.986502	NA	FALSE	FALSE	NA	NA	NA	NA	NA	NA	NA	NA	0.35545	0.5047	-0.986502	1	NA	NA	NA	NA	0	0	0	0	0	0	15517000
A0A087WUD3	18	A0A087WUD3;Q9NRP0;Q9NRP0-2	18;18;18	Oligosaccharyltransferase complex subunit OSTC	OSTC	0.989915	1.15711e-60	194.24	194.24	1.08857e-18	146.67	1.15604e-50	194.24	1.22117e-50	194.06	1.15711e-60	190.1	TLYRVPFLVLECPNLKLKKPPWLHMPSAMTV	VPFLVLECPNLK(0.99)LK(0.01)	12	3	0.54143	0.0763091	0.858257	FALSE	FALSE	0.8903	1.0877	0.121281	1	0.76476	0.95609	-0.0647817	3	0.64981	0.89309	-0.163123	3	1.8595	1.3304	0.41186	3	103130000	22803000	21068000	737280000	405840000	331440000	226920000
C9JMY0	41	C9JMY0;A0A087WUE4;Q96PV6-1;Q96PV6;E7EWC7;C9J1N5;B0VJY8;A0A0G2JN70;A0A0G2JPW6	41;41;41;41;41;23;41;23;41	Leukocyte receptor cluster member 8	LENG8	1	1.55809e-08	74.618	71.735	NA	NA	NA	NA	NA	NA	1.55809e-08	74.618	ENGMETPMHENPEWEKARQALASISKSGAAG	ENGMETPMHENPEWEK(1)AR	16	3	1.0984	-0.616216	NA	FALSE	FALSE	NA	NA	NA	NA	NA	NA	NA	NA	NA	NA	NA	NA	0.87033	0.65238	-0.616216	1	0	0	0	0	0	0	0
C9JMY0	203	C9JMY0;A0A087WUE4;Q96PV6-1;Q96PV6;E7EWC7;A0A0G2JNN3	203;240;203;240;240;92	Leukocyte receptor cluster member 8	LENG8	1	2.35626e-33	121.83	116.48	NA	NA	2.35626e-33	121.83	NA	NA	NA	NA	MKPAPGTGGLKFNIQKRPFAVTTQSFGSNAE	FNIQK(1)RPFAVTTQSFGSNAEGQHSGFGPQPNPEK	5	4	0.69564	-0.260117	NA	FALSE	FALSE	NA	NA	NA	NA	0.636	0.83502	-0.260117	2	NA	NA	NA	NA	NA	NA	NA	NA	0	0	0	15729000	8824600	6904100	0
A4PB68	655	A4PB68;A0A087WUE6;Q3T8J9-2;Q3T8J9-3;Q3T8J9	655;655;655;655;655	GON-4-like protein	GON4L	0.903134	0.00481271	65.157	14.091	0.00481271	65.157	NA	NA	NA	NA	NA	NA	LNEQHRTVKELFEQLKMKKSSAKQLQEVEKV	ELFEQLK(0.903)MK(0.097)	7	3	1.0289	0.919149	NA	FALSE	FALSE	1.5475	1.891	0.919149	1	NA	NA	NA	NA	NA	NA	NA	NA	NA	NA	NA	NA	13206000	3205200	5357800	0	0	0	0
A0A087WZI5	77	A0A087WZI5;A0A087WUG3;Q7L266	77;103;103	Isoaspartyl peptidase/L-asparaginase;Isoaspartyl peptidase/L-asparaginase alpha chain;Isoaspartyl peptidase/L-asparaginase beta chain	ASRGL1	1	0.00481813	52.185	24.914	0.00481813	52.185	NA	NA	NA	NA	NA	NA	SAGAVSAVQCIANPIKLARLVMEKTPHCFLT	DLSAGAVSAVQCIANPIK(1)LAR	18	3	0.36367	NA	NA	FALSE	FALSE	NA	NA	NA	NA	NA	NA	NA	NA	NA	NA	NA	NA	NA	NA	NA	NA	26704000	0	0	0	0	0	0
A0A087WUI8	13	A0A087WUI8;Q96IJ6;Q96IJ6-2;F8WD54;C9J255	13;13;13;13;13	Mannose-1-phosphate guanyltransferase alpha	GMPPA	1	0.000200335	54.898	48.211	NA	NA	0.000200335	54.898	0.0010613	50.088	0.0245784	40.941	___MLKAVILIGGPQKGTRFRPLSFEVPKPL	AVILIGGPQK(1)GTR	10	3	2.775	0.0351039	0.955361	FALSE	FALSE	NA	NA	NA	NA	0.66537	0.87866	-0.186623	1	0.69187	1.021	0.0299829	1	1.6997	1.1991	0.261952	1	0	0	0	36387000	19587000	16800000	16669000
A0A087WUI8	294	A0A087WUI8;Q96IJ6;Q96IJ6-2	294;294;347	Mannose-1-phosphate guanyltransferase alpha	GMPPA	1	1.09244e-62	173.86	170.11	1.09244e-62	173.86	4.5002e-10	94.594	1.14137e-06	80.664	0.000170716	52.773	GGPWIRGNVYIHPTAKVAPSAVLGPNVSIGK	GNVYIHPTAK(1)VAPSAVLGPNVSIGK	10	3	0.49448	-0.283409	0.581878	FALSE	FALSE	0.54974	0.65593	-0.608386	2	0.68432	0.86891	-0.202721	1	0.81145	1.181	0.240009	1	0.94609	0.67711	-0.562538	1	102480000	22855000	10039000	30580000	18436000	12144000	25537000
A0A087WUI8	309	A0A087WUI8;Q96IJ6;Q96IJ6-2;A0A0U1RRC2	309;309;362;22	Mannose-1-phosphate guanyltransferase alpha	GMPPA	1	8.77943e-21	110.03	105.27	8.77943e-21	110.03	NA	NA	NA	NA	7.44363e-06	99.838	KVAPSAVLGPNVSIGKGVTVGEGVRLRESIV	VAPSAVLGPNVSIGK(1)GVTVGEGVR	15	3	0.049611	-0.25472	NA	FALSE	FALSE	0.64739	0.83815	-0.25472	2	NA	NA	NA	NA	NA	NA	NA	NA	NA	NA	NA	NA	83406000	19380000	9792200	0	0	0	0
G5E9H5	108	G5E9H5;C9JQ16;A0A087WUJ3;Q9Y5X0-2;Q9Y5X0	108;174;148;64;148	Sorting nexin-10	SNX10	1	4.39675e-08	84.753	79.113	0.000760398	58.885	NA	NA	NA	NA	4.39675e-08	84.753	CVSGQTKYSVEEAIHKFALMNRRFPEEDEEG	YSVEEAIHK(1)FALMNR	9	3	-1.0073	0.208978	0.835637	FALSE	FALSE	1.3591	1.6613	0.732313	1	NA	NA	NA	NA	NA	NA	NA	NA	1.1158	0.80421	-0.314356	1	8988000	2235800	2380600	0	0	0	0
A0A087WUK2	269	A0A087WUK2;O14979-3;O14979-2;O14979	269;150;150;269	Heterogeneous nuclear ribonucleoprotein D-like	HNRNPDL	1	6.10977e-37	158.35	146.33	6.10977e-37	153.1	1.37017e-22	158.35	3.82646e-12	130.81	0.000353902	58.802	GAFGEIENIELPMDTKTNERRGFCFITYTDE	EYFGAFGEIENIELPMDTK(1)TNER	19	3	1.2391	-0.957524	0.088427	FALSE	TRUE	0.37809	0.46801	-1.09539	2	0.38005	0.47303	-1.08	1	0.42014	0.60345	-0.728694	1	0.72248	0.52631	-0.926015	1	71254000	33941000	15261000	33354000	26470000	6883600	23679000
A0A087WUK2	197	A0A087WUK2;O14979-3;O14979-2;O14979	197;78;78;197	Heterogeneous nuclear ribonucleoprotein D-like	HNRNPDL	0.998117	0.000258987	55.755	55.755	0.00306051	47.548	0.000258987	55.011	0.000561165	55.755	NA	NA	DPVTGRSRGFGFVLFKDAASVDKVLELKEHK	GFGFVLFK(0.998)DAASVDK(0.002)	8	3	0.98158	-1.09849	0.170643	FALSE	FALSE	0.31402	0.37447	-1.41708	1	0.36287	0.46922	-1.09166	1	0.39951	0.57966	-0.786721	2	NA	NA	NA	NA	6086200	2901300	1341000	9687600	7291100	2396400	11369000
A0A087WUK2	302	A0A087WUK2;O14979-3;O14979-2;O14979	302;183;183;302	Heterogeneous nuclear ribonucleoprotein D-like	HNRNPDL	0.998525	1.12137e-05	105.95	78.622	NA	NA	2.99322e-05	92.039	1.12137e-05	105.95	NA	NA	VKKLLESRYHQIGSGKCEIKVAQPKEVYRQQ	YHQIGSGK(0.999)CEIK(0.001)	8	3	1.2226	-0.853662	0.332458	FALSE	FALSE	NA	NA	NA	NA	0.55426	0.67509	-0.566848	1	0.32652	0.45361	-1.14048	1	NA	NA	NA	NA	0	0	0	415360000	277700000	137660000	141690000
E7ETK0	37	E7ETK0;A0A2R8Y849;A0A087WUS0;A0A2R8YD14;P62847-2;P62847-3;P62847;P62847-4	37;37;37;37;37;37;37;37	40S ribosomal protein S24	RPS24	1	1.2069e-07	76.492	73.924	NA	NA	1.2069e-07	76.492	0.000232355	71.451	0.00027309	71.614	QMVIDVLHPGKATVPKTEIREKLAKMYKTTP	QMVIDVLHPGK(1)ATVPK(1)TEIR	16	4	0.52588	-0.00718352	0.992557	FALSE	FALSE	NA	NA	NA	NA	0.69632	0.88023	-0.184048	1	0.67455	0.95391	-0.0680749	1	1.6202	1.1733	0.230572	1	0	0	0	165340000	90212000	75131000	105300000
E7ETK0	21	E7ETK0;A0A2R8Y849;A0A087WUS0;A0A2R8YD14;P62847-2;P62847-3;P62847;P62847-4	21;21;21;21;21;21;21;21	40S ribosomal protein S24	RPS24	1	1.61697e-06	73.928	67.792	NA	NA	1.61697e-06	73.928	0.0132758	51.092	NA	NA	TIRTRKFMTNRLLQRKQMVIDVLHPGKATVP	K(1)QMVIDVLHPGK(0.934)ATVPK(0.066)	1	4	0.48787	0.0484503	0.951063	FALSE	FALSE	NA	NA	NA	NA	0.92186	1.1561	0.209266	1	0.61514	0.92507	-0.112366	1	NA	NA	NA	NA	0	0	0	90561000	44642000	45919000	11094000
E7ETK0	32	E7ETK0;A0A2R8Y849;A0A087WUS0;A0A2R8YD14;P62847-2;P62847-3;P62847;P62847-4	32;32;32;32;32;32;32;32	40S ribosomal protein S24	RPS24	1	1.2069e-07	76.492	73.924	NA	NA	1.2069e-07	76.492	0.0132758	48.907	NA	NA	LLQRKQMVIDVLHPGKATVPKTEIREKLAKM	QMVIDVLHPGK(1)ATVPK(1)TEIR	11	4	0.52588	-0.021263	0.980083	FALSE	FALSE	NA	NA	NA	NA	0.82819	1.0496	0.0698396	2	0.61514	0.92507	-0.112366	1	NA	NA	NA	NA	0	0	0	50410000	25866000	24543000	11094000
E7ETK0	68	E7ETK0;A0A2R8Y849;A0A087WUS0;A0A2R8YD14;P62847-2;P62847-3;P62847;P62847-4;A0A2R8Y8A0	68;68;68;68;68;68;68;68;27	40S ribosomal protein S24	RPS24	1	1.20481e-93	220.52	214.25	1.20481e-93	220.52	4.62441e-44	154.13	3.26825e-18	106.58	5.46018e-20	106.93	DVIFVFGFRTHFGGGKTTGFGMIYDSLDYAK	THFGGGK(1)TTGFGMIYDSLDYAK	7	4	0.65753	0.0795867	0.845949	FALSE	FALSE	1.1059	1.3216	0.402286	2	0.8296	1.0565	0.0792928	2	0.6799	0.98848	-0.0167163	2	1.2789	0.90343	-0.146515	2	74131000	24414000	28158000	131440000	78643000	52796000	60580000
H0YBT0	162	H0YBT0;A0A087WVR4;A0A087WUS5;P01106;P01106-2;H0YBG3;A0A0B4J1R1	162;163;163;148;163;162;148	Myc proto-oncogene protein	MYC	1	2.57815e-18	145.81	145.81	2.57815e-18	145.81	9.26484e-06	68.972	8.48482e-09	86.699	4.42345e-16	116.63	CMWSGFSAAAKLVSEKLASYQAARKDSGSPN	LVSEK(1)LASYQAAR	5	3	-0.11001	0.0911074	0.851251	FALSE	FALSE	1.0139	1.3008	0.379399	2	0.73931	0.91084	-0.13473	1	0.59784	0.83768	-0.255529	1	1.7789	1.2971	0.37529	1	51434000	16936000	18007000	216910000	125730000	91179000	173330000
A0A087X0G7	301	A0A087X0G7;A0A087WUW6;A0A087X1B1;Q9Y6K9;Q9Y6K9-2	301;302;308;309;377	NF-kappa-B essential modulator	IKBKG	1	0.000165426	59.728	55.028	0.0162035	44.252	0.000165426	59.728	NA	NA	NA	NA	VMETVPVLKAQADIYKADFQAERQAREKLAE	AQADIYK(1)ADFQAER	7	3	0.30776	0.063354	0.92691	FALSE	FALSE	0.81042	1.0179	0.0255958	1	0.85474	1.0726	0.101112	1	NA	NA	NA	NA	NA	NA	NA	NA	22004000	6643300	6896300	36631000	19768000	16862000	0
A0A087X0G7	336	A0A087X0G7;A0A087WUW6;A0A087X1B1;Q9Y6K9;Q9Y6K9-2;Q9Y6K9-3	336;337;343;344;412;245	NF-kappa-B essential modulator	IKBKG	1	7.10952e-05	74.53	49.754	NA	NA	7.10952e-05	74.53	NA	NA	NA	NA	LQEQLEQLQREYSKLKASCQESARIEDMRKR	LK(1)ASCQESAR	2	3	-0.52958	0.00115369	NA	FALSE	FALSE	NA	NA	NA	NA	0.79838	1.0008	0.00115369	1	NA	NA	NA	NA	NA	NA	NA	NA	0	0	0	60074000	30859000	29214000	0
A0A087WUW9	81	A0A087WUW9;Q9NXU5;A0A0B4J222	81;81;81	ADP-ribosylation factor-like protein 15	ARL15	1	6.10111e-09	83.395	80.674	NA	NA	6.10111e-09	83.395	0.0089229	44.341	0.000841821	56.488	FSIKAVPFQNAILNVKELGGADNIRKYWSRY	AVPFQNAILNVK(1)ELGGADNIR	12	3	-0.74111	-0.112316	0.881607	FALSE	FALSE	NA	NA	NA	NA	0.52477	0.66385	-0.591071	2	0.63726	0.89274	-0.163688	1	1.8527	1.3359	0.417812	1	0	0	0	19022000	11630000	7391700	6251400
A0A087WUW9	157	A0A087WUW9;Q9NXU5	157;157	ADP-ribosylation factor-like protein 15	ARL15	1	1.49626e-05	87.568	78.564	NA	NA	NA	NA	9.57378e-05	74.962	1.49626e-05	87.568	NHQDKPAARSVQELKKYFELEPLARGKRWIL	K(1)YFELEPLAR	1	3	-0.1504	-0.357525	0.620883	FALSE	FALSE	NA	NA	NA	NA	NA	NA	NA	NA	0.66345	0.95316	-0.0692097	1	0.88464	0.63912	-0.645841	1	0	0	0	0	0	0	23898000
A0A087WUY7	75	A0A087WUY7;O75928-3;O75928-2;O75928;K7ER97;K7EMP6;K7EQX5;K7EJT4;A0A0A0MS92	75;50;46;46;44;74;80;37;46	E3 SUMO-protein ligase PIAS2	PIAS2	1	8.56903e-19	126.63	126.63	8.56903e-19	126.63	2.58092e-06	93.424	NA	NA	1.06608e-10	114.27	SGRKHDLLMRALHLLKSGCSPAVQIKIRELY	ALHLLK(1)SGCSPAVQIK	6	3	-0.96597	0.272261	0.801561	FALSE	FALSE	0.94018	1.1454	0.195852	1	1.8064	2.3183	1.21307	2	NA	NA	NA	NA	0.92008	0.66336	-0.592136	1	21802000	5391000	4637700	47135000	16276000	30859000	0
O75925	315	A0A087WUY7;O75928-3;O75928-2;O75928;O75925;O75925-2;B4DGW0	355;330;326;326;315;317;36	E3 SUMO-protein ligase PIAS2;E3 SUMO-protein ligase PIAS1	PIAS2;PIAS1	1	1.34097e-06	96.143	88.434	1.34097e-06	96.143	NA	NA	NA	NA	NA	NA	KGIRNPDHSRALIKEKLTADPDSEIATTSLR	EK(1)LTADPDSEIATTSLR	2	3	0.261	0.356257	NA	FALSE	FALSE	1.0646	1.2801	0.356257	1	NA	NA	NA	NA	NA	NA	NA	NA	NA	NA	NA	NA	9653500	1797800	2071000	0	0	0	0
A0A087WUZ3	1063	A0A087WUZ3;Q01082;Q01082-2;Q01082-3	1063;1063;1063;1050	Spectrin beta chain, non-erythrocytic 1	SPTBN1	1	7.61598e-05	65.374	58.243	NA	NA	NA	NA	7.61598e-05	65.374	NA	NA	KTTLKNREASLGEASKLQQFLRDLDDFQSWL	EASLGEASK(1)LQQFLR	9	3	0.055491	0.0932897	NA	FALSE	FALSE	NA	NA	NA	NA	NA	NA	NA	NA	0.75634	1.0668	0.0932897	1	NA	NA	NA	NA	0	0	0	0	0	0	22668000
A0A087WUZ3	593	A0A087WUZ3;Q01082;Q01082-2;F8W6C1;Q01082-3	593;593;593;593;580	Spectrin beta chain, non-erythrocytic 1	SPTBN1	0.999898	8.53368e-10	90.694	85.447	NA	NA	NA	NA	8.53368e-10	90.694	3.52854e-06	71.06	GIQAERVRGVNASAQKFATDGEGYKPCDPQV	GVNASAQK(1)FATDGEGYKPCDPQVIR	8	3	1.6412	-0.503793	NA	FALSE	FALSE	NA	NA	NA	NA	NA	NA	NA	NA	0.49509	0.70525	-0.503793	1	NA	NA	NA	NA	0	0	0	0	0	0	5027800
P27635	156	A0A087WV22;F8W7C6;P27635;X1WI28;Q96L21;H7C123;H7C2C5	120;105;156;156;156;66;66	60S ribosomal protein L10;60S ribosomal protein L10-like	RPL10;RPL10L	0.98696	0.00843771	44.349	44.349	NA	NA	0.00843771	44.349	NA	NA	NA	NA	KLQNKEHVIEALRRAKFKFPGRQKIHISKKW	AK(0.987)FK(0.013)FPGR	2	3	0.23774	0.0170667	NA	FALSE	FALSE	NA	NA	NA	NA	0.81142	1.0119	0.0170667	1	NA	NA	NA	NA	NA	NA	NA	NA	0	0	0	7165400	4144400	3021100	0
P27635	188	A0A087WV22;F8W7C6;P27635;X1WI28	152;137;188;188	60S ribosomal protein L10	RPL10	1	4.60077e-63	212.03	206.32	1.87007e-43	187.49	2.15591e-62	206.49	4.60077e-63	212.03	8.76225e-49	181.75	FTKFNADEFEDMVAEKRLIPDGCGVKYIPNR;FTKFNADEFEDMVAEKRLIPDGCGVKYIPSR	FNADEFEDMVAEK(1)R	13	3	-0.54918	0.436416	0.641776	FALSE	FALSE	0.73353	0.9338	-0.0988145	3	0.84038	1.0443	0.0625362	3	2.415	3.3462	1.74252	2	1.4004	1.0277	0.0394192	1	754310000	198650000	157880000	260320000	102050000	158270000	264130000
P27635	121	A0A087WV22;F8W7C6;P27635;X1WI28;Q96L21;H7C123;H7C2C5	85;70;121;121;121;31;31	60S ribosomal protein L10;60S ribosomal protein L10-like	RPL10;RPL10L	1	1.13896e-13	117.86	105.8	NA	NA	1.13896e-13	117.86	6.28291e-06	79.283	2.871e-09	100.04	AGADRLQTGMRGAFGKPQGTVARVHIGQVIM	GAFGK(1)PQGTVAR	5	3	-0.5485	-0.158534	0.728255	FALSE	FALSE	NA	NA	NA	NA	0.70085	0.88394	-0.17798	1	0.53259	0.77323	-0.37103	1	1.496	1.0522	0.073409	1	0	0	0	301210000	160120000	141090000	207060000
P27635	208	A0A087WV22;F8W7C6;P27635;Q96L21	172;157;208;208	60S ribosomal protein L10;60S ribosomal protein L10-like	RPL10;RPL10L	1	0.00227753	77.282	39.724	NA	NA	0.00227753	67.032	0.00300706	77.282	0.00659331	73.248	DGCGVKYIPNRGPLDKWRALHS_________;DGCGVKYIPSRGPLDKWRALHS_________	GPLDK(1)WR	5	2	1.2867	-0.123953	0.767171	FALSE	FALSE	NA	NA	NA	NA	0.77823	1.0005	0.000721167	1	0.56471	0.8454	-0.242294	1	1.2704	0.91365	-0.130286	1	0	0	0	26609000	15884000	10725000	31563000
P27635	74	A0A087WV22;F8W7C6;P27635;X1WI28;A6QRI9;B8A6G2;Q96L21	38;23;74;74;74;57;74	60S ribosomal protein L10;60S ribosomal protein L10-like	RPL10;RPL10L	0.999996	5.15576e-11	94.023	94.023	0.000438158	71.879	4.25085e-07	83.692	3.85515e-05	77.732	5.15576e-11	94.023	CRGVPALEAARICANKYMVKSCGKDGFHIRV;QLSSEALEAARICANKYMVKSCGKDGFHIRV	ICANK(1)YMVK(0.918)SCGK(0.082)	5	3	-0.29328	-0.00532202	0.992934	FALSE	FALSE	0.80788	0.96055	-0.0580674	1	0.89481	1.1022	0.140386	3	0.61637	0.86569	-0.208078	3	1.4872	1.0751	0.104471	3	6877300	2745300	1647900	344950000	186470000	158480000	242510000
P27635	78	A0A087WV22;F8W7C6;P27635;X1WI28;A6QRI9;B8A6G2;Q96L21	42;27;78;78;78;61;78	60S ribosomal protein L10;60S ribosomal protein L10-like	RPL10;RPL10L	0.966437	5.15576e-11	94.023	94.023	0.000867467	71.879	4.25085e-07	83.692	3.85515e-05	66.784	5.15576e-11	94.023	EALEAARICANKYMVKSCGKDGFHIRVRLHP;PALEAARICANKYMVKSCGKDGFHIRVRLHP	ICANK(1)YMVK(0.966)SCGK(0.034)	9	3	0.33517	0.137908	0.772615	FALSE	FALSE	0.95089	1.2052	0.269273	1	0.97198	1.2034	0.267116	1	0.5171	0.76725	-0.382231	1	1.8261	1.3172	0.397474	1	3815600	1659600	1170300	231790000	122750000	109040000	42303000
P27635	82	A0A087WV22;F8W7C6;P27635;X1WI28;A6QRI9;B8A6G2	46;31;82;82;82;65	60S ribosomal protein L10	RPL10	1	2.81954e-05	82.417	58.387	NA	NA	2.81954e-05	82.417	0.000409194	60.342	0.000208254	65.627	AARICANKYMVKSCGKDGFHIRVRLHPFHVI	SCGK(1)DGFHIR	4	3	-0.34995	-0.021215	0.97817	FALSE	FALSE	NA	NA	NA	NA	0.71744	0.90388	-0.145797	4	0.58151	0.82606	-0.275682	4	1.7873	1.2815	0.357833	4	0	0	0	464090000	275300000	188790000	416950000
P27635	101	A0A087WV22;F8W7C6;P27635;X1WI28;A6QRI9;B8A6G2;Q96L21;H7C123;H7C2C5	65;50;101;101;101;84;101;11;11	60S ribosomal protein L10;60S ribosomal protein L10-like	RPL10;RPL10L	1	1.29483e-07	94.023	86.413	NA	NA	1.29483e-07	94.023	NA	NA	6.48833e-05	66.215	HIRVRLHPFHVIRINKMLSCAGADRLQTGMR	INK(1)MLSCAGADR	3	3	-2.0908	0.139251	0.862189	FALSE	FALSE	NA	NA	NA	NA	0.69714	0.8693	-0.202074	1	NA	NA	NA	NA	1.9745	1.3953	0.480575	1	0	0	0	90822000	46326000	44496000	0
P27635	175	A0A087WV22;F8W7C6;P27635;X1WI28	139;124;175;175	60S ribosomal protein L10	RPL10	0.99988	1.43798e-30	142.79	138.93	NA	NA	1.43798e-30	142.79	NA	NA	NA	NA	PGRQKIHISKKWGFTKFNADEFEDMVAEKRL	KWGFTK(1)FNADEFEDMVAEK	6	3	-0.3751	0.129217	NA	FALSE	FALSE	NA	NA	NA	NA	0.87707	1.0937	0.129217	1	NA	NA	NA	NA	NA	NA	NA	NA	0	0	0	18435000	10699000	7735900	0
A0A087WV22	162	A0A087WV22;F8W7C6	162;147		RPL10	1	1.53297e-18	133.86	120.11	1.53297e-18	133.86	1.81037e-09	98.573	0.000140685	72.898	1.28775e-07	85.362	DMVAEKRLIPDGCGVKYIPSRGPLDKWRALH	RLIPDGCGVK(1)YIPSR	10	3	0.85483	-0.0923099	0.843165	FALSE	FALSE	0.68164	0.89449	-0.160863	4	0.72928	0.92	-0.120294	2	0.51168	0.74801	-0.418871	2	1.732	1.2577	0.330788	2	755050000	218780000	148780000	162310000	97859000	64456000	79568000
P27635	145	A0A087WV22;F8W7C6;P27635;X1WI28;H7C123;H7C2C5	109;94;145;145;55;55	60S ribosomal protein L10	RPL10	1	1.0247e-06	82.069	82.069	NA	NA	4.63854e-06	80.96	3.55051e-06	82.069	1.0247e-06	82.069	HIGQVIMSIRTKLQNKEHVIEALRRAKFKFP	LQNK(1)EHVIEALRR	4	4	-0.72754	0.1377	0.789845	FALSE	FALSE	NA	NA	NA	NA	0.85933	1.1349	0.182565	3	0.63495	0.88522	-0.175892	3	1.8155	1.3254	0.406428	2	0	0	0	241100000	127270000	113830000	258030000
P27635	13	A0A087WV22;P27635;X1WI28;A6QRI9;Q96L21	13;13;13;13;13	60S ribosomal protein L10;60S ribosomal protein L10-like	RPL10;RPL10L	0.995098	8.68808e-09	122.52	105.85	NA	NA	0.000152414	85.67	8.68808e-09	122.52	1.47342e-07	109.48	___MGRRPARCYRYCKNKPYPKSRFCRGVPA;___MGRRPARCYRYCKNKPYPKSRFCRGVPD	YCK(0.995)NK(0.005)PYPK	3	3	-0.60451	0.169148	0.814818	FALSE	FALSE	NA	NA	NA	NA	0.89944	1.1243	0.169027	1	0.53778	0.77908	-0.360157	1	2.3266	1.6229	0.698574	1	0	0	0	507690000	258890000	248800000	298300000
A0A087WV29	778	A0A087WV29;Q9H0A0-2;Q9H0A0	778;859;931	N-acetyltransferase 10	NAT10	0.999992	1.98455e-16	110.6	104.93	NA	NA	4.47031e-16	102.07	1.98455e-16	110.6	8.06619e-09	78.456	EQMVAAKDVVMEPTMKTLSDDLDEAAKEFQE	DVVMEPTMK(1)TLSDDLDEAAK	9	3	-0.37296	0.0577619	0.908716	FALSE	FALSE	NA	NA	NA	NA	0.82208	1.0059	0.00848689	1	0.69772	0.95944	-0.0597355	1	1.5959	1.1684	0.224534	1	0	0	0	11720000	5774600	5945500	13864000
A0A087WV29	670	A0A087WV29;Q9H0A0-2;Q9H0A0	670;751;823	N-acetyltransferase 10	NAT10	1	4.71889e-07	73.386	62.272	NA	NA	0.00666757	61.415	NA	NA	4.71889e-07	73.386	LSREELEALFLPYDLKRLEMYSRNMVDYHLI	EELEALFLPYDLK(1)R	13	3	-1.2656	0.162919	0.84267	FALSE	FALSE	NA	NA	NA	NA	0.70156	0.86686	-0.206129	1	NA	NA	NA	NA	1.9133	1.4459	0.531968	1	0	0	0	11131000	4860000	6271500	0
A0A087WV29	294	A0A087WV29;Q9H0A0-2;Q9H0A0	294;375;447	N-acetyltransferase 10	NAT10	1	3.05453e-155	253.99	245.71	NA	NA	1.20953e-69	187.07	9.6834e-139	250.83	3.05453e-155	253.99	RQQSAQSQVSTTAENKTTTTARLASARTLYE	QQSAQSQVSTTAENK(1)TTTTAR	15	3	0.061285	-0.164981	0.708021	FALSE	FALSE	NA	NA	NA	NA	0.67048	0.83997	-0.25159	1	0.55653	0.81104	-0.302155	1	1.4273	1.0416	0.0588014	1	0	0	0	58200000	33800000	24400000	36158000
A0A087WV29	109	A0A087WV29;Q9H0A0-2;Q9H0A0	109;190;262	N-acetyltransferase 10	NAT10	0.995316	0.000521972	57.149	23.273	NA	NA	0.000521972	53.47	0.00431238	57.149	NA	NA	PVGVLVDCCKTLDQAKAVLKFIEGISEKTLR	TLDQAK(0.995)AVLK(0.005)	6	3	0.22201	-0.0393517	0.959276	FALSE	FALSE	NA	NA	NA	NA	0.80036	1.0081	0.0116388	1	0.68042	0.9393	-0.0903421	1	NA	NA	NA	NA	0	0	0	16442000	8671900	7769900	13606000
B5LMG6	591	B5LMG6;A0A087WV86;Q6PGQ7-2;Q6PGQ7	591;606;461;531	Protein aurora borealis	C13orf34;BORA	0.999905	2.09074e-17	142.72	135.49	2.09074e-17	142.72	NA	NA	NA	NA	NA	NA	SYCKESDAQTCEVESKSQAFNMKQDHTTQRC	ESDAQTCEVESK(1)SQAFNMK	12	3	0.071202	0.169668	NA	FALSE	FALSE	0.92836	1.1248	0.169668	1	NA	NA	NA	NA	NA	NA	NA	NA	NA	NA	NA	NA	15075000	2764700	1584500	0	0	0	0
A0A087WVD4	222	A0A087WVD4;Q9HBK9-2;Q9HBK9	222;126;222	Arsenite methyltransferase	AS3MT	1	0.0015175	63.185	44.251	NA	NA	0.0015175	63.185	0.00162248	62.287	NA	NA	LGGALYWKELAVLAQKIGFCPPRLVTANLIT	ELAVLAQK(1)IGFCPPR	8	3	-1.015	-0.60508	0.445712	FALSE	FALSE	NA	NA	NA	NA	0.4243	0.53807	-0.894134	1	0.58847	0.80328	-0.316025	1	NA	NA	NA	NA	0	0	0	5910900	3929200	1981700	2218000
A0A087WY94	26	A0A087WY94;A0A087WVD7;Q9Y3D8;Q9Y3D8-2	26;26;26;23	Adenylate kinase isoenzyme 6	AK6	1	1.20808e-35	148.15	140.03	NA	NA	3.5821e-29	145.71	3.68419e-21	131.67	1.20808e-35	148.15	TPGVGKTTLGKELASKSGLKYINVGDLAREG	ELASK(1)SGLK(1)YINVGDLAR	5	3	-0.31793	-0.316208	0.701838	FALSE	FALSE	NA	NA	NA	NA	0.49672	0.6368	-0.651088	1	0.3994	0.58998	-0.761262	1	1.937	1.3791	0.463727	1	0	0	0	48881000	32685000	16196000	31344000
A0A087WY94	30	A0A087WY94;A0A087WVD7;Q9Y3D8;Q9Y3D8-2	30;30;30;27	Adenylate kinase isoenzyme 6	AK6	1	1.20808e-35	148.15	140.03	NA	NA	3.5821e-29	145.71	3.68419e-21	131.67	1.20808e-35	148.15	GKTTLGKELASKSGLKYINVGDLAREGVIMR	SGLK(1)YINVGDLAR	4	3	0.12283	-0.123363	0.762287	FALSE	FALSE	NA	NA	NA	NA	0.69377	0.91307	-0.131203	1	0.60182	0.86457	-0.209945	1	1.3411	0.98014	-0.0289403	1	0	0	0	81854000	51680000	30175000	48809000
A0A087WY94	16	A0A087WY94;A0A087WVD7;Q9Y3D8	16;16;16	Adenylate kinase isoenzyme 6	AK6	0.998273	5.7872e-56	172.83	171.37	NA	NA	5.7872e-56	172.83	2.53924e-36	149.44	3.87459e-20	113.51	MLLPNILLTGTPGVGKTTLGKELASKSGLKY	MLLPNILLTGTPGVGK(0.998)TTLGK(0.002)	16	3	-0.4614	-0.29727	0.516116	FALSE	FALSE	NA	NA	NA	NA	0.60929	0.75797	-0.399787	3	0.5357	0.76132	-0.393425	3	1.2972	0.93394	-0.0985982	1	0	0	0	46840000	27107000	19733000	26445000
A0A087WVF7	576	A0A087WVF7;Q9NZM3-4;Q9NZM3-3;Q9NZM3-2;Q9NZM3;E7EPJ2	576;566;566;566;566;591	Intersectin-2	ITSN2	1	2.03797e-19	109.72	109.72	NA	NA	1.81299e-15	105.01	3.15616e-07	73.984	2.03797e-19	109.72	LIYLVPEKQLLNERIKNMQFSNTPDSGVSLL	IK(1)NMQFSNTPDSGVSLLHK	2	3	-0.64616	-0.227639	0.734967	FALSE	FALSE	NA	NA	NA	NA	0.44821	0.57022	-0.810409	1	0.70107	1.007	0.0100637	1	1.4871	1.0848	0.117429	1	0	0	0	24879000	16175000	8703500	18440000
A0A087WVI0	431	A0A087WVI0;E9PBL8;Q8WTW3	431;431;431	Conserved oligomeric Golgi complex subunit 1	ADCK1;COG1	0.999935	7.28944e-05	60.134	46.343	NA	NA	7.28944e-05	60.134	NA	NA	NA	NA	DMMQQLFLDRLQTLTKEGFDSISSSSKELLV	LQTLTK(1)EGFDSISSSSK	6	3	-0.039286	-0.484812	NA	FALSE	FALSE	NA	NA	NA	NA	0.57039	0.71459	-0.484812	1	NA	NA	NA	NA	NA	NA	NA	NA	0	0	0	8676000	5714600	2961400	0
F5H2F4	740	A0A087WVM4;B7ZM99;Q6UB35;F5H2F4;P11586	662;728;727;740;684	Monofunctional C1-tetrahydrofolate synthase, mitochondrial;C-1-tetrahydrofolate synthase, cytoplasmic;Methylenetetrahydrofolate dehydrogenase;Methenyltetrahydrofolate cyclohydrolase;Formyltetrahydrofolate synthetase;C-1-tetrahydrofolate synthase, cytoplasmic, N-terminally processed	MTHFD1L;MTHFD1	1	3.8185e-05	88.643	60.434	3.8185e-05	88.643	NA	NA	NA	NA	0.0076564	66.087	AGFGADIGMEKFFNIKCRASGLVPNVVVLVA;AGFGADIGMEKFFNIKCRYSGLCPHVVVLVA	FFNIK(1)CR	5	3	2.5929	NA	NA	FALSE	FALSE	NA	NA	NA	NA	NA	NA	NA	NA	NA	NA	NA	NA	NA	NA	NA	NA	18744000	4036700	1173600	0	0	0	0
A0A087WVQ6	623	A0A087WVQ6;Q00610-2;Q00610	623;619;619	Clathrin heavy chain 1	CLTC	1	2.30072e-55	181.26	169.89	5.9224e-24	148.57	2.29076e-37	159.22	5.83107e-48	181.26	2.30072e-55	181.26	MFTHYDRAHIAQLCEKAGLLQRALEHFTDLY	AHIAQLCEK(1)AGLLQR	9	3	-0.47407	-0.0763348	0.825631	FALSE	FALSE	0.74398	0.91982	-0.120577	2	0.72028	0.93016	-0.104449	3	0.62062	0.87587	-0.191211	3	1.5195	1.0799	0.110898	3	102920000	40794000	28427000	268700000	151540000	117160000	161980000
A0A087WVQ6	641	A0A087WVQ6;Q00610-2;Q00610	641;637;637	Clathrin heavy chain 1	CLTC	1	2.70325e-30	166.62	146.54	0.00254858	50.897	3.03989e-17	166.62	2.70325e-30	154.23	1.03807e-05	70.628	LLQRALEHFTDLYDIKRAVVHTHLLNPEWLV	ALEHFTDLYDIK(1)R	12	4	0.007863	0.0213673	0.969055	FALSE	FALSE	0.94818	1.26	0.333424	1	0.74713	0.94363	-0.0837068	2	0.60122	0.84788	-0.238068	2	1.4579	1.0525	0.0738202	2	9860700	3508900	3223400	296530000	166190000	130340000	229370000
A0A087WVQ6	1445	A0A087WVQ6;Q00610-2;Q00610;J3KS13	1445;1441;1441;378	Clathrin heavy chain 1	CLTC	0.956825	0.000111812	81.972	72.731	NA	NA	0.000111812	81.972	0.000201168	74.173	0.000277326	71.451	LSPRLDHTRAVNYFSKVKQLPLVKPYLRSVQ	AVNYFSK(0.957)VK(0.043)	7	3	0.52897	-0.0219646	0.973658	FALSE	FALSE	NA	NA	NA	NA	0.74531	0.95533	-0.0659289	2	0.80726	1.1799	0.238665	1	1.1979	0.84755	-0.23863	2	0	0	0	253020000	141580000	111440000	128290000
A0A087WVQ6	386	A0A087WVQ6;Q00610-2;Q00610	386;382;382	Clathrin heavy chain 1	CLTC	0.996518	1.38521e-12	92.289	85.713	NA	NA	1.38521e-12	92.289	3.54996e-08	75.064	0.000476558	70.452	KFNALFAQGNYSEAAKVAANAPKGILRTPDT	FNALFAQGNYSEAAK(0.997)VAANAPK(0.003)	15	3	2.1131	-0.148455	0.803514	FALSE	FALSE	NA	NA	NA	NA	0.65454	0.83047	-0.268	1	0.69298	0.98016	-0.0289108	1	NA	NA	NA	NA	0	0	0	13268000	8210800	5057300	8381700
A0A087WVQ6	945	A0A087WVQ6;Q00610-2;Q00610	945;941;941	Clathrin heavy chain 1	CLTC	1	8.91982e-52	205.63	199.8	2.15616e-46	156.23	8.91982e-52	205.63	1.40901e-41	200.23	NA	NA	CDLELINVCNENSLFKSLSRYLVRRKDPELW	GQCDLELINVCNENSLFK(1)SLSR	18	3	0.70175	0.811964	0.355667	FALSE	FALSE	0.92986	1.1688	0.225028	1	1.389	1.7068	0.771294	1	1.9109	2.7124	1.43957	1	NA	NA	NA	NA	34067000	9941500	9719800	102080000	53116000	48967000	63514000
A0A087WVQ6	885	A0A087WVQ6;Q00610-2;Q00610	885;881;881	Clathrin heavy chain 1	CLTC	1	1.04186e-62	180.88	180.88	1.39069e-38	140.9	1.04186e-62	180.88	3.02502e-37	137.03	1.06183e-14	96.351	IHEGCEEPATHNALAKIYIDSNNNPERFLRE	IHEGCEEPATHNALAK(1)IYIDSNNNPER	16	5	-0.87477	-0.0252019	0.978996	FALSE	FALSE	1.1618	1.5084	0.593019	1	0.53792	0.6798	-0.556818	3	0.51928	0.75582	-0.403885	3	1.6895	1.2032	0.266876	3	33374000	9808100	11606000	133640000	80976000	52664000	108910000
A0A087WVQ6	511	A0A087WVQ6;Q00610-2;Q00610;A0A087WX41;P53675-2;P53675	511;507;507;507;507;507	Clathrin heavy chain 1;Clathrin heavy chain 2	CLTC;CLTCL1	1	4.81532e-06	71.558	71.558	NA	NA	4.81532e-06	70.438	6.39476e-05	66.004	1.51682e-05	71.558	FAETGQVQKIVLYAKKVGYTPDWIFLLRNVM	K(1)VGYTPDWIFLLR	1	3	1.402	-0.0915363	0.824519	FALSE	FALSE	NA	NA	NA	NA	0.77132	0.93974	-0.0896664	1	0.62347	0.90043	-0.151314	1	1.3527	0.97696	-0.0336286	1	0	0	0	2124900	1305300	819580	1939200
A0A087WVQ6	860	A0A087WVQ6;Q00610-2;Q00610	860;856;856	Clathrin heavy chain 1	CLTC	1	0.000100556	65.179	65.179	NA	NA	0.000100556	65.179	0.00022456	56.936	0.000248504	58.172	STDELVAEVEKRNRLKLLLPWLEARIHEGCE	LK(1)LLLPWLEAR	2	3	0.23018	-0.0796492	0.855745	FALSE	FALSE	NA	NA	NA	NA	0.70719	0.8958	-0.158751	2	0.64168	0.90911	-0.137473	1	1.4358	1.0405	0.057277	2	0	0	0	8641000	4893000	3748000	4033000
A0A087WVQ6	1219	A0A087WVQ6;Q00610-2;Q00610;J3KS13	1219;1215;1215;152	Clathrin heavy chain 1	CLTC	1	8.62655e-13	97.095	89.964	NA	NA	4.97942e-07	80.316	9.65913e-07	75.548	8.62655e-13	97.095	QVGDRCYDEKMYDAAKLLYNNVSNFGRLAST	MYDAAK(1)LLYNNVSNFGR	6	3	-0.70187	0.0708699	0.920141	FALSE	FALSE	NA	NA	NA	NA	0.63502	0.8066	-0.310075	2	0.73423	1.0387	0.054779	1	1.9149	1.3831	0.467905	2	0	0	0	29665000	15754000	13911000	8911400
A0A087WVQ6	1038	A0A087WVQ6;Q00610-2;Q00610;A0A087WX41;P53675-2;P53675	1038;1034;1034;1034;1034;1034	Clathrin heavy chain 1;Clathrin heavy chain 2	CLTC;CLTCL1	1	8.70856e-12	97.767	97.767	NA	NA	1.09208e-09	97.767	1.09208e-09	97.767	8.70856e-12	89.911	SEHRNLQNLLILTAIKADRTRVMEYINRLDN	NLQNLLILTAIK(1)ADR	12	3	-0.10136	-0.0993443	0.819831	FALSE	FALSE	NA	NA	NA	NA	0.71681	0.91535	-0.127605	1	0.58562	0.85961	-0.218246	1	1.4358	1.0337	0.0478175	1	0	0	0	17711000	9902400	7808500	10531000
A0A087WVQ6	78	A0A087WVQ6;Q00610-2;Q00610;J3KS13;J3KSQ2;J3QL20	78;78;78;78;78;78	Clathrin heavy chain 1	CLTC	0.995779	3.17401e-05	60.621	59.163	NA	NA	3.17401e-05	60.621	NA	NA	0.000137874	56.081	RRPISADSAIMNPASKVIALKGIKESGKTLQ	RPISADSAIMNPASK(0.996)VIALK(0.004)	15	3	1.94	-0.0757676	0.9614	FALSE	FALSE	NA	NA	NA	NA	0.46253	0.60589	-0.722872	2	NA	NA	NA	NA	2.064	1.4859	0.571337	1	0	0	0	10042000	6893400	3148500	0
A0A087WVQ6	1465	A0A087WVQ6;Q00610-2;Q00610;J3KS13;K7EJJ5	1465;1461;1461;398;10	Clathrin heavy chain 1	CLTC	1	0.000198641	57.902	52.755	0.000198641	57.902	NA	NA	NA	NA	NA	NA	PLVKPYLRSVQNHNNKSVNESLNNLFITEED	SVQNHNNK(1)SVNESLNNLFITEEDYQALR	8	4	1.3418	-2.00549	NA	FALSE	FALSE	0.19121	0.24905	-2.00549	1	NA	NA	NA	NA	NA	NA	NA	NA	NA	NA	NA	NA	18951000	9636200	2220900	0	0	0	0
A0A087WVQ6	746	A0A087WVQ6;Q00610-2;Q00610;A0A087WX41;P53675-2;P53675	746;742;742;742;742;742	Clathrin heavy chain 1;Clathrin heavy chain 2	CLTC;CLTCL1	1	0.00308524	45.653	30.024	NA	NA	0.00569845	40.154	NA	NA	0.00308524	45.653	VHFKYIQAACKTGQIKEVERICRESNCYDPE	TGQIK(1)EVER	5	3	-0.047339	0.324316	0.58559	FALSE	FALSE	NA	NA	NA	NA	1.0835	1.3475	0.430285	1	NA	NA	NA	NA	1.6043	1.1634	0.218347	1	0	0	0	20952000	9877000	11075000	0
A0A087WVQ6	457	A0A087WVQ6;Q00610-2;Q00610;A0A087WX41;P53675-2;P53675	457;453;453;453;453;453	Clathrin heavy chain 1;Clathrin heavy chain 2	CLTC;CLTCL1	0.999655	2.77641e-15	112.58	112.58	NA	NA	4.7015e-10	91.276	2.77641e-15	112.58	NA	NA	PVLQQGRKQLLEKWLKEDKLECSEELGDLVK	WLK(1)EDKLECSEELGDLVK	3	3	-0.63391	-0.0319403	0.967864	FALSE	FALSE	NA	NA	NA	NA	0.83346	1.0454	0.0640551	1	0.63919	0.91514	-0.127936	1	NA	NA	NA	NA	0	0	0	40272000	18575000	21697000	30843000
A0A087WVQ6	741	A0A087WVQ6;Q00610-2;Q00610;A0A087WX41;P53675-2;P53675	741;737;737;737;737;737	Clathrin heavy chain 1;Clathrin heavy chain 2	CLTC;CLTCL1	0.99351	0.00546995	63.091	41.696	NA	NA	0.00546995	63.091	0.0175613	52.071	0.030384	46.069	SQDPDVHFKYIQAACKTGQIKEVERICRESN	YIQAACK(0.994)TGQIK(0.006)	7	3	-1.1284	NA	NA	FALSE	FALSE	NA	NA	NA	NA	NA	NA	NA	NA	NA	NA	NA	NA	NA	NA	NA	NA	0	0	0	0	0	0	0
A0A087WYS3	294	A0A087WYS3;H7C4X9;A0A087WVZ6;Q9ULU4-3;Q9ULU4-6;Q9ULU4-17;Q9ULU4-15;Q9ULU4-23;Q9ULU4-8;Q9ULU4-21;Q9ULU4-18;Q9ULU4-14;Q9ULU4-12;Q9ULU4-22;Q9ULU4-16;Q9ULU4-9;Q9ULU4-5;Q9ULU4-20;Q9ULU4;Q9ULU4-13;Q9ULU4-10;Q9ULU4-11;Q9ULU4-7;Q9ULU4-19;A0A087WV57	294;221;289;149;149;289;289;231;314;269;289;289;314;314;289;294;289;294;294;314;314;294;314;321;269	Protein kinase C-binding protein 1	ZMYND8	1	0.0015573	47.894	37.522	NA	NA	0.0015573	47.894	NA	NA	NA	NA	PLVWAKLKGFPFWPAKALRDKDGQVDARFFG	GFPFWPAK(1)ALR	8	3	0.58407	-0.124063	NA	FALSE	FALSE	NA	NA	NA	NA	0.70139	0.9176	-0.124063	1	NA	NA	NA	NA	NA	NA	NA	NA	0	0	0	3205700	2182800	1022900	0
A0A087WYS3	356	A0A087WYS3;H7C4X9;A0A087WVZ6;Q9ULU4-3;Q9ULU4-6;Q9ULU4-17;Q9ULU4-15;Q9ULU4-23;Q9ULU4-8;Q9ULU4-21;Q9ULU4-18;Q9ULU4-14;Q9ULU4-12;Q9ULU4-22;Q9ULU4-16;Q9ULU4-9;Q9ULU4-5;Q9ULU4-20;Q9ULU4;Q9ULU4-13;Q9ULU4-10;Q9ULU4-11;Q9ULU4-7;Q9ULU4-19;A0A087WV57	356;283;351;211;211;351;351;293;376;331;351;351;376;376;351;356;351;356;356;376;376;356;376;383;331	Protein kinase C-binding protein 1	ZMYND8	1	0.000100951	66.663	57.469	NA	NA	0.000100951	66.663	0.00024586	59.198	0.00148975	53.013	SAMQEMEVYVENIRRKFGVFNYSPFRTPYTP	K(1)FGVFNYSPFR	1	3	0.058485	0.0807063	0.853256	FALSE	FALSE	NA	NA	NA	NA	0.74205	0.97389	-0.0381693	1	0.81429	1.1496	0.201132	1	1.4649	1.0564	0.0791562	1	0	0	0	3476100	2012800	1463300	2462500
A0A087WYS3	286	A0A087WYS3;H7C4X9;A0A087WVZ6;Q9ULU4-3;Q9ULU4-6;Q9ULU4-17;Q9ULU4-15;Q9ULU4-23;Q9ULU4-8;Q9ULU4-21;Q9ULU4-18;Q9ULU4-14;Q9ULU4-12;Q9ULU4-22;Q9ULU4-16;Q9ULU4-9;Q9ULU4-5;Q9ULU4-20;Q9ULU4;Q9ULU4-13;Q9ULU4-10;Q9ULU4-11;Q9ULU4-7;Q9ULU4-19;A0A087WV57	286;213;281;141;141;281;281;223;306;261;281;281;306;306;281;286;281;286;286;306;306;286;306;313;261	Protein kinase C-binding protein 1	ZMYND8	0.999999	0.00032114	61.161	55.126	NA	NA	0.00032114	61.161	NA	NA	NA	NA	CEPCSNPHPLVWAKLKGFPFWPAKALRDKDG	LK(1)GFPFWPAK	2	3	0.34457	0.236584	NA	FALSE	FALSE	NA	NA	NA	NA	0.90885	1.1782	0.236584	1	NA	NA	NA	NA	NA	NA	NA	NA	0	0	0	2679800	1268300	1411500	0
A0A087WW06	160	A0A087WW06;Q96AY4	160;287	Tetratricopeptide repeat protein 28	TTC28	1	1.33118e-24	151.73	151.73	1.33118e-24	151.73	NA	NA	NA	NA	NA	NA	GECRAHGNLGSAFFSKGNYREALTNHRHQLV	AHGNLGSAFFSK(1)GNYR	12	3	0.12621	-0.555863	NA	FALSE	FALSE	0.54794	0.68025	-0.555863	1	NA	NA	NA	NA	NA	NA	NA	NA	NA	NA	NA	NA	18273000	4843100	2077200	0	0	0	0
A0A087WW40	82	A0A087WW40;Q9Y371;Q9Y371-2	82;82;82	Endophilin-B1	SH3GLB1	1	4.91179e-06	101.89	54.586	4.91179e-06	101.89	1.87122e-05	77.597	NA	NA	NA	NA	LQPNPNARIEEFVYEKLDRKAPSRINNPELL	IEEFVYEK(1)LDR	8	3	-0.032787	-0.36306	0.597285	FALSE	FALSE	0.51189	0.65355	-0.61363	1	0.74887	0.92499	-0.11249	1	NA	NA	NA	NA	NA	NA	NA	NA	129780000	35711000	15286000	24628000	12080000	12548000	0
A0A087WW59	54	A0A087WW59;Q7Z7L8	54;367	Uncharacterized protein C11orf96	C11orf96	0.999998	0.000212435	57.845	55.944	NA	NA	0.000212435	57.845	NA	NA	NA	NA	PKGRGRLRRPRQSRFKTQPVTFDEIQEVEEE	FK(1)TQPVTFDEIQEVEEEGVSPMEEEK	2	3	-0.51976	-1.12589	NA	FALSE	FALSE	NA	NA	NA	NA	0.36594	0.45822	-1.12589	1	NA	NA	NA	NA	NA	NA	NA	NA	0	0	0	8603800	6988100	1615700	0
A0A087WW66	110	A0A087WW66;Q99460;Q99460-2;H7BZR6;C9J9M4	110;110;110;10;116	26S proteasome non-ATPase regulatory subunit 1	PSMD1	0.999804	0.0134907	40.097	34.428	NA	NA	NA	NA	NA	NA	0.0134907	40.097	EYVETIIAKCIDHYTKQCVENADLPEGEKKP	CIDHYTK(1)QCVENADLPEGEK	7	3	2.3831	NA	NA	FALSE	FALSE	NA	NA	NA	NA	NA	NA	NA	NA	NA	NA	NA	NA	NA	NA	NA	NA	0	0	0	0	0	0	0
A0A087WW66	302	A0A087WW66;Q99460;Q99460-2;H7BZR6	302;302;302;154	26S proteasome non-ATPase regulatory subunit 1	PSMD1	1	6.2457e-166	276.22	273.98	3.85645e-31	148.44	6.48892e-52	167.28	3.98907e-147	269.51	6.2457e-166	276.22	VPGSEKDSDSMETEEKTSSAFVGKTPEASPE	DSDSMETEEK(1)TSSAFVGK	10	3	-0.23253	0.10791	0.807286	FALSE	FALSE	1.1558	1.4009	0.486354	2	0.80357	0.97518	-0.0362596	3	0.64902	0.88143	-0.182082	2	1.5255	1.1201	0.163628	3	28980000	7325400	8764300	224740000	124790000	99954000	380510000
A0A087WW66	310	A0A087WW66;Q99460;Q99460-2;H7BZR6	310;310;310;162	26S proteasome non-ATPase regulatory subunit 1	PSMD1	1	1.12854e-38	160.64	160.64	NA	NA	2.35156e-38	160.64	1.17692e-14	106.2	1.12854e-38	150.95	DSMETEEKTSSAFVGKTPEASPEPKDQTLKM	TSSAFVGK(1)TPEASPEPK	8	3	-0.29727	-0.0690404	0.916447	FALSE	FALSE	NA	NA	NA	NA	0.61577	0.78795	-0.343824	3	0.65066	0.88775	-0.171775	1	1.6939	1.2384	0.308477	4	0	0	0	1393000000	796990000	596050000	1059000000
A0A087WW66	191	A0A087WW66;Q99460;Q99460-2;H7BZR6;C9J9M4	191;191;191;91;197	26S proteasome non-ATPase regulatory subunit 1	PSMD1	1	6.82974e-07	84.479	57.381	NA	NA	NA	NA	NA	NA	6.82974e-07	84.479	MLAYSLKLCMSLMQNKQFRNKVLRVLVKIYM	LCMSLMQNK(1)QFR	9	3	-0.20016	0.193709	NA	FALSE	FALSE	NA	NA	NA	NA	NA	NA	NA	NA	NA	NA	NA	NA	1.5767	1.1437	0.193709	1	0	0	0	0	0	0	0
A0A087WW66	136	A0A087WW66;Q99460;Q99460-2;H7BZR6;C9J9M4	136;136;136;36;142	26S proteasome non-ATPase regulatory subunit 1	PSMD1	1	5.23659e-25	150.1	150.1	1.29613e-10	135.86	5.23659e-25	150.1	1.3623e-18	141.88	2.24735e-18	136.02	GEKKPIDQRLEGIVNKMFQRCLDDHKYKQAI	LEGIVNK(1)MFQR	7	3	0.35042	-0.026827	0.962846	FALSE	FALSE	0.88925	1.0904	0.124857	5	0.62085	0.77701	-0.363995	2	0.63161	0.91758	-0.124094	2	1.6167	1.1941	0.255924	3	203970000	68567000	48370000	159100000	95845000	63253000	85113000
A0A087WW66	862	A0A087WW66;Q99460;Q99460-2	862;862;831	26S proteasome non-ATPase regulatory subunit 1	PSMD1	0.979154	1.05896e-18	136.93	120.46	NA	NA	2.3712e-07	91.62	1.05896e-18	136.93	1.41906e-12	111.79	EKKEEEKMEVDEAEKKEEKEKKKEPEPNFQL	MEVDEAEK(0.017)K(0.979)EEK(0.004)	9	3	0.10228	0.177434	0.792289	FALSE	FALSE	NA	NA	NA	NA	0.6871	0.84871	-0.236656	1	0.75307	1.0325	0.0461418	2	2.2717	1.6504	0.722816	2	0	0	0	133700000	78925000	54771000	175520000
A0A087WW66	715	A0A087WW66;Q99460;Q99460-2	715;715;715	26S proteasome non-ATPase regulatory subunit 1	PSMD1	0.999784	7.58201e-21	118.31	118.31	NA	NA	7.58201e-21	118.31	6.55196e-11	100.58	6.15428e-09	87.088	EITCPKVNQFRQLYSKVINDKHDDVMAKFGA	QLYSK(1)VINDKHDDVMAK	5	3	1.0009	0.155527	0.706818	FALSE	FALSE	NA	NA	NA	NA	0.77574	1.0187	0.0267293	1	0.83925	1.2216	0.288772	1	1.5256	1.1104	0.151079	1	0	0	0	36289000	21755000	14534000	25014000
A0A087WW66	720	A0A087WW66;Q99460;Q99460-2	720;720;720	26S proteasome non-ATPase regulatory subunit 1	PSMD1	1	6.90096e-09	99.5	85.754	NA	NA	2.85408e-08	99.5	1.13406e-07	95.417	6.90096e-09	92.856	KVNQFRQLYSKVINDKHDDVMAKFGAILAQG	VINDK(1)HDDVMAK	5	4	-0.031175	-0.0623495	0.891478	FALSE	FALSE	NA	NA	NA	NA	0.80894	0.97903	-0.030575	4	0.65971	0.92024	-0.119918	3	1.3606	0.97498	-0.0365555	4	0	0	0	878620000	483830000	394790000	773710000
A0A087WW66	292	A0A087WW66;Q99460;Q99460-2;H7BZR6	292;292;292;144	26S proteasome non-ATPase regulatory subunit 1	PSMD1	0.999781	4.74175e-61	199.8	194.94	1.67358e-13	100.69	2.71705e-41	167.61	4.74175e-61	199.8	2.11541e-50	164.14	SVPGSTNTGTVPGSEKDSDSMETEEKTSSAF	TVGTPIASVPGSTNTGTVPGSEK(1)DSDSMETEEK	23	3	-0.47705	-0.0237382	0.967542	FALSE	FALSE	0.89348	1.0802	0.111298	1	0.70116	0.86171	-0.214726	1	0.60986	0.83159	-0.266056	2	1.6299	1.2096	0.27453	1	15010000	3211300	3018600	19793000	10652000	9140400	162870000
A0A087WW66	890	A0A087WW66;Q99460;Q99460-2	890;890;859	26S proteasome non-ATPase regulatory subunit 1	PSMD1	1	2.2217e-25	131.56	122.5	3.45686e-15	111.34	2.47155e-21	131.56	1.32361e-14	113.28	2.2217e-25	125.98	FQLLDNPARVMPAQLKVLTMPETCRYQPFKP	VMPAQLK(1)VLTMPETCR	7	3	-1.0257	0.0084647	0.986912	FALSE	FALSE	0.85006	1.1035	0.142087	3	0.71923	0.90571	-0.142879	7	0.64495	0.89608	-0.158301	7	1.5766	1.1431	0.192952	6	752200000	250530000	214950000	1464500000	847600000	616850000	928470000
A0A087WW66	838	A0A087WW66;Q99460;Q99460-2	838;838;807	26S proteasome non-ATPase regulatory subunit 1	PSMD1	0.995676	3.74536e-13	114.87	109.89	0.00350107	47.915	3.74536e-13	114.87	8.99573e-10	99.844	4.60867e-11	96.756	KEKEKVSTAVLSITAKAKKKEKEKEKKEEEK	VSTAVLSITAK(0.996)AK(0.004)	11	3	-0.059634	-0.00461896	0.99358	FALSE	FALSE	0.70662	0.85954	-0.218363	1	0.81959	1.0634	0.0886844	3	0.76616	1.0739	0.10286	3	1.4168	1.0058	0.00834346	2	10949000	4396200	2924500	273030000	148760000	124270000	261370000
A0A087WW82	91	A0A087WW82;U3KPV2;E9PKY3;B7ZAQ6-2;B7ZAQ6-3;P0CG08;B7ZAQ6;A0A087WW78	91;203;203;103;198;223;223;56	Golgi pH regulator A;Golgi pH regulator B	GPR89B;GPR89A	0.999978	0.000567858	54.261	46.505	NA	NA	NA	NA	NA	NA	0.000567858	54.261	AMARRTMFQKGEVHNKPSGFWGMIKSVTTSA	GEVHNK(1)PSGFWGMIK	6	3	1.7834	0.949498	NA	FALSE	FALSE	NA	NA	NA	NA	NA	NA	NA	NA	NA	NA	NA	NA	2.6753	1.9312	0.949498	1	0	0	0	0	0	0	0
A0A087WW82	85	A0A087WW82;U3KPV2;E9PKY3;B7ZAQ6-2;B7ZAQ6-3;P0CG08;B7ZAQ6;A0A087WW78	85;197;197;97;192;217;217;50	Golgi pH regulator A;Golgi pH regulator B	GPR89B;GPR89A	0.976849	5.31412e-06	67.928	63.447	NA	NA	5.31412e-06	67.928	NA	NA	NA	NA	SKKKRMAMARRTMFQKGEVHNKPSGFWGMIK	TMFQK(0.977)GEVHNK(0.023)PSGFWGMIK(0.001)	5	4	-0.39823	-0.117177	NA	FALSE	FALSE	NA	NA	NA	NA	0.72283	0.92199	-0.117177	1	NA	NA	NA	NA	NA	NA	NA	NA	0	0	0	16927000	8160900	8766600	0
A0A087WWA3	1558	A0A087WWA3;Q4R9M9;O60333-2;O60333;O60333-4;A0A0U1RQL3	1558;1570;1538;1584;1584;266	Kinesin-like protein KIF1B	KIF1Bbeta;KIF1B	1	0.000181671	54.004	51.235	NA	NA	0.000181671	54.004	NA	NA	NA	NA	GDIESLVDREKELATKCLQLLTHTFNREFSQ	ELATK(1)CLQLLTHTFNR	5	3	1.0958	-0.0241057	NA	FALSE	FALSE	NA	NA	NA	NA	0.78437	0.98343	-0.0241057	1	NA	NA	NA	NA	NA	NA	NA	NA	0	0	0	6316900	3567500	2749400	0
A0A087WWA3	602	A0A087WWA3;Q4R9M9;O60333-2;O60333;O60333-4;O60333-3	602;614;582;628;628;582	Kinesin-like protein KIF1B	KIF1Bbeta;KIF1B	1	0.00206138	43.308	37.431	NA	NA	NA	NA	NA	NA	0.00206138	43.308	SQPVQLRSGNRIIMGKNHVFRFNHPEQARAE	IIMGK(1)NHVFR	5	4	-0.82647	0.130536	NA	FALSE	FALSE	NA	NA	NA	NA	NA	NA	NA	NA	NA	NA	NA	NA	1.5069	1.0947	0.130536	1	0	0	0	0	0	0	0
Q12756	243	A0A087WWA3;Q4R9M9;O60333-2;O60333;O60333-4;O60333-3;O43896;Q12756;Q12756-3;Q12756-2;F8W8V9;H7C0K6	243;243;243;243;243;243;243;243;243;243;243;51	Kinesin-like protein KIF1B;Kinesin-like protein KIF1C;Kinesin-like protein KIF1A	KIF1Bbeta;KIF1B;KIF1C;KIF1A	1	0.000342418	82.464	65.252	NA	NA	NA	NA	0.000342418	82.464	NA	NA	KKHDNETNLSTEKVSKISLVDLAGSERADST;KRHDAETNITTEKVSKISLVDLAGSERADST;RCHDQLTGLDSEKVSKISLVDLAGSERADSS	VSK(1)ISLVDLAGSER	3	3	1.2735	-0.763171	NA	FALSE	FALSE	NA	NA	NA	NA	NA	NA	NA	NA	0.40577	0.5892	-0.763171	1	NA	NA	NA	NA	0	0	0	0	0	0	39047000
E5RGR5	24	E5RGR5;A0A087WWE7;Q8N0T1-2;Q8N0T1	24;24;24;24	Uncharacterized protein C8orf59	C8orf59	0.904355	1.37879e-07	94.122	80.376	2.37037e-05	73.273	1.37879e-07	94.122	NA	NA	NA	NA	PKSRNVFHIASQKNFKAKNKAKPVTTNLKKI	NVFHIASQK(0.096)NFK(0.904)	12	3	0.34791	-0.513205	0.471082	FALSE	FALSE	0.49059	0.60194	-0.732308	1	0.61546	0.81558	-0.294102	1	NA	NA	NA	NA	NA	NA	NA	NA	5065000	2033700	970920	39050000	23028000	16022000	0
E9PIT5	58	E9PIT5;A0A087WWG1;Q8TE77-2;Q8TE77-3;Q8TE77	58;208;294;148;294	Protein phosphatase Slingshot homolog 3	SSH3	1	1.44636e-05	81.346	65.164	1.44636e-05	81.346	NA	NA	NA	NA	NA	NA	LWKVLDVSDLESVTSKEIRQALELRLGLPLQ	VLDVSDLESVTSK(1)EIR	13	3	-0.26304	NA	NA	FALSE	FALSE	NA	NA	NA	NA	NA	NA	NA	NA	NA	NA	NA	NA	NA	NA	NA	NA	14336000	3171100	740650	0	0	0	0
F8WD24	138	F8WD24;A0A087WWK3;H7C0S3;Q16667-2;Q16667	138;179;183;144;184	Cyclin-dependent kinase inhibitor 3	CDKN3	1	0.000215147	72.359	63.242	NA	NA	0.000215147	72.359	NA	NA	NA	NA	DSLRDLRGSGAIQTIKQYNYLHEFRDKLAAH	GSGAIQTIK(1)QYNYLHEFR	9	3	1.9197	-0.391967	NA	FALSE	FALSE	NA	NA	NA	NA	0.56568	0.76209	-0.391967	1	NA	NA	NA	NA	NA	NA	NA	NA	0	0	0	4611600	2751900	1859800	0
A0A0C4DH79	258	A0A0C4DH79;A0A0C4DGT8;A0A087WWP8;Q5VWQ0-4;Q5VWQ0	258;189;258;306;306	Round spermatid basic protein 1	RSBN1	1	0.000198814	66.636	52.043	NA	NA	NA	NA	NA	NA	0.000198814	66.636	EILTQGQINSTSGLNKESFRYLKDEQLCRLN	EILTQGQINSTSGLNK(1)ESFR	16	3	-1.7097	NA	NA	FALSE	FALSE	NA	NA	NA	NA	NA	NA	NA	NA	NA	NA	NA	NA	NA	NA	NA	NA	0	0	0	0	0	0	0
A0A087WWS1	595	A0A087WWS1;Q96FV9	595;595	THO complex subunit 1	THOC1	1	4.0079e-05	70.165	55.985	4.0079e-05	70.165	NA	NA	NA	NA	NA	NA	KLGEQWKILAPYLEMKDSEIRQIECDSEDMK	ILAPYLEMK(1)DSEIR	9	3	-2.6852	0.138552	NA	FALSE	FALSE	0.86758	1.1008	0.138552	1	NA	NA	NA	NA	NA	NA	NA	NA	NA	NA	NA	NA	48791000	15909000	16829000	0	0	0	0
A0A087WXX8	94	A0A087WXX8;A0A087WWT1;P21912	94;137;151	Succinate dehydrogenase [ubiquinone] iron-sulfur subunit, mitochondrial	SDHB	0.999618	5.53869e-18	123.19	100.61	5.53869e-18	123.19	NA	NA	NA	NA	NA	NA	IKDLVPDLSNFYAQYKSIEPYLKKKDESQEG	DLVPDLSNFYAQYK(1)SIEPYLK	14	3	-1.1276	-0.369501	NA	FALSE	FALSE	0.643	0.77405	-0.369501	1	NA	NA	NA	NA	NA	NA	NA	NA	NA	NA	NA	NA	27253000	3973200	2137600	0	0	0	0
A0A087X235	351	A0A087X235;A0A087WWT4;Q9H1Z9	351;389;351	Tetraspanin-10	TSPAN10	1	3.33532e-19	107.02	100.26	NA	NA	0.000232714	101.49	1.42862e-07	81.357	3.33532e-19	107.02	RAGPQSPSPGAPPAAKPARG___________	AGPQSPSPGAPPAAK(1)PARG	15	3	0.20504	-0.214254	0.734967	FALSE	FALSE	NA	NA	NA	NA	0.62641	0.79511	-0.330774	1	0.45183	0.65629	-0.607595	1	1.7398	1.2274	0.295605	1	0	0	0	66990000	40594000	26396000	39200000
A0A087WX29	160	A0A087WX29;B1AKP7;G3V162;A0A087X260;A0A087WYY0;Q13148;K7EJM5;K7EN94;A0A087WXQ5;A0A087WV68;A0A087WW61;A0A087WX67;A0A087WXV3;Q13148-4	160;160;160;160;160;160;160;201;76;74;11;11;40;44	TAR DNA-binding protein 43	TARDBP	1	2.74255e-19	151.56	140.67	2.74255e-19	151.56	0.00102125	76.156	NA	NA	NA	NA	KGFGFVRFTEYETQVKVMSQRHMIDGRWCDC	FTEYETQVK(1)VMSQR	9	3	0.1526	-0.04375	NA	FALSE	FALSE	0.74183	0.97013	-0.04375	2	NA	NA	NA	NA	NA	NA	NA	NA	NA	NA	NA	NA	119830000	31223000	23452000	0	0	0	0
A0A087WX29	95	A0A087WX29;B1AKP7;G3V162;A0A087X260;A0A087WYY0;Q13148;K7EJM5;K7EN94	95;95;95;95;95;95;95;136	TAR DNA-binding protein 43	TARDBP	0.993229	5.52063e-09	106.42	74.129	NA	NA	0.00113058	51.073	0.00399385	96.489	5.52063e-09	106.42	DNKRKMDETDASSAVKVKRAVQKTSDLIVLG	KMDETDASSAVK(0.993)VK(0.007)	12	3	-0.64833	-0.0222227	0.989855	FALSE	FALSE	NA	NA	NA	NA	0.794	1.0048	0.00690837	1	1.3743	1.9539	0.966357	1	0.67129	0.48635	-1.03993	1	0	0	0	13432000	7831400	5600700	52772000
A0A087WX29	114	A0A087WX29;B1AKP7;G3V162;A0A087X260;A0A087WYY0;Q13148;K7EJM5;K7EN94;A0A087WXQ5;A0A087WV68	114;114;114;114;114;114;114;155;30;28	TAR DNA-binding protein 43	TARDBP	0.983274	1.99309e-27	129.46	129.46	NA	NA	1.00118e-15	110.56	1.69895e-15	105.79	1.99309e-27	129.46	AVQKTSDLIVLGLPWKTTEQDLKEYFSTFGE	TSDLIVLGLPWK(0.983)TTEQDLK(0.017)	12	3	-0.30799	-0.0422443	0.934568	FALSE	FALSE	NA	NA	NA	NA	0.75377	0.95311	-0.0692854	1	0.72442	1.0427	0.0603241	1	1.2595	0.92161	-0.117772	1	0	0	0	42123000	22747000	19376000	43042000
A0A087WX29	176	A0A087WX29;B1AKP7;G3V162;A0A087X260;A0A087WYY0;Q13148;K7EJM5;K7EN94;A0A087WXQ5;A0A087WV68;A0A087WW61;A0A087WX67;A0A087WXV3;Q13148-4	176;176;176;176;176;176;176;217;92;90;27;27;56;60	TAR DNA-binding protein 43	TARDBP	0.999743	0.00144563	48.998	44.658	NA	NA	NA	NA	0.00144563	48.998	0.00172183	46.796	VMSQRHMIDGRWCDCKLPNSKIAQSLCGEDL	WCDCK(1)LPNSK	5	3	0.53149	-0.128259	0.84341	FALSE	FALSE	NA	NA	NA	NA	NA	NA	NA	NA	0.73504	1.0435	0.0614306	1	1.1196	0.80221	-0.317948	1	0	0	0	0	0	0	12252000
Q68CX2	112	Q68CX2;A0A087WX95;Q9BVN2-2;Q9BVN2-3;Q9BVN2-4;Q9BVN2;A0A087WZ68	112;228;334;393;697;803;28	RUN and SH3 domain-containing protein 1	DKFZp761A1822;RUSC1	1	1.45299e-24	122.94	113.4	1.45299e-24	122.94	NA	NA	NA	NA	NA	NA	FGVPGGPAENENGALKSRRPSSWLPPTVSVL	LFGVPGGPAENENGALK(1)SR	17	3	-0.016519	-1.48645	NA	FALSE	FALSE	0.27454	0.35689	-1.48645	2	NA	NA	NA	NA	NA	NA	NA	NA	NA	NA	NA	NA	356150000	163280000	34370000	0	0	0	0
A0A087WXB0	285	A0A087WXB0;O15126;A0A087WU14	285;311;179	Secretory carrier-associated membrane protein 1	SCAMP1	1	1.9454e-84	193.4	193.4	NA	NA	1.9454e-84	193.4	1.70647e-34	132	7.64405e-72	172.74	FEKAQQEFATGVMSNKTVQTAAANAASTAAS	AQQEFATGVMSNK(1)TVQTAAANAASTAASSAAQNAFK	13	3	0.47073	-0.424367	0.392396	FALSE	FALSE	NA	NA	NA	NA	0.59775	0.73251	-0.44908	2	0.46975	0.65242	-0.616127	2	1.2075	0.8658	-0.207894	1	0	0	0	90190000	55922000	34267000	45052000
A0A087WXB0	308	A0A087WXB0;O15126;A0A087WU14	308;334;202	Secretory carrier-associated membrane protein 1	SCAMP1	1	2.29037e-51	161.68	161.68	8.99456e-40	152.58	1.04453e-48	157.68	NA	NA	2.29037e-51	161.68	NAASTAASSAAQNAFKGNQI___________	TVQTAAANAASTAASSAAQNAFK(1)GNQI	23	3	0.38403	-0.100834	0.90008	FALSE	FALSE	1.1713	1.4002	0.485633	1	0.58556	0.71159	-0.490882	1	NA	NA	NA	NA	1.1188	0.8138	-0.297254	1	205710000	63733000	76441000	476440000	297250000	179190000	0
A0A087WXB0	63	A0A087WXB0;O15126;A0A087WTX8;A0A087WZA6;O15126-2	63;89;37;99;89	Secretory carrier-associated membrane protein 1	SCAMP1	1	9.01531e-18	130.44	124.93	NA	NA	2.83286e-14	130.44	8.70917e-14	124.21	9.01531e-18	130.44	TQIAKEHALAQAELLKRQEELERKAAELDRR	EHALAQAELLK(1)R	11	3	-0.95447	-0.316607	0.563822	FALSE	FALSE	NA	NA	NA	NA	0.67179	0.84351	-0.245523	1	0.43764	0.62828	-0.67052	1	1.3305	0.97686	-0.0337763	1	0	0	0	58080000	33670000	24411000	80841000
A0A087WXB0	39	A0A087WXB0;O15126;A0A087WTX8;A0A087WZA6;O15126-2	39;65;13;75;65	Secretory carrier-associated membrane protein 1	SCAMP1	0.985917	8.94602e-10	83.879	83.879	NA	NA	9.95784e-09	70.718	NA	NA	8.94602e-10	83.879	GVKMPNVPNTQPAIMKPTEEHPAYTQIAKEH	MPNVPNTQPAIMK(0.986)PTEEHPAYTQIAK(0.014)	13	4	0.070896	-0.490986	0.562665	FALSE	FALSE	NA	NA	NA	NA	0.43229	0.54869	-0.865937	1	NA	NA	NA	NA	1.2461	0.92272	-0.116035	1	0	0	0	44662000	28217000	16445000	0
A0A087WXB0	52	A0A087WXB0;O15126;A0A087WTX8;A0A087WZA6;O15126-2	52;78;26;88;78	Secretory carrier-associated membrane protein 1	SCAMP1	0.998161	4.08217e-15	82.992	82.992	NA	NA	NA	NA	4.08217e-15	82.992	NA	NA	IMKPTEEHPAYTQIAKEHALAQAELLKRQEE	MPNVPNTQPAIMKPTEEHPAYTQIAK(0.998)EHALAQAELLK(0.002)	26	6	0.9706	-1.16214	NA	FALSE	FALSE	NA	NA	NA	NA	NA	NA	NA	NA	0.30875	0.44685	-1.16214	1	NA	NA	NA	NA	0	0	0	0	0	0	40437000
A0A087WXB0	272	A0A087WXB0;O15126;A0A087WU14	272;298;166	Secretory carrier-associated membrane protein 1	SCAMP1	1	3.82711e-115	274.27	252.59	3.01824e-06	77.657	3.82711e-115	274.27	9.42574e-44	151.21	NA	NA	KKVHGLYRTTGASFEKAQQEFATGVMSNKTV	TTGASFEK(1)AQQEFATGVMSNK	8	3	-0.39893	0.237079	0.633742	FALSE	FALSE	0.99616	1.2683	0.342896	1	0.76827	0.94687	-0.0787617	1	0.99199	1.3633	0.447103	1	NA	NA	NA	NA	45051000	15762000	12424000	117170000	72320000	44846000	151320000
I7G285	149	I7G285;A6PWC8;A0A087WXB3;A0A087X223;H7BY14;A0A087WYU3;A0A087X1J5;A0A087WYW1;Q96NU1-6;Q96NU1-4;Q96NU1;Q96NU1-5	149;328;132;149;73;149;149;149;149;149;149;149	Sterile alpha motif domain-containing protein 11	SAMD11	1	0.00174203	61.52	49.619	0.00174203	61.52	NA	NA	NA	NA	NA	NA	GSLEIGLRPAGDLLGKRLGRSPRISSDCFSE	GSLEIGLRPAGDLLGK(1)R	16	3	1.326	-0.65574	NA	FALSE	FALSE	0.48577	0.63475	-0.65574	1	NA	NA	NA	NA	NA	NA	NA	NA	NA	NA	NA	NA	10474000	3523800	1492300	0	0	0	0
A0A087WXD1	710	A0A087WXD1;Q96T83	710;709	Sodium/hydrogen exchanger 7	SLC9A7	1	0.000304343	75.956	61.381	NA	NA	NA	NA	0.000304343	75.956	NA	NA	SSEEVLERDLGMGDQKVSSRGTRLVFPLEDN	SSSEEVLERDLGMGDQK(1)VSSR	17	3	-1.2105	0.47747	NA	FALSE	FALSE	NA	NA	NA	NA	NA	NA	NA	NA	0.97749	1.3923	0.47747	1	NA	NA	NA	NA	0	0	0	0	0	0	10477000
A0A087WXK8	340	A0A087WXK8;Q9H4H8-2;Q9H4H8	340;294;310	Protein FAM83D	FAM83D	1	1.01712e-27	181.34	136.6	1.01712e-27	181.34	NA	NA	NA	NA	NA	NA	KPISPKLLSHFQSSNKFDHLTNRKPQSKELT	LLSHFQSSNK(1)FDHLTNR	10	3	-1.2805	0.123401	NA	FALSE	FALSE	0.87729	1.0893	0.123401	1	NA	NA	NA	NA	NA	NA	NA	NA	NA	NA	NA	NA	19927000	2935800	1836200	0	0	0	0
A0A087WXL3	648	A0A087WXL3;O75417	648;513	DNA polymerase theta	POLQ	1	0.0201679	44.511	35.683	NA	NA	NA	NA	0.0201679	44.511	NA	NA	NSEKSKGIALLQGSLKPVRSCLQRREGEEVT	GIALLQGSLK(1)PVR	10	3	-1.0846	0.246226	NA	FALSE	FALSE	NA	NA	NA	NA	NA	NA	NA	NA	0.85767	1.1861	0.246226	1	NA	NA	NA	NA	0	0	0	0	0	0	2000100
A0A087WXL3	1085	A0A087WXL3;O75417;O75417-2	1085;950;122	DNA polymerase theta	POLQ	0.999982	3.05323e-10	98.3	89.454	3.05323e-10	98.3	NA	NA	NA	NA	NA	NA	TSKNKSNTIFSDSYIKHSPNIVQDLNKSREH	SNTIFSDSYIK(1)HSPNIVQDLNK	11	3	-0.36632	NA	NA	FALSE	FALSE	NA	NA	NA	NA	NA	NA	NA	NA	NA	NA	NA	NA	NA	NA	NA	NA	5318300	0	0	0	0	0	0
A0A087WXL3	610	A0A087WXL3;O75417	610;475	DNA polymerase theta	POLQ	1	9.26524e-32	143.46	143.46	9.26524e-32	143.46	NA	NA	NA	NA	NA	NA	RTPIFGGRPLDILTYKQMVGRAGRKGVDTVG	TPIFGGRPLDILTYK(1)QMVGR	15	3	0.73113	-0.246259	NA	FALSE	FALSE	0.66551	0.84308	-0.246259	2	NA	NA	NA	NA	NA	NA	NA	NA	NA	NA	NA	NA	15128000	4676100	2751300	0	0	0	0
A0A087WXL3	1412	A0A087WXL3;O75417;O75417-2	1412;1277;449	DNA polymerase theta	POLQ	1	0.000108378	62.213	51.958	0.000108378	62.213	NA	NA	NA	NA	NA	NA	TVIPSEVLPSAGAFSKSEGQHENFLNISRLQ	TVIPSEVLPSAGAFSK(1)SEGQHENFLNISR	16	4	1.3773	-0.497914	NA	FALSE	FALSE	0.53961	0.70813	-0.497914	1	NA	NA	NA	NA	NA	NA	NA	NA	NA	NA	NA	NA	15075000	2919100	1868800	0	0	0	0
B7Z879	899	B7Z879;A0A087WXL6;Q9H270;A0A0G2JS92	899;909;909;365	Vacuolar protein sorting-associated protein 11 homolog	VPS11	1	0.000804652	57.148	32.274	0.000804652	57.148	NA	NA	NA	NA	NA	NA	SFSVIADYFGRGVFNKLTLLTDPPTARLTSS	GVFNK(1)LTLLTDPPTAR	5	3	-1.6815	0.00115369	NA	FALSE	FALSE	0.8061	1.0008	0.00115369	1	NA	NA	NA	NA	NA	NA	NA	NA	NA	NA	NA	NA	7991600	1673200	782360	0	0	0	0
A0A087WXM6	74	A0A087WXM6;J3QQT2;J3KRX5;A0A0A6YYL6;P18621;P18621-3;J3KRB3;A0A087WWH0;J3QS96;J3QLC8;A0A0A0MRF8;P18621-2;A0A087WY81	74;74;74;74;74;74;74;74;74;64;36;36;74	60S ribosomal protein L17	RPL17	1	1.75267e-23	139.46	129.11	1.15188e-09	105.03	1.75267e-23	139.46	1.2899e-17	122.64	1.42071e-21	127.71	PFRRYNGGVGRCAQAKQWGWTQGRWPKKSAE	CAQAK(1)QWGWTQGR	5	3	-0.15043	-0.0478575	0.929831	FALSE	FALSE	0.9241	1.1328	0.179893	1	0.72869	0.89832	-0.154699	2	0.53953	0.75695	-0.40173	2	1.5637	1.1369	0.185105	2	35739000	13958000	10210000	405120000	225130000	179990000	251900000
A0A087WXM6	55	A0A087WXM6;J3QQT2;J3KRX5;A0A0A6YYL6;P18621;P18621-3;J3KRB3;A0A087WWH0;J3QS96;J3QLC8;A0A0A0MRF8;P18621-2;A0A087WY81;J3KSJ0	55;55;55;55;55;55;55;55;55;45;17;17;55;55	60S ribosomal protein L17	RPL17	1	2.54078e-12	103.91	103.91	2.25445e-06	101.39	2.54078e-12	103.91	3.94016e-09	100.38	2.0339e-09	101.56	HIRKATKYLKDVTLQKQCVPFRRYNGGVGRC	DVTLQK(1)QCVPFRR	6	3	0.22161	-0.00564011	0.991534	FALSE	FALSE	0.72611	0.93081	-0.103441	6	0.81909	1.0608	0.0851527	5	0.70595	0.95888	-0.0605778	5	1.4372	1.0398	0.0563061	6	707140000	267900000	190670000	515380000	269700000	245670000	274420000
A0A087WXM6	167	A0A087WXM6;J3QQT2;J3KRX5;A0A0A6YYL6;P18621;P18621-3;J3QLC8;A0A0A0MRF8;P18621-2	167;167;167;167;167;167;157;129;129	60S ribosomal protein L17	RPL17	0.95415	5.63032e-09	86.777	76.132	NA	NA	5.63032e-09	86.777	NA	NA	NA	NA	EKEQIVPKPEEEVAQKKK_____________	EQIVPKPEEEVAQK(0.954)K(0.046)	14	3	0.30294	-0.114269	NA	FALSE	FALSE	NA	NA	NA	NA	0.74625	0.92385	-0.114269	1	NA	NA	NA	NA	NA	NA	NA	NA	0	0	0	63956000	34403000	29553000	0
A0A087WXM6	37	A0A087WXM6;J3QQT2;J3KRX5;A0A0A6YYL6;P18621;P18621-3;J3KRB3;A0A087WWH0;J3QS96;J3QLC8;A0A087WY81;J3KSJ0	37;37;37;37;37;37;37;37;37;27;37;37	60S ribosomal protein L17	RPL17	1	9.68042e-06	75.819	65.466	0.00307794	45.661	7.90153e-05	64.64	9.68042e-06	75.819	7.85898e-05	64.64	LRVHFKNTRETAQAIKGMHIRKATKYLKDVT	ETAQAIK(1)GMHIR	7	3	0.19102	-0.200267	0.616746	FALSE	FALSE	0.56194	0.68568	-0.544393	1	0.83788	1.0348	0.049352	2	0.67648	0.91728	-0.124566	1	1.2369	0.88181	-0.18146	2	3277100	1095000	946460	851650000	442700000	408950000	582140000
A0A087WXM6	105	A0A087WXM6;J3QQT2;J3KRX5;A0A0A6YYL6;P18621;P18621-3;J3KRB3;A0A087WWH0;J3QS96;J3QLC8;A0A0A0MRF8;P18621-2	105;105;105;105;105;105;105;105;105;95;67;67	60S ribosomal protein L17	RPL17	1	2.45414e-19	109.71	106	7.20317e-15	93.166	2.45414e-19	109.71	NA	NA	0.000144742	52.674	FLLHMLKNAESNAELKGLDVDSLVIEHIQVN	NAESNAELK(1)GLDVDSLVIEHIQVNK	9	3	2	-0.31001	0.471082	FALSE	FALSE	0.68281	0.86744	-0.205164	1	0.62351	0.78315	-0.352639	1	NA	NA	NA	NA	1.0364	0.77259	-0.372225	1	40990000	13152000	10247000	15443000	10063000	5379700	0
A0A087WXM6	96	A0A087WXM6;J3QQT2;J3KRX5;A0A0A6YYL6;P18621;P18621-3;J3KRB3;A0A087WWH0;J3QS96;J3QLC8;A0A0A0MRF8;P18621-2	96;96;96;96;96;96;96;96;96;86;58;58	60S ribosomal protein L17	RPL17	1	8.29281e-166	271.72	243.1	1.12206e-99	238.64	8.82091e-110	238.68	6.8649e-110	240.21	8.29281e-166	271.72	GRWPKKSAEFLLHMLKNAESNAELKGLDVDS	SAEFLLHMLK(1)NAESNAELK	10	3	0.10317	0.188426	0.548955	FALSE	FALSE	0.91253	1.0985	0.135535	4	0.91556	1.1709	0.227618	7	0.78857	1.1407	0.189919	6	1.6002	1.1492	0.20063	6	383490000	130340000	118850000	1198500000	705400000	493070000	522100000
A0A087WXM6	13	A0A087WXM6;J3QQT2;J3KRX5;A0A0A6YYL6;P18621;P18621-3;J3KRB3;A0A087WWH0;J3QS96;A0A087WY81;J3KSJ0	13;13;13;13;13;13;13;13;13;13;13	60S ribosomal protein L17	RPL17	0.975656	6.23386e-10	119.79	109.44	4.92448e-06	119.79	6.23386e-10	100.43	0.000258585	79.317	0.00248736	53.308	___MVRYSLDPENPTKSCKSRGSNLRVHFKN	YSLDPENPTK(0.976)SCK(0.024)	10	3	-0.34018	-0.165024	0.611486	FALSE	FALSE	0.73266	0.90228	-0.148353	3	0.76928	0.98255	-0.0253973	1	0.58434	0.86349	-0.211749	3	1.1618	0.82668	-0.274599	2	60523000	17727000	12041000	30475000	17407000	13068000	91925000
A0A087WXM6	49	A0A087WXM6;J3QQT2;J3KRX5;A0A0A6YYL6;P18621;P18621-3;J3KRB3;A0A087WWH0;J3QS96;J3QLC8;A0A0A0MRF8;P18621-2;A0A087WY81;J3KSJ0	49;49;49;49;49;49;49;49;49;39;11;11;49;49	60S ribosomal protein L17	RPL17	1	5.43276e-05	89.679	55.473	NA	NA	0.000167172	77.14	5.43276e-05	89.679	0.000428754	65.627	QAIKGMHIRKATKYLKDVTLQKQCVPFRRYN	YLK(1)DVTLQK	3	3	-0.039727	0.196565	0.633164	FALSE	FALSE	NA	NA	NA	NA	0.94049	1.1852	0.245131	1	0.85437	1.2054	0.269512	1	1.4502	1.0534	0.0750534	1	0	0	0	190520000	94718000	95798000	111960000
A0A2R8YCX2	220	A0A2R8YCX2;A0A087WXR7;A0A2R8Y6Q6;A0A2R8YGP2;Q5TBB1;A0A2R8YEB4;A0A2R8Y4S2;A0A2R8Y687;A0A2R8Y6M7;A0A2R8Y761;A0A087WZJ6;A0A2R8YCJ4;A0A2R8Y6Y1;A0A2R8YEH2;A0A2R8Y7R8;A0A2R8Y4Y9	220;229;247;256;259;75;204;216;229;259;259;259;259;229;259;39	Ribonuclease H2 subunit B	RNASEH2B	0.99925	0.000915893	108.75	100.41	NA	NA	0.000915893	108.75	NA	NA	NA	NA	PPSKKIKLSDEPVEAKEDYTKFNTKDLKTEK	IKLSDEPVEAK(0.999)EDYTK(0.001)	11	3	0.33087	-1.33475	NA	FALSE	FALSE	NA	NA	NA	NA	0.32068	0.39646	-1.33475	1	NA	NA	NA	NA	NA	NA	NA	NA	0	0	0	10761000	8621900	2138800	0
A0A2R8YCX2	140	A0A2R8YCX2;A0A087WXR7;A0A2R8Y6Q6;A0A2R8YGP2;Q5TBB1;A0A2R8Y4S2;A0A2R8Y687;A0A2R8Y6M7;A0A2R8Y761;A0A087WZJ6;A0A2R8YCJ4;A0A2R8Y6Y1;A0A2R8YEH2;A0A2R8Y7R8;A0A2R8Y459;A0A2R8YEU9;A0A2R8YEC1;A0A2R8YE60;A0A2R8YCP1;A0A2R8Y883;A0A2R8Y7Q3;Q5TBB1-2	140;149;167;176;179;124;136;149;179;179;179;179;149;179;62;17;149;163;176;179;167;179	Ribonuclease H2 subunit B	RNASEH2B	1	3.3229e-30	134.06	127.62	NA	NA	3.3229e-30	134.06	1.31681e-15	110.38	3.42976e-06	95.5	LKWLEKKVNQTVAALKTNNVNVSSRVQSTAF	KVNQTVAALK(1)TNNVNVSSR	10	3	-0.22694	-0.0943769	0.879747	FALSE	FALSE	NA	NA	NA	NA	0.64154	0.81718	-0.291274	1	0.5323	0.79827	-0.325051	1	1.7618	1.2598	0.333195	1	0	0	0	17036000	9200900	7835400	12256000
K7ERW9	86	K7ERW9;A0A087WXS7;O43681	86;69;86	ATPase ASNA1	ASNA1	0.900594	2.36831e-14	95.519	95.519	NA	NA	0.000230837	62.582	3.4642e-07	68.834	2.36831e-14	95.519	ISTDPAHNISDAFDQKFSKVPTKVKGYDNLF	GRESVLIISTDPAHNISDAFDQK(0.901)FSK(0.099)	23	4	0.54029	-0.679746	0.489155	FALSE	FALSE	NA	NA	NA	NA	0.45098	0.56794	-0.81619	1	0.26558	0.38061	-1.39361	1	1.5345	1.1255	0.170566	1	0	0	0	30850000	24986000	5864100	15927000
H7BZQ3	229	H7BZQ3;A0A087WXV6;Q96G74-2;Q96G74-3;Q96G74-5;Q96G74;Q96G74-4	229;327;327;351;351;356;134	OTU domain-containing protein 5	OTUD5	0.999991	8.30507e-45	161.04	146.93	2.37693e-13	101.85	8.30507e-45	161.04	1.56507e-25	122.39	1.14149e-38	149	PNKATIGVGLGLPSFKPGFAEQSLMKNAIKT	ATIGVGLGLPSFK(1)PGFAEQSLMK	13	3	-0.26106	0.243783	0.480533	FALSE	FALSE	1.0857	1.3134	0.393306	1	0.88408	1.1172	0.159887	2	0.75781	1.0848	0.117429	2	1.7358	1.235	0.304511	2	272490000	72176000	82634000	251220000	132520000	118700000	168720000
H7BZQ3	78	H7BZQ3;A0A087WXV6;Q96G74-2;Q96G74-3;Q96G74-5;Q96G74	78;181;181;205;205;205	OTU domain-containing protein 5	OTUD5	1	2.33896e-91	224.89	203.65	NA	NA	7.74074e-34	141.31	1.95823e-40	197.72	2.33896e-91	224.89	AMDPATVEQQEHWFEKALRDKKGFIIKQMKE	IEAMDPATVEQQEHWFEK(1)ALR	18	4	0.38169	0.45129	0.332179	FALSE	FALSE	NA	NA	NA	NA	1.0966	1.3584	0.441908	1	1.0199	1.4504	0.536451	1	1.8098	1.2973	0.375512	1	0	0	0	64186000	34432000	29755000	52319000
H7BZQ3	243	H7BZQ3;A0A087WXV6;Q96G74-2;Q96G74-3;Q96G74-5;Q96G74;Q96G74-4	243;341;341;365;365;370;148	OTU domain-containing protein 5	OTUD5	1	1.13257e-10	91.889	84.791	NA	NA	1.13257e-10	91.889	NA	NA	NA	NA	FKPGFAEQSLMKNAIKTSEESWIEQQMLEDK	NAIK(1)TSEESWIEQQMLEDK	4	3	0.55547	0.380397	NA	FALSE	FALSE	NA	NA	NA	NA	1.064	1.3017	0.380397	1	NA	NA	NA	NA	NA	NA	NA	NA	0	0	0	13826000	6092200	7733700	0
H7BZQ3	92	H7BZQ3;A0A087WXV6;Q96G74-2;Q96G74-3;Q96G74-5;Q96G74	92;195;195;219;219;219	OTU domain-containing protein 5	OTUD5	1	0.000130994	62.466	54.6	NA	NA	0.000778159	50.95	0.000130994	62.466	0.00101953	51.286	EKALRDKKGFIIKQMKEDGACLFRAVADQVY	QMK(1)EDGACLFR	3	3	-0.5423	0.31802	0.46506	FALSE	FALSE	NA	NA	NA	NA	1.0583	1.2998	0.37829	1	0.92959	1.286	0.362891	1	1.6079	1.159	0.212881	1	0	0	0	79072000	38139000	40933000	93129000
A0A087WXZ7	872	A0A087WXZ7;K7EIX2;Q6AI08	872;1025;1137	HEAT repeat-containing protein 6	HEATR6	1	3.1433e-05	82.859	70.144	NA	NA	0.00029323	71.376	0.000150098	78.78	3.1433e-05	82.859	PHSPQERDQMVRMALKHMGSIQAPTGDTARR	MALK(1)HMGSIQAPTGDTAR	4	3	-1.2419	0.0457175	0.968419	FALSE	FALSE	NA	NA	NA	NA	0.94337	1.2351	0.304628	1	1.0043	1.4774	0.56306	1	0.82465	0.60268	-0.730536	1	0	0	0	38859000	22197000	16662000	29443000
A0A087WXZ7	258	A0A087WXZ7;K7EIX2;Q6AI08;K7ELR8	258;411;411;411	HEAT repeat-containing protein 6	HEATR6	1	6.91914e-26	135.38	135.38	6.91914e-26	135.38	0.00117862	78.708	NA	NA	NA	NA	SSESDFSDAEGGMQSKMRSYQAKVRQGALVC	VSSSESDFSDAEGGMQSK(1)MR	18	3	-0.094225	-0.541345	NA	FALSE	FALSE	0.542	0.68713	-0.541345	2	NA	NA	NA	NA	NA	NA	NA	NA	NA	NA	NA	NA	29986000	7915400	4286000	0	0	0	0
A0A087WY55	15	A0A087WY55;Q9NP79	15;15	Vacuolar protein sorting-associated protein VTA1 homolog	VTA1	1	2.26579e-12	89.011	87.586	0.000421926	50.232	2.26579e-12	89.011	4.11031e-08	74.776	2.15168e-05	65.887	_MAALAPLPPLPAQFKSIQHHLRTAQEHDKR	AALAPLPPLPAQFK(1)SIQHHLR	14	4	-0.017621	-0.275749	0.593173	FALSE	FALSE	0.59787	0.73003	-0.453972	2	0.53003	0.68725	-0.541093	2	0.51659	0.7418	-0.430898	1	1.727	1.2509	0.322966	1	24551000	9758300	5564000	53241000	34036000	19205000	18807000
A0A087WY61	247	A0A087WY61;Q14980-2;Q14980;Q14980-4;Q14980-3;Q14980-5;F5H4J1;F5H6Y5	247;247;247;247;247;247;247;247	Nuclear mitotic apparatus protein 1	NUMA1	1	7.46918e-05	71.279	59.637	7.46918e-05	71.279	NA	NA	NA	NA	NA	NA	ELELELAENRKLLTEKDAQIAMMQQRIDRLA	LLTEK(1)DAQIAMMQQR	5	3	0.63568	0.0869196	NA	FALSE	FALSE	0.81864	1.0621	0.0869196	1	NA	NA	NA	NA	NA	NA	NA	NA	NA	NA	NA	NA	6307800	1546600	2287400	0	0	0	0
A0A087WY66	397	A0A087WY66;A0A087WZA7;A0A087WZP2;Q9UI36-4;Q9UI36-3;Q9UI36-2;Q9UI36	397;451;651;399;453;601;653	Dachshund homolog 1	DACH1	1	0.000707063	59.067	41.248	0.00339726	43.308	0.000707063	59.067	0.0047768	42.718	NA	NA	ARAQEKQVQLEKTELKMDFLRERELRETLEK	TELK(1)MDFLR	4	3	-0.51559	-0.0280238	0.962846	FALSE	FALSE	0.87729	1.118	0.16092	1	0.75261	0.94385	-0.0833705	1	0.63579	0.89402	-0.161621	1	NA	NA	NA	NA	12377000	4158800	2512900	10191000	6815900	3375300	10235000
A0A087WY71	419	A0A087WY71;E9PFW3;Q96CW1-2;Q96CW1	419;445;418;420	AP-2 complex subunit mu	AP2M1	1	3.89425e-39	168.61	168.61	NA	NA	3.89425e-39	168.61	7.68097e-09	88.092	3.17556e-29	148.62	KVFEPKLNYSDHDVIKWVRYIGRSGIYETRC	LNYSDHDVIK(1)WVR	10	3	0.45079	-0.239629	0.56399	FALSE	FALSE	NA	NA	NA	NA	0.64793	0.81704	-0.291521	2	0.57369	0.8334	-0.262919	1	1.2302	0.89227	-0.164448	1	0	0	0	89140000	52960000	36181000	39300000
A0A087WY71	255	A0A087WY71;E9PFW3;Q96CW1-2;Q96CW1;C9JJ47	255;281;254;256;185	AP-2 complex subunit mu	AP2M1	1	0.000698323	68.846	34.593	NA	NA	0.00122604	61.765	0.000698323	68.846	0.00101347	68.846	IAIDDCTFHQCVRLSKFDSERSISFIPPDGE	LSK(1)FDSER	3	3	0.244	-0.236443	0.572239	FALSE	FALSE	NA	NA	NA	NA	0.62813	0.79344	-0.333807	1	0.59317	0.86431	-0.210379	1	1.2403	0.89184	-0.165143	1	0	0	0	51967000	31312000	20655000	33761000
A0A087WY71	318	A0A087WY71;E9PFW3;Q96CW1-2;Q96CW1;C9JJ47	318;344;317;319;248	AP-2 complex subunit mu	AP2M1	0.999959	0.000337284	54.764	45.967	NA	NA	0.000337284	54.764	NA	NA	NA	NA	KVVIKSNFKPSLLAQKIEVRIPTPLNTSGVQ	SNFKPSLLAQK(1)IEVR	11	3	-0.81577	-0.498627	NA	FALSE	FALSE	NA	NA	NA	NA	0.53348	0.70778	-0.498627	1	NA	NA	NA	NA	NA	NA	NA	NA	0	0	0	14123000	8709900	5412900	0
A0A0C4DFR0	473	A0A0C4DFR0;A0A087WYC6;Q96DT5	473;473;473	Dynein heavy chain 11, axonemal	DNAH11	1	0.0676716	40.278	26.576	NA	NA	NA	NA	0.0676716	40.278	NA	NA	HLVFCRFDKFLDRLIKIEDIFATTLEFEKLE	LIK(1)IEDIFATTLEFEK(1)	3	3	-3.5403	NA	NA	FALSE	FALSE	NA	NA	NA	NA	NA	NA	NA	NA	NA	NA	NA	NA	NA	NA	NA	NA	0	0	0	0	0	0	0
A0A0C4DFR0	486	A0A0C4DFR0;A0A087WYC6;Q96DT5	486;486;486	Dynein heavy chain 11, axonemal	DNAH11	1	0.0676716	40.278	26.576	NA	NA	NA	NA	0.0676716	40.278	NA	NA	LIKIEDIFATTLEFEKLERLEFGGTKGAILN	LIK(1)IEDIFATTLEFEK(1)	16	3	-3.5403	NA	NA	FALSE	FALSE	NA	NA	NA	NA	NA	NA	NA	NA	NA	NA	NA	NA	NA	NA	NA	NA	0	0	0	0	0	0	0
A0A087WYC8	188	A0A087WYC8;Q9BZI7-2;Q9BZI7	188;188;188	Regulator of nonsense transcripts 3B	UPF3B	1	4.4239e-08	118.55	109.69	4.4239e-08	118.55	NA	NA	5.11975e-05	62.94	1.1728e-05	65.949	KMTSTPETLLEEIEAKNRELIAKKTTPLLSF	MTSTPETLLEEIEAK(1)NR	15	3	-0.36135	0.630227	0.377859	FALSE	FALSE	1.4945	1.8841	0.913876	1	NA	NA	NA	NA	0.75912	1.078	0.108357	1	2.4664	1.8257	0.86845	1	18142000	4411800	5838400	0	0	0	15488000
A0A0G2JLV0	135	A0A0G2JLV0;A0A087WYD6;X5CMH5;Q03519;A0A140T9S0;E7ENX8;Q03519-2	135;135;135;135;135;135;135	Antigen peptide transporter 2	TAP2	1	6.90403e-08	117.77	98.761	NA	NA	NA	NA	6.90403e-08	117.77	0.000770602	85.271	SPPGAQEKEQDQVNNKVLMWRLLKLSRPDLP	EQDQVNNK(1)VLMWR	8	2	-0.043593	NA	NA	FALSE	FALSE	NA	NA	NA	NA	NA	NA	NA	NA	NA	NA	NA	NA	NA	NA	NA	NA	0	0	0	0	0	0	0
A0A0G2JLV0	245	A0A0G2JLV0;A0A087WYD6;X5CMH5;Q03519;A0A140T9S0;E7ENX8;Q03519-2	245;245;245;245;245;245;245	Antigen peptide transporter 2	TAP2	1	7.89627e-116	235.95	235.95	9.6012e-76	220.64	4.97409e-71	210.98	1.86744e-84	214.81	7.89627e-116	235.95	FSSLLRQDLGFFQETKTGELNSRLSSDTTLM	QDLGFFQETK(1)TGELNSR	10	3	0.24844	-0.104619	0.853256	FALSE	FALSE	1.0161	1.2946	0.372506	1	0.58133	0.71618	-0.481606	1	0.5367	0.73336	-0.447407	1	1.4932	1.1004	0.138028	1	263710000	75069000	58121000	174010000	108990000	65016000	134420000
A0A087WYE2	34	A0A087WYE2;Q5T4B2-2;Q5T4B2;B7ZBS8;B7ZBS9;B7ZBT0;X6RL83	34;34;112;34;34;34;34	Probable inactive glycosyltransferase 25 family member 3	CERCAM	0.9786	0.000128405	60.196	55.126	NA	NA	0.000128405	60.196	NA	NA	NA	NA	RPEGEPRFYPDEEGPKHWTKERHQFLMELKQ	FYPDEEGPK(0.979)HWTK(0.021)	9	3	0.36302	-0.763783	NA	FALSE	FALSE	NA	NA	NA	NA	0.47062	0.58895	-0.763783	1	NA	NA	NA	NA	NA	NA	NA	NA	0	0	0	8100300	4885300	3215000	0
A0A087WYE2	492	A0A087WYE2;Q5T4B2-2;Q5T4B2	492;492;570	Probable inactive glycosyltransferase 25 family member 3	CERCAM	1	9.43197e-06	96.82	57.195	NA	NA	9.43197e-06	76.073	2.3884e-05	96.82	NA	NA	WDDDSGRLISWSGSQKTLRSPRLDLTGSSGH	LISWSGSQK(1)TLR	9	3	0.42081	-0.422918	0.542974	FALSE	FALSE	NA	NA	NA	NA	0.50048	0.64154	-0.640389	1	0.58847	0.86727	-0.205447	1	NA	NA	NA	NA	0	0	0	18165000	12430000	5734800	13217000
J3QRY6	242	J3QRY6;C9IYS7;A0A087WYI0;Q5TA45-2;Q5TA45-4;Q5TA45-3;Q5TA45;Q5TA45-5	242;402;402;399;471;478;500;506	Integrator complex subunit 11	CPSF3L	1	2.5088e-13	106.57	99.334	8.80631e-12	96.391	4.28135e-06	106.57	1.10375e-07	80.316	2.5088e-13	93.371	MKDSNFRLVSSEQALKELGLAEHQLRFTCRV	LVSSEQALK(1)ELGLAEHQLR	9	4	-0.074362	-0.384937	0.620992	FALSE	FALSE	0.42018	0.546	-0.873027	1	0.56459	0.71791	-0.478125	1	1.0926	1.5467	0.629193	1	0.79531	0.56731	-0.817791	1	22609000	10737000	4467100	18439000	11623000	6815800	8643700
F5GWT2	30	F5GWT2;J3QK82;A0A087WYJ3;F5H4V9;Q16342-4;Q16342	30;30;30;30;30;30	Programmed cell death protein 2	PDCD2	1	0.000205967	58.172	58.172	NA	NA	0.000205967	58.172	NA	NA	0.0944346	41.242	ESAPAWRLRSEQFPSKVGGRPAWLGAAGLPG	SEQFPSK(1)VGGR	7	3	-0.34031	-0.518908	NA	FALSE	FALSE	NA	NA	NA	NA	0.54563	0.6979	-0.518908	1	NA	NA	NA	NA	NA	NA	NA	NA	0	0	0	120580000	77598000	42987000	0
G3V4A5	227	G3V4A5;A0A087WYL7;O75586;O75586-2	227;227;227;234	Mediator of RNA polymerase II transcription subunit 6	MED6	0.999942	0.00112946	49.62	35.712	NA	NA	NA	NA	NA	NA	0.00112946	49.62	EPIPETVKPEEKETTKNVQQTVSAKGPPEKR	ETTK(1)NVQQTVSAK	4	3	-3.4901	-0.122837	NA	FALSE	FALSE	NA	NA	NA	NA	NA	NA	NA	NA	NA	NA	NA	NA	1.2837	0.91838	-0.122837	1	0	0	0	0	0	0	0
A0A0A0MRF5	18	A0A0A0MRF5;E7EWX6;A0A087WYM3;Q8IXJ6-4;Q8IXJ6-2;Q8IXJ6-3;Q8IXJ6;C9JZQ0;B5MCS1;F8WF57;F8WDM4;C9JR33;C9J3U7;F8WCF4	18;18;40;55;18;35;55;18;18;18;18;18;18;18	NAD-dependent protein deacetylase sirtuin-2	SIRT2	1	1.49921e-07	86.497	69.244	1.49921e-07	82.59	0.000186118	86.497	NA	NA	NA	NA	FLRNLFSQTLSLGSQKERLLDELTLEGVARY	NLFSQTLSLGSQK(1)ER	13	3	2.0844	-0.0698607	NA	FALSE	FALSE	0.77701	0.95273	-0.0698607	1	NA	NA	NA	NA	NA	NA	NA	NA	NA	NA	NA	NA	37352000	10267000	8835600	0	0	0	0
A0A087WYM5	388	A0A087WYM5;Q9BVV6-2;Q9BVV6-4;Q9BVV6;Q9BVV6-3	388;473;429;458;526	Protein TALPID3	KIAA0586	1	0.000368446	65.184	49.459	0.000368446	65.184	NA	NA	NA	NA	NA	NA	SLSMLKLPDLPQNSVKLQTTNTTRSVLKDAE	LPDLPQNSVK(1)LQTTNTTR	10	3	0.40345	0.292664	NA	FALSE	FALSE	0.92233	1.2249	0.292664	1	NA	NA	NA	NA	NA	NA	NA	NA	NA	NA	NA	NA	10340000	2823000	1339400	0	0	0	0
A0A087WYN9	828	A0A087WYN9;Q7Z478	828;828	ATP-dependent RNA helicase DHX29	DHX29	1	1.98966e-10	99.219	95.415	1.98966e-10	99.219	NA	NA	NA	NA	NA	NA	PVQTGAHADLNPFYQKYSSRTQHAILYMNPH	YQEYIPVQTGAHADLNPFYQK(1)YSSR	21	4	0.25172	0.498557	NA	FALSE	FALSE	1.0736	1.4128	0.498557	1	NA	NA	NA	NA	NA	NA	NA	NA	NA	NA	NA	NA	14139000	2669600	3240700	0	0	0	0
A0A087WYP7	378	A0A087WYP7;J3KNP2;Q12788	378;381;492	Transducin beta-like protein 3	TBL3	1	7.09867e-10	88.976	72.96	7.09867e-10	88.976	NA	NA	NA	NA	NA	NA	CHDKDINSVAIAPNDKLLATGSQDRTAKLWA	DINSVAIAPNDK(1)LLATGSQDR	12	3	0.91614	-0.549536	NA	FALSE	FALSE	0.56823	0.68324	-0.549536	1	NA	NA	NA	NA	NA	NA	NA	NA	NA	NA	NA	NA	7646800	2070500	444180	0	0	0	0
A0A087WYV8	1581	A0A087WYV8;P35556	1581;1582	Fibrillin-2	FBN2	1	0.0118336	52.391	45.487	0.0118336	52.391	NA	NA	NA	NA	NA	NA	TGVGCVDNRVGNCYLKFGPRGDGSLSCNTEI	VGNCYLK(1)FGPR	7	3	0.79258	1.05311	NA	FALSE	FALSE	1.67	2.075	1.05311	1	NA	NA	NA	NA	NA	NA	NA	NA	NA	NA	NA	NA	6276200	1629100	2546800	0	0	0	0
A0A087WYW7	22	A0A087WYW7;E9PPG8;Q53FT3	22;88;88	Protein Hikeshi	C11orf73	1	6.61562e-15	107.78	89.885	6.61562e-15	107.78	7.95579e-13	97.49	3.72533e-13	99.569	NA	NA	VTNGKPSAIFKISGLKSGEGSQHPFGAMNIV	ISGLK(1)SGEGSQHPFGAMNIVR	5	3	0.04214	-0.0964234	0.862189	FALSE	FALSE	0.60326	0.73561	-0.442987	3	0.75773	0.98454	-0.0224783	2	0.78764	1.1299	0.176195	1	NA	NA	NA	NA	68998000	16832000	8819100	27224000	16353000	10871000	19362000
A0A087WZ13	524	A0A087WZ13;E9PAU2;Q8IY67-2	524;541;524	Ribonucleoprotein PTB-binding 1	RAVER1	1	0.000423355	58.952	51.666	0.000423355	58.952	NA	NA	NA	NA	NA	NA	YLNLHSLLPASNLAGKEARGWGGAGRSRRPA	IPLNPYLNLHSLLPASNLAGK(1)EAR	21	3	1.3073	0.599889	NA	FALSE	FALSE	1.2406	1.5156	0.599889	1	NA	NA	NA	NA	NA	NA	NA	NA	NA	NA	NA	NA	12189000	2284300	2019100	0	0	0	0
A0A087WZ16	325	A0A087WZ16;Q0D2I5;Q0D2I5-7;Q0D2I5-4;Q0D2I5-5;E9PPX7;F8W8H2;Q5TF58;H3BQV1	325;325;325;325;325;18;18;289;68	Intermediate filament family orphan 1;Intermediate filament family orphan 2	IFFO1;IFFO2	1	0.00124823	59.198	59.198	0.00124823	59.198	NA	NA	NA	NA	NA	NA	DPMTDLDTKIQEKAMKVDMDICRRIDITAKL;NNLSELDTKIQEKAMKVDMDICRRIDITAKL	AMK(1)VDMDICR	3	3	-0.79879	-0.34225	NA	FALSE	FALSE	0.61048	0.78881	-0.34225	1	NA	NA	NA	NA	NA	NA	NA	NA	NA	NA	NA	NA	7372100	2473300	1352700	0	0	0	0
A0A087WZ16	90	A0A087WZ16;Q0D2I5;Q0D2I5-7;Q0D2I5-4;Q0D2I5-5;Q0D2I5-3;Q5TF58	90;90;90;90;90;90;70	Intermediate filament family orphan 1;Intermediate filament family orphan 2	IFFO1;IFFO2	1	0.0338821	42.031	35.949	0.0338821	42.031	NA	NA	NA	NA	NA	NA	HLLKGLNVRFRCFLAKVHELERRNRLLEKQL;NVLKTLNLRFRCFLAKVHELERRNRLLEKQL	CFLAK(1)VHELER	5	3	0.42932	-1.211	NA	FALSE	FALSE	0.3382	0.43197	-1.211	2	NA	NA	NA	NA	NA	NA	NA	NA	NA	NA	NA	NA	22391000	7670300	4015600	0	0	0	0
A0A087WZ16	479	A0A087WZ16;Q0D2I5;Q0D2I5-7;Q0D2I5-4;Q0D2I5-5;E9PPX7;F8W8H2;Q0D2I5-2;Q0D2I5-6	479;467;470;470;471;163;164;107;108	Intermediate filament family orphan 1	IFFO1	1	0.0395716	51.162	27.784	NA	NA	NA	NA	NA	NA	0.0395716	51.162	EDSLEKVIKDTESLFKTREKEYQETIDQIEL	DTESLFK(1)TR	7	2	-0.26622	0.159887	NA	FALSE	FALSE	NA	NA	NA	NA	NA	NA	NA	NA	NA	NA	NA	NA	1.5258	1.1172	0.159887	1	0	0	0	0	0	0	0
A0A087WZ16	500	A0A087WZ16;Q0D2I5;Q0D2I5-7;Q0D2I5-4;Q0D2I5-5;E9PPX7;F8W8H2;Q0D2I5-2;Q0D2I5-6	500;488;491;491;492;184;185;128;129	Intermediate filament family orphan 1	IFFO1	1	4.67897e-29	154.65	144.1	4.67897e-29	154.65	NA	NA	NA	NA	NA	NA	YQETIDQIELELATAKNDMNRHLHEYMEMCS	EYQETIDQIELELATAK(1)NDMNR	17	3	1.0045	-0.565396	NA	FALSE	FALSE	0.56201	0.67577	-0.565396	1	NA	NA	NA	NA	NA	NA	NA	NA	NA	NA	NA	NA	21326000	6766400	2450800	0	0	0	0
A0A087WZ16	78	A0A087WZ16;Q0D2I5;Q0D2I5-7;Q0D2I5-4;Q0D2I5-5;Q0D2I5-3	78;78;78;78;78;78	Intermediate filament family orphan 1	IFFO1	1	7.85026e-05	62.203	52.33	7.85026e-05	62.203	NA	NA	NA	NA	NA	NA	AMALRNDLGSNINVLKTLNLRFRCFLAKVHE	NDLGSNINVLK(1)TLNLR	11	3	-0.42441	-0.892901	NA	FALSE	FALSE	0.41148	0.53853	-0.892901	1	NA	NA	NA	NA	NA	NA	NA	NA	NA	NA	NA	NA	53697000	18605000	8028700	0	0	0	0
A0A087WZ16	339	A0A087WZ16;Q0D2I5;Q0D2I5-7;Q0D2I5-4;Q0D2I5-5;E9PPX7;F8W8H2;Q5TF58;H3BQV1	339;339;339;339;339;32;32;303;82	Intermediate filament family orphan 1;Intermediate filament family orphan 2	IFFO1;IFFO2	1	0.017724	46.892	34.974	0.017724	46.892	NA	NA	NA	NA	NA	NA	MKVDMDICRRIDITAKLCDVAQQRNCEDMIQ;MKVDMDICRRIDITAKLCDVAQQRNSEDVSK	RIDITAK(1)LCDVAQQR	7	3	-1.4794	-0.846039	NA	FALSE	FALSE	0.43676	0.55631	-0.846039	1	NA	NA	NA	NA	NA	NA	NA	NA	NA	NA	NA	NA	9064800	3061100	986120	0	0	0	0
A0A087WZK9	224	A0A087WZK9;B3KS98;O15372;E5RJT0	224;241;227;195	Eukaryotic translation initiation factor 3 subunit H	EIF3S3;EIF3H	1	1.06822e-07	108.08	96.012	NA	NA	1.06822e-07	80.752	9.48908e-07	108.08	NA	NA	NVLMWELEKKSAVADKHELLSLASSNHLGKN	SAVADK(1)HELLSLASSNHLGK	6	3	0.82551	1.23281	0.194667	FALSE	FALSE	NA	NA	NA	NA	1.8528	2.3277	1.21891	2	1.6488	2.373	1.24671	2	NA	NA	NA	NA	0	0	0	118450000	41093000	77353000	112440000
A0A087WZK9	162	A0A087WZK9;B3KS98;O15372;E5RJT0;E5RGU4	162;179;165;133;181	Eukaryotic translation initiation factor 3 subunit H	EIF3S3;EIF3H	1	9.25381e-05	63.091	53.897	NA	NA	0.00345065	40.287	0.000216462	54.343	9.25381e-05	63.091	LIYDPIKTAQGSLSLKAYRLTPKLMEVCKEK	TAQGSLSLK(1)AYR	9	3	0.82496	0.0577032	0.908328	FALSE	FALSE	NA	NA	NA	NA	0.85039	1.1239	0.168514	1	0.63925	0.93069	-0.103627	1	1.5211	1.0779	0.108223	1	0	0	0	33952000	17844000	16108000	24092000
A0A087WZK9	256	A0A087WZK9;B3KS98;O15372;E5RJT0	256;273;259;227	Eukaryotic translation initiation factor 3 subunit H	EIF3S3;EIF3H	1	2.38535e-27	182.15	147.23	2.38535e-27	182.15	NA	NA	NA	NA	NA	NA	QLLMDRVDEMSQDIVKYNTYMRNTSKQQQQK	VDEMSQDIVK(1)YNTYMR	10	3	-0.036683	-0.444753	NA	FALSE	FALSE	0.59776	0.73471	-0.444753	2	NA	NA	NA	NA	NA	NA	NA	NA	NA	NA	NA	NA	37847000	12079000	7927400	0	0	0	0
Q5W0X3	48	Q5W0X3;A0A087WZM5;P62942;Q1JUQ5;Q5VVH2	48;53;53;37;53	Peptidyl-prolyl cis-trans isomerase;Peptidyl-prolyl cis-trans isomerase FKBP1A	FKBP1A;FKBP12-Exip2;FKBP1C	1	0.000454983	88.948	70.812	0.000454983	88.948	0.0243394	46.844	NA	NA	NA	NA	DSSRDRNKPFKFMLGKQEVIRGWEEGVAQMS	FMLGK(1)QEVIR	5	3	-0.85964	-0.431843	0.596091	FALSE	FALSE	0.46684	0.57217	-0.805484	1	0.73339	0.96046	-0.0582026	1	NA	NA	NA	NA	NA	NA	NA	NA	34843000	12222000	6283800	38617000	21174000	17444000	0
Q5W0X3	43	Q5W0X3;A0A087WZM5;P62942;Q1JUQ5;Q5VVH2	43;48;48;32;48	Peptidyl-prolyl cis-trans isomerase;Peptidyl-prolyl cis-trans isomerase FKBP1A	FKBP1A;FKBP12-Exip2;FKBP1C	0.999992	3.00605e-10	121.73	121.73	NA	NA	3.88325e-06	98.044	3.00605e-10	121.73	5.64714e-06	88.495	DGKKFDSSRDRNKPFKFMLGKQEVIRGWEEG	NKPFK(1)FMLGK	5	3	-0.41254	-0.130013	0.747277	FALSE	FALSE	NA	NA	NA	NA	0.69334	0.8853	-0.175762	1	0.59637	0.87913	-0.185852	1	1.369	0.98049	-0.0284252	1	0	0	0	140220000	82620000	57600000	93109000
A0A087WZR3	52	A0A087WZR3;P46736-2;P46736-3;H9KVA9;A0A0D9SF50;P46736;P46736-5	52;51;52;51;51;51;51	Lys-63-specific deubiquitinase BRCC36	BRCC3	1	1.89583e-17	118.73	118.73	0.00487388	41.621	1.89583e-17	118.73	8.65471e-09	86.405	4.09599e-11	97.69	LCIGELNDDTSRSDSKFAYTGTEMRTVAEKV	SDSK(1)FAYTGTEMR	4	3	-0.40609	0.0577243	0.938973	FALSE	FALSE	1.2538	1.637	0.711054	1	0.58969	0.72685	-0.46027	1	0.67726	0.93729	-0.0934326	1	1.4565	1.0523	0.0735461	1	2860200	832670	804650	95530000	60789000	34742000	112250000
A0A087WZR3	66	A0A087WZR3;P46736-2;P46736-3;H9KVA9;A0A0D9SF50;P46736;P46736-5;A0A0A0MS96	66;65;66;65;65;65;65;7	Lys-63-specific deubiquitinase BRCC36	BRCC3	1	0.00172954	48.998	32.327	NA	NA	0.00172954	48.998	NA	NA	NA	NA	SKFAYTGTEMRTVAEKVDAVRIVHIHSVIIL	TVAEK(1)VDAVR	5	3	1.1721	-0.369091	NA	FALSE	FALSE	NA	NA	NA	NA	0.60668	0.77427	-0.369091	1	NA	NA	NA	NA	NA	NA	NA	NA	0	0	0	48333000	30845000	17488000	0
A0A087WZR3	181	A0A087WZR3;P46736-2;P46736-3	181;180;181	Lys-63-specific deubiquitinase BRCC36	BRCC3	1	1.72108e-75	193.06	193.06	5.90825e-18	119.38	4.5143e-66	193.06	2.53828e-42	165.3	1.72108e-75	187.73	TGRVLYTCFQSIQAQKSSEYERIEIPIHIVP	VLYTCFQSIQAQK(1)SSEYER	13	3	-0.44177	0.104453	0.912332	FALSE	FALSE	1.5495	2.0528	1.03759	1	0.51608	0.65541	-0.60953	3	0.82117	1.1657	0.221197	3	1.1728	0.85178	-0.231447	2	12089000	2620900	3738400	176980000	114660000	62323000	135060000
A0A087WZT3	113	A0A087WZT3;Q9H3K6;H3BV85;H3BTW0;A0A0B4J295;Q9H3K6-2	113;47;81;82;113;47	BolA-like protein 2	BOLA2;BOLA2B	1	0.000423804	65.535	55.648	NA	NA	0.000462422	64.654	0.000423804	65.535	NA	NA	SCSFRVLVVSAKFEGKPLLQRHRLVNACLAE	FEGK(1)PLLQR	4	3	-0.15919	0.213227	0.702162	FALSE	FALSE	NA	NA	NA	NA	0.88143	1.1191	0.162339	1	0.82123	1.2009	0.264116	1	NA	NA	NA	NA	0	0	0	22190000	10220000	11969000	27895000
A0A087WZY2	17	A0A087WZY2;A6NIV2;Q9P0U1	17;17;17	Mitochondrial import receptor subunit TOM7 homolog	TOMM7	1	7.88049e-24	145.29	127.7	0.000154576	104.17	7.22459e-13	112.5	7.88049e-24	145.29	4.92867e-22	133.88	VKLSKEAKQRLQQLFKGSQFAIRWGFIPLVI	LQQLFK(1)GSQFAIR	6	3	0.58104	-0.426208	0.301781	FALSE	FALSE	0.65297	0.79855	-0.324545	1	0.629	0.80106	-0.320018	1	0.43506	0.62166	-0.685802	2	1.0877	0.77139	-0.374468	1	28382000	7035100	3717500	157810000	99160000	58650000	132660000
J3KPF9	439	J3KPF9;A0A087X011;E9PES4;Q9Y496	439;462;463;436	Kinesin-like protein KIF3A	KIF3A	0.999999	7.24965e-12	95.57	76.747	NA	NA	3.57312e-06	77.746	2.24464e-09	95.57	7.24965e-12	95.57	EMQAKIDEERKALETKLDMEEEERNKARAEL	ALETK(1)LDMEEEERNK	5	3	0.49216	-0.00511169	0.995975	FALSE	FALSE	NA	NA	NA	NA	0.66541	0.84996	-0.234533	1	0.59687	0.81121	-0.301853	1	1.9246	1.435	0.521051	1	0	0	0	20050000	11645000	8405200	13030000
A0A087X020	145	A0A087X020;Q9Y3A5	145;145	Ribosome maturation protein SBDS	SBDS	0.998618	0.00016509	84.31	46.342	NA	NA	NA	NA	NA	NA	0.00016509	84.31	VILIERAMKDIHYSVKTNKSTKQQALEVIKQ	DIHYSVK(0.999)TNK(0.001)	7	3	1.1709	-0.741397	NA	FALSE	FALSE	NA	NA	NA	NA	NA	NA	NA	NA	NA	NA	NA	NA	0.82481	0.59816	-0.741397	1	0	0	0	0	0	0	0
A0A087X020	85	A0A087X020;Q9Y3A5	85;85	Ribosome maturation protein SBDS	SBDS	0.98502	1.28127e-18	129.29	110.93	1.28127e-18	129.29	NA	NA	NA	NA	NA	NA	DLISAFGTDDQTEICKQILTKGEVQVSDKER	KEDLISAFGTDDQTEICK(0.985)QILTK(0.015)	18	4	-0.4757	-0.46909	NA	FALSE	FALSE	0.65979	0.72242	-0.46909	1	NA	NA	NA	NA	NA	NA	NA	NA	NA	NA	NA	NA	9305000	2139500	1542600	0	0	0	0
A0A087X020	90	A0A087X020;Q9Y3A5	90;90	Ribosome maturation protein SBDS	SBDS	1	9.66858e-13	112.17	101.23	0.0305333	48.216	1.99347e-12	106.6	9.66858e-13	112.17	4.80105e-06	98.421	FGTDDQTEICKQILTKGEVQVSDKERHTQLE	QILTK(1)GEVQVSDK(1)ER	5	3	0.37357	0.0224904	0.976482	FALSE	FALSE	1.053	1.2872	0.364236	1	0.55668	0.70588	-0.502505	1	0.60644	0.89331	-0.162767	1	1.814	1.3113	0.390998	1	1463700	513400	283190	31687000	19979000	11709000	20650000
A0A087X020	98	A0A087X020;Q9Y3A5	98;98	Ribosome maturation protein SBDS	SBDS	1	9.66858e-13	112.17	101.23	NA	NA	1.99347e-12	106.6	9.66858e-13	112.17	4.80105e-06	98.421	ICKQILTKGEVQVSDKERHTQLEQMFRDIAT	QILTK(1)GEVQVSDK(1)ER	13	3	0.37357	-0.0914248	0.901957	FALSE	FALSE	NA	NA	NA	NA	0.55668	0.70588	-0.502505	1	0.60644	0.89331	-0.162767	1	1.814	1.3113	0.390998	1	0	0	0	31687000	19979000	11709000	20650000
A0A087X020	151	A0A087X020;Q9Y3A5	151;151	Ribosome maturation protein SBDS	SBDS	1	4.53689e-06	76.165	65.796	NA	NA	NA	NA	9.71213e-05	65.408	4.53689e-06	76.165	AMKDIHYSVKTNKSTKQQALEVIKQLKEKMK	STK(1)QQALEVIK	3	3	-0.28881	0.0021673	0.997927	FALSE	FALSE	NA	NA	NA	NA	NA	NA	NA	NA	0.68747	0.96536	-0.050861	1	1.4272	1.039	0.0551957	2	0	0	0	0	0	0	128870000
A0A087X054	428	A0A087X054;Q9Y4L1;E9PJ21;A0A087WWI4;K7EQK2;Q9Y4L1-2	428;428;428;428;428;341	Hypoxia up-regulated protein 1	HYOU1	0.940232	3.13821e-28	132.88	129.91	2.17372e-22	127.4	3.13821e-28	132.88	NA	NA	NA	NA	EAAAMGAVYQAAALSKAFKVKPFVVRDAVVY	NINADEAAAMGAVYQAAALSK(0.94)AFK(0.06)	21	3	1.965	-0.136638	0.841378	FALSE	FALSE	0.63477	0.7765	-0.364942	1	0.85534	1.0656	0.091666	1	NA	NA	NA	NA	NA	NA	NA	NA	13821000	3484200	2071600	32635000	17694000	14941000	0
A0A087X054	62	A0A087X054;Q9Y4L1;E9PJ21;A0A087WWI4;K7EQK2;Q9BST8;J3QQH7;J3QLE9;J3QL06;J3KTF1;A0A087X214;A0A087WW13	62;62;62;62;62;62;62;62;62;62;62;62	Hypoxia up-regulated protein 1	HYOU1	1	0.0048447	85.737	73.27	NA	NA	NA	NA	0.00509978	70.452	0.0048447	85.737	VAIVKPGVPMEIVLNKESRRKTPVIVTLKEN	VAIVKPGVPMEIVLNK(1)ESR	16	3	0.93077	-0.00737657	NA	FALSE	FALSE	NA	NA	NA	NA	NA	NA	NA	NA	0.67687	0.9949	-0.00737657	1	NA	NA	NA	NA	0	0	0	0	0	0	10598000
A0A087X054	106	A0A087X054;Q9Y4L1;E9PJ21;A0A087WWI4;K7EQK2;Q9BST8;J3QQH7;J3QLE9;J3QL06;J3KTF1;Q9Y4L1-2	106;106;106;106;106;106;106;106;106;106;19	Hypoxia up-regulated protein 1	HYOU1	1	4.87015e-34	145.02	130.4	6.34319e-23	145.02	4.87015e-34	144.33	4.82529e-25	120.71	4.82633e-06	67.227	KNPKATLRYFQHLLGKQADNPHVALYQARFP	YFQHLLGK(1)QADNPHVALYQAR	8	4	1.224	-0.0669146	0.913426	FALSE	FALSE	0.53717	0.65834	-0.603095	1	0.73959	0.94887	-0.0757177	5	0.70932	1.0526	0.0739573	2	1.7203	1.2633	0.337197	1	34493000	10344000	4845300	77906000	45816000	32090000	33147000
G3V2W9	72	G3V2W9;A0A087X060;Q56P03	72;93;93	E2F-associated phosphoprotein	EAPP	1	6.42372e-44	172.24	132.9	NA	NA	6.42372e-44	155.76	1.81893e-29	172.24	1.91792e-20	122.18	DKLSSLGTGSSSGNGKVATAPTRYYDDIYFD	LSSLGTGSSSGNGK(1)VATAPTR	14	3	-0.082589	-0.178078	0.750239	FALSE	FALSE	NA	NA	NA	NA	0.86054	1.1357	0.183582	2	0.59873	0.89608	-0.158301	1	0.97081	0.67853	-0.559515	1	0	0	0	95745000	51361000	44384000	22448000
G3V2W9	58	G3V2W9;A0A087X060;Q56P03	58;79;79	E2F-associated phosphoprotein	EAPP	0.999964	0.0120112	45.237	33.595	0.0120112	45.237	NA	NA	NA	NA	NA	NA	EMEAELNSTMKTMEDKLSSLGTGSSSGNGKV	TMEDK(1)LSSLGTGSSSGNGK	5	3	0.85004	-2.16159	NA	FALSE	FALSE	0.18562	0.22351	-2.16159	1	NA	NA	NA	NA	NA	NA	NA	NA	NA	NA	NA	NA	4874000	1906900	532000	0	0	0	0
A0A087X0B7	206	A0A087X0B7;H7C3C7;Q5SQN1-2;Q5SQN1;U3KPT7;A0A087X2J6;H0Y627	206;243;251;251;98;67;64	Synaptosomal-associated protein 47	SNAP47	0.997344	1.45241e-10	114.03	107.35	1.45241e-10	114.03	NA	NA	0.00176342	43.696	0.0155451	40.432	KPREDVSMTSCEPFGKEGILIKIPAVISHRT	EDVSMTSCEPFGK(0.997)EGILIK(0.003)	13	3	-1.7193	-0.212967	0.800162	FALSE	FALSE	NA	NA	NA	NA	NA	NA	NA	NA	0.48204	0.65346	-0.613829	1	1.548	1.1391	0.187894	1	13788000	4137100	777570	0	0	0	3809700
A0A087X0B7	212	A0A087X0B7;H7C3C7;Q5SQN1-2;Q5SQN1;U3KPT7;A0A087X2J6;H0Y627;Q5SQN1-3;Q5SQN1-4	212;249;257;257;104;73;70;15;15	Synaptosomal-associated protein 47	SNAP47	1	0.000866716	60.55	57.172	0.000866716	60.55	NA	NA	NA	NA	NA	NA	SMTSCEPFGKEGILIKIPAVISHRTESHVKP	EGILIK(1)IPAVISHR	6	4	-0.21339	-0.476699	NA	FALSE	FALSE	0.58819	0.71862	-0.476699	1	NA	NA	NA	NA	NA	NA	NA	NA	NA	NA	NA	NA	5286100	2031100	443710	0	0	0	0
A0A087X0B7	259	A0A087X0B7;H7C3C7;Q5SQN1-2;Q5SQN1;U3KPT7;A0A087X2J6;H0Y627;Q5SQN1-3;Q5SQN1-4	259;296;304;304;151;120;117;62;62	Synaptosomal-associated protein 47	SNAP47	1	5.17343e-42	197.68	177.69	5.17343e-42	197.68	NA	NA	NA	NA	NA	NA	SLLMHRFEREDVDDIKVHSPYEISIRQRFIG	FEREDVDDIK(1)VHSPYEISIR	10	4	0.11601	-0.519156	NA	FALSE	FALSE	0.5627	0.69778	-0.519156	1	NA	NA	NA	NA	NA	NA	NA	NA	NA	NA	NA	NA	65103000	15087000	7755500	0	0	0	0
A0A087X0B7	286	A0A087X0B7;H7C3C7;Q5SQN1-2;Q5SQN1;U3KPT7;A0A087X2J6;H0Y627;Q5SQN1-3;Q5SQN1-4	286;323;331;331;178;147;144;89;89	Synaptosomal-associated protein 47	SNAP47	0.999996	0.000868702	56.882	51.068	0.000868702	56.882	NA	NA	NA	NA	NA	NA	RFIGKPDMAYRLISAKMPEVIPILEVQFSKK	LISAK(1)MPEVIPILEVQFSK	5	3	-0.39944	0.31371	NA	FALSE	FALSE	1.0164	1.2429	0.31371	1	NA	NA	NA	NA	NA	NA	NA	NA	NA	NA	NA	NA	13624000	2898400	1711400	0	0	0	0
A0A087X0B7	131	A0A087X0B7;H7C3C7;Q5SQN1-2;Q5SQN1;U3KPT7	131;168;176;176;23	Synaptosomal-associated protein 47	SNAP47	1	0.00216422	59.502	44.711	0.00216422	59.502	NA	NA	NA	NA	NA	NA	RTRGEELTGLMAGSQKRLEDTARVLHHQGQQ	TRGEELTGLMAGSQK(1)R	15	3	-0.18814	-0.850038	NA	FALSE	FALSE	0.43599	0.55477	-0.850038	2	NA	NA	NA	NA	NA	NA	NA	NA	NA	NA	NA	NA	5383000	1795300	520970	0	0	0	0
A0A087X0D9	170	A0A087X0D9;Q8WV99	170;214	AN1-type zinc finger protein 2B	ZFAND2B	1	9.16397e-141	239.06	237.35	6.49858e-88	207.67	9.16397e-141	239.06	2.14931e-140	230.29	1.19905e-105	213.1	DEALQRALEMSLAETKPQVPSCQEEEDLALA	ALEMSLAETK(1)PQVPSCQEEEDLALAQALSASEAEYQR	10	3	0.11746	-0.25028	0.651524	FALSE	FALSE	0.92668	1.1142	0.156008	1	0.60647	0.72901	-0.455989	2	0.42572	0.5776	-0.791857	3	1.4535	1.0649	0.090718	2	14544000	3026100	2724500	409490000	256610000	152880000	820540000
A0A087X0D9	55	A0A087X0D9;Q8WV99;B8ZZ56;E7EV05;E9PFU9;B4DEN4;Q8WV99-2	55;99;99;99;99;99;99	AN1-type zinc finger protein 2B	ZFAND2B	1	0.00135611	60.019	35.989	NA	NA	0.00336676	49.96	0.00135611	60.019	0.00700779	42.864	AQHHCGSAYQKIFTNKCERAGCRQREMMKLT	IFTNK(1)CER	5	3	0.46274	-0.0799131	0.866411	FALSE	FALSE	NA	NA	NA	NA	0.80387	1.0074	0.0106366	2	0.56866	0.8154	-0.29442	1	1.4637	1.031	0.0440443	1	0	0	0	220190000	115970000	104220000	91425000
A0A087X0D9	81	A0A087X0D9;Q8WV99;B8ZZ56;E7EV05;E9PFU9;B4DEN4;Q8WV99-2	81;125;125;125;125;125;125	AN1-type zinc finger protein 2B	ZFAND2B	1	0.0114424	42.914	35.243	NA	NA	0.0114424	42.914	0.0130096	40.573	NA	NA	MMKLTCERCSRNFCIKHRHPLDHDCSGEGHP	NFCIK(1)HR	5	3	0.87564	-0.237232	0.760434	FALSE	FALSE	NA	NA	NA	NA	0.83094	1.0841	0.116498	2	0.45075	0.6639	-0.590962	1	NA	NA	NA	NA	0	0	0	70450000	38004000	32446000	14048000
A0A087X0E3	307	A0A087X0E3;A0A0A0MS59;A0A0C4DFX4;Q6ZRS2-3;Q6ZRS2-2;Q6ZRS2	307;410;588;607;607;607	Helicase SRCAP	SRCAP	1	6.41966e-17	136.39	132.75	6.41966e-17	136.39	7.69503e-05	56.039	NA	NA	NA	NA	ESLQPKGYTLATTQVKTPIPLLLRGQLREYQ	GYTLATTQVK(1)TPIPLLLR	10	3	0.19757	-0.1593	0.79973	FALSE	FALSE	0.65055	0.79328	-0.334098	1	0.7919	1.0108	0.0154976	1	NA	NA	NA	NA	NA	NA	NA	NA	22220000	5998100	3799600	4994700	2561700	2432900	0
A0A087X0E3	452	A0A087X0E3;A0A0A0MS59;A0A0C4DFX4;Q6ZRS2-3;Q6ZRS2-2;Q6ZRS2	452;555;733;752;752;752	Helicase SRCAP	SRCAP	0.942056	1.19774e-09	103.2	96.905	1.19774e-09	103.2	NA	NA	NA	NA	NA	NA	RKNWRYLILDEAQNIKNFKSQRWQSLLNFNS	YLILDEAQNIK(0.942)NFK(0.058)	11	3	0.69486	-0.713474	NA	FALSE	FALSE	0.47878	0.60985	-0.713474	1	NA	NA	NA	NA	NA	NA	NA	NA	NA	NA	NA	NA	45980000	17498000	9256700	0	0	0	0
A0A087X0H2	675	A0A087X0H2;Q9Y620	675;859	DNA repair and recombination protein RAD54B	RAD54B	0.924709	0.00698179	44.848	43.978	0.00698179	44.848	NA	NA	NA	NA	NA	NA	KFIVSRDCQLGPHHQKSNSLKPLSMSQLKQW	DCQLGPHHQK(0.925)SNSLK(0.072)PLSMSQLK(0.003)	10	4	0.64231	NA	NA	FALSE	FALSE	NA	NA	NA	NA	NA	NA	NA	NA	NA	NA	NA	NA	NA	NA	NA	NA	2489900	216680	159700	0	0	0	0
A0A087X0H8	29	A0A087X0H8;Q15714-2;Q15714-3;Q15714	29;87;528;1016	TSC22 domain family protein 1	TSC22D1	1	7.72388e-38	149.57	118.19	NA	NA	8.57742e-15	109.24	7.72388e-38	149.57	4.11928e-14	104.76	EEVEVLKEQIKELIEKNSQLEQENNLLKTLA	ELIEK(1)NSQLEQENNLLK	5	3	-0.98164	-0.0975326	0.843719	FALSE	FALSE	NA	NA	NA	NA	0.67059	0.83705	-0.256614	1	0.59775	0.85996	-0.217659	1	1.5485	1.1342	0.181675	1	0	0	0	23616000	14141000	9475300	24276000
A0A087X0H8	5	A0A087X0H8;Q15714-2;Q15714-3;Q15714	5;63;504;992	TSC22 domain family protein 1	TSC22D1	1	2.22631e-05	73.927	58.765	0.0010223	61.423	NA	NA	0.000168101	73.927	2.22631e-05	68.171	___________MDLVKSHLMYAVREEVEVLK	MDLVK(1)SHLMYAVR	5	3	0.87206	-0.0449749	0.929919	FALSE	FALSE	0.77636	1.0236	0.0336521	1	NA	NA	NA	NA	0.66045	0.95966	-0.0594047	1	1.2452	0.92712	-0.109172	1	108770000	44214000	30700000	0	0	0	11115000
A0A087X0H9	707	A0A087X0H9;Q5T8P6-3;Q5T8P6-2;Q5T8P6;Q5T8P6-5;Q5T8P6-4	707;678;681;705;232;256	RNA-binding protein 26	RBM26	0.944704	0.00224058	69.846	51.269	NA	NA	0.00224058	69.846	NA	NA	NA	NA	TSTGLTKTVYNPAALKAAQKTLLVSTSAVDN	TVYNPAALK(0.945)AAQK(0.055)	9	3	0.74075	NA	NA	FALSE	FALSE	NA	NA	NA	NA	NA	NA	NA	NA	NA	NA	NA	NA	NA	NA	NA	NA	0	0	0	0	0	0	0
A0A087X0K5	88	A0A087X0K5;Q9H5U6-2;Q9H5U6-3;Q9H5U6	88;113;113;113	Zinc finger CCHC domain-containing protein 4	ZCCHC4	1	0.000796414	87.719	73.71	0.000796414	87.719	NA	NA	NA	NA	NA	NA	RCQPPLSRTQCGRYLKFIELPLTQRKFCQTC	YLK(1)FIELPLTQR	3	3	0.40586	-3.38792	NA	FALSE	FALSE	0.078344	0.095529	-3.38792	1	NA	NA	NA	NA	NA	NA	NA	NA	NA	NA	NA	NA	16251000	12866000	534170	0	0	0	0
A0A087X0K9	661	A0A087X0K9;G5E9E7;G3V1L9;Q07157-2;Q07157	661;677;673;673;673	Tight junction protein ZO-1	TJP1	1	0.00153158	65.175	57.051	NA	NA	0.00153158	65.175	NA	NA	NA	NA	REKLAREEPDIYQIAKSEPRDAGTDQRSSGI	LAREEPDIYQIAK(1)SEPR	13	4	1.5725	-1.91528	NA	FALSE	FALSE	NA	NA	NA	NA	0.21699	0.26512	-1.91528	1	NA	NA	NA	NA	NA	NA	NA	NA	0	0	0	7312300	6507200	805130	0
A0A087X0M0	32	A0A087X0M0;Q7Z5L2-2;Q7Z5L2	32;32;32	Coiled-coil domain-containing protein R3HCC1L	R3HCC1L	1	4.92946e-15	113.89	101.26	NA	NA	6.18333e-09	113.89	NA	NA	4.92946e-15	104.67	MALYVPKARRGAVLLKTGDEEESCGSPNSVV	GAVLLK(1)TGDEEESCGSPNSVVK	6	3	-0.95626	-0.132461	0.852391	FALSE	FALSE	NA	NA	NA	NA	0.60604	0.76004	-0.395853	1	NA	NA	NA	NA	1.5082	1.095	0.130931	1	0	0	0	15537000	10010000	5527000	0
A0A087X0M4	119	A0A087X0M4;Q9BWU0	119;173	Kanadaptin	SLC4A1AP	1	3.31774e-18	116.49	114.17	NA	NA	NA	NA	3.31774e-18	116.49	1.75477e-08	70.578	PWGGPATAPYSLETLKGGTILGTRSLKGTSY	APPYQEPPWGGPATAPYSLETLK(1)GGTILGTR	23	3	-0.53627	0.224609	0.871179	FALSE	FALSE	NA	NA	NA	NA	NA	NA	NA	NA	0.499	0.68767	-0.540212	1	2.6655	1.9854	0.98943	1	0	0	0	0	0	0	13560000
A0A087X0M4	490	A0A087X0M4;Q9BWU0	490;544	Kanadaptin	SLC4A1AP	1	5.33162e-15	94.185	88.625	NA	NA	5.33162e-15	94.185	1.68976e-13	72.214	2.39966e-14	80.721	ESPSQDSLDAFMSEMKSGSTLDGVSRKKLHL	ASSQVLSESPSQDSLDAFMSEMK(1)SGSTLDGVSR	23	3	0.090485	0.11702	0.812559	FALSE	FALSE	NA	NA	NA	NA	0.71823	0.90343	-0.146515	1	0.90935	1.2677	0.342213	1	1.5009	1.1137	0.155361	1	0	0	0	8982500	5952300	3030200	7244800
A0A087X0M4	130	A0A087X0M4;Q9BWU0	130;184	Kanadaptin	SLC4A1AP	1	3.50518e-10	102.87	92.519	NA	NA	3.50518e-10	102.87	2.32061e-07	88.163	1.85997e-06	76.357	LETLKGGTILGTRSLKGTSYCLFGRLSGCDV	SLK(1)GTSYCLFGR	3	3	0.38985	0.0755499	0.865284	FALSE	FALSE	NA	NA	NA	NA	0.79191	1.0406	0.0574156	2	0.78509	1.147	0.197865	2	1.3716	0.98035	-0.0286312	2	0	0	0	11951000	6781000	5169900	8397400
A0A087X0N0	33	A0A087X0N0;C9JC32;Q9UPV9-3;Q9UPV9-2;Q9UPV9	33;49;33;49;107	Trafficking kinesin-binding protein 1	TRAK1	1	0.0147357	42.633	38.514	0.0147357	42.633	NA	NA	NA	NA	NA	NA	ECSDVLCAERVGQMTKTYNDIDAVTRLLEEK	VGQMTK(1)TYNDIDAVTR	6	3	-0.38503	-0.224317	NA	FALSE	FALSE	0.65677	0.856	-0.224317	1	NA	NA	NA	NA	NA	NA	NA	NA	NA	NA	NA	NA	4849600	1329500	779580	0	0	0	0
A0A087X0P0	1318	A0A087X0P0;Q02224-3;Q02224-2;Q02224	1318;1293;1318;1318	Centromere-associated protein E	CENPE	1	8.17021e-64	166.29	164.48	NA	NA	5.83558e-15	89.723	8.17021e-64	166.29	4.39713e-23	116.28	ETMNELELLTEQSTTKDSTTLARIEMERLRL	EVSETQETMNELELLTEQSTTK(1)DSTTLAR	22	3	0.33595	0.237218	0.585155	FALSE	FALSE	NA	NA	NA	NA	1.0565	1.2817	0.358059	1	0.76011	1.0411	0.0581086	1	1.6724	1.2273	0.295488	1	0	0	0	8999400	4784300	4215100	10940000
A0A087X0P0	195	A0A087X0P0;Q02224-3;Q02224-2;Q02224;D6RBW0;D6RHK2	195;195;195;195;195;155	Centromere-associated protein E	CENPE	1	0.000271162	63.076	45.256	NA	NA	0.000271162	63.076	NA	NA	NA	NA	KWITKGEKSRHYGETKMNQRSSRSHTIFRMI	HYGETK(1)MNQR	6	3	0.26884	-0.369334	NA	FALSE	FALSE	NA	NA	NA	NA	0.60955	0.77414	-0.369334	1	NA	NA	NA	NA	NA	NA	NA	NA	0	0	0	7314300	4381100	2933200	0
O60493	61	A0A087X0R6;Q9UMY4-2;Q9UMY4;Q9UMY4-3;O60493;O60493-4;O60493-3	62;62;62;58;61;39;61	Sorting nexin-12;Sorting nexin-3	SNX12;SNX3	0.976048	0.000568975	80.755	62.42	0.000568975	80.755	NA	NA	NA	NA	NA	NA	FTTYEIRVKTNLPIFKLKESTVRRRYSDFEW;FTTYEVRMRTNLPIFKLKESCVRRRYSDFEW	TNLPIFK(0.976)LK(0.024)	7	3	-0.38055	-0.394316	NA	FALSE	FALSE	0.63221	0.76085	-0.394316	1	NA	NA	NA	NA	NA	NA	NA	NA	NA	NA	NA	NA	17177000	4855500	3616600	0	0	0	0
A0A087X0R6	79	A0A087X0R6;Q9UMY4-2;Q9UMY4;Q9UMY4-3	79;79;79;75	Sorting nexin-12	SNX12	1	0.000199261	78.615	67.244	NA	NA	0.000199261	78.615	0.00136891	65.565	NA	NA	KESCVRRRYSDFEWLKNELERDSKIVVPPLP	YSDFEWLK(1)NELER	8	3	-0.4726	2.24553	0.170643	FALSE	FALSE	NA	NA	NA	NA	2.805	3.4681	1.79415	1	4.6477	6.4841	2.69691	1	NA	NA	NA	NA	0	0	0	10844000	3281800	7562500	13957000
A0A087X0S5	61	A0A087X0S5;P12109	61;61	Collagen alpha-1(VI) chain	COL6A1	0.905455	0.00263357	42.941	38.074	NA	NA	NA	NA	0.00441972	40.287	0.00263357	42.941	ESVALRLKPYGALVDKVKSFTKRFIDNLRDR	LKPYGALVDK(0.905)VK(0.094)	10	3	0.95445	0.349394	0.699332	FALSE	FALSE	NA	NA	NA	NA	NA	NA	NA	NA	0.62058	0.91677	-0.125368	1	2.4694	1.7705	0.824157	1	0	0	0	0	0	0	13076000
A0A087X0S7	353	A0A087X0S7;A0A0B4J2G4;Q15345-3;Q15345;A0A087WTU1;A0A0C4DH00	353;353;375;375;265;127	Leucine-rich repeat-containing protein 41	LRRC41	1	4.22835e-169	281.53	273.82	NA	NA	4.22835e-169	281.53	5.84636e-94	216.65	3.26595e-145	256.08	APAATSSASSSTSSYKRAPASSAPQPKPLKR	SPSAPAATSSASSSTSSYK(1)R	19	3	-0.37903	-0.0922737	0.870231	FALSE	FALSE	NA	NA	NA	NA	0.62473	0.79863	-0.324401	4	0.61017	0.85877	-0.219656	3	1.6541	1.2035	0.267236	2	0	0	0	205690000	127850000	77840000	160350000
A0A087X0S7	317	A0A087X0S7;A0A0B4J2G4;Q15345-3;Q15345;A0A087WTU1;A0A0C4DH00	317;317;339;339;229;91	Leucine-rich repeat-containing protein 41	LRRC41	1	8.9155e-18	107.74	100.83	NA	NA	7.49915e-14	107.74	5.07734e-09	98.408	8.9155e-18	106.31	RRSTQESLTAGGTDLKRELHPPATSHEAPGT	STQESLTAGGTDLK(1)R	14	3	-1.3649	-0.0120289	0.984952	FALSE	FALSE	NA	NA	NA	NA	0.7744	0.95129	-0.0720429	1	0.81172	1.1785	0.236952	2	1.1963	0.86995	-0.200996	2	0	0	0	99972000	60890000	39082000	76217000
A0A087X0S7	177	A0A087X0S7;A0A0B4J2G4;Q15345-3;Q15345;A0A087WTU1	177;177;199;199;89	Leucine-rich repeat-containing protein 41	LRRC41	1	1.96361e-29	148.52	141.46	0.000810918	57.703	5.50784e-29	147.39	1.96361e-29	148.52	8.84792e-26	133.47	NRRVLETLASSLHTLKFRHLLFSDVAAQQSL	VLETLASSLHTLK(1)FR	13	4	0.99019	0.224873	0.747562	FALSE	FALSE	1.7174	2.1045	1.07348	1	0.6007	0.76633	-0.383962	2	0.69196	1.0148	0.0211954	3	1.5889	1.1398	0.188781	3	33525000	6813200	15649000	45923000	27301000	18622000	38398000
A0A087X0W9	143	A0A087X0W9;Q8N6M0-2;Q8N6M0	143;12;113	OTU domain-containing protein 6B	OTUD6B	1	0.00054552	57.149	57.149	NA	NA	NA	NA	0.00054552	57.149	NA	NA	ISKAQKRREKKAALEKEREERIAEAEIENLT	AALEK(1)EREER	5	3	-1.1735	-0.0781676	NA	FALSE	FALSE	NA	NA	NA	NA	NA	NA	NA	NA	0.65079	0.94726	-0.0781676	1	NA	NA	NA	NA	0	0	0	0	0	0	31091000
Q5JPE7-2	463	A0A0G2JN29;A0A087X117;Q15155;A0A0G2JP90;A0A087WW46;Q5JPE7-2;Q5JPE7;Q5JPE7-3;H3BPS9	463;463;463;296;296;463;463;296;31	Nodal modulator 1;Nodal modulator 2	NOMO1;NOMO2	0.989541	3.31966e-10	89.507	89.507	NA	NA	3.92108e-10	87.352	3.31966e-10	89.507	1.48184e-08	78.708	DAHGSFCFKAKPGTYKVQVMVPEAETRAGLT	AK(0.01)PGTYK(0.99)VQVMVPEAETR	7	3	-0.34114	-0.13685	0.852401	FALSE	FALSE	NA	NA	NA	NA	0.63762	0.81707	-0.291468	3	0.45416	0.66941	-0.579038	2	1.901	1.3755	0.459956	3	0	0	0	117620000	72549000	45070000	68568000
A0A0G2JN29	1211	A0A0G2JN29;A0A087X117;Q15155;A0A0G2JP90;A0A087WW46;H3BUC9	1211;1211;1211;1044;1044;133	Nodal modulator 1	NOMO1	1	3.00094e-70	201.57	185.35	NA	NA	3.95969e-70	197.75	3.00094e-70	201.57	2.46375e-35	149.73	ALGQAASDNSGPEDAKRQAKKQKTRRTLRLQ	ALGQAASDNSGPEDAK(1)R	16	3	-0.048109	0.028159	0.962846	FALSE	FALSE	NA	NA	NA	NA	0.79503	0.98026	-0.0287636	1	0.84502	1.1604	0.214622	1	1.282	0.93214	-0.101381	1	0	0	0	130400000	74586000	55809000	86567000
Q5JPE7-2	630	A0A0G2JN29;A0A087X117;Q15155;A0A0G2JP90;A0A087WW46;Q5JPE7-2;Q5JPE7;J3KN36;P69849;Q5JPE7-3	630;630;630;463;463;630;630;630;630;463	Nodal modulator 1;Nodal modulator 2;Nodal modulator 3	NOMO1;NOMO2;NOMO3	1	1.18483e-17	122.33	104.78	NA	NA	1.41379e-12	106.42	1.18483e-17	122.33	3.48599e-07	83.862	GIYNLSKGVNRFCLSKPGVYKVTPRSCHRFE	FCLSK(1)PGVYK(1)VTPR	5	4	-0.89716	-0.110571	0.933366	FALSE	FALSE	NA	NA	NA	NA	0.52177	0.6731	-0.571107	4	0.4141	0.62404	-0.68029	3	2.5772	1.8917	0.919683	1	0	0	0	100990000	64830000	36160000	27233000
Q5JPE7-2	635	A0A0G2JN29;A0A087X117;Q15155;A0A0G2JP90;A0A087WW46;Q5JPE7-2;Q5JPE7;J3KN36;P69849;Q5JPE7-3	635;635;635;468;468;635;635;635;635;468	Nodal modulator 1;Nodal modulator 2;Nodal modulator 3	NOMO1;NOMO2;NOMO3	1	1.18483e-17	122.33	104.78	0.00107704	57.288	1.41379e-12	106.42	1.18483e-17	122.33	3.48599e-07	73.722	SKGVNRFCLSKPGVYKVTPRSCHRFEQAFYT	PGVYK(1)VTPR	5	3	1.5733	-0.309547	0.666018	FALSE	FALSE	0.61425	0.69474	-0.525455	1	0.58593	0.74945	-0.416096	4	0.36393	0.54089	-0.886593	3	2.0957	1.5052	0.589955	1	18864000	7539800	3750900	347710000	220910000	126800000	83268000
Q5JPE7-2	424	A0A0G2JN29;A0A087X117;Q15155;A0A0G2JP90;A0A087WW46;Q5JPE7-2;Q5JPE7;J3KN36;P69849;Q5JPE7-3	424;424;424;257;257;424;424;424;424;257	Nodal modulator 1;Nodal modulator 2;Nodal modulator 3	NOMO1;NOMO2;NOMO3	0.994436	3.33478e-07	103.42	83.389	NA	NA	3.33478e-07	103.42	0.0348492	41.338	NA	NA	SVCGQISIIRFPDTVKQMNKYKVVLSSQDKD;SVCGRISIIRFPDTVKQMNKYKVVLSSQDKD	FPDTVK(0.994)QMNK(0.006)	6	3	-0.24105	0.154862	0.822543	FALSE	FALSE	NA	NA	NA	NA	0.7337	0.93878	-0.091141	1	0.90881	1.3203	0.400866	1	NA	NA	NA	NA	0	0	0	119750000	67297000	52450000	21972000
Q5JPE7-2	1019	A0A0G2JN29;A0A087X117;Q15155;A0A0G2JP90;A0A087WW46;Q5JPE7-2;Q5JPE7;J3KN36;P69849;Q5JPE7-3;A0A087WTD5	1019;1019;1019;852;852;1019;1019;1019;1019;852;79	Nodal modulator 1;Nodal modulator 2;Nodal modulator 3	NOMO1;NOMO2;NOMO3	1	8.3713e-05	70.174	51.793	8.3713e-05	70.174	NA	NA	NA	NA	NA	NA	RLRGLLPGCVYHVQLKAEGNDHIERALPHHR	GLLPGCVYHVQLK(1)AEGNDHIER	13	4	-0.20774	0.317304	NA	FALSE	FALSE	1.0218	1.246	0.317304	1	NA	NA	NA	NA	NA	NA	NA	NA	NA	NA	NA	NA	16159000	4742900	5208300	0	0	0	0
Q5JPE7-2	66	A0A0G2JN29;A0A087X117;Q15155;Q5JPE7-2;Q5JPE7;J3KN36;P69849;I3L0Q6;H3BTW1	66;66;66;66;66;66;66;66;66	Nodal modulator 1;Nodal modulator 2;Nodal modulator 3	NOMO1;NOMO2;NOMO3	1	2.50531e-61	178.69	178.69	NA	NA	2.50531e-61	178.69	1.03927e-08	79.426	4.15125e-14	98.299	YSLIEIKLYTKHGTLKYQTDCAPNNGYFMIP	HGTLK(1)YQTDCAPNNGYFMIPLYDK	5	4	-0.72214	0.0108665	0.991875	FALSE	FALSE	NA	NA	NA	NA	0.68699	0.87912	-0.185868	3	0.55673	0.79916	-0.323444	2	2.0414	1.4559	0.541911	2	0	0	0	88473000	51767000	36707000	17991000
Q5JPE7-2	85	A0A0G2JN29;A0A087X117;Q15155;Q5JPE7-2;Q5JPE7;J3KN36;P69849;I3L0Q6;H3BTW1	85;85;85;85;85;85;85;85;85	Nodal modulator 1;Nodal modulator 2;Nodal modulator 3	NOMO1;NOMO2;NOMO3	0.998791	2.89672e-108	215.36	213.59	NA	NA	2.5163e-75	190.5	2.89672e-108	215.36	2.90268e-80	199.83	DCAPNNGYFMIPLYDKGDFILKIEPPLGWSF	YQTDCAPNNGYFMIPLYDK(0.999)GDFILK(0.001)	19	3	0.62622	0.0537083	0.955361	FALSE	FALSE	NA	NA	NA	NA	0.75392	0.91132	-0.13397	3	0.56017	0.7726	-0.372206	4	2.1493	1.5881	0.667302	4	0	0	0	289900000	160690000	129220000	409740000
Q5JPE7-2	170	A0A0G2JN29;A0A087X117;Q15155;Q5JPE7-2;Q5JPE7;J3KN36;P69849	170;170;170;170;170;170;170	Nodal modulator 1;Nodal modulator 2;Nodal modulator 3	NOMO1;NOMO2;NOMO3	0.999984	2.02835e-28	135.72	121.85	1.29524e-14	107.88	6.42667e-11	101.04	2.02835e-28	135.72	2.01311e-06	88.768	GTEAKIQSTVTQPGGKFAFFKVLPGDYEILA	IQSTVTQPGGK(1)FAFFK	11	3	1.1123	-0.165333	0.821915	FALSE	FALSE	1.1377	1.3855	0.470407	1	0.50406	0.6284	-0.670245	2	0.41389	0.60844	-0.716813	1	1.6668	1.1936	0.255319	1	36981000	9984900	7880000	550290000	343570000	206720000	107840000
Q5JPE7-2	770	A0A0G2JN29;A0A087X117;Q15155;A0A0G2JP90;A0A087WW46;Q5JPE7-2;Q5JPE7;J3KN36;P69849;Q5JPE7-3	770;770;770;603;603;770;770;770;770;603	Nodal modulator 1;Nodal modulator 2;Nodal modulator 3	NOMO1;NOMO2;NOMO3	1	2.00762e-23	117.33	116.15	1.79323e-17	113.33	1.36381e-21	111.31	2.00762e-23	117.33	7.11182e-23	113.33	YWARSGEKITVTPSSKELLFYPPSMEAVVSG	ITVTPSSK(1)ELLFYPPSMEAVVSGESCPGK	8	3	0.18428	-0.232367	0.663736	FALSE	FALSE	0.7343	0.93108	-0.103023	2	0.56313	0.69221	-0.530718	1	0.45991	0.65503	-0.610367	1	1.7173	1.2437	0.314639	1	76794000	20205000	16503000	98456000	61368000	37089000	63040000
Q5JPE7-2	61	A0A0G2JN29;A0A087X117;Q15155;Q5JPE7-2;Q5JPE7;J3KN36;P69849;I3L0Q6;H3BTW1	61;61;61;61;61;61;61;61;61	Nodal modulator 1;Nodal modulator 2;Nodal modulator 3	NOMO1;NOMO2;NOMO3	0.999861	0.000155121	78.932	55.578	NA	NA	0.000597909	61.56	0.000526775	63.184	0.000155121	78.932	DVEINYSLIEIKLYTKHGTLKYQTDCAPNNG	LYTK(1)HGTLK	4	3	0.30758	0.213545	0.630557	FALSE	FALSE	NA	NA	NA	NA	0.94929	1.2232	0.29066	1	0.70648	1.0005	0.000721167	1	1.794	1.2739	0.349252	1	0	0	0	103750000	53352000	50393000	4411400
Q5JPE7-2	159	A0A0G2JN29;A0A087X117;Q15155;Q5JPE7-2;Q5JPE7;J3KN36;P69849	159;159;159;159;159;159;159	Nodal modulator 1;Nodal modulator 2;Nodal modulator 3	NOMO1;NOMO2;NOMO3	1	1.118e-78	202.53	192.32	1.29524e-14	107.88	4.55533e-52	171.52	1.118e-78	202.53	3.96105e-27	128.1	PAGVQVSLRNTGTEAKIQSTVTQPGGKFAFF	NTGTEAK(1)IQSTVTQPGGK(0.932)FAFFK(0.068)	7	3	0.56642	-0.0385907	0.967542	FALSE	FALSE	0.95401	1.1425	0.192194	1	0.71747	0.8776	-0.188365	1	0.42897	0.59612	-0.746325	2	2.0752	1.5033	0.588133	2	15417000	4782600	2861500	185980000	111640000	74342000	202000000
Q5JPE7-2	931	A0A0G2JN29;A0A087X117;Q15155;A0A0G2JP90;A0A087WW46;Q5JPE7-2;Q5JPE7;J3KN36;P69849;Q5JPE7-3	931;931;931;764;764;931;931;931;931;764	Nodal modulator 1;Nodal modulator 2;Nodal modulator 3	NOMO1;NOMO2;NOMO3	1	0.00377139	58.981	50.209	NA	NA	NA	NA	0.00377139	58.981	NA	NA	FSNLSPGQYYFKPMMKEFRFEPSSQMIEVQE	PMMK(1)EFR	4	3	-0.47861	-0.387714	NA	FALSE	FALSE	NA	NA	NA	NA	NA	NA	NA	NA	0.52531	0.76434	-0.387714	2	NA	NA	NA	NA	0	0	0	0	0	0	26460000
Q5JPE7-2	231	A0A0G2JN29;A0A087X117;Q15155;A0A0G2JP90;A0A087WW46;Q5JPE7-2;Q5JPE7;J3KN36;P69849;Q5JPE7-3	231;231;231;64;64;231;231;231;231;64	Nodal modulator 1;Nodal modulator 2;Nodal modulator 3	NOMO1;NOMO2;NOMO3	0.932478	0.000339075	58.63	46.916	NA	NA	NA	NA	NA	NA	0.000339075	58.63	GYNVSGSVRSDGEPMKGVKFLLFSSLVTKED	SDGEPMK(0.932)GVK(0.068)	7	3	1.5199	0.898324	NA	FALSE	FALSE	NA	NA	NA	NA	NA	NA	NA	NA	NA	NA	NA	NA	2.6079	1.8639	0.898324	1	0	0	0	0	0	0	0
Q5JPE7-2	927	A0A0G2JN29;A0A087X117;Q15155;A0A0G2JP90;A0A087WW46;Q5JPE7-2;Q5JPE7;J3KN36;P69849;Q5JPE7-3	927;927;927;760;760;927;927;927;927;760	Nodal modulator 1;Nodal modulator 2;Nodal modulator 3	NOMO1;NOMO2;NOMO3	0.961805	4.2465e-217	299.27	294.87	4.2465e-217	299.27	6.47839e-79	192.62	NA	NA	1.68217e-45	160.91	GILTFSNLSPGQYYFKPMMKEFRFEPSSQMI	SNLLTQDNGILTFSNLSPGQYYFK(0.962)PMMK(0.038)	24	3	1.4001	0.0143956	0.981208	FALSE	FALSE	0.89161	1.1173	0.160017	2	0.76215	0.97167	-0.0414617	3	NA	NA	NA	NA	1.3204	0.9491	-0.075368	2	193110000	60360000	45174000	138710000	86072000	52640000	0
Q5JPE7-2	700	A0A0G2JN29;A0A087X117;Q15155;A0A0G2JP90;A0A087WW46;Q5JPE7-2;Q5JPE7;J3KN36;P69849;Q5JPE7-3	700;700;700;533;533;700;700;700;700;533	Nodal modulator 1;Nodal modulator 2;Nodal modulator 3	NOMO1;NOMO2;NOMO3	1	4.02244e-63	177.08	177.08	1.99775e-18	115.54	1.1812e-25	129.02	2.95314e-34	145.02	4.02244e-63	177.08	KSSIDSEPALVLGPLKSVQELRREQQLAEIE	SSIDSEPALVLGPLK(1)SVQELRR	15	4	0.29429	-0.17954	0.792289	FALSE	FALSE	0.79867	0.99309	-0.0100036	3	0.55547	0.70177	-0.51093	3	0.4116	0.59562	-0.747536	3	2.0473	1.4644	0.55031	3	118130000	34844000	28486000	150750000	91022000	59732000	114980000
Q5JPE7-2	193	A0A0G2JN29;A0A087X117;Q15155;A0A0G2JP90;A0A087WW46;Q5JPE7-2;Q5JPE7;J3KN36;P69849;Q5JPE7-3	193;193;193;26;26;193;193;193;193;26	Nodal modulator 1;Nodal modulator 2;Nodal modulator 3	NOMO1;NOMO2;NOMO3	1	2.30367e-27	126.27	126.27	0.00729016	43.696	2.8686e-27	124.51	2.30367e-27	126.27	6.61235e-21	114.74	PGDYEILATHPTWALKEASTTVRVTNSNANA	VLPGDYEILATHPTWALK(1)EASTTVR	18	4	-0.1316	-0.146197	0.854494	FALSE	FALSE	NA	NA	NA	NA	0.57675	0.72983	-0.454368	2	0.48238	0.69327	-0.528511	2	2.0074	1.4583	0.544288	2	3926300	881670	337020	195590000	118590000	77000000	134430000
Q5JPE7-2	138	A0A0G2JN29;A0A087X117;Q15155;Q5JPE7-2;Q5JPE7;J3KN36;P69849	138;138;138;138;138;138;138	Nodal modulator 1;Nodal modulator 2;Nodal modulator 3	NOMO1;NOMO2;NOMO3	1	5.21508e-27	125.23	125.23	2.55266e-11	91.64	3.08634e-15	105.96	1.25222e-17	117.37	5.21508e-27	125.23	NFVFTGFSVNGKVLSKGQPLGPAGVQVSLRN	VLSK(1)GQPLGPAGVQVSLR	4	3	0.11865	-0.103803	0.84341	FALSE	FALSE	0.74147	0.91651	-0.125777	2	0.62285	0.78375	-0.351535	2	0.53646	0.76724	-0.38225	2	1.8949	1.3607	0.444349	2	127980000	40040000	34515000	313760000	196150000	117600000	226920000
A0A087X142	190	A0A087X142;A6NMH6;A6NFQ9;F8W8I8;Q92599-2;Q92599-4;Q92599;Q92599-3	190;193;191;191;193;193;193;133	Septin-8	SEPT8	0.99654	1.85339e-05	77.674	59.616	NA	NA	NA	NA	1.85339e-05	77.674	NA	NA	KVNIIPIIAKADTISKSELHKFKIKIMGELV	ADTISK(0.997)SELHK(0.003)	6	3	-0.22655	0.0787464	NA	FALSE	FALSE	NA	NA	NA	NA	NA	NA	NA	NA	0.72796	1.0561	0.0787464	1	NA	NA	NA	NA	0	0	0	0	0	0	63888000
B1AMS2	176	A0A087X142;A6NMH6;A6NFQ9;F8W8I8;Q92599-2;Q92599-4;Q92599;Q92599-3;C9JV02;B1AMS2;Q14141-2;Q14141-4;Q14141;Q14141-3;D6RGI3;D6RER5;Q9NVA2;Q9NVA2-2;D6RDU5	175;178;176;176;178;178;178;118;116;176;176;176;176;176;175;175;175;185;167	Septin-8;Septin-6;Septin-11	SEPT8;SEPT6;SEPT11	1	2.64974e-06	74.78	12.699	NA	NA	NA	NA	2.64974e-06	74.78	0.00239824	57.52	SLKSLDLVTMKKLDSKVNIIPIIAKADAISK;SLKSLDLVTMKKLDSKVNIIPIIAKADTIAK;SLKSLDLVTMKKLDSKVNIIPIIAKADTISK	LDSK(1)VNIIPIIAK	4	3	0.81971	-0.276839	0.767051	FALSE	FALSE	NA	NA	NA	NA	NA	NA	NA	NA	0.41663	0.58721	-0.768052	1	1.5848	1.1602	0.214374	1	0	0	0	0	0	0	5975600
D6RGI3	272	A0A087X142;A6NMH6;A6NFQ9;F8W8I8;Q92599-2;Q92599-4;Q92599;Q92599-3;E7EW69;B5ME97;Q9P0V9;Q9P0V9-2;E7EX04;Q9P0V9-3;D6RGI3;D6RER5;Q9NVA2;Q9NVA2-2;D6RDU5	272;275;273;273;275;275;275;215;297;297;297;297;282;274;272;272;272;282;264	Septin-8;Septin-10;Septin-11	SEPT8;SEPT10;SEPT11	1	0.00160104	54.668	48.576	NA	NA	NA	NA	0.00160104	54.668	NA	NA	WGVVQVENENHCDFVKLREMLICTNMEDLRE;WGVVQVENENHCDFVKLREMLIRVNMEDLRE	QYPWGVVQVENENHCDFVK(1)LR	19	4	0.6051	-0.364069	NA	FALSE	FALSE	NA	NA	NA	NA	NA	NA	NA	NA	0.54254	0.77697	-0.364069	1	NA	NA	NA	NA	0	0	0	0	0	0	8170000
A0A087X142	328	A0A087X142;A6NMH6;A6NFQ9;F8W8I8;Q92599-2;Q92599-4;Q92599;Q92599-3	328;331;329;329;331;331;331;271	Septin-8	SEPT8	1	0.000315906	63.944	36.516	NA	NA	NA	NA	NA	NA	0.000315906	63.944	DSQPFSLQETYEAKRKEFLSELQRKEEEMRQ	RK(1)EFLSELQR	2	3	0.48317	0.502432	NA	FALSE	FALSE	NA	NA	NA	NA	NA	NA	NA	NA	NA	NA	NA	NA	1.954	1.4166	0.502432	1	0	0	0	0	0	0	0
Q5W0J0	21	Q5W0J0;A0A087X163;Q9NP72;Q9NP72-2;Q9NP72-3	21;21;21;21;21	Ras-related protein Rab-18	RAB18	1	9.58115e-10	86.005	71.076	NA	NA	9.58115e-10	86.005	6.7612e-07	78.501	9.53228e-09	84.94	LTTLKILIIGESGVGKSSLLLRFTDDTFDPE	ILIIGESGVGK(1)SSLLLR	11	3	0.7487	0.176705	0.848192	FALSE	FALSE	NA	NA	NA	NA	0.7159	0.89824	-0.154827	1	0.56104	0.79657	-0.328127	1	2.8072	2.0182	1.01307	1	0	0	0	5758300	3065000	2693200	3140400
A0A087X1A5	423	A0A087X1A5;O95793-2;O95793-3;O95793;Q5JW30	423;426;432;507;424	Double-stranded RNA-binding protein Staufen homolog 1	STAU1	0.995392	5.3766e-13	113.76	81.843	NA	NA	5.3766e-13	113.76	NA	NA	NA	NA	QLDYLSRVQGFQVEYKDFPKNNKNEFVSLIN	VQGFQVEYK(0.995)DFPK(0.005)	9	3	-0.15439	0.731183	NA	FALSE	FALSE	NA	NA	NA	NA	1.301	1.66	0.731183	1	NA	NA	NA	NA	NA	NA	NA	NA	0	0	0	48278000	20754000	27524000	0
A0A087X1B2	430	A0A087X1B2;Q53GS9;B9A018;Q53GS9-2	430;508;508;405	U4/U6.U5 tri-snRNP-associated protein 2	USP39	1	0.000324625	65.207	57.934	NA	NA	0.000324625	65.207	NA	NA	NA	NA	KNTTYDLIANIVHDGKPSEGSYRIHVLHHGT	NTTYDLIANIVHDGK(1)PSEGSYR	15	3	-0.84102	0.472696	NA	FALSE	FALSE	NA	NA	NA	NA	1.0941	1.3877	0.472696	1	NA	NA	NA	NA	NA	NA	NA	NA	0	0	0	33670000	18005000	15664000	0
A0A087X1D7	119	A0A087X1D7;Q9H3C7-2;Q9H3C7-3;Q9H3C7	119;119;119;119	Gametogenetin-binding protein 2	GGNBP2	1	2.78007e-31	130.32	129.29	NA	NA	2.29061e-17	111.64	2.54272e-14	128.06	2.78007e-31	130.32	VESGNPALEPLTVGPKGVLSVTRSCMTDAKK	LFSQLVESGNPALEPLTVGPK(1)GVLSVTR	21	3	-0.65861	-0.0661189	0.959458	FALSE	FALSE	NA	NA	NA	NA	0.5153	0.67203	-0.573402	1	NA	NA	NA	NA	1.8246	1.3577	0.441165	1	0	0	0	11793000	9180900	2612500	0
A0A087X1E4	323	A0A087X1E4;P53365-3;P53365;P53365-2	323;252;290;205	Arfaptin-2	ARFIP2	0.98954	0.00134873	60.118	19.094	NA	NA	NA	NA	0.00134873	60.118	0.00372633	51.63	LRGDVAIKLKFLEENKIKVMHKQLLLFHNAV	FLEENK(0.99)IK(0.01)	6	3	0.47356	-0.00229626	0.997927	FALSE	FALSE	NA	NA	NA	NA	NA	NA	NA	NA	0.78167	1.1071	0.146786	1	1.2635	0.90039	-0.151378	1	0	0	0	0	0	0	40572000
A0A087X1E4	259	A0A087X1E4;P53365-3;P53365;P53365-2	259;188;226;141	Arfaptin-2	ARFIP2	1	7.76627e-06	87.669	79.355	7.76627e-06	87.669	NA	NA	NA	NA	NA	NA	NTLVTKTMEDTLMTVKQYEAARLEYDAYRTD	TMEDTLMTVK(1)QYEAAR	10	3	-1.686	-0.322974	NA	FALSE	FALSE	0.63253	0.79942	-0.322974	1	NA	NA	NA	NA	NA	NA	NA	NA	NA	NA	NA	NA	42759000	11107000	11610000	0	0	0	0
A0A087X1H5	57	A0A087X1H5;Q15057;C9J8L1;A0A0U1RQT1	57;57;13;57	Arf-GAP with coiled-coil, ANK repeat and PH domain-containing protein 2	ACAP2	1	3.70152e-09	92.19	92.19	NA	NA	3.70152e-09	92.19	NA	NA	NA	NA	CIAMIDTGKAFCVANKQFMNGIRDLAQYSSN	AFCVANK(1)QFMNGIR	7	3	-0.92975	0.0858325	NA	FALSE	FALSE	NA	NA	NA	NA	0.82173	1.0613	0.0858325	2	NA	NA	NA	NA	NA	NA	NA	NA	0	0	0	25419000	12934000	12485000	0
A0A087X1J2	102	A0A087X1J2;Q14CZ0	102;150	UPF0472 protein C16orf72	C16orf72	1	0.00477424	54.004	40.057	0.00477424	54.004	0.0129419	50.188	NA	NA	NA	NA	RRTIRREDLISFLCGKVPPPRNSRAPPRLTV	REDLISFLCGK(1)VPPPR	11	3	-1.5833	-1.01435	NA	FALSE	FALSE	NA	NA	NA	NA	0.39185	0.49505	-1.01435	1	NA	NA	NA	NA	NA	NA	NA	NA	1407800	0	0	3618700	2328100	1290500	0
A0A087X1K9	41	A0A087X1K9;B4DP64;O75608-2;O75608;E5RJ48;E5RI35;E5RGR0	41;105;89;105;41;83;89	Acyl-protein thioesterase 1	LYPLA1	1	0.000154233	60.949	37.48	NA	NA	NA	NA	0.000154233	60.949	NA	NA	KQAAENIKALIDQEVKNGIPSNRIILGGFSQ	ALIDQEVK(1)NGIPSNR	8	3	-0.23275	-0.419642	NA	FALSE	FALSE	NA	NA	NA	NA	NA	NA	NA	NA	0.52107	0.74761	-0.419642	1	NA	NA	NA	NA	0	0	0	0	0	0	31787000
S4R3P6	195	S4R3P6;S4R3N2;A0A087X1L0;S4R2X9;Q9NS73-3;Q9NS73-2;Q9NS73-5;Q9NS73	195;242;235;232;235;235;235;235	MAP3K12-binding inhibitory protein 1	MBIP	1	2.58505e-05	55.588	51.591	2.58505e-05	55.588	NA	NA	NA	NA	NA	NA	YGPQTRPEGIPGSGHKPNSMLRDCGNQAVEE	VVNTYGPQTRPEGIPGSGHK(1)PNSMLR	20	4	-0.46448	0.241596	NA	FALSE	FALSE	0.93886	1.1823	0.241596	1	NA	NA	NA	NA	NA	NA	NA	NA	NA	NA	NA	NA	5405900	961340	752790	0	0	0	0
A0A087X1N6	29	A0A087X1N6;J3QRU7;Q6QNY1-2;Q6QNY1	29;36;33;76	Biogenesis of lysosome-related organelles complex 1 subunit 2	BLOC1S2	0.999956	6.61487e-05	76.332	59.954	NA	NA	6.61487e-05	76.332	0.00125763	69.65	0.000130608	69.65	EDYKLLENMNKLTSLKYLEMKDIAINISRNL	LTSLK(1)YLEMK	5	3	-0.65476	0.215318	0.650572	FALSE	FALSE	NA	NA	NA	NA	1.0062	1.3278	0.409038	1	0.65698	0.95764	-0.0624447	1	1.7231	1.2306	0.299362	1	0	0	0	33182000	15732000	17451000	26879000
A0A087X1N6	45	A0A087X1N6;J3QRU7;Q6QNY1-2;Q6QNY1	45;52;49;92	Biogenesis of lysosome-related organelles complex 1 subunit 2	BLOC1S2	0.998999	0.00114424	66.546	21.854	NA	NA	NA	NA	NA	NA	0.00114424	66.546	YLEMKDIAINISRNLKDLNQKYAGLQPYLDQ	NLK(0.999)DLNQK(0.001)	3	3	-0.43191	-0.0945259	NA	FALSE	FALSE	NA	NA	NA	NA	NA	NA	NA	NA	NA	NA	NA	NA	1.3115	0.93658	-0.0945259	1	0	0	0	0	0	0	0
B5MDU3	416	B5MDU3;A0A087X1S6;J3KQS5;O95397;Q96JA3-3;Q96JA3-2;Q96JA3	416;416;442;300;416;416;416	Putative protein PLEKHA9;Pleckstrin homology domain-containing family A member 8	PLEKHA8;PLEKHA8P1	0.999999	0.000215645	78.488	78.488	0.000215645	78.488	NA	NA	NA	NA	NA	NA	ATEALLWLKRGLKFLKGFLTEVKNGEKDIQT	FLK(1)GFLTEVK	3	3	0.091587	-0.136506	NA	FALSE	FALSE	0.75572	0.90972	-0.136506	1	NA	NA	NA	NA	NA	NA	NA	NA	NA	NA	NA	NA	15955000	5347700	2745400	0	0	0	0
A0A087X1W8	52	A0A087X1W8;A0A0A0MTJ8;X5DQS5;Q9BY67-5;Q9BY67;Q9BY67-4;Q9BY67-3;F5H125;H0YG94;A0A087X0T8;Q9BY67-2	52;92;93;93;93;93;93;60;77;52;93	Cell adhesion molecule 1	CADM1	1	0.00509616	42.068	42.068	NA	NA	NA	NA	NA	NA	0.00509616	42.068	NPNRQTIYFRDFRPLKDSRFQLLNFSSSELK	DFRPLK(1)DSR	6	3	-1.491	0.389897	NA	FALSE	FALSE	NA	NA	NA	NA	NA	NA	NA	NA	NA	NA	NA	NA	1.8069	1.3103	0.389897	1	0	0	0	0	0	0	0
A0A087X1W8	382	A0A087X1W8;A0A0A0MTJ8;X5DQS5;Q9BY67-5;Q9BY67;Q9BY67-4;Q9BY67-3	382;383;413;384;412;423;441	Cell adhesion molecule 1	CADM1	1	6.55111e-101	203.58	199.09	NA	NA	6.55111e-101	203.58	1.02749e-33	127.02	4.94247e-46	147.35	RYFARHKGTYFTHEAKGADDAADADTAIINA	GTYFTHEAK(1)GADDAADADTAIINAEGGQNNSEEKK	9	4	0.07772	-0.15317	0.78166	FALSE	FALSE	NA	NA	NA	NA	0.81267	1.017	0.0243197	2	0.48192	0.68122	-0.553807	2	1.4484	1.0497	0.0699771	3	0	0	0	73760000	42629000	31131000	60200000
A0A0G2JQX1	622	A0A0G2JQX1;A0A0G2JPW5;A0A0G2JSA7;A0A087X1Z1;Q96RT8-2;Q96RT8	622;622;622;622;622;622	Gamma-tubulin complex component 5	TUBGCP5	0.999847	5.19159e-47	189.11	173.06	5.19159e-47	189.11	NA	NA	NA	NA	NA	NA	GEDSTPQVLTEQQATKENLMKMQSIAESHLE	HGEDSTPQVLTEQQATK(1)ENLMK	17	3	0.31888	0.0846086	NA	FALSE	FALSE	0.8904	1.0604	0.0846086	2	NA	NA	NA	NA	NA	NA	NA	NA	NA	NA	NA	NA	20825000	4415600	1994600	0	0	0	0
A0A0G2JQX1	410	A0A0G2JQX1;A0A0G2JPW5;A0A0G2JSA7;A0A087X1Z1;Q96RT8-2;Q96RT8	410;410;410;410;410;410	Gamma-tubulin complex component 5	TUBGCP5	0.919084	0.0053522	41.117	26.105	NA	NA	NA	NA	0.0053522	41.117	NA	NA	LAIVVDKLAPRLSQLKVLHKVFSTGVAEVPP	LSQLK(0.919)VLHK(0.081)	5	3	2.4342	0.634872	NA	FALSE	FALSE	NA	NA	NA	NA	NA	NA	NA	NA	1.053	1.5528	0.634872	1	NA	NA	NA	NA	0	0	0	0	0	0	16994000
A0A087X211	40	A0A087X211;Q8TCG1;F8WAX6	40;40;40	Protein CIP2A	KIAA1524	1	1.18496e-12	111.79	101.72	NA	NA	2.60922e-10	107.39	1.46365e-10	111.79	1.18496e-12	110.8	NATQLLRHLEVISGQKLTRLFTSNQILTSEC	HLEVISGQK(1)LTR	9	3	-1.7989	-0.18234	0.904254	FALSE	FALSE	NA	NA	NA	NA	0.45064	0.5705	-0.809701	2	0.38508	0.55542	-0.848349	2	3.0182	2.16	1.11103	3	0	0	0	529010000	354020000	175000000	559470000
A0A087X211	630	A0A087X211;Q8TCG1;Q8TCG1-2	630;629;470	Protein CIP2A	KIAA1524	0.999565	6.15774e-09	88.574	71.009	6.15774e-09	88.574	NA	NA	4.62188e-07	75.533	NA	NA	ICDVRISDIMDVYEMKLSTLASKESRLQDLL	ISDIMDVYEMK(1)LSTLASK	11	3	2.0594	-0.283179	0.62501	FALSE	FALSE	0.70393	0.87403	-0.194245	3	NA	NA	NA	NA	0.53338	0.77265	-0.372113	1	NA	NA	NA	NA	74036000	18357000	13870000	0	0	0	10818000
A0A087X211	695	A0A087X211;Q8TCG1;Q8TCG1-2	695;694;535	Protein CIP2A	KIAA1524	0.999998	6.84012e-07	87.496	78.824	6.84012e-07	87.496	NA	NA	NA	NA	NA	NA	LREVERKNEELSVLLKAQQVESERAQSDIEH	KNEELSVLLK(1)AQQVESER	10	4	0.6743	0.569005	NA	FALSE	FALSE	1.2136	1.4835	0.569005	2	NA	NA	NA	NA	NA	NA	NA	NA	NA	NA	NA	NA	80294000	21677000	23815000	0	0	0	0
A0A087X211	482	A0A087X211;Q8TCG1;Q8TCG1-2	482;481;322	Protein CIP2A	KIAA1524	0.999989	2.33972e-25	127.36	113.94	NA	NA	NA	NA	NA	NA	2.33972e-25	127.36	VADSELCKLAADVILKTLDLINKLKPLVPGM	LAADVILK(1)TLDLINK	8	3	1.363	0.237931	NA	FALSE	FALSE	NA	NA	NA	NA	NA	NA	NA	NA	NA	NA	NA	NA	1.5967	1.1793	0.237931	1	0	0	0	0	0	0	0
A0A087X211	648	A0A087X211;Q8TCG1;Q8TCG1-2	648;647;488	Protein CIP2A	KIAA1524	1	5.58984e-40	178.72	157.72	5.58984e-40	178.72	3.21861e-22	132.62	0.00230151	40.638	3.30084e-13	102.07	TLASKESRLQDLLETKALALAQADRLIAQHR	LQDLLETK(1)ALALAQADR	8	3	0.23437	-0.114532	0.842872	FALSE	FALSE	0.49429	0.64287	-0.637401	2	0.735	0.91284	-0.131566	1	0.63517	0.91161	-0.133511	1	1.9017	1.3607	0.444349	1	399580000	108400000	57518000	65216000	36918000	28298000	47328000
A0A087X211	612	A0A087X211;Q8TCG1;Q8TCG1-2	612;611;452	Protein CIP2A	KIAA1524	1	1.56114e-23	139.49	112.23	1.56114e-23	139.49	NA	NA	NA	NA	0.00226403	61.127	NIEELIEKLQSGMVVKDQICDVRISDIMDVY	LQSGMVVK(1)DQICDVR	8	3	-2.3309	-0.952424	0.264251	FALSE	FALSE	0.44417	0.56713	-0.818249	2	NA	NA	NA	NA	NA	NA	NA	NA	0.66289	0.47087	-1.0866	1	256060000	82266000	44429000	0	0	0	0
A0A087X211	8	A0A087X211;Q8TCG1;F8WAX6;F8WF26	8;8;8;8	Protein CIP2A	KIAA1524	1	4.41483e-53	180.31	173.36	NA	NA	4.41483e-53	180.31	NA	NA	3.02774e-13	102.39	________MDSTACLKSLLLTVSQYKAVKSE	MDSTACLK(1)SLLLTVSQYK	8	3	-1.0141	0.42753	0.489155	FALSE	FALSE	NA	NA	NA	NA	1.0393	1.2643	0.338339	2	NA	NA	NA	NA	1.954	1.4307	0.516721	2	0	0	0	26393000	15776000	10617000	0
A0A087X256	969	A0A087X256;Q2M389;F8W1W1	969;968;46	WASH complex subunit 7	KIAA1033	1	6.90432e-05	59.227	48.508	NA	NA	0.00290655	42.941	0.00169807	47.621	6.90432e-05	59.227	FEELVKEEGLAEETLKAARHLDSVLSDHTRN	EEGLAEETLK(1)AAR	10	3	-0.020642	0.0627919	0.895486	FALSE	FALSE	NA	NA	NA	NA	0.84894	1.0587	0.0822938	1	0.7852	1.1187	0.161823	1	1.3512	0.9621	-0.0557412	1	0	0	0	27789000	15086000	12702000	25462000
A0A087X256	29	A0A087X256;Q2M389;Q2M389-2;F8VYH7	29;29;29;29	WASH complex subunit 7	KIAA1033	0.993005	9.74283e-13	112.64	104.33	NA	NA	4.08461e-10	101.71	NA	NA	9.74283e-13	112.64	RVDDGSQKIHAEVQLKNYGKFLEEYTSQLRR	IHAEVQLK(0.993)NYGK(0.007)	8	3	-0.63197	0.097903	0.907774	FALSE	FALSE	NA	NA	NA	NA	0.67881	0.86724	-0.205497	1	NA	NA	NA	NA	1.8477	1.3207	0.401303	1	0	0	0	51230000	27576000	23654000	0
A0A087X256	33	A0A087X256;Q2M389;Q2M389-2;F8VYH7	33;33;33;33	WASH complex subunit 7	KIAA1033	1	1.81197e-09	97.223	85.165	NA	NA	1.81197e-09	97.223	NA	NA	0.00515093	53.168	GSQKIHAEVQLKNYGKFLEEYTSQLRRIEDA	NYGK(1)FLEEYTSQLR	4	3	-1.9906	0.191584	0.789845	FALSE	FALSE	NA	NA	NA	NA	0.76427	0.93565	-0.0959591	1	NA	NA	NA	NA	1.9028	1.3939	0.479127	1	0	0	0	7625000	4767000	2858000	0
A0A087X256	225	A0A087X256;Q2M389;Q2M389-2	225;225;225	WASH complex subunit 7	KIAA1033	0.999978	0.000466669	74.392	35.642	NA	NA	0.066506	47.57	0.0168243	47.712	0.000466669	74.392	HITLKDHWTMYKRLLKSVHHNPSKFGIQEEK	LLK(1)SVHHNPSK	3	3	-0.83078	-0.00392278	0.997927	FALSE	FALSE	NA	NA	NA	NA	NA	NA	NA	NA	0.4661	0.66777	-0.582577	1	2.0966	1.4894	0.574731	1	0	0	0	0	0	0	3691200
A0A087X256	233	A0A087X256;Q2M389;Q2M389-2	233;233;233	WASH complex subunit 7	KIAA1033	1	1.16611e-81	204.07	188.08	NA	NA	NA	NA	NA	NA	1.16611e-81	204.07	TMYKRLLKSVHHNPSKFGIQEEKLKPFEKFL	SVHHNPSK(1)FGIQEEK	8	3	0.22333	0.477159	NA	FALSE	FALSE	NA	NA	NA	NA	NA	NA	NA	NA	NA	NA	NA	NA	1.9266	1.392	0.477159	1	0	0	0	0	0	0	0
A0A087X256	81	A0A087X256;Q2M389;Q2M389-2;F8VYH7	81;81;81;81	WASH complex subunit 7	KIAA1033	0.949651	4.40339e-05	95.205	83.304	NA	NA	0.00130061	58.693	4.40339e-05	95.205	0.000127825	71.376	LKLLPYEQSSLLELIKTENKVLNKVITVYAA	LLPYEQSSLLELIK(0.95)TENK(0.05)	14	3	1.3167	-0.0277627	0.97817	FALSE	FALSE	NA	NA	NA	NA	0.76726	0.97862	-0.0311793	1	0.47992	0.67705	-0.562666	1	1.9025	1.4246	0.510557	1	0	0	0	6783600	3384900	3398700	5841800
A0A087X294	388	A0A087X294;O75914-2;O75914;O75914-4;O75914-3;E9PM17;B3KNX7;Q13153;Q13153-2;H0YCG5	388;389;404;410;425;293;391;391;391;113	Serine/threonine-protein kinase PAK 3;Serine/threonine-protein kinase PAK 1	PAK3;PAK1	0.999999	0.00508453	61.495	46.375	NA	NA	0.00508453	61.495	NA	NA	NA	NA	ALDFLHSNQVIHRDIKSDNILLGMDGSVKLT;ALEFLHSNQVIHRDIKSDNILLGMDGSVKLT	DIK(1)SDNILLGMDGSVK	3	3	-2.4763	NA	NA	FALSE	FALSE	NA	NA	NA	NA	NA	NA	NA	NA	NA	NA	NA	NA	NA	NA	NA	NA	0	0	0	0	0	0	0
A0A087X294	519	A0A087X294;O75914-2;O75914;O75914-4;O75914-3;Q13177	519;520;535;541;556;501	Serine/threonine-protein kinase PAK 3;Serine/threonine-protein kinase PAK 2;PAK-2p27;PAK-2p34	PAK3;PAK2	0.966902	0.000151648	59.198	55.046	NA	NA	0.000151648	59.198	0.000160818	58.511	NA	NA	DRRGSAKELLQHPFLKLAKPLSSLTPLIIAA;EKRGSAKELLQHPFLKLAKPLSSLTPLIMAA	ELLQHPFLK(0.967)LAK(0.033)	9	3	-0.10057	0.0991085	0.885167	FALSE	FALSE	NA	NA	NA	NA	0.73938	0.94621	-0.0797677	1	0.82609	1.2125	0.277985	1	NA	NA	NA	NA	0	0	0	45872000	25853000	20019000	33354000
E9PDU5	292	E9PDU5;A0A087X295;Q9NNW5	292;373;343	WD repeat-containing protein 6	WDR6	1	1.31908e-05	77.185	53.787	NA	NA	2.3305e-05	68.676	1.31908e-05	77.185	1.9882e-05	71.176	VGRGYRGLGVSALCFKSRSRPGTLKAVTLAG	GLGVSALCFK(1)SR	10	3	0.47337	-0.212813	0.597198	FALSE	FALSE	NA	NA	NA	NA	0.66771	0.90545	-0.143293	1	0.55952	0.84435	-0.244087	1	1.1673	0.84028	-0.251058	1	0	0	0	22822000	13146000	9676100	11955000
E9PDU5	475	E9PDU5;A0A087X295;Q9NNW5	475;556;526	WD repeat-containing protein 6	WDR6	0.98855	7.9526e-18	112.55	107.88	1.29344e-14	112.55	7.9526e-18	103.9	6.00005e-14	101.17	2.37984e-13	90.729	RRGSVLLFPSRPGLLKDPGVGGKARAGAGAP	GSVLLFPSRPGLLK(0.989)DPGVGGK(0.011)	14	3	-0.14823	-0.460025	0.350729	FALSE	FALSE	0.47051	0.53217	-0.910041	2	0.56852	0.72777	-0.458446	2	0.55737	0.82466	-0.278129	2	1.2362	0.87449	-0.193486	2	243900000	60757000	35590000	183590000	109870000	73717000	103550000
E9PDU5	804	E9PDU5;A0A087X295;Q9NNW5;Q6PKC6;E9PBK6	804;885;855;23;303	WD repeat-containing protein 6	WDR6	1	0.000651224	60.342	40.212	NA	NA	0.00495913	50.791	0.000651224	60.342	0.00233258	49.189	LDEYWDRQRNRHRMVKVDPETRYMSLAVCEL	MVK(1)VDPETR	3	3	3.0707	-0.16101	0.746955	FALSE	FALSE	NA	NA	NA	NA	0.81459	1.0355	0.0503276	1	0.49498	0.71712	-0.479714	1	1.3382	0.9635	-0.0536434	2	0	0	0	51597000	29852000	21745000	29714000
E9PMH5	212	A0A087X2B2;Q13490;Q13490-2;H0YDY3;E9PMH5	233;233;184;193;212	Baculoviral IAP repeat-containing protein 2	BIRC2	1	2.80599e-20	118.2	118.2	NA	NA	2.80599e-20	118.2	3.12289e-14	110.35	4.92335e-18	112.96	VACFACGGKLSNWEPKDDAMSEHRRHFPNCP	LSNWEPK(1)DDAMSEHRR	7	3	0.15008	-0.0289345	0.967864	FALSE	FALSE	NA	NA	NA	NA	0.67273	0.83625	-0.257994	3	0.63088	0.9063	-0.141939	3	1.7181	1.2424	0.31313	2	0	0	0	243040000	155640000	87398000	314030000
E9PMH5	284	A0A087X2B2;Q13490;Q13490-2;E9PMH5	305;305;256;284	Baculoviral IAP repeat-containing protein 2	BIRC2	1	0.000121632	61.265	55.371	0.000121632	61.265	NA	NA	NA	NA	NA	NA	LASAGFYYVGRNDDVKCFCCDGGLRCWESGD	NDDVK(1)CFCCDGGLR	5	3	-0.49712	0.540622	NA	FALSE	FALSE	1.1839	1.4546	0.540622	2	NA	NA	NA	NA	NA	NA	NA	NA	NA	NA	NA	NA	46438000	12595000	12900000	0	0	0	0
E9PMH5	105	A0A087X2B2;Q13490;Q13490-2;H0YDY3;E9PMH5;E9PNM6	126;126;77;86;105;105	Baculoviral IAP repeat-containing protein 2	BIRC2	1	1.52845e-05	66.36	62.326	NA	NA	1.52845e-05	66.36	NA	NA	NA	NA	SFIQNLVSASLGSTSKNTSPMRNSFAHSLSP	QLYPSCSFIQNLVSASLGSTSK(1)NTSPMR	22	3	-0.035248	-0.235892	NA	FALSE	FALSE	NA	NA	NA	NA	0.66759	0.84916	-0.235892	1	NA	NA	NA	NA	NA	NA	NA	NA	0	0	0	5186300	3548200	1638100	0
A0A087X2D8	1218	A0A087X2D8;O60271-4;O60271-2;O60271;O60271-9	1218;1213;1217;1227;1083	C-Jun-amino-terminal kinase-interacting protein 4	SPAG9	1	2.43918e-21	107.3	107.3	NA	NA	4.58204e-15	92.231	2.43918e-21	107.3	NA	NA	MAHAQLCFHGHRDAVKFFVAVPGQVISPQSS	DAVK(1)FFVAVPGQVISPQSSSSGTDLTGDK	4	3	0.98266	-0.0887631	0.88549	FALSE	FALSE	NA	NA	NA	NA	0.77732	0.94197	-0.086247	1	0.68287	0.93869	-0.0912793	1	NA	NA	NA	NA	0	0	0	43047000	22691000	20356000	41569000
A0A087X2D8	154	A0A087X2D8;O60271-4;O60271-2;O60271;O60271-5;O60271-3	154;154;154;154;154;154	C-Jun-amino-terminal kinase-interacting protein 4	SPAG9	0.902911	2.07232e-18	130.47	121.92	NA	NA	2.07232e-18	130.47	0.000347346	53.363	8.19443e-16	106.3	ADQISRLEEREAELKKEYNALHQRHTEMIHN	EAELK(0.097)K(0.903)EYNALHQR	6	3	-0.76521	-0.248429	0.680253	FALSE	FALSE	NA	NA	NA	NA	0.45974	0.60148	-0.733411	1	0.63994	0.93478	-0.0973012	1	1.4896	1.061	0.0854247	1	0	0	0	39235000	27504000	11731000	27585000
A0A087X2D8	233	A0A087X2D8;O60271-4;O60271-2;O60271;O60271-5;O60271-3;O60271-9;D6RHI8	233;233;233;233;233;233;90;90	C-Jun-amino-terminal kinase-interacting protein 4	SPAG9	1	3.34715e-07	73.294	73.294	NA	NA	3.34715e-07	73.294	0.00736276	48.968	8.70361e-06	65.022	PDAQKGGETPGSEQWKFQELSQPRSHTSLKD	GGETPGSEQWK(1)FQELSQPR	11	3	0.46571	-0.16117	0.771826	FALSE	FALSE	NA	NA	NA	NA	0.69403	0.86966	-0.201477	1	0.50165	0.70759	-0.499014	1	1.5735	1.1623	0.216982	1	0	0	0	17760000	11334000	6426200	18089000
A0A087X2D8	178	A0A087X2D8;O60271-4;O60271-2;O60271;O60271-5;O60271-3	178;178;178;178;178;178	C-Jun-amino-terminal kinase-interacting protein 4	SPAG9	1	3.85774e-94	227.4	218.93	NA	NA	3.85774e-94	227.4	9.22854e-67	196.61	5.43761e-44	171.39	HTEMIHNYMEHLERTKLHQLSGSDQLESTAH	TK(1)LHQLSGSDQLESTAHSR	2	4	-0.39693	0.0647974	0.90364	FALSE	FALSE	NA	NA	NA	NA	0.7464	0.93384	-0.0987527	2	0.70024	1.0032	0.00460925	2	1.7027	1.2214	0.288536	2	0	0	0	198390000	105500000	92889000	137130000
A0A087X2D8	644	A0A087X2D8;O60271-4;O60271-2;O60271;O60271-5;O60271-3;O60271-9	644;639;643;653;639;653;496	C-Jun-amino-terminal kinase-interacting protein 4	SPAG9	0.937082	0.000209817	54.199	48.581	NA	NA	0.000209817	54.199	NA	NA	NA	NA	KEDGRVQAFGWSLPQKYKQVTNGQGENKMKN	VQAFGWSLPQK(0.937)YK(0.063)	11	3	-0.28845	-0.185245	NA	FALSE	FALSE	NA	NA	NA	NA	0.69458	0.8795	-0.185245	1	NA	NA	NA	NA	NA	NA	NA	NA	0	0	0	8100000	5237800	2862200	0
D6RC60	47	D6RC60;D6RIC3;A0A0C4DGU5;A0A087X2G6;Q9Y3C1;Q9Y3C1-3;Q9Y3C1-2	47;47;47;47;47;47;47	Nucleolar protein 16	NOP16	1	0.00256486	79.659	58.882	NA	NA	0.00256486	79.659	NA	NA	NA	NA	PRIECSHIRHAWDHAKSVRQNLAEMGLAVDP	HAWDHAK(1)SVR	7	3	0.31286	NA	NA	FALSE	FALSE	NA	NA	NA	NA	NA	NA	NA	NA	NA	NA	NA	NA	NA	NA	NA	NA	0	0	0	0	0	0	0
A0A087X2I1	383	A0A087X2I1;P62333	383;369	26S protease regulatory subunit 10B	PSMC6	1	7.26392e-14	149.73	131.15	7.26392e-14	149.73	NA	NA	NA	NA	NA	NA	AIRADHDFVVQEDFMKAVRKVADSKKLESKL	ADHDFVVQEDFMK(1)AVR	13	3	3.8023	0.278342	NA	FALSE	FALSE	0.94921	1.2128	0.278342	2	NA	NA	NA	NA	NA	NA	NA	NA	NA	NA	NA	NA	162440000	22550000	24891000	0	0	0	0
A0A087X2I1	211	A0A087X2I1;P62333;H0YJC0;H0YJS8	211;197;197;157	26S protease regulatory subunit 10B	PSMC6	1	2.80198e-133	234.23	234.23	1.86383e-66	186.63	1.41927e-85	208.72	1.2003e-70	196.4	2.80198e-133	234.23	LLARAVASQLDCNFLKVVSSSIVDKYIGESA	AVASQLDCNFLK(1)VVSSSIVDK	12	3	-0.33938	0.275727	0.456485	FALSE	FALSE	1.0504	1.345	0.427606	1	0.99244	1.2319	0.300885	4	0.88413	1.2668	0.341189	5	1.4159	1.0233	0.0332292	4	170490000	49933000	55136000	1460600000	733510000	727070000	1323700000
A0A087X2I1	220	A0A087X2I1;P62333;H0YJC0;H0YJS8	220;206;206;166	26S protease regulatory subunit 10B	PSMC6	1	1.0591e-05	69.979	57.187	0.00750344	49.537	2.513e-05	67.645	0.00016954	56.121	1.0591e-05	69.979	LDCNFLKVVSSSIVDKYIGESARLIREMFNY	VVSSSIVDK(1)YIGESAR	9	3	-1.0058	0.02719	0.962846	FALSE	FALSE	0.60091	0.78576	-0.347839	1	0.92569	1.1581	0.21176	1	0.82893	1.1873	0.247685	1	1.3928	0.99803	-0.00284491	1	16384000	5476700	1447800	74597000	42563000	32034000	31032000
A0A087X2I1	48	A0A087X2I1;P62333;H0YJC0;H0YJE9;H0YJT1	48;34;34;34;34	26S protease regulatory subunit 10B	PSMC6	0.99998	7.73276e-05	69.864	53.244	NA	NA	0.00178693	48.585	NA	NA	7.73276e-05	69.864	HKEIDGRLKELREQLKELTKQYEKSENDLKA	ELREQLK(1)ELTK	7	3	0.44807	-0.0717885	0.920141	FALSE	FALSE	NA	NA	NA	NA	0.82801	1.0574	0.0805212	2	NA	NA	NA	NA	1.2069	0.85613	-0.224098	2	0	0	0	56088000	29656000	26432000	0
A0A087X2I1	194	A0A087X2I1;P62333;H0YJC0;H0YJS8	194;180;180;140	26S protease regulatory subunit 10B	PSMC6	1	4.11765e-21	140.22	133.56	9.56962e-14	140.22	4.11765e-21	122.08	6.6492e-07	78.078	0.000137783	55.851	IPPKGCLLYGPPGTGKTLLARAVASQLDCNF	GCLLYGPPGTGK(1)TLLAR	12	3	-1.7847	-0.0361375	0.933943	FALSE	FALSE	0.90961	1.1209	0.164658	2	0.67631	0.88107	-0.182671	2	0.61686	0.91955	-0.121	1	1.4093	0.99617	-0.00553613	2	46916000	6234000	5597000	27700000	16195000	11505000	6729700
A0A087X2I1	336	A0A087X2I1;P62333	336;322	26S protease regulatory subunit 10B	PSMC6	1	2.07674e-15	150.94	116.55	2.58944e-09	92.897	2.07674e-15	103.2	1.2075e-13	150.94	1.32809e-11	114.53	QARLDILKIHAGPITKHGEIDYEAIVKLSDG	IHAGPITK(1)HGEIDYEAIVK	8	3	-0.37579	-0.0428779	0.967542	FALSE	FALSE	1.5539	1.8523	0.889318	1	0.57931	0.73044	-0.453162	2	0.48773	0.70077	-0.512987	1	1.2828	0.93648	-0.0946799	2	64738000	16113000	14725000	154180000	93926000	60258000	48289000
A0A087X2I1	34	A0A087X2I1;P62333;H0YJC0;H0YJS8;H0YJE9;H0YJT1;H0YJD2;H0YJY8	34;20;20;20;20;20;17;20	26S protease regulatory subunit 10B	PSMC6	1	1.35502e-08	98.407	88.177	NA	NA	6.32026e-07	91.62	6.32026e-07	91.62	1.35502e-08	98.407	RDKALQDYRKKLLEHKEIDGRLKELREQLKE	LLEHK(1)EIDGR	5	3	-0.20997	0.069547	0.877084	FALSE	FALSE	NA	NA	NA	NA	0.89124	1.1277	0.173383	2	0.68474	0.9898	-0.0147911	3	1.4444	1.0353	0.0500489	2	0	0	0	328630000	168450000	160180000	328850000
A0A087X2I1	328	A0A087X2I1;P62333	328;314	26S protease regulatory subunit 10B	PSMC6	0.999999	8.18029e-09	94.09	94.09	8.18029e-09	94.09	8.26341e-09	87.083	2.25686e-06	76.358	7.46584e-08	85.837	IHIDLPNEQARLDILKIHAGPITKHGEIDYE	LDILK(1)IHAGPITK	5	4	-0.56741	-0.162779	0.62241	FALSE	FALSE	0.67151	0.7969	-0.327529	3	0.77109	0.96189	-0.0560562	1	0.66392	0.94382	-0.0834164	2	1.1892	0.88019	-0.184113	2	271200000	37271000	30976000	117190000	67703000	49490000	70731000
A0A087X2I1	62	A0A087X2I1;P62333;H0YJC0;H0YJE9;H0YJT1	62;48;48;48;48	26S protease regulatory subunit 10B	PSMC6	1	3.1241e-217	310.11	301.69	1.56593e-59	201.64	3.1241e-217	310.11	2.07906e-169	285.96	4.28269e-190	294.52	LKELTKQYEKSENDLKALQSVGQIVGEVLKQ	SENDLK(1)ALQSVGQIVGEVLK	6	3	-0.1281	-0.00357939	0.994708	FALSE	FALSE	0.72942	0.90544	-0.143309	2	0.82262	1.0477	0.0672257	5	0.77246	1.0655	0.0915306	4	1.3662	0.97958	-0.0297648	4	311050000	84361000	76593000	1053100000	544500000	508560000	999740000
E7EP87	329	E7EP87;A0A088AWN8;Q9UHQ1-3;Q9UHQ1;Q9UHQ1-2;J3KT43;Q9UHQ1-4	329;330;235;283;329;238;224	Nuclear prelamin A recognition factor	NARF	0.982822	3.67652e-13	132.14	122.62	3.67652e-13	132.14	NA	NA	NA	NA	NA	NA	LSVRDAAVDTLFGDLKEDKVTRHDGASSDGH	DAAVDTLFGDLK(0.983)EDK(0.017)VTR	12	4	0.82029	-1.01278	NA	FALSE	FALSE	0.39507	0.49559	-1.01278	3	NA	NA	NA	NA	NA	NA	NA	NA	NA	NA	NA	NA	86194000	20881000	7513800	0	0	0	0
E7EP87	332	E7EP87;A0A088AWN8;Q9UHQ1-3;Q9UHQ1;Q9UHQ1-2;J3KT43;Q9UHQ1-4	332;333;238;286;332;241;227	Nuclear prelamin A recognition factor	NARF	0.924454	4.26472e-11	94.281	88.986	4.26472e-11	94.281	NA	NA	NA	NA	NA	NA	RDAAVDTLFGDLKEDKVTRHDGASSDGHLAH	DAAVDTLFGDLK(0.076)EDK(0.924)VTR	15	3	0.3259	-0.784806	NA	FALSE	FALSE	0.4627	0.58043	-0.784806	1	NA	NA	NA	NA	NA	NA	NA	NA	NA	NA	NA	NA	39010000	9766300	5695100	0	0	0	0
E7EP87	354	E7EP87;A0A088AWN8;Q9UHQ1-3;Q9UHQ1;Q9UHQ1-2;Q9UHQ1-4	354;355;260;308;354;249	Nuclear prelamin A recognition factor	NARF	1	8.49483e-06	75.682	61.98	8.49483e-06	75.682	NA	NA	NA	NA	NA	NA	ASSDGHLAHIFRHAAKELFNEDVEEVTYRAL	HAAK(1)ELFNEDVEEVTYR	4	3	-0.21405	NA	NA	FALSE	FALSE	NA	NA	NA	NA	NA	NA	NA	NA	NA	NA	NA	NA	NA	NA	NA	NA	10740000	1905200	754170	0	0	0	0
E7EP87	206	E7EP87;A0A088AWN8;Q9UHQ1-3;Q9UHQ1;Q9UHQ1-2;J3KT43;Q9UHQ1-4;J3KS48;E9PH27;J3QRB0	206;206;158;206;206;161;147;161;206;147	Nuclear prelamin A recognition factor	NARF	1	4.57545e-13	136.26	118.37	4.57545e-13	136.26	NA	NA	NA	NA	NA	NA	LCTAKSPQQVMGSLVKDYFARQQVQEEMGSA	SPQQVMGSLVK(1)DYFAR	11	3	0.20441	-0.663854	NA	FALSE	FALSE	0.49388	0.63119	-0.663854	2	NA	NA	NA	NA	NA	NA	NA	NA	NA	NA	NA	NA	15484000	4352800	2868000	0	0	0	0
A0A088AWP7	15	A0A088AWP7;Q5VZR0;Q9H4G4	15;15;15	Golgi-associated plant pathogenesis-related protein 1	GLIPR2	1	6.39687e-18	118.51	101.26	NA	NA	0.00146855	48.899	6.39687e-18	118.51	1.11873e-11	100.11	_MGKSASKQFHNEVLKAHNEYRQKHGVPPLK	QFHNEVLK(1)AHNEYR	8	4	0.37378	-0.0374374	0.967886	FALSE	FALSE	NA	NA	NA	NA	1.0982	1.3978	0.483158	1	0.48322	0.6985	-0.517668	2	1.3036	0.9475	-0.0778022	1	0	0	0	79423000	38170000	41252000	121990000
A0A096LNH6	1490	A0A096LNH6;Q14185	1490;1469	Dedicator of cytokinesis protein 1	DOCK1	1	0.0017247	55.724	45.924	0.0017247	55.724	NA	NA	NA	NA	NA	NA	FANMWIERTIYTTAYKLPGILRWFEVKSVFM	TIYTTAYK(1)LPGILR	8	3	0.45124	-0.964939	NA	FALSE	FALSE	0.41907	0.5123	-0.964939	1	NA	NA	NA	NA	NA	NA	NA	NA	NA	NA	NA	NA	6657800	2950700	990020	0	0	0	0
A0A096LNM2	115	A0A096LNM2;Q969U6-2;Q969U6	115;299;299	F-box/WD repeat-containing protein 5	FBXW5	1	1.86142e-30	149.3	125.64	1.86142e-30	149.3	NA	NA	NA	NA	NA	NA	SDNEEVVAGPAPAHAKEGLRHFLDRVLEGRA	IFDLGSDNEEVVAGPAPAHAK(1)EGLR	21	3	2.1315	-0.841818	NA	FALSE	FALSE	0.44157	0.55794	-0.841818	1	NA	NA	NA	NA	NA	NA	NA	NA	NA	NA	NA	NA	42404000	15234000	8851900	0	0	0	0
A0A096LNM2	142	A0A096LNM2;Q969U6-2;Q969U6	142;326;326	F-box/WD repeat-containing protein 5	FBXW5	0.999981	3.66479e-06	74.444	68.484	3.66479e-06	74.444	NA	NA	NA	NA	NA	NA	EGRAQPQLSERMLETKVAELLAQGHTKPPER	MLETK(1)VAELLAQGHTKPPER	5	4	-0.82163	0.205768	NA	FALSE	FALSE	0.98158	1.1533	0.205768	1	NA	NA	NA	NA	NA	NA	NA	NA	NA	NA	NA	NA	24182000	5643300	7647500	0	0	0	0
A0A096LNT6	23	A0A096LNT6;H7BYE5;B7Z1T1;O00258-2;O00258	23;23;57;23;57	Tail-anchored protein insertion receptor WRB	WRB	1	1.26582e-102	222.51	222.51	5.13626e-56	176.65	8.85776e-44	152.07	1.26582e-102	222.51	4.21476e-63	180.31	DAEQESQMRAEIQDMKQELSTVNMMDEFARY	AEIQDMK(1)QELSTVNMMDEFAR	7	3	-0.2285	0.308477	0.426911	FALSE	FALSE	1.1218	1.3892	0.474254	2	0.83811	1.0381	0.0539454	3	0.85326	1.1827	0.242084	3	1.875	1.379	0.463622	2	189320000	55773000	50352000	203450000	109870000	93577000	136860000
A0A096LNT6	7	A0A096LNT6;H7BYE5;B7Z1T1;O00258-2;O00258;C9JLV3	7;7;41;7;41;7	Tail-anchored protein insertion receptor WRB	WRB	1	2.11205e-06	76.939	70.928	NA	NA	NA	NA	2.11205e-06	76.939	0.0060322	52.527	_________MSRVLQKDAEQESQMRAEIQDM	VLQK(1)DAEQESQMR	4	3	-1.4071	0.228044	0.72028	FALSE	FALSE	NA	NA	NA	NA	NA	NA	NA	NA	0.74347	1.0101	0.0144981	1	1.842	1.3581	0.44159	1	0	0	0	0	0	0	206850000
C9JFE4	121	C9JFE4;A0A096LP07;A0A096LPJ3;A8K070;Q13098-5;Q13098;Q13098-7;Q13098-6;J3KSA5;J3KRJ4;J3QS88;J3KTB0;J3QLT0	121;137;141;177;137;141;177;126;121;205;121;121;125	COP9 signalosome complex subunit 1	GPS1	0.983134	0.00713944	50.127	7.003	NA	NA	0.00713944	50.127	NA	NA	NA	NA	LDTAWVEATRKKALLKLEKLDTDLKNYKGNS	ALLK(0.983)LEK(0.017)	4	3	0.7522	-1.3452	NA	FALSE	FALSE	NA	NA	NA	NA	0.30525	0.3936	-1.3452	1	NA	NA	NA	NA	NA	NA	NA	NA	0	0	0	10820000	7730500	3089400	0
C9JFE4	230	C9JFE4;A0A096LP07;A0A096LPJ3;A8K070;Q13098-5;Q13098;Q13098-7;Q13098-6	230;245;249;285;246;250;286;235	COP9 signalosome complex subunit 1	GPS1	1	4.13567e-05	71.933	64.96	4.13567e-05	71.933	NA	NA	NA	NA	0.0791634	40.093	RGERDSQTQAILTKLKCAAGLAELAARKYKQ	LK(1)CAAGLAELAAR	2	3	-0.51493	-0.869359	NA	FALSE	FALSE	0.44899	0.54739	-0.869359	2	NA	NA	NA	NA	NA	NA	NA	NA	NA	NA	NA	NA	36637000	13727000	6444100	0	0	0	0
C9JFE4	317	C9JFE4;A0A096LP07;A0A096LPJ3;A8K070;Q13098-5;Q13098;Q13098-7;Q13098-6	317;332;336;372;333;337;373;322	COP9 signalosome complex subunit 1	GPS1	0.999956	2.11949e-05	75.788	70.871	NA	NA	2.11949e-05	75.788	0.00268265	69.03	0.000623865	64.104	LEPQVRDIIFKFYESKYASCLKMLDEMKDNL	FYESK(1)YASCLK	5	3	-0.35138	-0.0936788	0.831146	FALSE	FALSE	NA	NA	NA	NA	0.7068	0.91387	-0.129939	1	0.60382	0.86195	-0.214324	2	1.4517	1.0448	0.0632268	2	0	0	0	16800000	9964200	6836100	25983000
C9JFE4	163	C9JFE4;A0A096LP07;A0A096LPJ3;A8K070;Q13098-5;Q13098;Q13098-7;Q13098-6;J3KSA5;J3KRJ4	163;179;183;219;179;183;219;168;163;247	COP9 signalosome complex subunit 1	GPS1	1	2.68116e-36	156.88	151.98	2.68116e-36	156.88	1.68188e-13	98.002	1.96435e-08	71.905	9.00392e-29	125.11	LGDHYLDCGDLSNALKCYSRARDYCTSAKHV	GHDDLGDHYLDCGDLSNALK(1)CYSR	20	4	-0.027266	-0.0497423	0.925364	FALSE	FALSE	0.67724	0.85047	-0.233668	1	0.66289	0.82394	-0.279389	2	0.68672	0.97378	-0.0383322	2	1.7547	1.2767	0.35242	1	32676000	7716100	5132800	56052000	33677000	22374000	34250000
C9JFE4	447	C9JFE4;A0A096LP07;A0A096LPJ3;A8K070;Q13098-5;Q13098;Q13098-7	447;462;466;502;463;467;503	COP9 signalosome complex subunit 1	GPS1	1	2.40124e-27	126.86	111.06	NA	NA	2.51593e-19	108.57	2.40124e-27	126.86	1.46564e-16	111.65	AMMLRAAVLRNQIHVKSPPREGSQGELTPAN	NQIHVK(1)SPPREGSQGELTPANSQSR	6	3	-0.59357	-0.0877981	0.923356	FALSE	FALSE	NA	NA	NA	NA	0.67027	0.85589	-0.224503	1	0.46694	0.66462	-0.589398	1	2.051	1.4646	0.550507	3	0	0	0	78128000	46242000	31886000	59128000
C9JFE4	424	C9JFE4;A0A096LP07;A0A096LPJ3;A8K070;Q13098-5;Q13098;Q13098-7;Q13098-6	424;439;443;479;440;444;480;429	COP9 signalosome complex subunit 1	GPS1	1	0.000173647	78.488	66.036	0.000173647	78.488	NA	NA	NA	NA	NA	NA	VDQRSTTFEKSLLMGKEFQRRAKAMMLRAAV	SLLMGK(1)EFQR	6	3	1.1962	0.335712	NA	FALSE	FALSE	1.0317	1.262	0.335712	2	NA	NA	NA	NA	NA	NA	NA	NA	NA	NA	NA	NA	60685000	14744000	30420000	0	0	0	0
C9JFE4	402	C9JFE4;A0A096LP07;A0A096LPJ3;A8K070;Q13098-5;Q13098;Q13098-7;Q13098-6	402;417;421;457;418;422;458;407	COP9 signalosome complex subunit 1	GPS1	1	6.39651e-10	108.35	108.35	NA	NA	NA	NA	6.39651e-10	108.35	1.07383e-06	86.114	LILEGLISARVDSHSKILYARDVDQRSTTFE	VDSHSK(1)ILYAR	6	3	0.057634	-0.297376	0.672674	FALSE	FALSE	NA	NA	NA	NA	NA	NA	NA	NA	0.47251	0.66729	-0.583614	1	1.3438	0.99231	-0.0111372	1	0	0	0	0	0	0	104870000
A0A096LPE0	25	A0A096LPE0	25			1	1.93485e-09	105.4	61.762	NA	NA	1.93485e-09	105.4	NA	NA	NA	NA	DGRGHLLGRLAAIVAKQAGRWWSYAVKASTF	LAAIVAK(1)QAGR	7	2	-0.35039	-0.0340126	NA	FALSE	FALSE	NA	NA	NA	NA	0.76898	0.9767	-0.0340126	1	NA	NA	NA	NA	NA	NA	NA	NA	0	0	0	15835000	8629400	7205700	0
A0A0B4J2E5	850	A0A096LPI6;A0A0B4J2E5;Q15269	64;850;850	Periodic tryptophan protein 2 homolog	PWP2	1	1.67782e-12	89.484	89.484	NA	NA	0.000103915	56.121	7.17584e-07	78.078	1.67782e-12	89.484	KSRAGTLLPVIQFLQKSIQRHLDDLSKLCSW;KSRAGTLLPVIQFLQKSIQRHLDDLSKLILV	AGTLLPVIQFLQK(1)SIQR	13	3	1.3815	0.423216	0.53919	FALSE	FALSE	NA	NA	NA	NA	0.98215	1.2154	0.281431	1	0.73063	1.0161	0.0230424	2	2.6837	1.9523	0.965175	2	0	0	0	1836800	1004200	832550	2929800
A0A0A0MQR2	319	A0A0A0MQR2;Q9BY42	319;289	Protein RTF2 homolog	RTFDC1	1	0.0315677	53.237	31.245	NA	NA	NA	NA	0.0315677	53.237	NA	NA	ESEAYKSLFTTHSSAKRSKEESAHWVTHTSY	SLFTTHSSAK(1)R	10	3	-2.0849	0.919378	NA	FALSE	FALSE	NA	NA	NA	NA	NA	NA	NA	NA	1.273	1.8913	0.919378	1	NA	NA	NA	NA	0	0	0	0	0	0	10474000
H7C1S7	86	H7C1S7;C9JNL5;H7C3V9;H7C277;A0A0A0MQU4;Q96I15-2;Q96I15	86;154;70;84;248;240;240	Selenocysteine lyase	SCLY	1	1.3241e-06	83.395	61.344	1.3241e-06	83.395	NA	NA	NA	NA	NA	NA	LPPILVHTDAAQALGKQRVDVEDLGVDFLTI	VAAGLPPILVHTDAAQALGK(1)QR	20	3	0.37563	-0.303454	NA	FALSE	FALSE	0.66235	0.81031	-0.303454	2	NA	NA	NA	NA	NA	NA	NA	NA	NA	NA	NA	NA	54892000	15297000	12048000	0	0	0	0
D6RGD1	558	D6RGD1;A0A0A0MQX1;Q9HD67	558;547;547	Unconventional myosin-X	MYO10	1	0.0152163	40.097	31.813	0.0152163	40.097	NA	NA	NA	NA	NA	NA	HFYVKPRVAVNNFGVKHYAGEVQYDVRGILE	VAVNNFGVK(1)HYAGEVQYDVR	9	4	-0.37883	-0.799445	NA	FALSE	FALSE	0.43891	0.57457	-0.799445	1	NA	NA	NA	NA	NA	NA	NA	NA	NA	NA	NA	NA	15963000	3703200	2221200	0	0	0	0
C9JP00	12	C9JP00;A0A0A0MQX8;Q9NR56;Q9NR56-7;Q9NR56-6;Q9NR56-2;Q9NR56-5;Q9NR56-3;Q9NR56-4	12;12;12;12;12;12;12;12;12	Muscleblind-like protein 1	MBNL1	1	0.000345343	52.19	47.433	NA	NA	NA	NA	NA	NA	0.000345343	52.19	____MAVSVTPIRDTKWLTLEVCREFQRGTC	AVSVTPIRDTK(1)WLTLEVCR	11	3	-2.1093	0.612211	NA	FALSE	FALSE	NA	NA	NA	NA	NA	NA	NA	NA	NA	NA	NA	NA	2.0759	1.5286	0.612211	1	0	0	0	0	0	0	0
C9JP00	41	C9JP00;A0A0A0MQX8;Q9NR56;Q9NR56-7;Q9NR56-6;Q9NR56-2;Q9NR56-5;H7C4T5;Q9NR56-3;Q9NR56-4	41;41;41;41;41;41;41;40;41;41	Muscleblind-like protein 1	MBNL1	1	3.44288e-06	74.296	61.558	NA	NA	3.44288e-06	74.296	NA	NA	0.00220781	44.252	TCSRPDTECKFAHPSKSCQVENGRVIACFDS	FAHPSK(1)SCQVENGR	6	3	0.7818	-1.04982	0.239766	FALSE	FALSE	NA	NA	NA	NA	0.33099	0.4377	-1.19199	1	NA	NA	NA	NA	0.75207	0.53305	-0.907657	1	0	0	0	13940000	9055800	4884600	0
C9JP00	58	C9JP00;A0A0A0MQX8;Q9NR56;Q9NR56-7;Q9NR56-6;Q9NR56-2;Q9NR56-5;H7C4T5;Q9NR56-3;Q9NR56-4;O95205;Q5VZF2-3;Q5VZF2-2;Q5VZF2	58;58;58;58;58;58;58;57;58;58;58;58;58;58	Muscleblind-like protein 1;Muscleblind-like protein 2	MBNL1;MBLL;MBNL2	1	0.00166064	69.721	50.589	0.00166064	69.721	NA	NA	NA	NA	NA	NA	CQVENGRVIACFDSLKGRCSRENCKYLHPPP	VIACFDSLK(1)GR	9	3	-0.18218	-1.53776	NA	FALSE	FALSE	0.25957	0.34442	-1.53776	1	NA	NA	NA	NA	NA	NA	NA	NA	NA	NA	NA	NA	11075000	3544100	855000	0	0	0	0
A0A0A0MR02	31	A0A0A0MR02;P45880-2;P45880;P45880-1;Q5JSD2;Q5JSD1;A2A3S1	31;20;31;46;31;31;46	Voltage-dependent anion-selective channel protein 2	VDAC2	0.999984	3.81845e-06	70.089	70.089	9.4846e-05	69.03	8.47913e-06	69.03	3.81845e-06	70.089	0.000510732	54.023	PSYADLGKAARDIFNKGFGFGLVKLDVKTKS	DIFNK(1)GFGFGLVK	5	3	-0.78244	-0.212092	0.578476	FALSE	FALSE	0.68499	0.83036	-0.268191	4	0.77345	0.98609	-0.0202088	2	0.66749	0.94839	-0.0764476	1	0.98384	0.71523	-0.483521	1	70196000	16463000	7082400	20743000	12166000	8577400	12207000
A0A0A0MR02	235	A0A0A0MR02;P45880-2;P45880;P45880-1	235;224;235;250	Voltage-dependent anion-selective channel protein 2	VDAC2	1	2.37072e-10	114.55	85.921	2.37072e-10	114.55	NA	NA	NA	NA	NA	NA	AWTSGTNCTRFGIAAKYQLDPTASISAKVNN	FGIAAK(1)YQLDPTASISAK	6	3	0.18267	0.535854	NA	FALSE	FALSE	1.2023	1.4498	0.535854	2	NA	NA	NA	NA	NA	NA	NA	NA	NA	NA	NA	NA	33149000	6992800	6167500	0	0	0	0
A0A0A0MR02	120	A0A0A0MR02;P45880-2;P45880;P45880-1;Q5JSD2;Q5JSD1	120;109;120;135;120;120	Voltage-dependent anion-selective channel protein 2	VDAC2	0.958157	1.17344e-21	136.21	120.87	1.4272e-14	136.21	1.51389e-07	129.29	6.44168e-08	133.48	1.17344e-21	127.27	GLKLTFDTTFSPNTGKKSGKIKSSYKRECIN	LTFDTTFSPNTGK(0.958)K(0.042)	13	2	-3.0443	-0.517365	0.291831	FALSE	FALSE	0.6449	0.78882	-0.342232	1	0.43498	0.54371	-0.879091	1	0.45425	0.65785	-0.604169	1	1.1701	0.84442	-0.243967	3	59848000	24275000	14650000	78256000	47578000	30678000	57525000
H3BM50	86	H3BM50;H3BPU5;H3BPT1;H3BN58;A0A0A0MR05;Q9BVC4-4;Q9BVC4;H3BR25;H3BSZ4;Q9BVC4-5;Q9BVC4-3	86;86;86;86;86;105;86;92;92;85;20	Target of rapamycin complex subunit LST8	MLST8	1	5.80352e-24	120.37	117.87	5.80352e-24	120.37	NA	NA	NA	NA	NA	NA	NSNNPNPIISYDGVNKNIASVGFHEDGRWMY	MYDLNSNNPNPIISYDGVNK(1)NIASVGFHEDGR	20	4	-1.8406	-0.129702	NA	FALSE	FALSE	0.72535	0.91402	-0.129702	1	NA	NA	NA	NA	NA	NA	NA	NA	NA	NA	NA	NA	38307000	7177600	6448100	0	0	0	0
A0A0A0MR09	208	A0A0A0MR09;P43378	208;218	Tyrosine-protein phosphatase non-receptor type 9	PTPN9	1	2.92249e-20	121.99	109.78	NA	NA	2.92249e-20	121.99	2.07797e-09	94.487	5.47452e-12	95.57	SLLLKDKVRERIQILKTSEVTQHLPRECLPE	IQILK(1)TSEVTQHLPR	5	3	0.10535	-0.229336	0.706433	FALSE	FALSE	NA	NA	NA	NA	0.58574	0.74773	-0.419411	2	0.47917	0.68833	-0.538828	1	1.6599	1.206	0.27023	1	0	0	0	60934000	37014000	23920000	18082000
A0A0A0MR22	311	A0A0A0MR22;O75110-2;O75110	311;326;447	Probable phospholipid-transporting ATPase IIA	ATP9A	1	0.0274211	43.635	28.797	NA	NA	0.0631105	43.635	0.0274211	41.724	NA	NA	QSQDPPAQKGPTLTTKVRRTMSSRVHEAVKA	GPTLTTK(1)VR	7	3	0.13023	-1.02944	NA	FALSE	FALSE	NA	NA	NA	NA	NA	NA	NA	NA	0.33	0.4899	-1.02944	1	NA	NA	NA	NA	0	0	0	0	0	0	20156000
A0A0A0MR22	33	A0A0A0MR22;O75110-2;O75110	33;48;48	Probable phospholipid-transporting ATPase IIA	ATP9A	1	0.00058133	60.255	47.247	NA	NA	0.00141303	51.286	0.00413487	43.68	0.00058133	60.255	GGEARPRTVWLGHPEKRDQRYPRNVINNQKY	TVWLGHPEK(1)R	9	3	-0.9734	-0.320563	0.613868	FALSE	FALSE	NA	NA	NA	NA	0.54808	0.6829	-0.550254	1	0.4576	0.65301	-0.614823	1	1.5861	1.1514	0.203389	1	0	0	0	123250000	82465000	40781000	95199000
H7C265	213	H7C265;S4R381;H7BXU9;E7EVR7;D2CGD1;F8W9L4;A0A0A0MR25;P21802-22;P21802-4;P22607-3;P21802-20;P21802-15;P21802-21;P21802-23;P21802-8;P21802-2;P21802-13;P21802-17;P21802-12;P21802-6;P22607-4;P22607;P22607-2;P21802-7;P21802-9;P21802-5;P21802-10;P21802-18;P21802;P21802-3;P21802-16;P21802-11	213;393;530;507;532;613;621;533;531;500;504;505;532;509;619;621;622;622;622;619;612;612;614;622;622;619;622;620;621;622;622;622	Fibroblast growth factor receptor;Fibroblast growth factor receptor 2;Fibroblast growth factor receptor 3	FGFR2;FGFR3	1	0.000443645	94.122	88.91	0.000443645	94.122	NA	NA	NA	NA	NA	NA	CTYQLARGMEYLASQKCIHRDLAARNVLVTE	GMEYLASQK(1)CIHR	9	3	0.95507	0.335483	NA	FALSE	FALSE	1.0337	1.2618	0.335483	2	NA	NA	NA	NA	NA	NA	NA	NA	NA	NA	NA	NA	7553200	1230500	1176300	0	0	0	0
C9JSI8	115	C9JSI8;A0A0A0MR27;J3QT39;Q49A88-4;Q49A88-2;Q49A88-3;Q49A88-6;Q49A88	115;300;341;189;189;229;348;389	Coiled-coil domain-containing protein 14	CCDC14	1	6.38354e-41	192.25	174.89	6.38354e-41	192.25	NA	NA	NA	NA	NA	NA	SPTQSQPAFLATNEEKCAREQIREATSERKD	SPTQSQPAFLATNEEK(1)CAR	16	3	0.86913	0.62742	NA	FALSE	FALSE	1.2178	1.5448	0.62742	2	NA	NA	NA	NA	NA	NA	NA	NA	NA	NA	NA	NA	97750000	22180000	28442000	0	0	0	0
F5H3Q7	14	F5H3Q7;B3KTT3;A0A0A0MR35;A0A0A0MSE7;Q86UA6-6;Q86UA6-5;Q86UA6-7;Q86UA6-3;Q86UA6-4;Q86UA6-9;Q86UA6-2;Q86UA6;Q86UA6-8	14;14;14;14;14;14;14;14;14;14;14;14;14	RPA-interacting protein	RPAIN	0.999998	7.02766e-05	65.295	48.522	NA	NA	7.02766e-05	65.295	NA	NA	0.00011896	60.157	__MAESLRSPRRSLYKLVGSPPWKEAFRQRC	SLYK(1)LVGSPPWK	4	3	-0.85791	0.125661	0.829893	FALSE	FALSE	NA	NA	NA	NA	0.78544	1.0319	0.0453032	1	NA	NA	NA	NA	1.59	1.1535	0.206018	1	0	0	0	5885600	3267400	2618100	0
K7EPA2	626	K7EPA2;H0Y966;A0A0A0MR42;K7ENP4;Q8TEP8;Q8TEP8-3	626;1678;1603;1617;1482;2078	Centrosomal protein of 192 kDa	CEP192	0.999979	0.000355721	64.589	46.694	0.000355721	64.589	NA	NA	NA	NA	NA	NA	FRDCISSREFLQPSSKASLESTSDLGASGKH	EFLQPSSK(1)ASLESTSDLGASGK	8	3	-1.2174	-0.671968	NA	FALSE	FALSE	0.50855	0.62765	-0.671968	1	NA	NA	NA	NA	NA	NA	NA	NA	NA	NA	NA	NA	19969000	4207800	2324900	0	0	0	0
M0QXW4	47	M0QXW4;A0A0A0MR47;Q96GC6-3;Q96GC6-2;Q96GC6	47;110;47;120;152	Neurotrophin receptor-interacting factor homolog	ZNF274	1	2.17153e-19	92.93	90.021	NA	NA	2.17153e-19	92.93	NA	NA	NA	NA	SLSADAPSEQVQQQGKHPGDPEAARQRFRQF	NAQIQALYAEDGSLSADAPSEQVQQQGK(1)HPGDPEAAR	28	4	0.15932	-0.326371	NA	FALSE	FALSE	NA	NA	NA	NA	0.62696	0.79754	-0.326371	1	NA	NA	NA	NA	NA	NA	NA	NA	0	0	0	19236000	9690300	9546100	0
A0A0A0MR51	455	A0A0A0MR51;O60427;O60427-2;F5H3P6;F5H3U5	455;398;314;100;146	Fatty acid desaturase 1	FADS1	1	8.71865e-06	71.08	61.167	NA	NA	0.000149726	59.673	NA	NA	8.71865e-06	71.08	IEHHLFPTMPRHNYHKVAPLVQSLCAKHGIE	HNYHK(1)VAPLVQSLCAK	5	4	-0.082807	-0.148131	0.802881	FALSE	FALSE	NA	NA	NA	NA	0.65173	0.83319	-0.263283	1	NA	NA	NA	NA	1.3768	0.9774	-0.032979	1	0	0	0	86451000	45762000	40689000	0
A0A0A0MR51	466	A0A0A0MR51;O60427;O60427-2;F5H3P6;F5H3U5	466;409;325;111;157	Fatty acid desaturase 1	FADS1	0.99884	1.15174e-08	76.573	68.103	NA	NA	NA	NA	NA	NA	1.15174e-08	76.573	HNYHKVAPLVQSLCAKHGIEYQSKPLLSAFA	VAPLVQSLCAK(0.999)HGIEYQSK(0.001)	11	3	0.074431	-1.26019	NA	FALSE	FALSE	NA	NA	NA	NA	NA	NA	NA	NA	NA	NA	NA	NA	0.57189	0.41749	-1.26019	1	0	0	0	0	0	0	0
A0A0A0MR51	308	A0A0A0MR51;O60427;O60427-2;F5H8G5	308;251;167;37	Fatty acid desaturase 1	FADS1	0.908025	0.000175019	66.758	27.453	NA	NA	0.000175019	66.758	0.000441604	56.548	0.000307522	60.298	PFFFALGKILSVELGKQKKKYMPYNHQHKYF	ILSVELGK(0.908)QK(0.092)	8	3	-0.60875	-0.119017	0.843719	FALSE	FALSE	NA	NA	NA	NA	0.55891	0.70442	-0.505492	1	0.6252	0.91224	-0.132515	2	1.7082	1.215	0.280956	2	0	0	0	29460000	17904000	11557000	108160000
A0A0A0MR51	140	A0A0A0MR51;O60427;H7C2V0	140;83;88	Fatty acid desaturase 1	FADS1	1	4.20637e-12	112.37	97.131	NA	NA	4.26267e-08	87.808	4.20637e-12	112.37	3.74724e-06	78.451	TDPFVAFHINKGLVKKYMNSLLIGELSPEQP	K(1)YMNSLLIGELSPEQPSFEPTK(0.5)NK(0.5)	1	3	-1.0079	0.000692215	0.999208	FALSE	FALSE	NA	NA	NA	NA	0.52859	0.66969	-0.578435	2	0.55301	0.78966	-0.340696	2	2.5557	1.8937	0.921208	1	0	0	0	38816000	25037000	13779000	18139000
A0A0A0MR51	135	A0A0A0MR51;O60427;H7C2V0	135;78;83	Fatty acid desaturase 1	FADS1	0.999479	1.19937e-148	255.42	251.8	NA	NA	1.19937e-148	255.42	8.67035e-91	199.75	5.6495e-81	200.98	AGQDATDPFVAFHINKGLVKKYMNSLLIGEL	VISHYAGQDATDPFVAFHINK(0.999)GLVK(0.001)	21	3	0.9247	-0.16456	0.797514	FALSE	FALSE	NA	NA	NA	NA	0.61212	0.75367	-0.407995	3	0.51688	0.73741	-0.439461	2	1.7776	1.2779	0.353775	2	0	0	0	456380000	277610000	178770000	135020000
Q5T1Z4	1087	A0A0C4DG68;A0A0A0MR59;Q8TB72-2;Q8TB72-4;Q8TB72-3;Q8TB72;H0YDC5;Q5T1Z4;Q5T1Z8;Q14671-2;Q14671-3;H0YEH2;Q14671-4;Q14671;E9PR38;H0YDK8;H0YC97	774;827;885;906;962;964;185;1087;1122;1060;1086;1023;1025;1084;842;798;195	Pumilio homolog 2;Pumilio homolog 1	PUM2;PUM1	1	4.65622e-20	118.2	104.63	5.14516e-05	67.646	4.65622e-20	118.2	NA	NA	NA	NA	VLALSQHKFASNVVEKCVTHASRAERALLID;VLVLSQHKFASNVVEKCVTHASRTERAVLID	FASNVVEK(1)CVTHASR	8	4	1.0169	-0.695917	0.339384	FALSE	FALSE	0.46477	0.56781	-0.81652	1	0.53182	0.67114	-0.575314	1	NA	NA	NA	NA	NA	NA	NA	NA	26046000	7872500	4097000	26301000	17713000	8588100	0
A0A0C4DG68	604	A0A0C4DG68;A0A0A0MR59;Q8TB72-2;Q8TB72-4;Q8TB72-3;Q8TB72	604;657;713;736;792;792	Pumilio homolog 2	PUM2	1	0.000345407	65.949	57.152	0.000345407	65.949	NA	NA	NA	NA	NA	NA	NYVIQKFFEFGSLDQKLALATRIRGHVLPLA	FFEFGSLDQK(1)LALATR	10	3	0.73402	2.21182	NA	FALSE	FALSE	3.4714	4.6326	2.21182	1	NA	NA	NA	NA	NA	NA	NA	NA	NA	NA	NA	NA	6908800	905350	2315100	0	0	0	0
A0A0A0MR87	908	A0A0A0MR87;E9PSF2;Q15468;Q15468-2;Q5T0C7	908;937;954;955;890	SCL-interrupting locus protein	STIL	0.998919	0.000214162	63.272	55.589	0.000214162	63.272	NA	NA	NA	NA	NA	NA	QDLLGQVNHLLNSSSKETEQPSTKAVIISHE	IYQDLLGQVNHLLNSSSK(0.999)ETEQPSTK(0.001)	18	3	2.0982	NA	NA	FALSE	FALSE	NA	NA	NA	NA	NA	NA	NA	NA	NA	NA	NA	NA	NA	NA	NA	NA	4056400	822210	17559	0	0	0	0
A0A0A0MR87	708	A0A0A0MR87;E9PSF2;Q15468;Q15468-2;Q5T0C7;H0Y702	708;755;755;755;708;95	SCL-interrupting locus protein	STIL	1	1.29082e-66	207.64	181.28	1.29082e-66	207.64	NA	NA	NA	NA	NA	NA	IQRLLEAQSLMPCSPKTTAVEDTVQAGRQME	LLEAQSLMPCSPK(1)TTAVEDTVQAGR	13	3	0.2028	0.358959	NA	FALSE	FALSE	1.0169	1.2825	0.358959	1	NA	NA	NA	NA	NA	NA	NA	NA	NA	NA	NA	NA	17887000	2972500	1709400	0	0	0	0
A0A0A0MR87	954	A0A0A0MR87;E9PSF2;Q15468;Q15468-2	954;983;1000;1001	SCL-interrupting locus protein	STIL	0.999957	3.3542e-05	73.252	62.638	3.3542e-05	73.252	NA	NA	NA	NA	NA	NA	HSRLVDKDCVLNATLKQLRSLGVKIDSPTKV	LVDKDCVLNATLK(1)QLR	13	4	1.2117	2.32648	NA	FALSE	FALSE	4.1033	5.0158	2.32648	1	NA	NA	NA	NA	NA	NA	NA	NA	NA	NA	NA	NA	23831000	3734800	12699000	0	0	0	0
A0A0A0MRA5	170	A0A0A0MRA5;B7Z4B8;Q9BUJ2-4;Q9BUJ2-2;Q9BUJ2;M0R3F1;M0QYZ0;M0QYM5;M0QYI8	170;181;170;270;270;119;170;63;130	Heterogeneous nuclear ribonucleoprotein U-like protein 1	HNRNPUL1	1	1.51351e-09	119.38	109.62	NA	NA	1.51351e-09	119.38	1.1893e-05	64.862	NA	NA	GRVCFEMKINEEISVKHLPSTEPDPHVVRIG	INEEISVK(1)HLPSTEPDPHVVR	8	4	-0.27993	-0.461876	0.582238	FALSE	FALSE	NA	NA	NA	NA	0.43818	0.55735	-0.843345	1	0.65735	0.94579	-0.0804082	1	NA	NA	NA	NA	0	0	0	27099000	17907000	9192000	27600000
A0A0A0MRA5	361	A0A0A0MRA5;B7Z4B8;Q9BUJ2-4;Q9BUJ2-2;Q9BUJ2;M0R3F1;M0QYZ0;Q9BUJ2-3	361;372;361;461;461;310;361;347	Heterogeneous nuclear ribonucleoprotein U-like protein 1	HNRNPUL1	1	2.25148e-05	81.148	69.89	2.25148e-05	81.148	NA	NA	NA	NA	NA	NA	PSKKYNILGTNAIMDKMRVMGLRRQRNYAGR	YNILGTNAIMDK(1)MR	12	3	-1.0484	0.178747	NA	FALSE	FALSE	0.92096	1.1319	0.178747	2	NA	NA	NA	NA	NA	NA	NA	NA	NA	NA	NA	NA	13071000	2189900	1849200	0	0	0	0
A0A0A0MRA5	17	A0A0A0MRA5;B7Z4B8;Q9BUJ2-4;Q9BUJ2-2;Q9BUJ2;M0QYZ0;Q9BUJ2-3;M0R203;M0QZV6;M0R0K8	17;28;17;117;117;17;74;17;17;17	Heterogeneous nuclear ribonucleoprotein U-like protein 1	HNRNPUL1	1	6.06114e-48	201.61	189.59	1.3232e-31	170.38	1.83039e-27	177	6.06114e-48	201.61	2.73434e-17	123.19	DNITRQNQFYDTQVIKQENESGYERRPLEME	QNQFYDTQVIK(1)QENESGYER	11	3	-0.071017	0.0888161	0.920141	FALSE	FALSE	NA	NA	NA	NA	0.89298	1.1081	0.148088	1	1.0812	1.5317	0.615134	1	0.97219	0.70869	-0.496773	1	10526000	0	0	29207000	16882000	12324000	26660000
A0A0A0MRA5	340	A0A0A0MRA5;B7Z4B8;Q9BUJ2-4;Q9BUJ2-2;Q9BUJ2;M0R3F1;M0QYZ0;Q9BUJ2-3	340;351;340;440;440;289;340;326	Heterogeneous nuclear ribonucleoprotein U-like protein 1	HNRNPUL1	0.999989	6.89886e-09	100.56	88.357	NA	NA	0.000141992	100.56	6.89886e-09	85.493	NA	NA	MMVGLPAAGKTTWAIKHAASNPSKKYNILGT	TTWAIK(1)HAASNPSK	6	3	-0.4969	0.302905	0.626111	FALSE	FALSE	NA	NA	NA	NA	0.86362	1.0928	0.128029	1	0.95517	1.3926	0.477781	1	NA	NA	NA	NA	0	0	0	257450000	144670000	112780000	140410000
A0A0A0MRE6	262	A0A0A0MRE6;O94967-2;O94967;O94967-3;O94967-4	262;262;290;290;297	WD repeat-containing protein 47	WDR47	1	4.11654e-19	116.45	113.55	4.11654e-19	116.45	NA	NA	NA	NA	NA	NA	PTKAAYADLLTPLISKLSPYPSSPMRRPQSA	AAYADLLTPLISK(1)LSPYPSSPMR	13	3	2.8749	-0.912537	NA	FALSE	FALSE	0.4167	0.53125	-0.912537	1	NA	NA	NA	NA	NA	NA	NA	NA	NA	NA	NA	NA	57261000	19662000	7164000	0	0	0	0
A0A0A0MRE6	25	A0A0A0MRE6;O94967-2;O94967;O94967-3;O94967-4;E9PR96;E9PKZ6	25;25;25;25;25;25;25	WD repeat-containing protein 47	WDR47	0.919094	2.50698e-10	123.75	94.005	NA	NA	5.06898e-08	115.78	2.50698e-10	123.75	7.80135e-07	101.38	KEVEIIKLILDFLNSKKLHISMLALEKESGV	LILDFLNSK(0.919)K(0.081)	9	3	-0.59077	-0.0362453	0.966696	FALSE	FALSE	NA	NA	NA	NA	0.72488	0.94033	-0.0887609	2	0.50957	0.73502	-0.444145	2	1.8752	1.3418	0.42417	1	0	0	0	22838000	13684000	9154100	16639000
A0A0A0MRE6	249	A0A0A0MRE6;O94967-2;O94967;O94967-3;O94967-4	249;249;277;277;284	WD repeat-containing protein 47	WDR47	0.924831	1.01836e-05	77.66	75.702	1.01836e-05	77.66	NA	NA	NA	NA	NA	NA	QKMLNIHVDKLLKPTKAAYADLLTPLISKLS	LLK(0.075)PTK(0.925)AAYADLLTPLISK	6	3	-0.044137	0.0297002	NA	FALSE	FALSE	0.80543	1.0208	0.0297002	1	NA	NA	NA	NA	NA	NA	NA	NA	NA	NA	NA	NA	14766000	4065200	2329200	0	0	0	0
A0A0A0MRE6	125	A0A0A0MRE6;O94967-2;O94967;O94967-3;O94967-4;E9PR96;E9PNF6	125;125;153;153;160;153;80	WD repeat-containing protein 47	WDR47	1	3.6302e-06	69.422	58.561	NA	NA	3.6302e-06	69.422	NA	NA	NA	NA	CLLLTLPRLTNHAEFKDWNPSTARVHCFEEA	LTNHAEFK(1)DWNPSTAR	8	3	-0.80776	0.420833	NA	FALSE	FALSE	NA	NA	NA	NA	1.0537	1.3387	0.420833	1	NA	NA	NA	NA	NA	NA	NA	NA	0	0	0	15903000	7434500	8468700	0
A0A0A0MRG2	126	A0A0A0MRG2;E9PG40;P05067-10;P05067-3;P05067-4;P05067-5;P05067-6;P05067-7;P05067-11;P05067-8;P05067-9;P05067;H7C0V9;P05067-2	126;105;105;161;161;161;161;161;156;161;161;161;83;161	Amyloid beta A4 protein;N-APP;Soluble APP-alpha;Soluble APP-beta;C99;Beta-amyloid protein 42;Beta-amyloid protein 40;C83;P3(42);P3(40);C80;Gamma-secretase C-terminal fragment 59;Gamma-secretase C-terminal fragment 57;Gamma-secretase C-terminal fragment 50;C31	APP	0.999999	3.97338e-05	71.002	69.325	NA	NA	3.97338e-05	71.002	0.00220929	51.301	0.000217961	59.359	THLHWHTVAKETCSEKSTNLHDYGMLLPCGI	ETCSEK(1)STNLHDYGMLLPCGIDK	6	3	-0.080539	-0.106131	0.907712	FALSE	FALSE	NA	NA	NA	NA	0.53305	0.66902	-0.579879	1	0.58449	0.7976	-0.326263	1	2.0331	1.5029	0.587749	1	0	0	0	14741000	10903000	3838100	12826000
A0A0A0MRG2	143	A0A0A0MRG2;E9PG40;P05067-10;P05067-3;P05067-4;P05067-5;P05067-6;P05067-7;P05067-11;P05067-8;P05067-9;P05067;H7C0V9;P05067-2	143;122;122;178;178;178;178;178;173;178;178;178;100;178	Amyloid beta A4 protein;N-APP;Soluble APP-alpha;Soluble APP-beta;C99;Beta-amyloid protein 42;Beta-amyloid protein 40;C83;P3(42);P3(40);C80;Gamma-secretase C-terminal fragment 59;Gamma-secretase C-terminal fragment 57;Gamma-secretase C-terminal fragment 50;C31	APP	1	0.00145263	50.884	47.645	NA	NA	0.00145263	50.884	0.00149327	45.237	0.00225323	40.622	TNLHDYGMLLPCGIDKFRGVEFVCCPLAEES	STNLHDYGMLLPCGIDK(1)FR	17	3	0.40082	0.188059	0.702903	FALSE	FALSE	NA	NA	NA	NA	0.85742	1.084	0.116365	1	0.97255	1.4123	0.498047	1	1.3176	0.96578	-0.0502335	1	0	0	0	15603000	8197900	7405600	15562000
A0A0A0MRG2	641	A0A0A0MRG2;E9PG40;P05067-10;P05067-3;P05067-4;P05067-5;P05067-6;P05067-7;P05067-11;P05067-8;P05067-9;P05067	641;695;620;658;676;677;695;714;727;732;733;751	Amyloid beta A4 protein;N-APP;Soluble APP-alpha;Soluble APP-beta;C99;Beta-amyloid protein 42;Beta-amyloid protein 40;C83;P3(42);P3(40);C80;Gamma-secretase C-terminal fragment 59;Gamma-secretase C-terminal fragment 57;Gamma-secretase C-terminal fragment 50;C31	APP	1	3.33986e-121	261.59	261.59	NA	NA	2.51035e-84	225.13	3.33986e-121	261.59	3.83595e-115	234.82	VEVDAAVTPEERHLSKMQQNGYENPTYKFFE	HLSK(1)MQQNGYENPTYK	4	3	-0.20451	-0.432037	0.348892	FALSE	FALSE	NA	NA	NA	NA	0.58692	0.74404	-0.426548	6	0.504	0.70559	-0.503098	5	1.096	0.77568	-0.366466	5	0	0	0	495240000	338080000	157150000	359260000
A0A0A0MRG2	653	A0A0A0MRG2;E9PG40;P05067-10;P05067-3;P05067-4;P05067-5;P05067-6;P05067-7;P05067-11;P05067-8;P05067-9;P05067	653;707;632;670;688;689;707;726;739;744;745;763	Amyloid beta A4 protein;N-APP;Soluble APP-alpha;Soluble APP-beta;C99;Beta-amyloid protein 42;Beta-amyloid protein 40;C83;P3(42);P3(40);C80;Gamma-secretase C-terminal fragment 59;Gamma-secretase C-terminal fragment 57;Gamma-secretase C-terminal fragment 50;C31	APP	1	1.04043e-09	100.97	98.048	1.04043e-09	100.97	NA	NA	NA	NA	NA	NA	HLSKMQQNGYENPTYKFFEQMQN________	MQQNGYENPTYK(1)FFEQMQN	12	3	0.98633	-0.400873	NA	FALSE	FALSE	0.63582	0.7574	-0.400873	1	NA	NA	NA	NA	NA	NA	NA	NA	NA	NA	NA	NA	8599100	1426500	878320	0	0	0	0
A0A0A0MRG2	71	A0A0A0MRG2;E9PG40;P05067-10;P05067-3;P05067-4;P05067-5;P05067-6;P05067-7;P05067-11;P05067-8;P05067-9;P05067;H7C0V9;P05067-2	71;50;50;106;106;106;106;106;101;106;106;106;28;106	Amyloid beta A4 protein;N-APP;Soluble APP-alpha;Soluble APP-beta;C99;Beta-amyloid protein 42;Beta-amyloid protein 40;C83;P3(42);P3(40);C80;Gamma-secretase C-terminal fragment 59;Gamma-secretase C-terminal fragment 57;Gamma-secretase C-terminal fragment 50;C31	APP	1	4.74368e-13	114.72	114.72	NA	NA	4.74368e-13	114.72	4.24846e-06	71.176	6.93465e-05	62.088	PVTIQNWCKRGRKQCKTHPHFVIPYRCLVGE	QCK(1)THPHFVIPYR	3	4	0.71227	-0.160517	0.846853	FALSE	FALSE	NA	NA	NA	NA	0.44271	0.56606	-0.820973	2	0.62217	0.92327	-0.115175	2	1.9005	1.3704	0.454597	1	0	0	0	35506000	22592000	12914000	37387000
K7EN33	106	K7EN33;A0A0A0MRH0;Q9NVX2-2;Q9NVX2	106;284;34;326	Notchless protein homolog 1	NLE1	1	8.92618e-91	212.9	209.7	8.92618e-91	212.9	NA	NA	NA	NA	NA	NA	ASVNPQDLQGSLQELKERALSRYNLVRGQGP	TGAFEPAEASVNPQDLQGSLQELK(1)ER	24	3	0.30032	0.0880059	NA	FALSE	FALSE	0.85732	1.0629	0.0880059	2	NA	NA	NA	NA	NA	NA	NA	NA	NA	NA	NA	NA	138970000	30052000	19922000	0	0	0	0
A0A0A0MRI2	201	A0A0A0MRI2;Q9UNH7;Q9UNH7-2;G3V5X9	201;189;73;164	Sorting nexin-6;Sorting nexin-6, N-terminally processed	SNX6	0.997136	0.000159459	61.233	51.783	0.026647	51.064	0.000159459	61.233	NA	NA	NA	NA	SVRGKNKKEKLEDFFKNMVKSADGVIVSGVK	EKLEDFFK(0.997)NMVK(0.003)	8	3	-1.1475	-0.243103	0.666018	FALSE	FALSE	0.66285	0.82032	-0.285741	1	0.66888	0.87027	-0.200465	1	NA	NA	NA	NA	NA	NA	NA	NA	21272000	5119700	3520000	11646000	6095400	5550600	0
A0A0A0MRI2	319	A0A0A0MRI2;Q9UNH7;Q9UNH7-2	319;307;191	Sorting nexin-6;Sorting nexin-6, N-terminally processed	SNX6	1	1.53171e-06	88.092	70.506	NA	NA	1.53171e-06	88.092	NA	NA	NA	NA	LSDLLKYYLRESQAAKDLLYRRSRSLVDYEN	ESQAAK(1)DLLYR	6	2	0.16502	-0.164124	NA	FALSE	FALSE	NA	NA	NA	NA	0.71091	0.89247	-0.164124	1	NA	NA	NA	NA	NA	NA	NA	NA	0	0	0	17587000	8619000	8968400	0
A0A0A0MRI2	65	A0A0A0MRI2;Q9UNH7;H0YJF8;G3V4Z5;G3V5U2	65;53;59;65;83	Sorting nexin-6;Sorting nexin-6, N-terminally processed	SNX6	0.999927	0.00276711	56.939	48.624	NA	NA	0.00276711	56.939	0.0228132	42.682	NA	NA	DALSERDKVKFTVHTKSSLPNFKQNEFSVVR	FTVHTK(1)SSLPNFK	6	3	1.0041	-0.204817	0.708694	FALSE	FALSE	NA	NA	NA	NA	0.66989	0.88427	-0.177441	1	0.55637	0.85134	-0.232193	1	NA	NA	NA	NA	0	0	0	21401000	13217000	8183700	27010000
A0A0A0MRI2	72	A0A0A0MRI2;Q9UNH7;H0YJF8;G3V4Z5;G3V5U2	72;60;66;72;90	Sorting nexin-6;Sorting nexin-6, N-terminally processed	SNX6	1	8.63421e-24	145.86	145.86	8.63421e-24	145.86	2.83505e-09	91.969	4.10496e-06	74.141	NA	NA	KVKFTVHTKSSLPNFKQNEFSVVRQHEEFIW	SSLPNFK(1)QNEFSVVR	7	3	1.3089	-0.194147	0.747277	FALSE	FALSE	0.90215	1.1918	0.253142	1	0.51837	0.66356	-0.591701	1	0.57204	0.84447	-0.243882	1	NA	NA	NA	NA	158000000	32304000	31613000	46951000	28317000	18634000	32376000
A0A0A0MRI2	371	A0A0A0MRI2;Q9UNH7;Q9UNH7-2	371;359;243	Sorting nexin-6;Sorting nexin-6, N-terminally processed	SNX6	0.999938	0.00011349	68.044	55.552	0.00011349	68.044	NA	NA	NA	NA	NA	NA	QQLCCQKFEKISESAKQELIDFKTRRVAAFR	ISESAK(1)QELIDFK	6	3	0.35184	0.716947	NA	FALSE	FALSE	1.2995	1.6437	0.716947	1	NA	NA	NA	NA	NA	NA	NA	NA	NA	NA	NA	NA	33884000	6677700	8812900	0	0	0	0
A0A0A0MRI2	378	A0A0A0MRI2;Q9UNH7;Q9UNH7-2	378;366;250	Sorting nexin-6;Sorting nexin-6, N-terminally processed	SNX6	1	0.000262614	73.499	52.722	0.000262614	73.499	NA	NA	0.00557532	40.496	NA	NA	FEKISESAKQELIDFKTRRVAAFRKNLVELA	QELIDFK(1)TR	7	3	0.094338	-0.250299	0.769123	FALSE	FALSE	0.87465	1.1313	0.177982	1	NA	NA	NA	NA	0.44299	0.62478	-0.67858	1	NA	NA	NA	NA	7098200	1235100	770010	0	0	0	18121000
A0A0A0MRI2	131	A0A0A0MRI2;Q9UNH7;G3V5X9;H0YJF8;G3V4Z5;G3V2U1	131;119;94;125;131;94	Sorting nexin-6;Sorting nexin-6, N-terminally processed	SNX6	0.999934	4.13419e-09	118.19	91.093	3.38013e-07	118.19	NA	NA	4.13419e-09	87.647	NA	NA	REKLQKLGEGEGSMTKEEFTKMKQELEAEYL	LGEGEGSMTK(1)EEFTK	10	3	0.17041	-0.136416	0.853534	FALSE	FALSE	0.61398	0.74386	-0.426897	2	NA	NA	NA	NA	0.77387	1.1127	0.154065	1	NA	NA	NA	NA	12147000	3723700	1843400	0	0	0	42701000
A0A0A0MRI2	309	A0A0A0MRI2;Q9UNH7;Q9UNH7-2	309;297;181	Sorting nexin-6;Sorting nexin-6, N-terminally processed	SNX6	1	0.000662919	74.841	61.032	NA	NA	NA	NA	NA	NA	0.000662919	74.841	ARVSADEDLKLSDLLKYYLRESQAAKDLLYR	LSDLLK(1)YYLR	6	3	0.036002	-0.686127	NA	FALSE	FALSE	NA	NA	NA	NA	NA	NA	NA	NA	NA	NA	NA	NA	0.84689	0.62152	-0.686127	1	0	0	0	0	0	0	0
A0A0A0MRI2	216	A0A0A0MRI2;Q9UNH7;Q9UNH7-2;G3V5X9	216;204;88;179	Sorting nexin-6;Sorting nexin-6, N-terminally processed	SNX6	1	2.49804e-23	149.84	136.94	2.49804e-23	149.84	NA	NA	NA	NA	NA	NA	KNMVKSADGVIVSGVKDVDDFFEHERTFLLE	SADGVIVSGVK(1)DVDDFFEHER	11	3	-1.419	-0.940839	NA	FALSE	FALSE	0.41537	0.52093	-0.940839	2	NA	NA	NA	NA	NA	NA	NA	NA	NA	NA	NA	NA	51579000	17022000	7483300	0	0	0	0
A0A0A0MRJ2	24	A0A0A0MRJ2;Q5VTZ4;P18847;P18847-4;P18847-2;P18847-3	24;52;52;23;52;52	Cyclic AMP-dependent transcription factor ATF-3	ATF3	1	2.90337e-13	117.7	117.7	NA	NA	2.90337e-13	117.7	8.73599e-10	104.05	4.76082e-12	105.98	DASTPRPELRFAIQNKHLCHRMSSALESVTV	FAIQNK(1)HLCHR	6	3	-0.40887	-0.549746	0.408164	FALSE	FALSE	NA	NA	NA	NA	0.48302	0.61116	-0.710378	2	0.37778	0.5485	-0.866436	2	1.3453	0.95104	-0.0724221	2	0	0	0	517730000	349510000	168220000	424460000
E9PPY4	21	E9PPY4;F2Z3C6;A0A0A0MRK1;E9PAV9;Q5T3I0;Q5T3I0-3;F8W895	21;21;21;26;21;26;21	G patch domain-containing protein 4	GPATCH4	0.989112	5.12174e-06	86.497	66.819	1.66203e-05	86.497	5.12174e-06	71.354	NA	NA	NA	NA	EVKSRGMKFAEEQLLKHGWTQGKGLGRKENG	FAEEQLLK(0.989)HGWTQGK(0.011)	8	3	-0.32457	-1.32052	0.43788	FALSE	FALSE	0.17235	0.21147	-2.24148	1	0.60246	0.75809	-0.399559	1	NA	NA	NA	NA	NA	NA	NA	NA	39020000	28701000	2447500	17144000	10146000	6998600	0
A0A0A0MRM8	1109	A0A0A0MRM8;Q9UM54-6	1109;1141	Unconventional myosin-VI	MYO6	1	3.17591e-37	147.06	147.06	1.56142e-12	102.98	7.94432e-32	147.06	8.82041e-23	121.26	3.17591e-37	137.69	SKNKKRNTETEQRAPKSVTDYAQQNPAAQIP	NTETEQRAPK(1)SVTDYAQQNPAAQIPAR	10	4	-0.87316	-0.0736717	0.890902	FALSE	FALSE	0.70983	0.90542	-0.143341	1	0.56945	0.69551	-0.523857	3	0.84634	1.1661	0.221692	2	1.5101	1.1102	0.15082	2	170820000	65320000	42151000	806440000	519180000	287270000	666520000
A0A0A0MRM8	755	A0A0A0MRM8;Q9UM54-6;Q9UM54-5;Q9UM54-4;Q9UM54-2;A0A0D9SGC1;E7EW20;Q9UM54-1;Q9UM54	755;755;755;755;755;755;755;755;755	Unconventional myosin-VI	MYO6	0.999973	0.000134508	62.088	54.958	NA	NA	0.00019564	59.116	NA	NA	0.000134508	62.088	KALGLNENDYKFGLTKVFFRPGKFAEFDQIM	FGLTK(1)VFFRPGK	5	3	-1.0204	-0.117707	0.849462	FALSE	FALSE	NA	NA	NA	NA	0.65309	0.83516	-0.259875	1	NA	NA	NA	NA	1.4434	1.0171	0.0244615	1	0	0	0	2585800	1527800	1058000	0
A0A0A0MRM8	1044	A0A0A0MRM8;Q9UM54-6;Q9UM54-5;Q9UM54-4;Q5JVM0;Q9UM54-2;A0A0D9SGC1;E7EW20;Q9UM54-1;Q9UM54	1044;1076;1044;1076;126;1044;1076;1077;1067;1076	Unconventional myosin-VI	MYO6	1	4.706e-37	156.17	146.04	9.14688e-05	68.283	4.706e-37	156.17	2.89771e-28	140.96	1.16954e-12	103.6	QADLALRRGPAVLATKAAAGTKKYDLSKWKY	RGPAVLATK(1)AAAGTK	9	3	-0.27428	0.00657719	0.994708	FALSE	FALSE	1.3006	1.471	0.556797	1	0.50739	0.62961	-0.66747	5	0.86635	1.2368	0.306612	4	1.2661	0.88907	-0.169631	4	1881400	631930	654260	1297000000	858040000	438960000	902950000
A0A0A0MRM8	1151	A0A0A0MRM8;Q9UM54-6;Q9UM54-5;Q9UM54-4;Q9UM54-2;A0A0D9SGC1;E7EW20;Q9UM54-1;Q9UM54	1151;1183;1151;1183;1160;1192;1193;1183;1192	Unconventional myosin-VI	MYO6	0.999941	1.39554e-20	125.86	101.38	3.52393e-11	95.873	1.39554e-20	125.86	1.18165e-09	113.11	3.97837e-18	114.54	QRFFRIPFIRPADQYKDPQSKKKGWWYAHFD	IPFIRPADQYK(1)DPQSK	11	4	-1.2538	0.00317619	0.996719	FALSE	FALSE	0.94467	1.0685	0.0955869	3	0.5624	0.70729	-0.499626	5	0.77071	1.1068	0.146395	4	1.6968	1.2061	0.27035	4	149780000	49956000	46930000	796120000	494460000	301660000	675830000
A0A0A0MRM8	736	A0A0A0MRM8;Q9UM54-6;Q9UM54-5;Q9UM54-4;Q9UM54-2;A0A0D9SGC1;E7EW20;Q9UM54-1;Q9UM54	736;736;736;736;736;736;736;736;736	Unconventional myosin-VI	MYO6	0.999999	0.000147872	97.798	62.257	0.00146492	57.177	0.000451761	77.282	0.000147872	97.798	0.0012661	64.567	YMPDKLARLDPRLFCKALFKALGLNENDYKF	LFCK(1)ALFK	4	2	0.19161	0.283524	0.390488	FALSE	FALSE	0.95643	1.1779	0.236217	1	0.92201	1.1839	0.243547	1	0.82435	1.2251	0.2929	2	1.7938	1.2847	0.361432	1	3029200	1006100	677820	19061000	9604900	9456000	16962000
A0A0A0MRM8	1087	A0A0A0MRM8;Q9UM54-6;Q9UM54-5;Q9UM54-4;Q9UM54-2;A0A0D9SGC1;E7EW20;Q9UM54-1;Q9UM54	1087;1119;1087;1119;1087;1119;1120;1110;1119	Unconventional myosin-VI	MYO6	0.999948	0.00458261	48.157	33.319	NA	NA	0.00657289	44.377	0.00458261	48.157	NA	NA	IELLAACREEFHRRLKVYHAWKSKNKKRNTE	LK(1)VYHAWK	2	3	0.13444	-0.0325831	0.966471	FALSE	FALSE	NA	NA	NA	NA	0.79107	0.98728	-0.0184688	1	0.66857	0.96815	-0.0466975	1	NA	NA	NA	NA	0	0	0	692700000	398210000	294490000	320200000
A0A0A0MRM8	1253	A0A0A0MRM8;Q9UM54-6;Q9UM54-5;Q9UM54-4;Q9UM54-2;A0A0D9SGC1;E7EW20;Q9UM54-1;Q9UM54	1253;1285;1253;1285;1262;1294;1295;1285;1294	Unconventional myosin-VI	MYO6	1	3.36247e-55	174.52	174.52	1.96674e-31	167.29	1.05785e-06	80.738	2.12629e-46	166.92	3.36247e-55	174.52	QARPTYATAMLQSLLK_______________	QARPTYATAMLQSLLK(1)	16	3	0.62263	0.138128	0.767171	FALSE	FALSE	1.0997	1.366	0.449957	2	0.7149	0.88535	-0.17568	1	0.93323	1.3276	0.408821	2	1.2884	0.91346	-0.130587	2	37761000	11389000	10921000	1975800	1258400	717390	70438000
A0A0A0MRM8	993	A0A0A0MRM8;Q9UM54-6;Q9UM54-5;Q9UM54-4;Q5JVM0;Q9UM54-2;A0A0D9SGC1;E7EW20;Q9UM54-1;Q9UM54	993;993;993;993;56;993;993;993;993;993	Unconventional myosin-VI	MYO6	1	1.92e-14	103.13	96	NA	NA	1.60988e-06	72.583	1.92e-14	103.13	1.93339e-12	91.518	EKRIQAEVEAQLARQKEEESQQQAVLEQERR	QK(1)EEESQQQAVLEQERR	2	3	-0.44775	-0.143798	0.824519	FALSE	FALSE	NA	NA	NA	NA	0.53015	0.64475	-0.633188	1	0.66785	0.96052	-0.0581124	1	1.6405	1.1974	0.259905	1	0	0	0	22211000	14089000	8121800	32749000
A0A0A0MRM8	133	A0A0A0MRM8;Q9UM54-6;Q9UM54-5;Q9UM54-4;Q9UM54-2;A0A0D9SGC1;E7EW20;Q9UM54-1;Q9UM54	133;133;133;133;133;133;133;133;133	Unconventional myosin-VI	MYO6	1	0.000161313	84.581	66.11	NA	NA	NA	NA	0.000161313	84.581	0.00126277	61.684	KSLGTRPPHVFAIADKAFRDMKVLKMSQSII	SLGTRPPHVFAIADK(1)AFR	15	4	0.67445	0.261918	0.801683	FALSE	FALSE	NA	NA	NA	NA	NA	NA	NA	NA	0.55972	0.81079	-0.3026	1	2.446	1.7733	0.826437	1	0	0	0	0	0	0	6080300
A0A0A0MRM9	656	A0A0A0MRM9;Q14978;Q14978-3;Q14978-2	656;647;648;657	Nucleolar and coiled-body phosphoprotein 1	NOLC1	1	5.98122e-07	101.3	87.787	NA	NA	1.20607e-05	90.05	5.98122e-07	101.3	0.000116202	92.611	EIEVDSRVADNSFDAKRGAAGDWGERANQVL	VADNSFDAK(1)R	9	3	-0.31853	0.000493873	0.999142	FALSE	FALSE	NA	NA	NA	NA	0.88564	1.0984	0.135404	1	0.70367	0.9978	-0.00317743	1	1.2547	0.91336	-0.130744	1	0	0	0	64682000	39469000	25213000	40863000
A0A0A0MRN5	106	A0A0A0MRN5;Q9NZT2-2;Q9NZT2;A0A087X028	106;158;158;158	Opioid growth factor receptor	OGFR	1	5.7519e-16	107.35	94.855	NA	NA	4.37775e-09	91.307	1.82052e-09	97.203	5.7519e-16	107.35	NWHAKPLTLREVEVFKSSQEIQERLVRAYEL	EVEVFK(1)SSQEIQER	6	3	-0.34797	-0.276605	0.617045	FALSE	FALSE	NA	NA	NA	NA	0.56105	0.6946	-0.525746	1	0.5225	0.74261	-0.429323	1	1.5215	1.0907	0.125254	1	0	0	0	61757000	42378000	19378000	63335000
A0A0A0MRN5	166	A0A0A0MRN5;Q9NZT2-2;Q9NZT2;A0A087X028	166;218;218;218	Opioid growth factor receptor	OGFR	1	1.41852e-30	138.75	129.89	7.46408e-06	70.837	1.41852e-30	138.75	4.45263e-16	113.54	3.15667e-27	122.44	LNWRSHNNLRITRILKSLGELGLEHFQAPLV	ILK(1)SLGELGLEHFQAPLVR	3	3	1.0912	-0.315596	0.407134	FALSE	FALSE	0.64693	0.79002	-0.340039	1	0.58294	0.74388	-0.426858	2	0.52323	0.73663	-0.440988	2	1.3135	0.96293	-0.0544972	2	4433000	1364900	1143200	32665000	20218000	12447000	23944000
A0A0A0MRP6	862	A0A0A0MRP6;B7ZLQ5;P28370-2;P28370	862;874;862;874	Probable global transcription activator SNF2L1	SMARCA1	1	4.08122e-05	84.105	62.066	NA	NA	NA	NA	4.08122e-05	75.877	0.000561218	84.105	NWTKRDFNQFIKANEKYGRDDIDNIAREVEG	ANEK(1)YGRDDIDNIAR	4	3	-1.0718	-0.235058	0.835953	FALSE	FALSE	NA	NA	NA	NA	NA	NA	NA	NA	0.38885	0.5531	-0.854388	2	1.8105	1.3052	0.384271	2	0	0	0	0	0	0	78363000
A0A0A0MRP6	392	A0A0A0MRP6;B7ZLQ5;P28370-2;P28370	392;392;392;392	Probable global transcription activator SNF2L1	SMARCA1	1	6.81434e-05	67.334	64.147	NA	NA	6.81434e-05	67.334	0.000151924	61.765	0.00021774	60.064	CLGDQKLVERLHAVLKPFLLRRIKTDVEKSL	LHAVLK(1)PFLLR	6	3	-0.35763	-0.215072	0.607312	FALSE	FALSE	NA	NA	NA	NA	0.67871	0.8992	-0.153286	1	0.5331	0.78337	-0.352234	1	1.2837	0.90771	-0.139697	1	0	0	0	14044000	8779600	5264200	8306400
A0A0A0MRP6	647	A0A0A0MRP6;B7ZLQ5;P28370-2;P28370	647;659;647;659	Probable global transcription activator SNF2L1	SMARCA1	0.998175	2.73414e-08	100.88	72.674	NA	NA	2.73414e-08	100.88	2.55819e-05	74.611	NA	NA	SIVIQQGRLIDQQSNKLAKEEMLQMIRHGAT	LIDQQSNK(0.998)LAK(0.002)	8	3	-0.59138	-0.449237	0.465335	FALSE	FALSE	NA	NA	NA	NA	0.58674	0.73287	-0.448371	1	0.50879	0.73199	-0.450104	2	NA	NA	NA	NA	0	0	0	54270000	34236000	20034000	120180000
A0A0A0MRP6	850	A0A0A0MRP6;B7ZLQ5;P28370-2;P28370	850;862;850;862	Probable global transcription activator SNF2L1	SMARCA1	1	2.71627e-12	112.5	95.287	NA	NA	1.65204e-10	112.5	2.10333e-07	92.792	2.71627e-12	108.56	EEKEKLLTQGFTNWTKRDFNQFIKANEKYGR	LLTQGFTNWTK(1)R	11	3	-0.873	0.0740625	0.861148	FALSE	FALSE	NA	NA	NA	NA	0.83732	1.096	0.132248	1	0.69962	1.0228	0.0325241	1	1.4396	1.0406	0.0574156	1	0	0	0	34073000	18982000	15091000	34180000
A0A0A0MRP6	697	A0A0A0MRP6;B7ZLQ5;P28370-2;P28370	697;709;697;709	Probable global transcription activator SNF2L1	SMARCA1	1	0.00410012	40.449	22.976	NA	NA	0.00410012	40.449	NA	NA	NA	NA	ERGEKKTAEMNERLQKMGESSLRNFRMDIEQ	LQK(1)MGESSLR	3	3	-0.4557	-0.330737	NA	FALSE	FALSE	NA	NA	NA	NA	0.60385	0.79513	-0.330737	1	NA	NA	NA	NA	NA	NA	NA	NA	0	0	0	33012000	18985000	14027000	0
A0A0A0MRP6	493	A0A0A0MRP6;B7ZLQ5;P28370-2;P28370	493;493;493;493	Probable global transcription activator SNF2L1	SMARCA1	0.999512	0.000101189	70.363	58.2	NA	NA	0.000101189	70.363	0.000109281	69.275	0.0001494	68.657	DEHIVSNSGKMVVLDKLLAKLKEQGSRVLIF	MVVLDK(1)LLAK	6	3	0.73587	-0.126573	0.789845	FALSE	FALSE	NA	NA	NA	NA	0.68762	0.89794	-0.155309	1	0.53984	0.78889	-0.342104	1	1.4767	1.085	0.117695	1	0	0	0	10314000	5649900	4664400	6809700
A0A0A0MRP6	382	A0A0A0MRP6;B7ZLQ5;P28370-2;P28370	382;382;382;382	Probable global transcription activator SNF2L1	SMARCA1	1	0.00189256	44.543	33.284	NA	NA	NA	NA	NA	NA	0.00189256	44.543	DFDSWFDTKNCLGDQKLVERLHAVLKPFLLR	NCLGDQK(1)LVER	7	3	0.25587	-0.482855	NA	FALSE	FALSE	NA	NA	NA	NA	NA	NA	NA	NA	NA	NA	NA	NA	0.99034	0.71556	-0.482855	1	0	0	0	0	0	0	0
O60264	855	A0A0A0MRP6;B7ZLQ5;P28370-2;P28370;O60264	858;870;858;870;855	Probable global transcription activator SNF2L1;SWI/SNF-related matrix-associated actin-dependent regulator of chromatin subfamily A member 5	SMARCA1;SMARCA5	0.961355	0.000137066	62.542	56.11	NA	NA	0.000137066	62.542	0.000252638	55.782	0.00139653	50.116	QGFTNWNKRDFNQFIKANEKWGRDDIENIAR;QGFTNWTKRDFNQFIKANEKYGRDDIDNIAR	RDFNQFIK(0.961)ANEK(0.039)	8	3	-0.50477	-0.190936	0.768751	FALSE	FALSE	NA	NA	NA	NA	0.58926	0.75658	-0.402435	1	0.47478	0.6945	-0.525953	1	1.8035	1.2795	0.35558	1	0	0	0	122100000	76525000	45578000	75167000
O60264	929	A0A0A0MRP6;B7ZLQ5;P28370-2;P28370;O60264	932;944;932;944;929	Probable global transcription activator SNF2L1;SWI/SNF-related matrix-associated actin-dependent regulator of chromatin subfamily A member 5	SMARCA1;SMARCA5	1	0.0008225	56.432	47.473	NA	NA	0.00236797	49.418	0.0008225	56.432	NA	NA	RISIKKALDAKIARYKAPFHQLRIQYGTSKG;RISIKKALDTKIGRYKAPFHQLRISYGTNKG	YK(1)APFHQLR	2	3	0.9717	-0.0910785	0.882759	FALSE	FALSE	NA	NA	NA	NA	0.73779	0.97026	-0.0435567	2	0.59701	0.9084	-0.1386	2	NA	NA	NA	NA	0	0	0	61164000	36989000	24175000	39833000
C9J4A3	119	C9J4A3;A0A0A0MRQ6;X6RDV4;C9J7L4;Q8WWT9-2;Q8WWT9-4;Q8WWT9-3;Q8WWT9-5;Q8WWT9-6;Q8WWT9	119;119;129;119;166;166;119;166;119;166	Solute carrier family 13 member 3	SLC13A3	1	0.000242656	70.942	43.46	NA	NA	0.000661738	60.102	0.000242656	70.552	0.000859649	70.942	MLPIANAILKSLFGQKEVRKDPSQESEENTG	SLFGQK(1)EVR	6	2	-1.7745	-0.0690319	0.925364	FALSE	FALSE	NA	NA	NA	NA	0.58761	0.77636	-0.365202	1	0.57742	0.84436	-0.24407	1	1.8235	1.3215	0.402176	2	0	0	0	34093000	22503000	11590000	34116000
Q5JSC9	60	Q5JSC9;A0A0A0MRR2;Q96LT4-2;Q96LT4	60;123;60;60	Sphingomyelin synthase-related protein 1	SAMD8	0.999785	9.27585e-16	111.66	111.66	NA	NA	4.57291e-09	93.478	6.17208e-09	90.707	9.27585e-16	111.66	LTLTEYDLRSPPLEIKVLGDIKRLMLSVRKL	SPPLEIK(1)VLGDIK	7	3	-0.31778	-0.167629	0.738373	FALSE	FALSE	NA	NA	NA	NA	0.63209	0.79429	-0.332262	1	0.55228	0.78932	-0.341318	1	1.5126	1.1256	0.170694	1	0	0	0	14875000	9358200	5516600	16199000
Q5JSC9	66	Q5JSC9;A0A0A0MRR2;Q96LT4-2;Q96LT4	66;129;66;66	Sphingomyelin synthase-related protein 1	SAMD8	1	0.00293895	67.032	26.929	NA	NA	0.00293895	67.032	0.0104906	48.756	0.00773951	60.76	DLRSPPLEIKVLGDIKRLMLSVRKLQKIHID	VLGDIK(1)R	6	3	-0.18816	-0.0620645	0.919979	FALSE	FALSE	NA	NA	NA	NA	0.63947	0.81943	-0.287307	2	0.6072	0.89585	-0.158671	1	1.6966	1.1973	0.259785	2	0	0	0	46993000	26148000	20844000	32474000
F8W6E9	111	F8W6E9;A0A0A0MRR5;Q96BW1-2;Q96BW1	111;111;111;111	Uracil phosphoribosyltransferase homolog	UPRT	1	2.07368e-05	75.018	59.856	2.07368e-05	75.018	NA	NA	NA	NA	NA	NA	FLEDCELSRQIGAQLKLLPMNDQIRELQTII	QIGAQLK(1)LLPMNDQIR	7	3	0.40273	-0.165046	NA	FALSE	FALSE	0.68756	0.8919	-0.165046	1	NA	NA	NA	NA	NA	NA	NA	NA	NA	NA	NA	NA	26895000	7658400	3732500	0	0	0	0
A0A0A0MRR7	61	A0A0A0MRR7;P09234	61;40	U1 small nuclear ribonucleoprotein C	SNRPC	1	4.59809e-39	164.53	154.84	NA	NA	4.59809e-39	164.53	0.000157015	85.937	NA	NA	CSGRKHKENVKDYYQKWMEEQAQSLIDKTTA	DYYQK(1)WMEEQAQSLIDK	5	3	-0.0011551	-0.358554	0.551263	FALSE	FALSE	NA	NA	NA	NA	0.67735	0.82374	-0.279739	1	0.54713	0.73848	-0.437369	1	NA	NA	NA	NA	0	0	0	11838000	6698000	5139800	8445900
A0A0A0MRR7	73	A0A0A0MRR7;P09234	73;52	U1 small nuclear ribonucleoprotein C	SNRPC	0.999997	4.04723e-25	125.04	122.55	NA	NA	4.04723e-25	125.04	NA	NA	NA	NA	YYQKWMEEQAQSLIDKTTAAFQQGKIPPTPF	WMEEQAQSLIDK(1)TTAAFQQGK	12	3	0.57654	0.0790196	NA	FALSE	FALSE	NA	NA	NA	NA	0.85376	1.0563	0.0790196	1	NA	NA	NA	NA	NA	NA	NA	NA	0	0	0	24417000	12659000	11758000	0
A0A0A0MRR7	56	A0A0A0MRR7;P09234	56;35	U1 small nuclear ribonucleoprotein C	SNRPC	0.994493	6.55134e-05	68.463	52.543	NA	NA	6.55134e-05	68.463	NA	NA	NA	NA	VRKTHCSGRKHKENVKDYYQKWMEEQAQSLI	HK(0.005)ENVK(0.994)DYYQK	6	3	2.7308	0.6469	NA	FALSE	FALSE	NA	NA	NA	NA	1.199	1.5658	0.6469	2	NA	NA	NA	NA	NA	NA	NA	NA	0	0	0	53607000	25578000	28029000	0
A0A0A0MRS4	116	A0A0A0MRS4;Q9NVV0;H7C4C1;H7C3B3	116;170;31;107	Trimeric intracellular cation channel type B	TMEM38B	1	8.24918e-06	77.279	77.279	NA	NA	0.0325224	41.088	8.24918e-06	77.279	NA	NA	GTIITNFERLVKGDWKPEGDEWLKMSYPAKV	GDWK(1)PEGDEWLK	4	3	0.29242	-0.608114	0.377592	FALSE	FALSE	NA	NA	NA	NA	0.54539	0.68843	-0.538618	1	0.45089	0.6252	-0.67761	1	NA	NA	NA	NA	0	0	0	13812000	7583700	6227800	22209000
A0A0A0MRS4	124	A0A0A0MRS4;Q9NVV0;H7C4C1;H7C3B3	124;178;39;115	Trimeric intracellular cation channel type B	TMEM38B	0.999812	0.00299087	78.418	70.682	NA	NA	0.00299087	78.418	NA	NA	NA	NA	RLVKGDWKPEGDEWLKMSYPAKVTLLGSVIF	GDWKPEGDEWLK(1)MSYPAK	12	3	-0.13737	0.911807	NA	FALSE	FALSE	NA	NA	NA	NA	1.4667	1.8814	0.911807	1	NA	NA	NA	NA	NA	NA	NA	NA	0	0	0	50447000	20319000	30127000	0
A0A0A0MRS4	112	A0A0A0MRS4;Q9NVV0;H7C4C1;H7C3B3	112;166;27;103	Trimeric intracellular cation channel type B	TMEM38B	0.999997	1.96368e-21	132.84	132.84	NA	NA	1.96368e-21	132.84	6.15282e-21	131.56	6.91959e-18	114.63	RGAGGTIITNFERLVKGDWKPEGDEWLKMSY	LVK(1)GDWK(1)PEGDEWLK	3	3	0.37551	-0.242102	0.625807	FALSE	FALSE	NA	NA	NA	NA	0.64195	0.80086	-0.320378	4	0.50326	0.72025	-0.47343	4	1.4614	1.0479	0.067501	3	0	0	0	335450000	185070000	150380000	252570000
A0A0A0MRS4	219	A0A0A0MRS4;Q9NVV0	219;273	Trimeric intracellular cation channel type B	TMEM38B	0.999981	5.27066e-27	136.77	128.91	5.27066e-27	136.77	NA	NA	NA	NA	NA	NA	SEAKSPSNGVGSLASKPVDVASDNVKKKHTK	SPSNGVGSLASK(1)PVDVASDNVK	12	3	0.341	-0.646632	NA	FALSE	FALSE	0.50112	0.63877	-0.646632	1	NA	NA	NA	NA	NA	NA	NA	NA	NA	NA	NA	NA	47490000	10606000	7880400	0	0	0	0
B4DZ84	480	B4DZ84;D3DX48;A0A0A0MRU0;A0A0D9SFF8;D3DX49;A0A0C4DH75;Q14168-6;Q14168-2;Q14168-3;Q14168;Q14168-4;Q14168-5	480;491;508;512;515;536;480;491;508;515;536;352	MAGUK p55 subfamily member 2	MPP2	1	6.39251e-09	89.557	80.498	6.39251e-09	89.557	NA	NA	NA	NA	NA	NA	LRAMNRAALESGISTKQLTEADLRRTVEESS	AALESGISTK(1)QLTEADLRR	10	3	-0.52015	-0.373851	NA	FALSE	FALSE	0.62064	0.77172	-0.373851	3	NA	NA	NA	NA	NA	NA	NA	NA	NA	NA	NA	NA	148240000	32165000	14803000	0	0	0	0
B4DZ84	236	B4DZ84;D3DX48;A0A0A0MRU0;A0A0D9SFF8;D3DX49;A0A0C4DH75;Q14168-6;Q14168-2;Q14168-3;Q14168;Q14168-4;Q14168-5	236;247;264;268;271;292;236;247;264;271;292;108	MAGUK p55 subfamily member 2	MPP2	1	0.020101	46.069	33.438	0.020101	46.069	NA	NA	NA	NA	NA	NA	CHFDYDPARDSLIPCKEAGLRFNAGDLLQIV	DSLIPCK(1)EAGLR	7	3	-0.45054	0.335026	NA	FALSE	FALSE	1.0072	1.2614	0.335026	1	NA	NA	NA	NA	NA	NA	NA	NA	NA	NA	NA	NA	28753000	4173700	4703600	0	0	0	0
B4DZ84	443	B4DZ84;D3DX48;A0A0A0MRU0;A0A0D9SFF8;D3DX49;A0A0C4DH75;Q14168-6;Q14168-2;Q14168-3;Q14168;Q14168-4;Q14168-5	443;454;471;475;478;499;443;454;471;478;499;315	MAGUK p55 subfamily member 2	MPP2	1	9.76063e-14	150.29	140.64	9.76063e-14	150.29	NA	NA	NA	NA	NA	NA	AAGKVCVLDVNPQAVKVLRTAEFVPYVVFIE	VCVLDVNPQAVK(1)VLR	12	3	1.0639	-0.845158	NA	FALSE	FALSE	0.44336	0.55665	-0.845158	3	NA	NA	NA	NA	NA	NA	NA	NA	NA	NA	NA	NA	59826000	17470000	7688200	0	0	0	0
Q5T0D5	262	Q5T0D5;A0A0A0MRV3;Q9P2S5	262;307;307	WD repeat-containing protein WRAP73	WRAP73	1	4.12159e-25	128.01	124.47	4.12159e-25	128.01	8.71609e-08	60.762	NA	NA	4.09019e-06	52.198	PPPRAGAGPLPSSESKYEIASVPVSLQTLKP	AGAGPLPSSESK(1)YEIASVPVSLQTLKPVTDR	12	3	0.029643	-0.481579	0.577194	FALSE	FALSE	0.38401	0.48172	-1.05373	1	0.51306	0.63082	-0.6647	1	NA	NA	NA	NA	1.6233	1.2089	0.273695	1	93446000	22575000	10750000	25733000	15689000	10044000	0
Q5T0D5	276	Q5T0D5;A0A0A0MRV3;Q9P2S5	276;321;321	WD repeat-containing protein WRAP73	WRAP73	1	0.000534564	62.617	53.76	0.000534564	62.617	NA	NA	NA	NA	NA	NA	SKYEIASVPVSLQTLKPVTDRANPKIGIGML	YEIASVPVSLQTLK(1)PVTDR	14	3	2.0538	NA	NA	FALSE	FALSE	NA	NA	NA	NA	NA	NA	NA	NA	NA	NA	NA	NA	NA	NA	NA	NA	2227700	0	0	0	0	0	0
C9JZ40	185	C9JZ40;A0A0A0MRW7;Q7Z2E3-4;Q7Z2E3-5;Q7Z2E3-9;Q7Z2E3-10;Q7Z2E3-11;Q7Z2E3-8;Q7Z2E3-7;Q7Z2E3;F8W6G5;Q7Z2E3-6;Q7Z2E3-2;Q7Z2E3-3	185;219;137;171;225;185;239;220;225;239;167;46;51;167	Aprataxin	APTX	0.947648	0.00425379	55.097	46.755	NA	NA	NA	NA	0.00425379	55.097	NA	NA	ISSLKAVAREHLELLKHMHTVGEKVIVDFAG	EHLELLK(0.948)HMHTVGEK(0.052)	7	3	-1.2286	-0.72242	NA	FALSE	FALSE	NA	NA	NA	NA	NA	NA	NA	NA	0.41731	0.60608	-0.72242	1	NA	NA	NA	NA	0	0	0	0	0	0	7334500
A0A0A0MRX1	238	A0A0A0MRX1;Q12926-2;Q12926;C9JB16	238;209;209;74	ELAV-like protein 2	ELAVL2	1	5.17697e-256	331.6	331.6	8.58692e-73	228.29	5.17697e-256	331.6	2.35216e-26	131.56	9.65437e-202	294.63	ATEPITVKFANNPSQKTNQAILSQLYQSPNR	FANNPSQK(1)TNQAILSQLYQSPNRR	8	4	-0.22074	-0.42209	0.365752	FALSE	FALSE	0.74618	0.91339	-0.130697	1	0.49878	0.6218	-0.685477	3	0.44079	0.63254	-0.660771	2	1.2072	0.86369	-0.211415	2	30723000	11133000	7660800	229620000	152820000	76798000	133350000
A0A0A0MRX2	227	A0A0A0MRX2;Q96HY6-2;Q96HY6	227;227;227	DDRGK domain-containing protein 1	DDRGK1	1	1.44269e-14	103.67	102.04	NA	NA	1.44269e-14	103.67	3.42257e-10	95.9	4.36282e-13	101.08	SQSFLTEFINYIKQSKVVLLEDLASQVGLRT	QSK(1)VVLLEDLASQVGLR	3	3	2.0918	0.130337	0.812167	FALSE	FALSE	NA	NA	NA	NA	0.97299	1.2389	0.30906	1	0.58845	0.84426	-0.244241	1	1.6795	1.2537	0.326192	1	0	0	0	4513300	2222700	2290700	4305000
E9PPW6	49	E9PPW6;H7C433;A0A0A0MS29;Q9GZY8-4;Q9GZY8-5;Q9GZY8-3;Q9GZY8-2;Q9GZY8	49;114;181;178;198;203;251;302	Mitochondrial fission factor	MFF	1	0.00405154	57.471	6.6163	NA	NA	0.00405154	57.471	NA	NA	NA	NA	DLTVVDAASLRRQIIKLNRRLQLLEEENKER	QIIK(1)LNR	4	3	-0.84584	-0.270452	NA	FALSE	FALSE	NA	NA	NA	NA	0.63542	0.82906	-0.270452	1	NA	NA	NA	NA	NA	NA	NA	NA	0	0	0	20870000	11157000	9713500	0
J3KRB5	135	J3KRB5;A0A0A0MS45;J3KNI1;Q9H9E3-2;Q9H9E3-3;Q9H9E3	135;212;212;208;135;208	Conserved oligomeric Golgi complex subunit 4	COG4	1	3.5301e-15	110.32	101.97	3.5301e-15	110.32	NA	NA	NA	NA	NA	NA	QRLKAIVAEKFAIATKEGDLPQVERFFKIFP	FAIATK(1)EGDLPQVER	6	3	0.94154	-1.69166	NA	FALSE	FALSE	0.2426	0.30957	-1.69166	1	NA	NA	NA	NA	NA	NA	NA	NA	NA	NA	NA	NA	62656000	12705000	4013100	0	0	0	0
A0A0A0MSA7	1534	A0A0A0MSA7;A0A0U1RQK7;O43432-4;O43432;O43432-3	1534;1687;1218;1498;1504	Eukaryotic translation initiation factor 4 gamma 3	EIF4G3	0.997742	0.00205671	46.892	46.892	NA	NA	0.00205671	46.892	NA	NA	NA	NA	RVDTAVIKQRVPILLKYLDSDTEKELQALYA	QRVPILLK(0.998)YLDSDTEK(0.002)	8	3	0.69985	-0.374823	NA	FALSE	FALSE	NA	NA	NA	NA	0.57909	0.7712	-0.374823	1	NA	NA	NA	NA	NA	NA	NA	NA	0	0	0	4213800	2164100	2049700	0
U3KQ91	758	U3KQ91;A0A0A0MSC1;O60266-2;O60266	758;1112;698;1111	Adenylate cyclase type 3	ADCY3	0.999926	0.0322986	42.843	29.443	0.0322986	42.843	NA	NA	NA	NA	NA	NA	YGFRFVRRGPIFVKGKGELLTFFLKGRDKLA	GK(1)GELLTFFLK	2	3	-1.398	-0.505124	NA	FALSE	FALSE	0.5931	0.7046	-0.505124	1	NA	NA	NA	NA	NA	NA	NA	NA	NA	NA	NA	NA	2518100	509510	332760	0	0	0	0
A0A0A0MSE2	202	A0A0A0MSE2;A0A0D9SFP2;E9PF18;Q16836;Q16836-3;Q16836-2;A0A1W2PNM1;A0A1W2PQV5;A0A1W2PQC2;A0A1W2PQ78;A0A1W2PRT2	202;206;261;202;202;261;155;202;148;64;162	Hydroxyacyl-coenzyme A dehydrogenase, mitochondrial	HADH	0.999616	5.57933e-10	100.11	84.57	NA	NA	5.57933e-10	100.11	NA	NA	NA	NA	PMTSQKTFESLVDFSKALGKHPVSCKDTPGF	TFESLVDFSK(1)ALGK	10	3	-0.20557	-0.0201356	NA	FALSE	FALSE	NA	NA	NA	NA	0.8089	0.98614	-0.0201356	1	NA	NA	NA	NA	NA	NA	NA	NA	0	0	0	11699000	5064900	6634500	0
A0A0A0MSI4	46	A0A0A0MSI4;A0A0A0MSE9;B7WPA5;Q96CS7-4;Q96CS7-5;Q96CS7-3;Q96CS7;Q96CS7-6;Q96CS7-2	46;46;46;46;46;46;46;46;46	Pleckstrin homology domain-containing family B member 2	PLEKHB2	1	9.59563e-06	69.188	69.188	4.8133e-05	69.188	0.000389823	52.172	0.000389823	52.172	9.59563e-06	68.481	HLIYYDDQTRQNIEDKVHMPMDCINIRTGQE	QNIEDK(1)VHMPMDCINIR	6	4	-0.70295	0.0760133	0.89294	FALSE	FALSE	0.61377	0.78217	-0.354446	1	0.85	1.065	0.0908534	1	0.72798	1.015	0.0214797	1	1.9935	1.4602	0.546166	1	56497000	20141000	12873000	20693000	11405000	9288200	21568000
H7C5Z6	224	H7C5Z6;A0A0A0MSF4;A0A0A0MSF2;Q96Q07-3;Q96Q07-2;Q96Q07	224;233;292;224;233;292	BTB/POZ domain-containing protein 9	BTBD9	1	1.90623e-37	169.6	146.61	1.90623e-37	169.6	NA	NA	NA	NA	NA	NA	IATMKYGAQVVKGELKSALLDGDTQNYDLDH	GELK(1)SALLDGDTQNYDLDHGFSR	4	3	-1.8566	-1.77784	NA	FALSE	FALSE	0.22869	0.29162	-1.77784	1	NA	NA	NA	NA	NA	NA	NA	NA	NA	NA	NA	NA	189490000	137440000	22272000	0	0	0	0
B3KPJ4	238	B3KPJ4;A0A0A0MSI2;Q8IXK0-3;Q8IXK0-2;Q8IXK0-4;Q8IXK0;Q8IXK0-5	238;604;47;97;603;632;633	Polyhomeotic-like protein 2	PHC2	0.998687	8.25786e-30	126.28	123.84	NA	NA	NA	NA	8.25786e-30	126.28	NA	NA	TTTDSEMEEPYLQESKEEGAPLKLKCELCGR	LPQQDHTTTTDSEMEEPYLQESK(0.999)EEGAPLK(0.001)	23	4	-0.46483	0.366364	NA	FALSE	FALSE	NA	NA	NA	NA	NA	NA	NA	NA	0.8986	1.2891	0.366364	1	NA	NA	NA	NA	0	0	0	0	0	0	19606000
A0A0A0MSK2	25	A0A0A0MSK2;P0DJ07	25;54	Protein PET100 homolog, mitochondrial	PET100	1	0.000122072	68.786	59.782	NA	NA	0.000122072	68.786	0.0153941	60.255	0.00173509	48.188	RELWPPEKLQEIEEFKERLRKRREEKLLRDA	LQEIEEFK(1)ER	8	3	-0.88333	-0.418301	0.543182	FALSE	FALSE	NA	NA	NA	NA	0.69256	0.86645	-0.206812	1	NA	NA	NA	NA	0.87084	0.64627	-0.629791	1	0	0	0	18123000	10765000	7358000	0
A0A0A0MSK5	328	A0A0A0MSK5;Q5JTV8;Q5JTV8-3;J3KN66;H0Y4R4	328;449;450;465;184	Torsin-1A-interacting protein 1	TOR1AIP1	0.999969	0.000439756	73.834	46.153	NA	NA	NA	NA	0.000439756	73.834	NA	NA	SSFRSVRAIRIDGTDKATQDSDTVKLEVDQE	IDGTDK(1)ATQDSDTVK	6	3	1.1302	-0.84996	NA	FALSE	FALSE	NA	NA	NA	NA	NA	NA	NA	NA	0.43858	0.5548	-0.84996	1	NA	NA	NA	NA	0	0	0	0	0	0	1131200
A0A0A0MSK5	457	A0A0A0MSK5;Q5JTV8;Q5JTV8-3;J3KN66;Q5JTV8-2	457;578;579;594;374	Torsin-1A-interacting protein 1	TOR1AIP1	1	0.000110415	60.246	57.63	NA	NA	0.000110415	60.246	NA	NA	NA	NA	RISHLVLPVQPENALKRGICL__________	ISHLVLPVQPENALK(1)R	15	4	0.19233	-0.557412	NA	FALSE	FALSE	NA	NA	NA	NA	0.53526	0.67952	-0.557412	1	NA	NA	NA	NA	NA	NA	NA	NA	0	0	0	12796000	8244400	4551900	0
A0A0A0MSK5	187	A0A0A0MSK5;Q5JTV8;Q5JTV8-3;H0YD16	187;308;309;185	Torsin-1A-interacting protein 1	TOR1AIP1	1	1.00757e-109	243.24	243.24	1.00757e-109	243.24	1.69966e-11	130.16	NA	NA	NA	NA	QTARIRTRMQNDSILKSELGNQSPSTSSRQV	MQNDSILK(1)SELGNQSPSTSSR	8	3	-0.17752	-0.122915	0.867025	FALSE	FALSE	0.87636	1.1065	0.146003	1	0.61203	0.76216	-0.391834	1	NA	NA	NA	NA	NA	NA	NA	NA	41441000	13763000	13396000	27161000	17766000	9394800	0
A0A0A0MSK5	164	A0A0A0MSK5;Q5JTV8;Q5JTV8-3;J3KN66;H0YD16;H0Y4R4;H0YDU3	164;285;286;286;162;39;174	Torsin-1A-interacting protein 1	TOR1AIP1	1	2.0237e-12	88.09	88.09	NA	NA	2.40968e-08	78.378	2.0237e-12	88.09	1.21804e-07	72.99	TAHDKQPSVLSSGYQKTPQEWAPQTARIRTR	QPSVLSSGYQK(1)TPQEWAPQTAR	11	3	1.6683	-0.190469	0.751806	FALSE	FALSE	NA	NA	NA	NA	0.67266	0.86129	-0.215429	1	0.46608	0.65858	-0.602569	1	1.6668	1.1864	0.246591	1	0	0	0	30830000	19752000	11078000	18789000
A0A0A0MSK5	213	A0A0A0MSK5;Q5JTV8;Q5JTV8-3;J3KN66	213;334;335;350	Torsin-1A-interacting protein 1	TOR1AIP1	1	1.61675e-29	150.26	138.21	NA	NA	NA	NA	5.76859e-09	91.093	1.61675e-29	150.26	SSRQVTGQPQNASFVKRNRWWLLPLIAALAS	QVTGQPQNASFVK(1)R	13	3	1.4175	-0.132505	0.825047	FALSE	FALSE	NA	NA	NA	NA	NA	NA	NA	NA	0.58428	0.83827	-0.254513	1	1.3623	0.99275	-0.0104976	1	0	0	0	0	0	0	79590000
A0A0A0MSK5	115	A0A0A0MSK5;Q5JTV8;Q5JTV8-3;J3KN66;H0YD16;Q5JTV8-2	115;236;237;237;113;237	Torsin-1A-interacting protein 1	TOR1AIP1	1	3.30923e-105	223.18	220.06	3.30923e-105	223.18	NA	NA	NA	NA	NA	NA	EEDDQDSSHSSVTTVKARSRDSDESGDKTTR	VNFSEEGETEEDDQDSSHSSVTTVK(1)AR	25	3	-0.19711	0.409907	NA	FALSE	FALSE	1.0497	1.3286	0.409907	2	NA	NA	NA	NA	NA	NA	NA	NA	NA	NA	NA	NA	43493000	14792000	15604000	0	0	0	0
A0A0A0MSL8	112	A0A0A0MSL8	112			1	1.05272e-07	78.554	75.12	1.05272e-07	78.554	NA	NA	NA	NA	NA	NA	SLFERRGRVIECDVVKGSCQDGEAVHRKPAP	VIECDVVK(1)GSCQDGEAVHR	8	3	-0.66174	0.0531113	NA	FALSE	FALSE	0.82777	1.0375	0.0531113	1	NA	NA	NA	NA	NA	NA	NA	NA	NA	NA	NA	NA	24903000	5423900	3736200	0	0	0	0
K7ERQ7	45	K7ERQ7;A0A0A0MSN0;K7EJH0;K7EMX1;K7EJV2;K7ESQ2;Q8NBT2-2;Q8NBT2	45;50;48;46;47;50;50;50	Kinetochore protein Spc24	SPC24	1	9.14745e-16	111.79	76.833	NA	NA	0.00148855	70.889	6.83584e-05	98.942	9.14745e-16	111.79	EQVVERLLETQDGAEKQLRGTWLNFTTKLVK	LLETQDGAEK(1)QLR	10	3	-0.52274	-0.248147	0.743416	FALSE	FALSE	NA	NA	NA	NA	NA	NA	NA	NA	0.46541	0.66441	-0.589854	1	1.4801	1.067	0.0935602	1	0	0	0	0	0	0	49746000
A0A0A0MSQ9	461	A0A0A0MSQ9;Q86VX9-2;Q86VX9-4;Q86VX9-5;Q86VX9	461;291;388;453;550	Vacuolar fusion protein MON1 homolog A	MON1A	1	4.54546e-10	96.533	90.17	4.54546e-10	96.533	NA	NA	NA	NA	NA	NA	AQVGIPDLRHFLYKSKSSGLFTSPEIEAPYT	SK(1)SSGLFTSPEIEAPYTSEEEQER	2	3	0.55993	NA	NA	FALSE	FALSE	NA	NA	NA	NA	NA	NA	NA	NA	NA	NA	NA	NA	NA	NA	NA	NA	25194000	0	0	0	0	0	0
Q6P1N7	104	Q6P1N7;C9JA35;A0A0G2JKZ1;A2AB90;A0A0G2JH37;A0A0A0MSV9;O15533-2;O15533;O15533-3	104;47;104;104;104;104;104;104;104	Tapasin	TAPBP	1	8.62901e-34	136.96	129.71	NA	NA	1.75481e-12	88.945	8.62901e-34	136.96	1.58851e-13	89.663	PHCEMSRFVPLPASAKWASGLTPAQNCPRAL	FVPLPASAK(1)WASGLTPAQNCPR	9	3	-1.0375	-0.524	0.388451	FALSE	FALSE	NA	NA	NA	NA	0.44553	0.57604	-0.795759	2	0.43744	0.63388	-0.657718	3	1.2857	0.92113	-0.118523	2	0	0	0	76332000	51050000	25282000	83455000
Q15910-5	662	A0A0A0MSY9;Q92800-3;Q92800;Q92800-2;Q15910-5;Q15910-3;Q15910-4;Q15910;Q15910-2;Q92800-5;Q92800-4	705;674;714;720;662;674;704;713;718;575;644	Histone-lysine N-methyltransferase EZH1;Histone-lysine N-methyltransferase EZH2	EZH1;EZH2	1	0.0174374	41.302	13.084	NA	NA	0.0174374	41.302	NA	NA	NA	NA	KVMMVNGDHRIGIFAKRAIQTGEELFFDYRY;KVVMVNGDHRIGIFAKRAIQAGEELFFDYRY	IGIFAK(1)R	6	3	0.45975	-0.384847	NA	FALSE	FALSE	NA	NA	NA	NA	0.60229	0.76586	-0.384847	1	NA	NA	NA	NA	NA	NA	NA	NA	0	0	0	8572700	5126000	3446700	0
H0YIY6	62	H0YIY6;A0A0A0MSZ1;J3KNR0;P27448-8;P27448-6;P27448-3;P27448-4;P27448-2;P27448;P27448-7	62;317;317;215;294;294;294;317;294;317	MAP/microtubule affinity-regulating kinase 3	MARK3	1	0.0036623	54.436	8.9471	NA	NA	NA	NA	NA	NA	0.0036623	54.436	DCENLLKRFLVLNPIKRGTLEQIMKDRWINA	FLVLNPIK(1)R	8	2	1.4105	0.674732	NA	FALSE	FALSE	NA	NA	NA	NA	NA	NA	NA	NA	NA	NA	NA	NA	2.2311	1.5963	0.674732	1	0	0	0	0	0	0	0
Q5T6K7	59	Q5T6K7;E9PI99;A0A0A0MT00;Q5T6K5;Q13952-6;Q13952-7;Q13952-2;Q13952-5;Q13952-3;Q13952	59;59;59;59;59;59;59;59;59;59	Nuclear transcription factor Y subunit gamma	NFYC	1	8.3964e-12	101.17	101.17	8.3964e-12	101.17	NA	NA	NA	NA	NA	NA	PLARIKKIMKLDEDVKMISAEAPVLFAKAAQ	LDEDVK(1)MISAEAPVLFAK	6	3	-1.9867	-0.70776	NA	FALSE	FALSE	0.50706	0.61227	-0.70776	2	NA	NA	NA	NA	NA	NA	NA	NA	NA	NA	NA	NA	35696000	6320600	3509200	0	0	0	0
Q5T6K7	36	Q5T6K7;E9PI99;A0A0A0MT00;Q5T6K5;Q13952-6;Q13952-7;Q13952-2;Q13952-5;Q13952-3;Q13952;E9PJA8;E9PQR2;Q13952-4	36;36;36;36;36;36;36;36;36;36;36;36;36	Nuclear transcription factor Y subunit gamma	NFYC	1	0.00318896	50.805	30.808	NA	NA	0.00318896	50.805	NA	NA	0.00621559	44.98	SFWPRVMEEIRNLTVKDFRVQELPLARIKKI	NLTVK(1)DFR	5	3	-0.40283	-0.234345	0.685301	FALSE	FALSE	NA	NA	NA	NA	0.72168	0.91808	-0.123308	1	NA	NA	NA	NA	1.0722	0.7871	-0.345381	1	0	0	0	46164000	24075000	22089000	0
A0A0A0MT33	197	A0A0A0MT33;Q9UPN6;Q9UPN6-2	197;119;185	Protein SCAF8	SCAF8	0.995578	5.00272e-19	141.88	127.45	NA	NA	5.00272e-19	141.88	1.02616e-18	133.91	8.47031e-18	125.23	GDDKSKIVRVLNLWQKNNVFKSEIIQPLLDM	VLNLWQK(0.996)NNVFK(0.004)	7	3	0.32903	-0.163054	0.789845	FALSE	FALSE	NA	NA	NA	NA	0.85778	1.1043	0.143132	1	0.68126	1.005	0.0071955	1	0.90584	0.64194	-0.63949	1	0	0	0	31535000	17605000	13930000	16779000
A0A2R8YGP5	363	A0A2R8YGP5;A0A2R8YGG3;A0A2R8Y7S2;A0A2R8Y4P4;Q9HBD4;A0A0A0MT49;P51532-5;P51532-2;P51532-3;P51532-4;P51532	363;210;405;405;405;405;405;405;405;405;405	Transcription activator BRG1	SMARCA4	1	0.00382402	45.368	13.946	NA	NA	0.00382402	45.368	NA	NA	NA	NA	GSLAGDLRTKATIELKALRLLNFQRQLRQEV	ATIELK(1)ALR	6	3	-0.095957	0.330788	NA	FALSE	FALSE	NA	NA	NA	NA	0.97634	1.2577	0.330788	1	NA	NA	NA	NA	NA	NA	NA	NA	0	0	0	15477000	8079700	7396800	0
A0A2R8YGP5	669	A0A2R8YGP5;A0A2R8YGG3;A0A2R8Y7S2;A0A2R8Y4P4;Q9HBD4;A0A0A0MT49;P51532-5;P51532-2;P51532-3;P51532-4;P51532;A0A2R8Y4C5;A0A2R8Y440;A0A2R8YG32;A0A2R8YDA1;A0A2R8Y6V2;A0A2R8YF58;A0A2R8Y526;A0A2R8Y7Y7;A0A2R8YF80;A0A2R8Y6N0;A0A2R8Y7F3	669;516;711;711;711;775;711;711;711;711;711;302;287;260;207;140;162;163;145;160;206;230	Transcription activator BRG1	SMARCA4	1	7.90764e-48	198.55	183.11	7.90764e-48	198.55	NA	NA	NA	NA	NA	NA	DDVSEVDARHIIENAKQDVDDEYGVSQALAR	HIIENAK(1)QDVDDEYGVSQALAR	7	3	0.9213	-0.117427	NA	FALSE	FALSE	0.73088	0.92183	-0.117427	1	NA	NA	NA	NA	NA	NA	NA	NA	NA	NA	NA	NA	17841000	4574000	4012400	0	0	0	0
A0A2R8YGP5	830	A0A2R8YGP5;A0A2R8YGG3;A0A2R8Y7S2;A0A2R8Y4P4;Q9HBD4;A0A0A0MT49;P51532-5;P51532-2;P51532-3;P51532-4;P51532;A0A2R8Y4C5;A0A2R8Y440;A0A2R8YG32;A0A2R8YDA1;A0A2R8Y6V2;A0A2R8YF58;A0A2R8Y526;A0A2R8Y7Y7;A0A2R8YF80;A0A2R8Y6N0;A0A2R8Y7F3;A0A0U1RQZ9;F6VDE0;P51531-2;P51531;A0A2R8Y4R6;A0A2R8YFV8;A0A2R8YCY3	830;677;872;872;872;936;872;872;872;872;872;463;448;421;368;301;323;324;306;321;367;391;842;842;842;842;33;150;160	Transcription activator BRG1;Probable global transcription activator SNF2L2	SMARCA4;SMARCA2	1	0.0129181	43.066	8.1738	NA	NA	NA	NA	NA	NA	0.0129181	43.066	LTTYEYIIKDKHILAKIRWKYMIVDEGHRMK	HILAK(1)IR	5	3	0.14578	-0.0519973	NA	FALSE	FALSE	NA	NA	NA	NA	NA	NA	NA	NA	NA	NA	NA	NA	1.3506	0.9646	-0.0519973	1	0	0	0	0	0	0	0
A0A2R8YGP5	1089	A0A2R8YGP5;A0A2R8YGG3;A0A2R8Y7S2;A0A2R8Y4P4;Q9HBD4;A0A0A0MT49;P51532-5;P51532-2;P51532-3;P51532-4;P51532;A0A2R8Y4C5;A0A2R8Y440;A0A2R8YG32;A0A2R8YDA1;A0A2R8Y6V2;A0A2R8YF58;A0A2R8Y526;A0A2R8Y7Y7;A0A2R8YF80;A0A2R8Y6N0;A0A2R8Y7F3;A0A2R8Y523	1089;936;1131;1131;1131;1195;1131;1131;1131;1131;1131;722;707;680;627;560;582;583;565;580;626;650;252	Transcription activator BRG1	SMARCA4	1	1.48907e-06	91.549	74.076	NA	NA	3.04286e-05	82.417	NA	NA	1.48907e-06	91.549	FAYRGFKYLRLDGTTKAEDRGMLLKTFNEPG	LDGTTK(1)AEDR	6	3	-0.84164	-0.108575	0.851476	FALSE	FALSE	NA	NA	NA	NA	0.71177	0.90495	-0.14409	1	NA	NA	NA	NA	1.2586	0.95062	-0.0730593	1	0	0	0	9220000	6712300	2507700	0
Q5JXX2	116	Q5JXX2;A0A0A0MT59;Q15014;Q5JXX1	116;65;116;116	Mortality factor 4-like protein 2	MORF4L2	1	4.30006e-05	67.095	67.095	0.00329668	47.774	4.30006e-05	67.095	0.001653	48.214	NA	NA	KRARADPTVESEEAFKNRMEVKVKIPEELKP	ADPTVESEEAFK(1)NR	12	3	-0.88899	-0.346935	0.572239	FALSE	FALSE	0.47436	0.57037	-0.81003	1	0.70664	0.86854	-0.203336	1	0.71262	0.98116	-0.0274397	1	NA	NA	NA	NA	9671500	2841900	1359600	103670000	54876000	48790000	90443000
Q5JXX2	144	Q5JXX2;A0A0A0MT59;Q15014;Q5JXX1	144;93;144;144	Mortality factor 4-like protein 2	MORF4L2	1	0.000186418	66.321	57.063	NA	NA	0.00288138	44.945	0.000186418	66.321	0.00229058	44.57	LKPWLVEDWDLVTRQKQLFQLPAKKNVDAIL	QK(1)QLFQLPAK	2	3	0.61968	-0.0165059	0.979317	FALSE	FALSE	NA	NA	NA	NA	0.75852	1.0024	0.00345832	1	0.60641	0.88655	-0.173726	2	1.4885	1.0873	0.12075	1	0	0	0	10023000	5390000	4633200	31795000
A0A0A0MTB8	783	A0A0A0MTB8;Q8NI36	783;839	WD repeat-containing protein 36	WDR36	0.999991	4.46735e-22	127.97	103.91	1.5708e-17	117.65	NA	NA	4.46735e-22	126.84	1.04002e-16	127.97	KSDFCLKLEEGLVNNKYDTALNLLKESGPSG	LEEGLVNNK(1)YDTALNLLK	9	3	-2.4664	0.0977077	0.865446	FALSE	FALSE	0.66593	0.85253	-0.230177	1	NA	NA	NA	NA	0.73645	1.0547	0.0768327	1	1.8737	1.3627	0.446468	1	73460000	15331000	9125600	0	0	0	35915000
A0A0A0MTB8	390	A0A0A0MTB8;Q8NI36	390;446	WD repeat-containing protein 36	WDR36	1	1.77208e-06	83.692	71.271	1.77208e-06	83.692	2.4047e-06	75.764	0.00203468	46.318	0.000845149	51.643	KGLQNTMSVRLPPITKFAAEEARESDWDGII	LPPITK(1)FAAEEAR	6	3	-0.83125	-0.380132	0.642402	FALSE	FALSE	0.28661	0.3687	-1.43948	2	0.68192	0.8607	-0.216418	1	0.62201	0.87898	-0.186098	1	1.7581	1.2496	0.321466	1	130440000	33895000	17282000	40948000	21552000	19396000	18474000
A0A0A0MTB8	768	A0A0A0MTB8;Q8NI36	768;824	WD repeat-containing protein 36	WDR36	0.999614	1.53651e-15	113.47	105.7	1.53651e-15	113.47	1.3569e-06	78.95	1.9971e-06	75.911	0.00110641	65.231	DPQQSKVVNLGVLAQKSDFCLKLEEGLVNNK	VVNLGVLAQK(1)SDFCLK	10	3	-0.45495	-0.101282	0.865818	FALSE	FALSE	0.47866	0.58716	-0.768174	1	0.81244	1.0115	0.0164963	1	0.7927	1.0919	0.126841	1	1.5865	1.1645	0.219711	1	27252000	7109300	2509100	6729900	3629300	3100500	3382500
A0A0A0MTB8	707	A0A0A0MTB8;Q8NI36	707;763	WD repeat-containing protein 36	WDR36	0.999994	0.00436015	57.225	46.57	NA	NA	0.00436015	57.225	NA	NA	0.0084717	52.837	NEQLVTLSLLPESRWKNLLNLDVIKKKNKPK	WK(1)NLLNLDVIK	2	3	0.015571	0.345414	0.706433	FALSE	FALSE	NA	NA	NA	NA	1.4103	1.7799	0.831796	1	NA	NA	NA	NA	1.2578	0.90691	-0.140969	1	0	0	0	6464400	2714900	3749500	0
A0A0A0MTB8	758	A0A0A0MTB8;Q8NI36	758;814	WD repeat-containing protein 36	WDR36	0.999994	1.6662e-62	172.42	172.42	1.6662e-62	172.42	NA	NA	NA	NA	NA	NA	PRYAAPEQNNDPQQSKVVNLGVLAQKSDFCL	YAAPEQNNDPQQSK(1)VVNLGVLAQK	14	3	0.2984	-0.322938	NA	FALSE	FALSE	0.62475	0.79944	-0.322938	1	NA	NA	NA	NA	NA	NA	NA	NA	NA	NA	NA	NA	63739000	12550000	6600000	0	0	0	0
A0A0A0MTR7	4974	A0A0A0MTR7;A0A0A0MTC1;Q63HN8;Q63HN8-4;Q63HN8-6	4974;5023;4974;5023;324	E3 ubiquitin-protein ligase RNF213	RNF213	1	0.000656444	53.448	42.189	NA	NA	0.000656444	51.612	0.0078947	53.448	NA	NA	QIVSRFLQGKPRLSLKGIPTLVYRHDWNYEH	LSLK(1)GIPTLVYR	4	3	0.25006	-1.37371	0.22768	FALSE	FALSE	NA	NA	NA	NA	0.23553	0.30875	-1.69549	1	0.34599	0.48232	-1.05194	1	NA	NA	NA	NA	0	0	0	2142300	1777300	364950	1270600
E7EVI1	86	E7EVI1;A0A0A0MTD1;F8VPI7;E7EPX0;E7EVJ4;E9PH62;Q9NUL3-8;Q9NUL3-3;Q9NUL3-2;Q9NUL3;E5RGT3;E5RFK1;Q9NUL3-5	86;68;74;86;106;74;68;74;74;106;68;74;74	Double-stranded RNA-binding protein Staufen homolog 2	STAU2	1	2.03648e-56	174.01	174.01	2.03648e-56	174.01	NA	NA	NA	NA	NA	NA	PGSITPTVELNGLAMKRGEPAIYRPLDPKPF	SNVNNNPGSITPTVELNGLAMK(1)R	22	3	-0.11051	-0.55332	NA	FALSE	FALSE	0.52224	0.68145	-0.55332	1	NA	NA	NA	NA	NA	NA	NA	NA	NA	NA	NA	NA	47070000	11208000	5424400	0	0	0	0
E7EVI1	277	E7EVI1;A0A0A0MTD1;F8VPI7;E7EPX0;E7EVJ4;E9PH62;Q9NUL3-8;Q9NUL3-3;Q9NUL3-2;Q9NUL3;G5EA18;E5RJN7;A0A0A0MTC4;A0A0A0MTC6;Q9NUL3-4;Q9NUL3-6;Q9NUL3-7	277;259;265;277;297;265;259;265;265;297;77;125;125;193;77;125;193	Double-stranded RNA-binding protein Staufen homolog 2	STAU2	1	3.06928e-09	98.175	86.8	3.06928e-09	98.175	NA	NA	NA	NA	NA	NA	EKPKLFFKKRPKTIVKAGPEYGQGMNPISRL	TIVK(1)AGPEYGQGMNPISR	4	3	-1.4173	-0.814565	NA	FALSE	FALSE	0.4253	0.56858	-0.814565	1	NA	NA	NA	NA	NA	NA	NA	NA	NA	NA	NA	NA	5815800	1609300	767810	0	0	0	0
A0A0A0MTH3	85	A0A0A0MTH3;Q13418;Q13418-2;A0A087WWY6	85;85;85;77	Integrin-linked protein kinase	ILK	0.999917	0.0001273	107.79	50.003	0.0001273	107.79	NA	NA	NA	NA	NA	NA	PLHLAASHGHRDIVQKLLQYKADINAVNEHG	DIVQK(1)LLQYK	5	3	0.536	-1.45775	NA	FALSE	FALSE	0.2987	0.36406	-1.45775	2	NA	NA	NA	NA	NA	NA	NA	NA	NA	NA	NA	NA	28196000	9186200	3148100	0	0	0	0
A0A0A0MTH3	201	A0A0A0MTH3;Q13418;Q13418-3	201;170;36	Integrin-linked protein kinase	ILK	1	0.0253895	77.288	57.681	NA	NA	0.0253895	77.288	NA	NA	NA	NA	MGQNLNRIPYKDTFWKGTTRTRPRNGTLNKH	DTFWK(1)GTTR	5	2	-1.1388	0.188654	NA	FALSE	FALSE	NA	NA	NA	NA	0.90254	1.1397	0.188654	1	NA	NA	NA	NA	NA	NA	NA	NA	0	0	0	40582000	17080000	23502000	0
A0A0A0MTH3	222	A0A0A0MTH3;Q13418;Q13418-3	222;191;57	Integrin-linked protein kinase	ILK	1	4.81992e-25	157.35	157.35	4.81992e-25	157.35	NA	NA	NA	NA	NA	NA	RPRNGTLNKHSGIDFKQLNFLTKLNENHSGE	HSGIDFK(1)QLNFLTK	7	3	0.59352	-0.889476	NA	FALSE	FALSE	0.45428	0.53981	-0.889476	3	NA	NA	NA	NA	NA	NA	NA	NA	NA	NA	NA	NA	169090000	63872000	26914000	0	0	0	0
A0A0A0MTH9	1769	A0A0A0MTH9;O14981;O14981-2	1769;1769;597	TATA-binding protein-associated factor 172	BTAF1	0.979877	3.51971e-05	98.418	75.796	NA	NA	NA	NA	0.00158134	85.359	3.51971e-05	98.418	LITRGTLEEKIMGLQKFKMNIANTVISQENS	IMGLQK(0.98)FK(0.02)	6	3	-1.0358	-0.00789752	0.994617	FALSE	FALSE	NA	NA	NA	NA	NA	NA	NA	NA	0.56046	0.81088	-0.30244	1	1.6851	1.2198	0.286645	1	0	0	0	0	0	0	5228900
B8ZWD1	87	B8ZWD1;A0A0A0MTI5;P07108;P07108-3;P07108-2;P07108-4;P07108-5	87;133;77;78;94;119;138	Acyl-CoA-binding protein	DBI	0.999965	6.72409e-06	79.201	42.057	NA	NA	0.00232691	46.844	4.93028e-05	79.201	6.72409e-06	74.611	LKGTSKEDAMKAYINKVEELKKKYGI_____	AYINK(1)VEELK	5	3	0.4898	-0.220307	0.670705	FALSE	FALSE	NA	NA	NA	NA	0.78167	0.95016	-0.0737576	1	0.47233	0.67008	-0.577595	1	1.3818	0.99339	-0.00956787	1	0	0	0	22092000	11151000	10941000	27985000
A0A0A0MTL5	239	A0A0A0MTL5;Q13309-2;Q13309	239;228;228	S-phase kinase-associated protein 2	SKP2	1	1.79342e-31	163.41	163.41	1.79342e-31	163.41	NA	NA	9.23582e-05	57.616	NA	NA	LEGLRLSDPIVNTLAKNSNLVRLNLSGCSGF	LSDPIVNTLAK(1)NSNLVR	11	3	0.90844	-0.349125	0.591236	FALSE	FALSE	0.53149	0.6855	-0.544771	2	NA	NA	NA	NA	0.62993	0.89908	-0.153479	1	NA	NA	NA	NA	44944000	13112000	4100000	0	0	0	8226900
A0A0A0MTN0	395	A0A0A0MTN0;Q13617;Q13617-2;Q5T2B5	395;382;401;382	Cullin-2	CUL2	0.992603	1.14852e-07	107.82	85.774	1.13569e-05	90.561	6.89648e-05	107.82	3.9083e-06	77.324	1.14852e-07	83.54	ALDKALTSVVNYREPKSVCKAPELLAKYCDN	ALTSVVNYREPK(0.993)SVCK(0.007)	12	3	-0.87577	0.120323	0.848192	FALSE	FALSE	0.94492	1.0688	0.0959919	1	1.0564	1.3561	0.439464	1	0.4578	0.67114	-0.575314	1	1.9835	1.4351	0.521151	1	27966000	8412500	6887700	80483000	39791000	40692000	47040000
A0A0A0MTN0	406	A0A0A0MTN0;Q13617;Q13617-2;Q5T2B5	406;393;412;393	Cullin-2	CUL2	0.999773	2.54501e-06	77.192	71.37	NA	NA	NA	NA	2.54501e-06	77.192	NA	NA	YREPKSVCKAPELLAKYCDNLLKKSAKGMTE	APELLAK(1)YCDNLLK	7	3	0.67189	0.119821	NA	FALSE	FALSE	NA	NA	NA	NA	NA	NA	NA	NA	0.77029	1.0866	0.119821	1	NA	NA	NA	NA	0	0	0	0	0	0	5628000
A0A0A0MTN0	446	A0A0A0MTN0;Q13617;Q13617-2;Q5T2B5	446;433;452;433	Cullin-2	CUL2	1	0.000760002	57.859	51.423	NA	NA	0.000760002	57.859	NA	NA	NA	NA	FITVFKYIDDKDVFQKFYARMLAKRLIHGLS	DVFQK(1)FYAR	5	3	-0.094151	-0.0296764	NA	FALSE	FALSE	NA	NA	NA	NA	0.76207	0.97964	-0.0296764	1	NA	NA	NA	NA	NA	NA	NA	NA	0	0	0	9043100	5472800	3570300	0
A0A0A0MTN0	181	A0A0A0MTN0;Q13617;Q13617-2;Q5T2B5	181;168;187;168	Cullin-2	CUL2	0.999975	1.3928e-07	82.515	62.279	NA	NA	NA	NA	NA	NA	1.3928e-07	82.515	EPLQAILIRMLLREIKNDRGGEDPNQKVIHG	EIK(1)NDRGGEDPNQK	3	3	1.3048	0.451857	NA	FALSE	FALSE	NA	NA	NA	NA	NA	NA	NA	NA	NA	NA	NA	NA	1.8443	1.3678	0.451857	1	0	0	0	0	0	0	0
A0A0A0MTN0	621	A0A0A0MTN0;Q13617;Q13617-2;Q5T2B5	621;608;627;608	Cullin-2	CUL2	0.995397	2.07797e-09	94.487	85.251	NA	NA	1.4089e-07	85.006	2.07797e-09	94.487	4.48942e-05	64.476	TVSYKELQDSTQMNEKELTKTIKSLLDVKMI	ELQDSTQMNEK(0.995)ELTK(0.005)	11	3	1.0621	0.253092	0.548955	FALSE	FALSE	NA	NA	NA	NA	0.99928	1.2169	0.283211	1	0.79174	1.107	0.146655	2	1.7245	1.2565	0.329411	1	0	0	0	14954000	8352600	6601700	41716000
A0A0A0MTN0	257	A0A0A0MTN0;Q13617;Q13617-2;Q5T2B5	257;244;263;244	Cullin-2	CUL2	1	0.0310356	48.157	10.435	NA	NA	0.0310356	48.157	NA	NA	NA	NA	ESNCSQYMEKVLGRLKDEEIRCRKYLHPSSY	LK(1)DEEIR	2	3	-0.24808	-0.468012	NA	FALSE	FALSE	NA	NA	NA	NA	0.59014	0.72296	-0.468012	1	NA	NA	NA	NA	NA	NA	NA	NA	0	0	0	5155100	2987400	2167700	0
A0A0A0MTN0	251	A0A0A0MTN0;Q13617;Q13617-2;Q5T2B5	251;238;257;238	Cullin-2	CUL2	1	5.12628e-36	152.09	133.16	NA	NA	4.90436e-35	148.75	2.84481e-25	123.19	5.12628e-36	152.09	ASNLLQESNCSQYMEKVLGRLKDEEIRCRKY	QEASNLLQESNCSQYMEK(1)VLGR	18	3	-0.72348	0.10862	0.79973	FALSE	FALSE	NA	NA	NA	NA	0.92814	1.1637	0.218719	2	0.7742	1.0982	0.135141	2	1.3369	0.98078	-0.0279985	2	0	0	0	33975000	19912000	14062000	37211000
A0A0A0MTN0	29	A0A0A0MTN0;Q13617;Q13617-2;Q5T2B5;Q5T2B7	29;16;35;16;16	Cullin-2	CUL2	1	1.68818e-46	169.92	162.6	NA	NA	1.68818e-46	169.92	2.33337e-37	154.69	3.09445e-44	160.81	MSLKPRVVDFDETWNKLLTTIKAVVMLEYVE	VVDFDETWNK(1)LLTTIK	10	3	-0.1262	0.161331	0.689581	FALSE	FALSE	NA	NA	NA	NA	0.94774	1.1424	0.192068	1	0.86374	1.179	0.237564	1	1.441	1.0384	0.0543623	1	0	0	0	266060000	131510000	134550000	244160000
A0A0A0MTN0	127	A0A0A0MTN0;Q13617;Q13617-2;Q5T2B5	127;114;133;114	Cullin-2	CUL2	0.911933	0.00195266	79.427	61.801	NA	NA	0.00195266	79.427	NA	NA	NA	NA	DYMDCLYRYLNTQFIKKNKLTEADLQYGYGG	YLNTQFIK(0.912)K(0.088)	8	3	0.82288	-0.263716	NA	FALSE	FALSE	NA	NA	NA	NA	0.65979	0.83294	-0.263716	1	NA	NA	NA	NA	NA	NA	NA	NA	0	0	0	28492000	17548000	10944000	0
F5H798	8	F5H798;F5GYG6;F5H1W2;F5H2I5;F5GYP5;A0A0A0MTP3;Q99550-2;Q99550	8;8;8;8;8;8;8;8	M-phase phosphoprotein 9	MPHOSPH9	0.993619	0.00085384	77.185	69.574	0.00085384	77.185	NA	NA	NA	NA	NA	NA	________MEEFDLVKTLHKTSSSVGSDENS	MEEFDLVK(0.994)TLHK(0.006)	8	3	-0.19218	-0.94167	NA	FALSE	FALSE	0.40952	0.52063	-0.94167	1	NA	NA	NA	NA	NA	NA	NA	NA	NA	NA	NA	NA	42266000	19977000	3517800	0	0	0	0
A0A0A0MTP7	86	A0A0A0MTP7;Q99590;A0A087WUE7	86;146;45	Protein SCAF11	SCAF11	0.933105	0.00289203	53.504	44.496	0.00289203	53.504	NA	NA	NA	NA	NA	NA	CIRRKAIVREDLLSAKVCDLKWIHRNSLYSE	AIVREDLLSAK(0.933)VCDLK(0.067)	11	3	0.9459	-0.733915	NA	FALSE	FALSE	0.49188	0.60127	-0.733915	1	NA	NA	NA	NA	NA	NA	NA	NA	NA	NA	NA	NA	9357500	2236400	1083400	0	0	0	0
A0A0A0MTP7	60	A0A0A0MTP7;Q99590;A0A087WUE7	60;120;19	Protein SCAF11	SCAF11	0.999999	7.04988e-29	152.13	119.62	NA	NA	0.000159004	97.095	7.04988e-29	152.13	2.19961e-12	98.573	QLRETKDKKNENSFEKQVSCHENSKSCIRRK	KNENSFEK(1)QVSCHENSK	8	3	-0.28519	-0.548225	0.426377	FALSE	FALSE	NA	NA	NA	NA	0.47428	0.59705	-0.744076	1	0.37705	0.54438	-0.877314	3	1.3882	0.98399	-0.0232844	1	0	0	0	16378000	11495000	4883300	57333000
A0A0A0MTR2	468	A0A0A0MTR2;Q8N543;Q8N543-2	468;511;371	Prolyl 3-hydroxylase OGFOD1	OGFOD1	0.998663	0.000297609	71.451	55.073	NA	NA	0.000297609	71.451	0.00105501	56.404	0.00314278	48.998	ESNSLALVYRDRETLKFVKHINHRSLEQKKT	DRETLK(0.999)FVK(0.001)	6	3	-1.1204	-0.105219	0.820381	FALSE	FALSE	NA	NA	NA	NA	0.8012	0.99107	-0.0129411	1	0.57085	0.79639	-0.328453	1	1.4088	1.018	0.0257376	2	0	0	0	169360000	87014000	82342000	154190000
A0A0A0MTR2	198	A0A0A0MTR2;Q8N543;H3BUA6;Q8N543-2	198;198;143;58	Prolyl 3-hydroxylase OGFOD1	OGFOD1	0.999898	0.00145221	47.062	41.968	NA	NA	NA	NA	NA	NA	0.00145221	47.062	DLYSIDEHFQPKQIVKSLIPSWNKLVFFEVS	QIVK(1)SLIPSWNK	4	3	0.66997	-0.0237537	NA	FALSE	FALSE	NA	NA	NA	NA	NA	NA	NA	NA	NA	NA	NA	NA	1.3864	0.98367	-0.0237537	1	0	0	0	0	0	0	0
A0A0A0MTR2	97	A0A0A0MTR2;Q8N543;H3BUA6;H3BR79	97;97;42;95	Prolyl 3-hydroxylase OGFOD1	OGFOD1	1	4.02367e-34	160.04	147.15	1.93593e-18	160.04	5.55364e-29	147.83	5.55364e-29	147.83	4.02367e-34	142.91	ELMNLDFHEKYNDLYKFQQSDDLKKRREPHI	YNDLYK(1)FQQSDDLKK	6	3	0.72248	0.147135	0.663838	FALSE	FALSE	1.0206	1.1175	0.160275	1	0.98825	1.2375	0.307429	2	0.77837	1.1167	0.159242	1	1.3658	0.97373	-0.0384063	1	17545000	4035900	4631200	63049000	28360000	34689000	23604000
A0A0A0MTU3	280	A0A0A0MTU3;Q4ZIN3-2;Q4ZIN3;U3KPY4	280;280;280;250	Membralin	TMEM259	1	1.01784e-17	125.54	114.6	NA	NA	1.51688e-12	107.09	1.01784e-17	125.54	6.24899e-16	114.76	ILMSSVKGLAENEENKGFLRNVVSGEHYRFV	GLAENEENK(1)GFLR	9	3	1.0528	-0.273716	0.680253	FALSE	FALSE	NA	NA	NA	NA	0.5901	0.73292	-0.448272	1	0.45764	0.63102	-0.664242	1	1.705	1.2238	0.291368	1	0	0	0	65235000	40005000	25231000	76053000
A0A1B0GWJ0	170	A0A1B0GWJ0;A0A1B0GTJ7;A0A0A6YY92;P30566;P30566-2;A0A096LNY6;A0A1B0GTG9;A0A1B0GWF8;A0A096LNY5	170;170;184;170;170;33;199;170;155	Adenylosuccinate lyase	ADSL	1	3.85445e-28	129.85	122.94	2.54642e-10	99.6	4.6813e-25	121.33	3.94659e-08	76.492	3.85445e-28	129.85	LGFTHFQPAQLTTVGKRCCLWIQDLCMDLQN	ERASLPTLGFTHFQPAQLTTVGK(1)R	23	4	1.1725	-0.0955752	0.792902	FALSE	FALSE	0.76165	0.96229	-0.0554564	2	0.63951	0.81863	-0.288717	2	0.60327	0.89048	-0.167345	2	1.5159	1.0937	0.129217	3	22987000	4873200	4046000	34865000	20794000	14071000	19446000
A0A1B0GWJ0	284	A0A1B0GWJ0;A0A1B0GTJ7;A0A0A6YY92;P30566;P30566-2;A0A096LNY6;A0A1B0GTG9;A0A1B0GWF8;A0A096LPA2	284;284;298;284;284;147;313;284;104	Adenylosuccinate lyase	ADSL	0.999989	1.17515e-10	103.9	96.484	1.17515e-10	103.9	3.77711e-05	61.684	3.08697e-05	91.589	0.00231777	56.719	IRLLANLKEMEEPFEKQQIGSSAMPYKRNPM	EMEEPFEK(1)QQIGSSAMPYK	8	3	0.37567	-0.201534	0.680683	FALSE	FALSE	0.61785	0.76198	-0.392175	2	0.64996	0.79591	-0.329323	1	0.77445	1.0844	0.116897	1	NA	NA	NA	NA	15858000	3743700	1507000	13870000	8768400	5101900	14131000
A0A1B0GWJ0	295	A0A1B0GWJ0;A0A1B0GTJ7;A0A0A6YY92;P30566;P30566-2;A0A096LNY6;A0A1B0GTG9;A0A1B0GWF8;A0A096LPA2	295;295;309;295;295;158;324;295;115	Adenylosuccinate lyase	ADSL	1	0.0592482	47.062	37.867	NA	NA	0.0592482	47.062	NA	NA	NA	NA	EPFEKQQIGSSAMPYKRNPMRSERCCSLARH	QQIGSSAMPYK(1)R	11	3	-0.082272	1.52527	NA	FALSE	FALSE	NA	NA	NA	NA	2.2612	2.8784	1.52527	1	NA	NA	NA	NA	NA	NA	NA	NA	0	0	0	52657000	17418000	35239000	0
A0A1B0GWJ0	470	A0A1B0GWJ0;A0A1B0GTJ7;A0A0A6YY92;P30566;P30566-2;A0A096LNY6;V9GY96;A0A096LP76	470;470;484;470;411;347;23;46	Adenylosuccinate lyase	ADSL	0.995637	3.60246e-06	77.137	69.554	3.60246e-06	77.137	NA	NA	NA	NA	NA	NA	QQVQRFLEEEVYPLLKPYESVMKVSF_____	FLEEEVYPLLK(0.996)PYESVMK(0.004)	11	3	0.28631	0.892041	NA	FALSE	FALSE	1.4606	1.8558	0.892041	1	NA	NA	NA	NA	NA	NA	NA	NA	NA	NA	NA	NA	41170000	7808700	12002000	0	0	0	0
A0A1B0GWJ0	276	A0A1B0GWJ0;A0A1B0GTJ7;A0A0A6YY92;P30566;P30566-2;A0A096LNY6;A0A1B0GTG9;A0A1B0GWF8;A0A096LPA2	276;276;290;276;276;139;305;276;96	Adenylosuccinate lyase	ADSL	1	8.36604e-18	118.08	118.08	0.000630476	69.224	8.36604e-18	118.08	4.23233e-05	67.136	5.02119e-16	109.1	SVHKICTDIRLLANLKEMEEPFEKQQIGSSA	LLANLK(1)EMEEPFEK	6	3	0.56103	0.149546	0.809926	FALSE	FALSE	1.3843	1.7705	0.824157	1	0.61194	0.76512	-0.386242	1	0.71939	1.0405	0.057277	1	1.448	1.074	0.102994	1	54912000	11800000	10747000	14458000	8479300	5978700	11464000
A0A1B0GWJ0	75	A0A1B0GWJ0;A0A1B0GTJ7;A0A0A6YY92;P30566;P30566-2;A0A1B0GTG9;A0A1B0GWF8;A0A096LNY5;B4DEP1;A0A096LP72;A0A096LNY4	75;75;75;75;75;75;75;75;75;75;75	Adenylosuccinate lyase	ADSL	0.999968	1.08027e-15	114.28	103.51	1.08027e-15	114.28	NA	NA	NA	NA	NA	NA	EQIQEMKSNLENIDFKMAAEEEKRLRHDVMA	SNLENIDFK(1)MAAEEEK	9	3	-1.2965	0.255924	NA	FALSE	FALSE	0.94383	1.1941	0.255924	1	NA	NA	NA	NA	NA	NA	NA	NA	NA	NA	NA	NA	34260000	10495000	8765400	0	0	0	0
A0A1B0GWJ0	415	A0A1B0GWJ0;A0A1B0GTJ7;A0A0A6YY92;P30566;A0A096LNY6	415;415;429;415;292	Adenylosuccinate lyase	ADSL	1	1.18748e-146	266.28	266.28	1.18748e-146	266.28	1.01023e-70	196.1	3.7687e-34	144.4	8.29239e-27	139.46	HEKIRVLSQQAASVVKQEGGDNDLIERIQVD	VLSQQAASVVK(1)QEGGDNDLIER	11	3	0.3716	-0.270419	0.660014	FALSE	FALSE	0.5795	0.73884	-0.436666	1	0.47986	0.60631	-0.721872	1	0.53614	0.75499	-0.405471	1	1.907	1.397	0.482332	1	202530000	44806000	25882000	41894000	28761000	13133000	38408000
A0A0A6YY96	404	A0A0A6YY96;P48200	404;404	Iron-responsive element-binding protein 2	IREB2	1	7.49678e-10	126.19	108.46	7.49678e-10	126.19	NA	NA	NA	NA	NA	NA	NVTLKHLEHTGFSKAKLESMETYLKAVKLFR	AK(1)LESMETYLK	2	3	0.31471	-0.602219	NA	FALSE	FALSE	0.5347	0.65874	-0.602219	2	NA	NA	NA	NA	NA	NA	NA	NA	NA	NA	NA	NA	37216000	10127000	5739200	0	0	0	0
A0A0A6YY96	413	A0A0A6YY96;P48200	413;413	Iron-responsive element-binding protein 2	IREB2	0.999987	1.57477e-43	188.59	188.59	1.57477e-43	188.59	2.14871e-06	80.387	6.5428e-06	70.134	4.81757e-05	66.331	TGFSKAKLESMETYLKAVKLFRNDQNSSGEP	AKLESMETYLK(1)AVK	11	3	-0.45247	-0.172309	0.725952	FALSE	FALSE	0.54765	0.64628	-0.629769	6	0.62273	0.80056	-0.320919	1	0.70732	1.0136	0.0194884	1	1.6468	1.1826	0.241962	1	258750000	74780000	40853000	31335000	20164000	11172000	21206000
A0A0A6YY96	877	A0A0A6YY96;P48200;H0YN46	877;877;31	Iron-responsive element-binding protein 2	IREB2	0.959777	1.55225e-05	69.864	47.836	NA	NA	1.55225e-05	69.864	NA	NA	NA	NA	PYLLGVKAVLAESYEKIHKDHLIGIGIAPLQ	AVLAESYEK(0.96)IHK(0.04)	9	3	-0.024117	-0.160266	NA	FALSE	FALSE	NA	NA	NA	NA	0.70667	0.89486	-0.160266	1	NA	NA	NA	NA	NA	NA	NA	NA	0	0	0	43462000	27852000	15610000	0
A0A0A6YY96	152	A0A0A6YY96;P48200;P48200-2;H0YNL8	152;152;152;152	Iron-responsive element-binding protein 2	IREB2	0.922228	3.3459e-17	137.52	125.92	3.3459e-17	137.52	NA	NA	NA	NA	NA	NA	CAIQNAPNPGGGDLQKAGKLSPLKVQPKKLP	CAIQNAPNPGGGDLQK(0.922)AGK(0.078)	16	3	-0.014708	0.141825	NA	FALSE	FALSE	0.90079	1.1033	0.141825	2	NA	NA	NA	NA	NA	NA	NA	NA	NA	NA	NA	NA	26073000	6123200	6672700	0	0	0	0
A0A0A6YY96	726	A0A0A6YY96;P48200	726;726	Iron-responsive element-binding protein 2	IREB2	0.991909	8.02452e-05	72.848	64.438	0.00152933	72.321	8.02452e-05	72.848	NA	NA	0.00275305	64.103	WDLKSTYIRCPSFFDKLTKEPIALQAIENAH	CPSFFDK(0.992)LTK(0.008)	7	3	-0.26154	0.0826937	0.932759	FALSE	FALSE	NA	NA	NA	NA	0.65467	0.82814	-0.272053	1	NA	NA	NA	NA	1.8414	1.3542	0.437441	1	2298000	0	0	3416800	2104400	1312400	0
A0A0A6YY96	860	A0A0A6YY96;P48200;H0YN46	860;860;14	Iron-responsive element-binding protein 2	IREB2	0.999998	1.08005e-07	84.365	84.365	NA	NA	3.12041e-06	72.891	2.05082e-06	77.185	1.08005e-07	84.365	AGKKYGSGNSRDWAAKGPYLLGVKAVLAESY	DWAAK(1)GPYLLGVK	5	3	-3.0368	-0.0667726	0.9614	FALSE	FALSE	NA	NA	NA	NA	0.73398	0.91329	-0.130855	2	0.37869	0.54776	-0.868384	2	2.4292	1.7398	0.798921	2	0	0	0	48646000	23941000	24705000	52795000
A0A0A6YY96	868	A0A0A6YY96;P48200;H0YN46	868;868;22	Iron-responsive element-binding protein 2	IREB2	0.999464	0.000164634	57.173	57.173	0.000164634	57.173	NA	NA	NA	NA	NA	NA	NSRDWAAKGPYLLGVKAVLAESYEKIHKDHL	GPYLLGVK(0.999)AVLAESYEK(0.001)	8	3	-1.7705	-1.93512	NA	FALSE	FALSE	0.21307	0.2615	-1.93512	1	NA	NA	NA	NA	NA	NA	NA	NA	NA	NA	NA	NA	9348700	4375700	1792000	0	0	0	0
A0A0A6YY96	803	A0A0A6YY96;P48200	803;803	Iron-responsive element-binding protein 2	IREB2	0.999898	1.42812e-23	140.24	123.41	7.73229e-07	109.83	3.06656e-13	118.03	9.02296e-14	128.91	1.42812e-23	140.24	RGNDAVMTRGTFANIKLFNKFIGKPAPKTIH	GTFANIK(1)LFNK	7	3	-0.52364	-0.300669	0.500554	FALSE	FALSE	0.49121	0.59528	-0.74836	1	0.71267	0.92228	-0.116723	1	0.61803	0.88657	-0.173694	2	1.234	0.89261	-0.163898	2	88546000	24417000	10336000	32289000	18273000	14016000	17261000
A0A0A6YY96	233	A0A0A6YY96;P48200;P48200-2	233;233;233	Iron-responsive element-binding protein 2	IREB2	1	0.00212013	50.108	40.452	NA	NA	0.00212013	50.108	NA	NA	NA	NA	QEVEFGRNRERLQFFKWSSRVFKNVAVIPPG	LQFFK(1)WSSR	5	3	0.61791	-0.109265	NA	FALSE	FALSE	NA	NA	NA	NA	0.6898	0.92706	-0.109265	1	NA	NA	NA	NA	NA	NA	NA	NA	0	0	0	11528000	6673100	4854800	0
A0A0A6YY96	5	A0A0A6YY96;P48200;P48200-2;H0YNL8;H0YMA8;H0YL48	5;5;5;5;5;5	Iron-responsive element-binding protein 2	IREB2	1	3.51861e-10	96.317	85.122	3.51861e-10	96.317	NA	NA	NA	NA	NA	NA	___________MDAPKAGYAFEYLIETLNDS	MDAPK(1)AGYAFEYLIETLNDSSHK	5	3	0.0061134	0.474773	NA	FALSE	FALSE	1.148	1.3897	0.474773	1	NA	NA	NA	NA	NA	NA	NA	NA	NA	NA	NA	NA	8525400	1569100	1214000	0	0	0	0
A0A0A6YY96	611	A0A0A6YY96;P48200	611;611	Iron-responsive element-binding protein 2	IREB2	1	3.36876e-31	174.82	149.21	3.36876e-31	174.82	NA	NA	NA	NA	NA	NA	VKQGDLVTCGILSGNKNFEGRLCDCVRANYL	QGDLVTCGILSGNK(1)NFEGR	14	3	-0.26613	-1.53362	NA	FALSE	FALSE	0.2702	0.34541	-1.53362	1	NA	NA	NA	NA	NA	NA	NA	NA	NA	NA	NA	NA	97783000	60674000	9497300	0	0	0	0
A0A0A6YY96	471	A0A0A6YY96;P48200	471;471	Iron-responsive element-binding protein 2	IREB2	0.953226	2.40268e-07	109.07	94.641	2.40268e-07	109.07	NA	NA	NA	NA	NA	NA	AVTDMKSDFQACLNEKVGFKGFQIAAEKQKD	SDFQACLNEK(0.953)VGFK(0.047)	10	3	-0.57711	0.528071	NA	FALSE	FALSE	1.1397	1.442	0.528071	1	NA	NA	NA	NA	NA	NA	NA	NA	NA	NA	NA	NA	34240000	8805800	7087500	0	0	0	0
A0A0A6YY96	461	A0A0A6YY96;P48200	461;461	Iron-responsive element-binding protein 2	IREB2	1	1.52482e-24	163.41	139.42	1.52482e-24	163.41	NA	NA	NA	NA	NA	NA	SGPKRPQDRVAVTDMKSDFQACLNEKVGFKG	VAVTDMK(1)SDFQACLNEK	7	3	-1.168	-0.123371	NA	FALSE	FALSE	0.71715	0.91804	-0.123371	3	NA	NA	NA	NA	NA	NA	NA	NA	NA	NA	NA	NA	252360000	62973000	45271000	0	0	0	0
A0A0A6YY96	714	A0A0A6YY96;P48200	714;714	Iron-responsive element-binding protein 2	IREB2	1	9.62919e-61	216.38	199.79	NA	NA	3.78116e-53	216.38	1.21064e-22	164.94	9.62919e-61	196.4	NSLEAPDSVLFPWDLKSTYIRCPSFFDKLTK	WNSLEAPDSVLFPWDLK(1)STYIR	17	3	-0.4615	-0.16197	0.709848	FALSE	FALSE	NA	NA	NA	NA	0.66173	0.82258	-0.281772	1	0.58873	0.83846	-0.254186	1	1.43	1.0353	0.0500489	1	0	0	0	65569000	43062000	22507000	51013000
C9JPH1	53	C9JPH1;K7ENL4;J3QL63;J3QL47;A0A0A6YYB9;J3KS67;C9JYS5;Q96ET8-2;Q96ET8-3;Q9NYZ1;Q96ET8	53;53;53;53;117;117;117;117;117;117;117	Golgi apparatus membrane protein TVP23 homolog C;Golgi apparatus membrane protein TVP23 homolog B	FAM18B2;TVP23B;TVP23C	0.955339	0.0417155	55.361	46.795	NA	NA	NA	NA	NA	NA	0.0417155	55.361	SHWVFESRKESSQENKTVSEAESRIFWLGLI	K(0.045)ESSQENK(0.955)TVSEAESR	8	3	0.087588	0.718175	NA	FALSE	FALSE	NA	NA	NA	NA	NA	NA	NA	NA	NA	NA	NA	NA	2.294	1.6451	0.718175	1	0	0	0	0	0	0	0
A0A0A6YYG7	350	A0A0A6YYG7;Q6IBW4-2;Q6IBW4;Q6IBW4-4	350;328;350;350	Condensin-2 complex subunit H2	NCAPH2	1	0.0110674	49.592	43.456	0.0110674	49.592	NA	NA	NA	NA	NA	NA	RPYSVPPCVEEALGQKRKRKGAAKLQDFHQW	GRPYSVPPCVEEALGQK(1)R	17	3	-1.3096	0.653519	NA	FALSE	FALSE	1.2434	1.573	0.653519	1	NA	NA	NA	NA	NA	NA	NA	NA	NA	NA	NA	NA	7209200	1789400	1400100	0	0	0	0
A0A0A6YYG7	134	A0A0A6YYG7;Q6IBW4-2;Q6IBW4;Q6IBW4-4;E5RJN3;Q6IBW4-5	134;134;134;134;100;134	Condensin-2 complex subunit H2	NCAPH2	1	4.85753e-22	102.51	95.646	NA	NA	4.85753e-22	102.51	NA	NA	NA	NA	LSLDDFPDSRTNVDLKNDQTPSEVLIIPLLP	TNVDLK(1)NDQTPSEVLIIPLLPMALVAPDEMEK	6	3	2.7277	-0.108534	NA	FALSE	FALSE	NA	NA	NA	NA	0.7615	0.92753	-0.108534	1	NA	NA	NA	NA	NA	NA	NA	NA	0	0	0	15308000	9813000	5494600	0
A0A0A6YYH1	367	A0A0A6YYH1;Q7Z6K5-2;H0YLI7;P59780	367;367;178;166	Arpin;AP-3 complex subunit sigma-2	ARPIN;AP3S2	1	1.72126e-18	124.5	121.39	1.72126e-18	124.5	NA	NA	NA	NA	NA	NA	EGGLSAAPARAVSAVKNINLPEIPRNINIGD	AVSAVK(1)NINLPEIPR	6	3	0.48126	-0.52824	NA	FALSE	FALSE	0.52454	0.6934	-0.52824	1	NA	NA	NA	NA	NA	NA	NA	NA	NA	NA	NA	NA	179780000	43425000	19264000	0	0	0	0
A0A0A6YYH1	182	A0A0A6YYH1;Q7Z6K5-2;Q7Z6K5;H0YMP5;H0YL03;H0YL85;H0YMK0	182;182;182;86;69;86;17	Arpin	ARPIN;C15orf38-AP3S2	0.996908	2.03017e-05	67.902	41.354	NA	NA	8.92745e-05	61.962	2.03017e-05	67.902	NA	NA	PFLDSLAKLEAGTVTKCNFTGDGKTGASWTD	LEAGTVTK(0.997)CNFTGDGK(0.003)	8	3	-0.84795	0.374955	0.537455	FALSE	FALSE	NA	NA	NA	NA	0.98013	1.2379	0.307895	1	0.95572	1.3585	0.442015	1	NA	NA	NA	NA	0	0	0	16865000	8031900	8833000	20226000
A0A0A6YYH1	350	A0A0A6YYH1;Q7Z6K5-2;H0YLI7;P59780	350;350;161;149	Arpin;AP-3 complex subunit sigma-2	ARPIN;AP3S2	1	0.0169095	46.39	22.636	NA	NA	NA	NA	0.0169095	46.39	NA	NA	MNEIVAQIEAQNRLEKSEGGLSAAPARAVSA	LEK(1)SEGGLSAAPAR	3	3	-1.2352	-0.682372	NA	FALSE	FALSE	NA	NA	NA	NA	NA	NA	NA	NA	0.4324	0.62314	-0.682372	1	NA	NA	NA	NA	0	0	0	0	0	0	33588000
A0A0A6YYI3	317	A0A0A6YYI3;A0A0B4J1V8;Q9NQ55-2;Q9NQ55;Q9NQ55-3;H7C446;A8MV53	317;317;317;317;317;77;264	Suppressor of SWI4 1 homolog	PPAN	0.943768	1.35947e-05	117.2	93.747	1.35947e-05	117.2	NA	NA	NA	NA	NA	NA	SKTEEELQAILEAKEKKLRLKAQRQAQQAQN	TEEELQAILEAK(0.056)EK(0.944)	14	3	1.0368	-0.349382	NA	FALSE	FALSE	0.63428	0.78492	-0.349382	1	NA	NA	NA	NA	NA	NA	NA	NA	NA	NA	NA	NA	21260000	7192700	2947600	0	0	0	0
A0A0A6YYJ0	326	A0A0A6YYJ0;Q8IYR6-2;Q8IYR6	326;326;365	Tomoregulin-1	TMEFF1	1	0.00267159	44.391	39.017	NA	NA	NA	NA	0.00267159	44.391	NA	NA	CITRKCPKNNRGRRQKQNLGHFTSDTSSRMV	QK(1)QNLGHFTSDTSSR	2	3	0.75346	-1.20709	NA	FALSE	FALSE	NA	NA	NA	NA	NA	NA	NA	NA	0.30217	0.43314	-1.20709	1	NA	NA	NA	NA	0	0	0	0	0	0	21248000
A0A0A6YYJ8	220	A0A0A6YYJ8;Q96HJ9-2;Q9Y383-3;Q9Y383-2;Q9Y383	220;220;151;153;154	UPF0562 protein C7orf55;Putative RNA-binding protein Luc7-like 2	C7orf55;LUC7L2	0.960306	4.28726e-06	83.602	73.456	NA	NA	NA	NA	4.28726e-06	83.602	NA	NA	KVEQLGAEGNVEESQKVMDEVEKARAKKREA	VEQLGAEGNVEESQK(0.96)VMDEVEK(0.04)	15	3	-0.074603	-0.0928478	NA	FALSE	FALSE	NA	NA	NA	NA	NA	NA	NA	NA	0.69302	0.93767	-0.0928478	1	NA	NA	NA	NA	0	0	0	0	0	0	7143400
A0A0A6YYJ8	227	A0A0A6YYJ8;Q96HJ9-2;Q9Y383-3;Q9Y383-2;Q9Y383	227;227;158;160;161	UPF0562 protein C7orf55;Putative RNA-binding protein Luc7-like 2	C7orf55;LUC7L2	1	0.00327565	61.593	44.922	NA	NA	NA	NA	0.00327565	61.593	NA	NA	EGNVEESQKVMDEVEKARAKKREAEEVYRNS	VMDEVEK(1)AR	7	3	-0.91966	0.969454	NA	FALSE	FALSE	NA	NA	NA	NA	NA	NA	NA	NA	1.4439	1.9581	0.969454	1	NA	NA	NA	NA	0	0	0	0	0	0	8853100
A0A0U1RR23	50	A0A0U1RR23;A0A0A6YYL1;A0A0U1RQM3;P49914-2;P49914	50;52;105;52;76	5-formyltetrahydrofolate cyclo-ligase	MTHFS	1	0.000263994	86.833	86.833	0.000943981	65.246	0.000263994	86.833	0.000263994	86.833	0.000340088	83.206	EIETEEIIKDIFQRGKICFIPRYRFQSNHMD	GK(1)ICFIPR	2	3	-0.011967	-0.442326	0.427904	FALSE	FALSE	0.68109	0.84665	-0.240162	1	0.43721	0.5745	-0.799621	2	0.3923	0.57924	-0.787767	2	1.4455	1.0412	0.0582472	1	5090400	1365100	879970	20318000	12112000	8206900	10408000
H3BRY5	16	A0A0A6YYL2;P0DMN0;P0DMM9;P0DMM9-3;P0DMM9-2;H3BRY5;P50225;H3BQX5;H3BNY7	16;16;16;16;16;16;16;16;16	Sulfotransferase 1A4;Sulfotransferase 1A3;Sulfotransferase;Sulfotransferase 1A1	SULT1A4;SULT1A3;SULT1A1	0.957822	1.06974e-08	106.35	101.01	2.23922e-06	83.602	NA	NA	1.06974e-08	106.35	NA	NA	MELIQDTSRPPLEYVKGVPLIKYFAEALGPL	MELIQDTSRPPLEYVK(0.958)GVPLIK(0.042)	16	3	1.7111	-0.664706	0.42992	FALSE	FALSE	0.63023	0.79058	-0.339017	1	NA	NA	NA	NA	0.35824	0.50334	-0.990395	1	NA	NA	NA	NA	14833000	3706000	2092200	0	0	0	20801000
A0A0A6YYL4	990	A0A0A6YYL4;P57737-3;I3L1U7;I3L0X9;I3L3T0;Q9Y3D7	990;990;67;79;87;67	Coronin-7;Mitochondrial import inner membrane translocase subunit TIM16	CORO7;PAM16	0.999503	4.45573e-96	200.85	199.42	NA	NA	4.45573e-96	200.85	7.68943e-52	187.29	NA	NA	SGLSLQEAQQILNVSKLSPEEVQKNYEHLFK	SAAASNLSGLSLQEAQQILNVSK(1)LSPEEVQK	23	3	0.50024	0.130101	0.824074	FALSE	FALSE	NA	NA	NA	NA	0.93373	1.1567	0.210015	1	0.72264	1.0354	0.0501882	1	NA	NA	NA	NA	0	0	0	26170000	14453000	11717000	17478000
A0A0A6YYL4	472	A0A0A6YYL4;P57737-3;P57737-2;P57737-4;P57737;I3L167;E7EP81	472;472;387;454;472;472;304	Coronin-7;Coronin	CORO7;CORO7-PAM16	1	5.53511e-09	99.669	80.392	5.53511e-09	99.669	0.00160575	64.104	0.015448	47.774	NA	NA	SPSLRSLQSLLGPSSKFRHAQGTVLHRDSHI	SLQSLLGPSSK(1)FR	11	3	-0.3193	-0.520111	0.339993	FALSE	FALSE	0.46685	0.57509	-0.79814	2	0.59186	0.78519	-0.348886	1	0.52573	0.7509	-0.413307	1	NA	NA	NA	NA	40034000	11203000	6083600	6567200	4122400	2444800	3794400
A0A0A6YYL4	596	A0A0A6YYL4;P57737-3;P57737-2;P57737-4;P57737	596;596;511;578;596	Coronin-7	CORO7	1	1.27249e-10	94.96	84.883	1.27249e-10	94.96	NA	NA	NA	NA	NA	NA	EVLTTPETVLTGHTEKICSLRFHPLAANVLA	VPAEGLEEVLTTPETVLTGHTEK(1)ICSLR	23	4	0.31995	NA	NA	FALSE	FALSE	NA	NA	NA	NA	NA	NA	NA	NA	NA	NA	NA	NA	NA	NA	NA	NA	29129000	5005900	7088300	0	0	0	0
A0A0B4J1S3	15	A0A0B4J1S3;O15392-5;O15392-4;O15392;H3BLT4;O15392-7;O15392-6;O15392-3;O15392-2	15;15;15;15;15;15;15;15;15	Baculoviral IAP repeat-containing protein 5	BIRC5	1	7.24749e-11	100.04	96.148	NA	NA	7.24749e-11	100.04	9.05164e-05	55.912	0.000559949	50.392	_MGAPTLPPAWQPFLKDHRISTFKNWPFLEG	GAPTLPPAWQPFLK(1)DHR	14	3	-0.2847	0.385231	0.536545	FALSE	FALSE	NA	NA	NA	NA	0.93313	1.1805	0.239398	2	1.2435	1.8022	0.849759	2	1.472	1.0472	0.066537	1	0	0	0	59182000	29783000	29399000	38610000
A0A0B4J1S3	23	A0A0B4J1S3;O15392-5;O15392-4;O15392;H3BLT4;O15392-7;O15392-6;O15392-3;O15392-2	23;23;23;23;23;23;23;23;23	Baculoviral IAP repeat-containing protein 5	BIRC5	1	2.62751e-07	74.029	74.029	NA	NA	0.00565442	47.155	2.62751e-07	74.029	9.94348e-06	62.648	PAWQPFLKDHRISTFKNWPFLEGCACTPERM	ISTFK(1)NWPFLEGCACTPER	5	3	-0.4368	0.229546	0.695553	FALSE	FALSE	NA	NA	NA	NA	0.89534	1.1274	0.172999	1	1.092	1.5871	0.666393	1	1.2487	0.90078	-0.150753	1	0	0	0	21937000	11858000	10079000	15036000
E9PL47	30	E9PL47;F8W860;A0A0B4J1S8;Q9UBF8-3;Q9UBF8-2;Q9UBF8	30;30;374;30;347;362	Phosphatidylinositol 4-kinase beta	PI4KB	1	1.58174e-18	122.64	122.64	1.58174e-18	122.64	NA	NA	NA	NA	NA	NA	QKTQRLISELSLLNHKLPARVWLPTAGFDHH	LISELSLLNHK(1)LPAR	11	3	0.30088	-0.416308	NA	FALSE	FALSE	0.61206	0.74934	-0.416308	2	NA	NA	NA	NA	NA	NA	NA	NA	NA	NA	NA	NA	80607000	16314000	9694700	0	0	0	0
A0A0B4J1V9	822	A0A0B4J1V9;Q9NRZ9-6;Q9NRZ9-5;Q9NRZ9-3;Q9NRZ9-2;Q9NRZ9;A0A087WSW7;F6XU50;Q9NRZ9-4;Q9NW36	822;646;678;744;760;776;638;652;776;213	Lymphoid-specific helicase	HELLS	1	0.000136598	90.696	68.054	0.000397197	90.696	0.000136598	88.392	0.00169999	51.276	NA	NA	LSKNFLDPKELMELLKSRDYEREIKGSREKV	ELMELLK(1)SR	7	3	-0.53316	-0.517179	0.311566	FALSE	FALSE	0.46888	0.61732	-0.69591	4	0.6151	0.78219	-0.354409	1	0.49344	0.70651	-0.501218	2	NA	NA	NA	NA	28877000	8512500	4439000	45674000	28005000	17669000	23774000
A0A0B4J1V9	761	A0A0B4J1V9;Q9NRZ9-6;Q9NRZ9-5;Q9NRZ9-3;Q9NRZ9-2;Q9NRZ9;A0A087WSW7;F6XU50;Q9NRZ9-4;Q9NW36	761;585;617;683;699;715;577;591;715;152	Lymphoid-specific helicase	HELLS	1	0.00224602	41.684	31.495	NA	NA	0.003336	40.317	NA	NA	0.00224602	41.684	SDLQAQDRCHRIGQTKPVVVYRLVTANTIDQ	IGQTK(1)PVVVYR	5	3	-0.32093	-0.293618	0.662813	FALSE	FALSE	NA	NA	NA	NA	0.54972	0.68938	-0.536629	1	NA	NA	NA	NA	1.355	0.96553	-0.050607	1	0	0	0	61542000	38936000	22606000	0
A0A0B4J1V9	795	A0A0B4J1V9;Q9NRZ9-6;Q9NRZ9-5;Q9NRZ9-3;Q9NRZ9-2;Q9NRZ9;A0A087WSW7;F6XU50;Q9NRZ9-4;Q9NW36	795;619;651;717;733;749;611;625;749;186	Lymphoid-specific helicase	HELLS	0.994384	9.79048e-06	95.741	54.037	NA	NA	8.00581e-05	84.743	2.83238e-05	95.741	9.79048e-06	95.741	ERAAAKRKLEKLIIHKNHFKGGQSGLNLSKN	LIIHK(0.994)NHFK(0.006)	5	3	-0.15326	-0.46144	0.337161	FALSE	FALSE	NA	NA	NA	NA	0.5922	0.75449	-0.406426	1	0.44448	0.65558	-0.609156	1	1.0942	0.77446	-0.368737	1	0	0	0	150010000	94045000	55967000	97545000
A0A0B4J1V9	799	A0A0B4J1V9;Q9NRZ9-6;Q9NRZ9-5;Q9NRZ9-3;Q9NRZ9-2;Q9NRZ9;A0A087WSW7;F6XU50;Q9NRZ9-4;Q9NW36	799;623;655;721;737;753;615;629;753;190	Lymphoid-specific helicase	HELLS	0.999999	6.71601e-05	100.58	76.866	NA	NA	NA	NA	0.000141705	100.58	6.71601e-05	60.555	AKRKLEKLIIHKNHFKGGQSGLNLSKNFLDP	NHFK(1)GGQSGLNLSK	4	3	1.3315	-0.422963	0.486153	FALSE	FALSE	NA	NA	NA	NA	NA	NA	NA	NA	0.5103	0.75125	-0.412635	2	1.0368	0.74057	-0.433292	1	0	0	0	0	0	0	91916000
A0A0B4J1V9	74	A0A0B4J1V9;Q9NRZ9-6;Q9NRZ9-5;Q9NRZ9-3;Q9NRZ9-2;Q9NRZ9;Q9NRZ9-4;B1ALG6;Q9NRZ9-8;Q9NRZ9-7;Q9NRZ9-9;Q76H82	74;74;74;74;58;74;74;58;74;74;74;74	Lymphoid-specific helicase	HELLS	0.999996	2.73159e-23	135.02	114.75	NA	NA	1.80355e-17	119.45	2.73159e-23	135.02	3.42903e-22	134.88	ESTEIRYRRLQHLLEKSNIYSKFLLTKMEQQ	LQHLLEK(1)SNIYSK	7	3	0.44014	-0.399633	0.384115	FALSE	FALSE	NA	NA	NA	NA	0.5851	0.73391	-0.446325	2	0.57298	0.82271	-0.281544	1	0.99676	0.72145	-0.471029	2	0	0	0	228870000	142330000	86540000	81138000
A0A0B4J1V9	777	A0A0B4J1V9;Q9NRZ9-6;Q9NRZ9-5;Q9NRZ9-3;Q9NRZ9-2;Q9NRZ9;A0A087WSW7;F6XU50;Q9NRZ9-4;Q9NW36	777;601;633;699;715;731;593;607;731;168	Lymphoid-specific helicase	HELLS	1	4.62977e-09	128.76	107.21	2.45239e-07	128.76	4.62977e-09	90.725	NA	NA	NA	NA	PVVVYRLVTANTIDQKIVERAAAKRKLEKLI	LVTANTIDQK(1)IVER	10	3	0.41976	-0.857177	0.304727	FALSE	FALSE	0.38137	0.48671	-1.03887	1	0.50364	0.62612	-0.675489	1	NA	NA	NA	NA	NA	NA	NA	NA	63741000	20825000	9190100	65609000	46089000	19520000	0
A0A0B4J1V9	815	A0A0B4J1V9;Q9NRZ9-6;Q9NRZ9-5;Q9NRZ9-3;Q9NRZ9-2;Q9NRZ9;A0A087WSW7;F6XU50;Q9NRZ9-4;Q9NW36	815;639;671;737;753;769;631;645;769;206	Lymphoid-specific helicase	HELLS	0.999968	6.86471e-09	89.507	84.036	NA	NA	0.00354041	68.044	6.86471e-09	89.507	NA	NA	GGQSGLNLSKNFLDPKELMELLKSRDYEREI	NFLDPK(1)ELMELLK	6	3	0.9219	-0.518515	NA	FALSE	FALSE	NA	NA	NA	NA	NA	NA	NA	NA	0.51091	0.69809	-0.518515	1	NA	NA	NA	NA	0	0	0	0	0	0	13273000
A0A0B4J1V9	841	A0A0B4J1V9;Q9NRZ9-6;Q9NRZ9-5;Q9NRZ9-3;Q9NRZ9-2;Q9NRZ9;A0A087WSW7;F6XU50;Q9NW36	841;665;697;763;779;795;657;671;232	Lymphoid-specific helicase	HELLS	1	0.00151825	59.709	50.707	0.00151825	59.709	NA	NA	NA	NA	NA	NA	YEREIKGSREKVISDKDLELLLDRSDLIDQM	VISDK(1)DLELLLDR	5	3	-0.068754	-0.28988	NA	FALSE	FALSE	0.62729	0.81797	-0.28988	1	NA	NA	NA	NA	NA	NA	NA	NA	NA	NA	NA	NA	4180000	999730	416810	0	0	0	0
F5GY88	441	F5GY88;A0A0B4J1W0;O75448-2;O75448;F5H5K2	441;447;409;422;372	Mediator of RNA polymerase II transcription subunit 24	MED24	0.995498	7.35604e-09	89.468	76.314	7.35604e-09	89.468	NA	NA	NA	NA	NA	NA	IQLILRAEPTVTNILKTMDADHSKSPEGLLG	AEPTVTNILK(0.995)TMDADHSK(0.005)	10	4	0.020913	-1.17469	NA	FALSE	FALSE	0.35758	0.44298	-1.17469	1	NA	NA	NA	NA	NA	NA	NA	NA	NA	NA	NA	NA	21739000	7379700	2944900	0	0	0	0
F5GY88	503	F5GY88;A0A0B4J1W0;O75448-2;O75448;F5H5K2;B4DDR8	503;509;471;484;434;425	Mediator of RNA polymerase II transcription subunit 24	MED24	1	0.000609206	66.467	47.212	NA	NA	NA	NA	0.000609206	66.467	NA	NA	INLNEFTTYGSEESTKPASVRALLFDISFLM	FINLNEFTTYGSEESTK(1)PASVR	17	3	-4.0643	NA	NA	FALSE	FALSE	NA	NA	NA	NA	NA	NA	NA	NA	NA	NA	NA	NA	NA	NA	NA	NA	0	0	0	0	0	0	0
F5GY88	338	F5GY88;A0A0B4J1W0;O75448-2;O75448;F5H5K2;B4DDR8	338;344;306;319;269;248	Mediator of RNA polymerase II transcription subunit 24	MED24	0.982578	0.000502898	83.783	65.111	NA	NA	NA	NA	0.000502898	83.783	NA	NA	KWTAFTFLKIPQVLVKLKKYSHGDKDFTEDV	IPQVLVK(0.983)LK(0.017)	7	3	-0.48522	NA	NA	FALSE	FALSE	NA	NA	NA	NA	NA	NA	NA	NA	NA	NA	NA	NA	NA	NA	NA	NA	0	0	0	0	0	0	6264600
F5GY88	369	F5GY88;A0A0B4J1W0;O75448-2;O75448;F5H5K2;B4DDR8	369;375;337;350;300;279	Mediator of RNA polymerase II transcription subunit 24	MED24	1	0.000379952	56.205	56.205	NA	NA	NA	NA	NA	NA	0.000379952	56.205	NCAFEFLLKLTPLLDKADQRCNCDCTNFLLQ	LTPLLDK(1)ADQR	7	3	0.51844	-0.512328	NA	FALSE	FALSE	NA	NA	NA	NA	NA	NA	NA	NA	NA	NA	NA	NA	0.97881	0.70109	-0.512328	1	0	0	0	0	0	0	0
F5GY88	15	F5GY88;A0A0B4J1W0;O75448-2;O75448;J3QRH9;F5H3E6;B9TX75;J3QLC0;J3KSU0;F5H0M2;J3KSL1;F5H2D6;E9PFL1;J3QLF8	15;40;15;15;15;15;15;40;15;40;61;40;40;40	Mediator of RNA polymerase II transcription subunit 24	MED24	1	0.000499158	54.343	43.243	NA	NA	0.000499158	54.343	0.00265713	45.653	NA	NA	_MKVVNLKQAILQAWKERWSDYQWAINMKKF;IMKVVNLKQAILQAWKERWSDYQWAINMKKF	QAILQAWK(1)ER	8	3	1.1355	-1.04495	0.258227	FALSE	FALSE	NA	NA	NA	NA	0.33238	0.42622	-1.23033	1	0.38075	0.55112	-0.859562	1	NA	NA	NA	NA	0	0	0	70900000	53032000	17867000	54707000
A0A0B4J1Z1	70	A0A0B4J1Z1;C9JAB2;Q16629-3;Q16629-2;Q16629-4;Q16629	70;70;70;70;70;70	Serine/arginine-rich splicing factor 7	SRSF7	1	0.000199283	57.567	40.794	NA	NA	0.000199283	57.567	0.0218188	43.672	NA	NA	EDPRDAEDAVRGLDGKVICGSRVRVELSTGM	GLDGK(1)VICGSR	5	3	0.27349	-0.0146479	0.98552	FALSE	FALSE	NA	NA	NA	NA	0.87367	1.0857	0.118626	1	0.62852	0.90255	-0.147921	1	NA	NA	NA	NA	0	0	0	330010000	173840000	156180000	21530000
A0A0B4J1Z1	24	A0A0B4J1Z1;C9JAB2;Q16629-3;Q16629-2;Q16629-4;Q16629	24;24;24;24;24;24	Serine/arginine-rich splicing factor 7	SRSF7	1	2.96802e-19	124.29	104.64	2.96802e-19	124.29	2.67872e-10	110.12	6.43204e-10	91.065	1.69407e-18	107.98	GETKVYVGNLGTGAGKGELERAFSYYGPLRT	VYVGNLGTGAGK(1)GELER	12	3	0.56625	-0.358106	0.352407	FALSE	FALSE	0.59854	0.76851	-0.379864	2	0.57354	0.70421	-0.505922	2	0.66193	0.92266	-0.116129	1	1.0281	0.742	-0.430509	1	69594000	26125000	16358000	693740000	453400000	240340000	108490000
A0A0B4J1Z5	66	A0A0B4J1Z5;P52657	66;101	Transcription initiation factor IIA subunit 2	GTF2A2	1	0.00524966	42.947	39.569	NA	NA	NA	NA	0.00524966	42.947	NA	NA	ELIKVDKVKIVACDGKNTGSNTTE_______	IVACDGK(1)NTGSNTTE	7	2	0.14017	-0.0967766	NA	FALSE	FALSE	NA	NA	NA	NA	NA	NA	NA	NA	0.68765	0.93512	-0.0967766	1	NA	NA	NA	NA	0	0	0	0	0	0	10753000
A0A0B4J203	254	A0A0B4J203;Q6UN15-4;Q6UN15-3;Q6UN15-5;Q6UN15	254;239;216;239;254	Pre-mRNA 3'-end-processing factor FIP1	FIP1L1	0.999415	4.54252e-06	73.294	59.308	4.54252e-06	73.294	NA	NA	NA	NA	NA	NA	GRTGNSEKETALPSTKAEFTSPPSLFKTGLP	ETALPSTK(0.999)AEFTSPPSLFK(0.001)	8	3	-0.38532	-0.166146	NA	FALSE	FALSE	0.72806	0.89122	-0.166146	1	NA	NA	NA	NA	NA	NA	NA	NA	NA	NA	NA	NA	14214000	3910800	3156500	0	0	0	0
A0A0B4J203	123	A0A0B4J203;Q6UN15-4;Q6UN15-3;Q6UN15-5;Q6UN15	123;108;108;108;123	Pre-mRNA 3'-end-processing factor FIP1	FIP1L1	1	1.49002e-37	172.8	162	1.49002e-37	172.8	NA	NA	NA	NA	NA	NA	PQYGSYGTAPVNLNIKTGGRVYGTTGTKVKG	TGAPQYGSYGTAPVNLNIK(1)TGGR	19	3	0.26826	NA	NA	FALSE	FALSE	NA	NA	NA	NA	NA	NA	NA	NA	NA	NA	NA	NA	NA	NA	NA	NA	7386800	0	0	0	0	0	0
A0A2R8YD57	63	A0A2R8YD57;A8MTX4;A0A2R8Y646;A0A0B4J223;A8MYG7;Q9UPM9	63;132;132;132;132;132	B9 domain-containing protein 1	B9D1	1	0.00232773	44.612	38.336	NA	NA	0.00232773	44.612	NA	NA	NA	NA	RTIPMFVPESTSKLQKFTSWFMGRRPEYTDP	LQK(1)FTSWFMGR	3	3	-1.4053	-0.127888	NA	FALSE	FALSE	NA	NA	NA	NA	0.69861	0.91517	-0.127888	1	NA	NA	NA	NA	NA	NA	NA	NA	0	0	0	1982100	1150500	831600	0
P68371	297	A0A0B4J269;Q13509;Q13509-2;P04350;P68371	644;297;225;297;297	Tubulin beta-3 chain;Tubulin beta-4A chain;Tubulin beta-4B chain	TUBB3;TUBB4A;TUBB4B	1	5.33265e-27	123.29	121.78	2.65393e-22	121.5	5.33265e-27	123.29	3.95586e-19	107.75	2.43923e-21	119.76	RALTVPELTQQMFDAKNMMAACDPRHGRYLT	ALTVPELTQQMFDAK(1)NMMAACDPR	15	3	-1.0531	0.10632	0.879747	FALSE	FALSE	1.5149	1.8215	0.865127	3	0.63011	0.7675	-0.381761	2	0.6838	0.95614	-0.0647062	2	1.3909	1.0046	0.00662118	2	293580000	58441000	82556000	295620000	173720000	121910000	260210000
P68371	252	A0A0B4J269;Q13509;Q13509-2;P04350;Q5JP53;P07437;Q5ST81;A6NNZ2;CON__ENSEMBL:ENSBTAP00000025008;Q9H4B7;P68371;Q3ZCM7;A0A075B736;Q5SQY0;Q9BUF5;K7ESM5;Q9BVA1;Q13885	599;252;180;252;234;252;180;252;338;252;252;252;215;218;252;215;252;252	Tubulin beta-3 chain;Tubulin beta-4A chain;Tubulin beta chain;Tubulin beta-8 chain-like protein LOC260334;Tubulin beta-1 chain;Tubulin beta-4B chain;Tubulin beta-8 chain;Tubulin beta-6 chain;Tubulin beta-2B chain;Tubulin beta-2A chain	TUBB3;TUBB4A;TUBB;TUBB1;TUBB4B;TUBB8;TUBB6;TUBB2B;TUBB2A	1	4.87505e-06	81.771	75.495	1.63338e-05	80.916	4.43008e-05	70.808	1.49166e-05	80.706	4.87505e-06	81.771	TTCLRFPGQLNADLRKLAVNMVPFPRLHFFM;TTSLRFPGQLNADLRKLAVNMVPFPRLHFFM	K(1)LAVNMVPFPR	1	3	-0.72704	0.197006	0.735078	FALSE	FALSE	1.4979	1.8318	0.873262	1	0.66618	0.86133	-0.215362	3	0.79872	1.1634	0.218347	2	1.2978	0.94068	-0.0882241	1	28316000	5893300	8787700	130980000	79870000	51113000	107790000
H3BPG2	43	H3BPG2;H3BQF2;A0A0B4J287;H3BM91;Q9H0A8-2;Q9H0A8;Q9H0A8-3	43;65;37;86;59;59;59	COMM domain-containing protein 4	COMMD4	0.999984	3.46954e-06	77.776	64.375	3.46954e-06	77.776	NA	NA	NA	NA	NA	NA	AVSLYEKILKLTADAKFESGDVKATVAVLSF	LTADAK(1)FESGDVK	6	3	1.6538	-1.65758	NA	FALSE	FALSE	0.26301	0.31697	-1.65758	1	NA	NA	NA	NA	NA	NA	NA	NA	NA	NA	NA	NA	5343000	1917600	651000	0	0	0	0
H3BUK6	47	H3BUK6;A0A0B4J294;H3BP13;Q9UL33-2;Q9UL33	47;77;77;77;77	Trafficking protein particle complex subunit 2-like protein	TRAPPC2L	0.994243	1.12887e-10	115.82	115.82	NA	NA	1.12887e-10	115.82	NA	NA	2.17209e-07	88.576	YPTEDYKVYGYVTNSKVKFVMVVDSSNTALR	VYGYVTNSK(0.994)VK(0.006)	9	3	0.49169	-0.00375477	0.996719	FALSE	FALSE	NA	NA	NA	NA	0.79568	1.0017	0.0024505	1	NA	NA	NA	NA	1.4045	0.99312	-0.00996004	1	0	0	0	64142000	35369000	28773000	0
A0A0B4J2A4	35	A0A0B4J2A4;P42765	35;38	3-ketoacyl-CoA thiolase, mitochondrial	ACAA2	0.994325	7.02282e-07	85.737	67.503	7.02282e-07	85.737	NA	NA	NA	NA	NA	NA	LLKDFTATDLSEFAAKAALSAGKVSPETVDS	DFTATDLSEFAAK(0.994)AALSAGK(0.006)	13	3	0.048721	NA	NA	FALSE	FALSE	NA	NA	NA	NA	NA	NA	NA	NA	NA	NA	NA	NA	NA	NA	NA	NA	5108500	0	0	0	0	0	0
K7EM56	44	K7EM56;A0A0B4J2B4;S4R417;K7ELC2;P62841;K7EQJ5;S4R456;K7EJ78	44;50;67;84;77;77;44;77	40S ribosomal protein S15	RPS15	0.999991	4.9159e-18	115.8	111.45	1.84788e-05	75.316	5.3621e-14	105.28	4.68217e-15	115.8	4.9159e-18	109.36	KAKKEAPPMEKPEVVKTHLRDMIILPEMVGS	EAPPMEKPEVVK(1)THLR	12	5	-0.14939	-0.0909096	0.848192	FALSE	FALSE	0.67986	0.83105	-0.266993	3	0.6792	0.84455	-0.243745	8	0.60051	0.84356	-0.245437	8	1.8044	1.3127	0.392537	8	10832000	3643100	2875600	2450000000	1424200000	1025800000	2316900000
Q5W0H4	19	Q5W0H4;A0A0B4J2C3;P13693	19;19;19	Translationally-controlled tumor protein	TPT1	1	5.23964e-82	206.43	199.3	1.01931e-49	192.78	7.73319e-47	176.19	9.1378e-70	203.04	5.23964e-82	206.43	YRDLISHDEMFSDIYKIREIADGLCLEVEGK	DLISHDEMFSDIYK(1)IR	14	3	0.028882	0.169182	0.770121	FALSE	FALSE	1.2169	1.5411	0.62396	4	0.62647	0.79781	-0.325883	5	0.64476	0.90299	-0.147218	5	1.9989	1.4398	0.525868	5	240360000	71455000	87975000	1422600000	840140000	582440000	1125200000
Q5W0H4	97	Q5W0H4;A0A0B4J2C3;P13693;J3KPG2;P13693-2;E9PJF7;Q56UQ5;Q9HAU6	97;97;97;85;63;96;102;97	Translationally-controlled tumor protein;TPT1-like protein;Putative translationally-controlled tumor protein-like protein TPT1P8	TPT1;TPT1P8	0.994618	0.00935399	48.561	39.214	NA	NA	NA	NA	0.00935399	48.561	NA	NA	SFTKEAYKKYIKDYMKSIKGKLEEQRPERVK	DYMK(0.995)SIK(0.005)	4	3	-0.34504	-0.617676	NA	FALSE	FALSE	NA	NA	NA	NA	NA	NA	NA	NA	0.47289	0.65172	-0.617676	1	NA	NA	NA	NA	0	0	0	0	0	0	9554000
Q5W0H4	164	Q5W0H4;A0A0B4J2C3;P13693;J3KPG2;P13693-2;H0YCX0	164;164;164;152;130;44	Translationally-controlled tumor protein	TPT1	0.989442	0.000638989	50.377	46.842	NA	NA	NA	NA	0.000638989	50.377	NA	NA	LDYREDGVTPYMIFFKDGLEMEKCVSTRKWV	EDGVTPYMIFFK(0.989)DGLEMEK(0.011)	12	3	-1.4508	0.0251706	NA	FALSE	FALSE	NA	NA	NA	NA	NA	NA	NA	NA	0.7413	1.0176	0.0251706	1	NA	NA	NA	NA	0	0	0	0	0	0	10995000
Q5W0H4	102	Q5W0H4;A0A0B4J2C3;P13693;J3KPG2;P13693-2;E9PJF7	102;102;102;90;68;101	Translationally-controlled tumor protein	TPT1	1	1.04131e-20	147.74	130.53	NA	NA	7.4522e-08	113.93	7.4522e-08	113.93	1.04131e-20	147.74	AYKKYIKDYMKSIKGKLEEQRPERVKPFMTG	GK(1)LEEQRPER	2	4	0.56216	0.187557	0.748572	FALSE	FALSE	NA	NA	NA	NA	0.66115	0.82671	-0.274547	2	0.8857	1.2844	0.361095	3	1.9286	1.391	0.476122	3	0	0	0	149300000	89154000	60145000	210070000
Q5W0H4	90	Q5W0H4;A0A0B4J2C3;P13693;J3KPG2;P13693-2;E9PJF7;Q9HAU6	90;90;90;78;56;89;90	Translationally-controlled tumor protein;Putative translationally-controlled tumor protein-like protein TPT1P8	TPT1;TPT1P8	0.99999	0.0502542	56.258	43.99	NA	NA	0.0502542	56.258	0.0502542	56.258	NA	NA	NHHLQETSFTKEAYKKYIKDYMKSIKGKLEE	K(1)YIK(0.987)DYMK(0.013)	1	3	1.0548	-0.513548	0.424999	FALSE	FALSE	NA	NA	NA	NA	0.51223	0.67359	-0.570057	1	0.4865	0.72848	-0.457039	1	NA	NA	NA	NA	0	0	0	61572000	38151000	23421000	31541000
Q5W0H4	93	Q5W0H4;A0A0B4J2C3;P13693;J3KPG2;P13693-2;E9PJF7;Q9HAU6	93;93;93;81;59;92;93	Translationally-controlled tumor protein;Putative translationally-controlled tumor protein-like protein TPT1P8	TPT1;TPT1P8	0.999267	0.00713944	56.258	43.99	NA	NA	0.00713944	56.258	0.0112794	56.258	0.00875975	50.127	LQETSFTKEAYKKYIKDYMKSIKGKLEEQRP	YIK(0.999)DYMK(0.001)	3	3	0.22517	0.0300118	0.959276	FALSE	FALSE	NA	NA	NA	NA	0.73391	0.93705	-0.0938021	1	0.7078	1.0046	0.00662118	1	1.5761	1.1307	0.177216	1	0	0	0	171830000	99837000	71995000	124080000
Q5W0H4	112	Q5W0H4;A0A0B4J2C3;P13693;J3KPG2;P13693-2;E9PJF7;Q56UQ5	112;112;112;100;78;111;117	Translationally-controlled tumor protein;TPT1-like protein	TPT1	0.999996	0.000571291	53.592	46.976	NA	NA	NA	NA	NA	NA	0.000571291	53.592	KSIKGKLEEQRPERVKPFMTGAAEQIKHILA	VK(1)PFMTGAAEQIK	2	3	0.59716	0.090447	NA	FALSE	FALSE	NA	NA	NA	NA	NA	NA	NA	NA	NA	NA	NA	NA	1.4883	1.0647	0.090447	1	0	0	0	0	0	0	0
A0A0B4J2E5	115	A0A0B4J2E5;Q15269	115;115	Periodic tryptophan protein 2 homolog	PWP2	0.999371	0.00878767	47.64	41.999	0.00878767	47.64	NA	NA	NA	NA	NA	NA	HSVSFSPDGRKFVVTKGNIAQMYHAPGKKRE	FVVTK(0.999)GNIAQMYHAPGK(0.001)	5	3	0.14722	1.79315	NA	FALSE	FALSE	2.8884	3.4657	1.79315	1	NA	NA	NA	NA	NA	NA	NA	NA	NA	NA	NA	NA	15857000	2261100	4415400	0	0	0	0
A0A0B4J2E5	773	A0A0B4J2E5;Q15269	773;773	Periodic tryptophan protein 2 homolog	PWP2	1	6.11741e-11	129.65	113.8	2.43769e-09	129.65	6.11741e-11	101.05	3.21185e-06	71.263	NA	NA	DFTRAILMALRLNESKLVQEALEAVPRGEIE	LNESK(1)LVQEALEAVPR	5	3	0.47214	0.167485	0.722367	FALSE	FALSE	0.94645	1.2196	0.286408	1	0.74245	0.92502	-0.112444	1	0.92627	1.2557	0.328492	1	NA	NA	NA	NA	8184800	2296900	1871300	10410000	5345500	5064900	8828100
A0A0B4J2F2	584	A0A0B4J2F2;P57059	584;584	Serine/threonine-protein kinase SIK1	SIK1	1	9.42846e-05	86.756	74.965	9.42846e-05	86.756	NA	NA	NA	NA	NA	NA	QEGRRASDTSLTQGLKAFRQQLRKTTRTKGF	ASDTSLTQGLK(1)AFR	11	3	-0.26634	NA	NA	FALSE	FALSE	NA	NA	NA	NA	NA	NA	NA	NA	NA	NA	NA	NA	NA	NA	NA	NA	0	0	0	0	0	0	0
A0A0B4J2F8	61	A0A0B4J2F8;F6S314;E2QRJ6;P52435;A6NFM0;Q9H1A7;Q9GZM3;F8WF84	61;61;61;62;61;61;61;31	DNA-directed RNA polymerase II subunit RPB11-a;DNA-directed RNA polymerase II subunit RPB11-b2;DNA-directed RNA polymerase II subunit RPB11-b1	POLR2J3;POLR2J;POLR2J2	1	2.18578e-56	175.56	175.56	6.03641e-10	92.886	2.18578e-56	171.29	2.71033e-52	175.56	1.08941e-47	155.49	KSQLLKDPQVLFAGYKVPHPLEHKIIIRVQT	SQLLKDPQVLFAGYK(1)VPHPLEHK	15	3	-0.043548	-0.0452841	0.929919	FALSE	FALSE	0.85596	0.96153	-0.0565962	1	0.70337	0.88189	-0.181329	4	0.5765	0.83667	-0.257269	4	1.7375	1.2432	0.314058	4	43700000	13218000	9153700	650240000	382370000	267870000	425940000
A0A0B4J2F8	69	A0A0B4J2F8;F6S314;E2QRJ6;P52435;A6NFM0;Q9H1A7;Q9GZM3;F8WF84	69;69;69;70;69;69;69;39	DNA-directed RNA polymerase II subunit RPB11-a;DNA-directed RNA polymerase II subunit RPB11-b2;DNA-directed RNA polymerase II subunit RPB11-b1	POLR2J3;POLR2J;POLR2J2	1	8.27664e-11	114.24	114.24	NA	NA	8.27664e-11	114.24	1.473e-07	93.623	3.14084e-10	104.59	QVLFAGYKVPHPLEHKIIIRVQTTPDYSPQE	VPHPLEHK(1)IIIR	8	3	1.0011	-0.0794119	0.907805	FALSE	FALSE	NA	NA	NA	NA	0.66796	0.87413	-0.19408	3	0.51781	0.75646	-0.402664	2	1.812	1.2821	0.358509	3	0	0	0	530170000	312590000	217590000	287830000
A0A0B4J2F8	25	A0A0B4J2F8;F6S314;E2QRJ6;P52435;D6RAG0;E7EP90;A0A0B4J1Z8;E7EWC6;H0Y980	25;25;25;26;25;25;25;25;120	DNA-directed RNA polymerase II subunit RPB11-a	POLR2J3;POLR2J	1	2.09645e-12	105.17	93.152	NA	NA	2.09645e-12	105.17	3.8989e-09	91.699	2.32377e-09	83.934	FLLFEGEKITINKDTKVPNACLFTINKEDHT	DTK(1)VPNACLFTINK(0.803)EDHTLGNIIK(0.197)	3	4	-0.14364	-0.176863	0.742437	FALSE	FALSE	NA	NA	NA	NA	0.67281	0.83691	-0.256856	3	0.49021	0.72192	-0.470089	3	1.5891	1.1458	0.196355	2	0	0	0	96615000	54978000	41638000	77296000
A0A0B4J2F8	36	A0A0B4J2F8;F6S314;E2QRJ6;P52435;D6RAG0;E7EP90;A0A0B4J1Z8;E7EWC6;H0Y980	36;36;36;37;36;36;36;36;131	DNA-directed RNA polymerase II subunit RPB11-a	POLR2J3;POLR2J	0.998686	6.1383e-18	109.5	109.5	6.1383e-18	109.5	2.09645e-12	105.17	2.60045e-12	90.729	2.46055e-06	71.148	NKDTKVPNACLFTINKEDHTLGNIIKSQLLK;NKDTKVPNACLFTINKEDHTLGNIIKSRACF	VPNACLFTINK(0.999)EDHTLGNIIK(0.001)	11	3	1.1233	-0.422311	0.352407	FALSE	FALSE	0.53229	0.65301	-0.614823	3	0.48857	0.61922	-0.691476	2	0.59005	0.83888	-0.253464	1	1.2676	0.91416	-0.129481	1	90582000	30186000	17525000	61934000	38882000	23051000	18748000
A0A0B4J2F8	46	A0A0B4J2F8;F6S314;E2QRJ6;P52435;A6NFM0;Q9H1A7;Q9GZM3;D6RAG0;E7EP90;A0A0B4J1Z8	46;46;46;47;46;46;46;46;46;46	DNA-directed RNA polymerase II subunit RPB11-a;DNA-directed RNA polymerase II subunit RPB11-b2;DNA-directed RNA polymerase II subunit RPB11-b1	POLR2J3;POLR2J;POLR2J2	0.999999	5.7716e-11	134.88	104.57	NA	NA	5.7716e-11	134.88	3.03696e-06	77.068	NA	NA	LFTINKEDHTLGNIIKSQLLKDPQVLFAGYK	EDHTLGNIIK(1)SQLLK	10	3	-0.75999	-0.224334	NA	FALSE	FALSE	NA	NA	NA	NA	NA	NA	NA	NA	0.59449	0.85599	-0.224334	2	NA	NA	NA	NA	0	0	0	0	0	0	39859000
A0A0B4J2F8	51	A0A0B4J2F8;F6S314;E2QRJ6;P52435;A6NFM0;Q9H1A7;Q9GZM3	51;51;51;52;51;51;51	DNA-directed RNA polymerase II subunit RPB11-a;DNA-directed RNA polymerase II subunit RPB11-b2;DNA-directed RNA polymerase II subunit RPB11-b1	POLR2J3;POLR2J;POLR2J2	1	6.44428e-34	134.68	134.68	2.7461e-07	76.574	6.44428e-34	134.68	0.000147773	66.022	2.90579e-06	76.799	KEDHTLGNIIKSQLLKDPQVLFAGYKVPHPL	SQLLK(1)DPQVLFAGYK(0.998)VPHPLEHK(0.002)	5	4	0.19261	-0.201498	0.694954	FALSE	FALSE	0.48676	0.62336	-0.681863	1	0.59253	0.76647	-0.383699	3	0.70592	1.0158	0.0226164	1	1.6457	1.1785	0.236952	2	81595000	26514000	13586000	249040000	148230000	100810000	6950000
E7EUL6	115	E7EUL6;A0A0C3SFZ7;Q03112-8;Q03112-5;Q03112-6;Q03112-1;Q03112-4;Q03112;Q03112-3;E7ERX0;H9KVD4;H0YA13;D6RFY3;D6RDW0;Q9HAZ2-4;Q9HAZ2-2;Q9HAZ2-3;Q9HAZ2	115;115;303;115;115;115;179;303;303;115;90;130;322;322;137;321;322;321	MDS1 and EVI1 complex locus protein EVI1;PR domain zinc finger protein 16	MECOM;PRDM16	1	0.00569331	56.404	45.647	0.00569331	56.404	NA	NA	NA	NA	NA	NA	EREYKCDQCPKAFNWKSNLIRHQMSHDSGKH	AFNWK(1)SNLIR	5	3	0.41319	-3.86	NA	FALSE	FALSE	0.055447	0.068869	-3.86	1	NA	NA	NA	NA	NA	NA	NA	NA	NA	NA	NA	NA	7014900	5876500	339080	0	0	0	0
A0A0C4DFL7	267	A0A0C4DFL7;Q16850;Q16850-2;H7C0D0	267;261;162;8	Lanosterol 14-alpha demethylase	CYP51A1	0.999979	0.000522394	52.79	34.999	NA	NA	0.000522394	52.79	0.000889612	51.569	0.00524454	47.574	PLPSFRRRDRAHREIKDIFYKAIQKRRQSQE	AHREIK(1)DIFYK	6	3	-0.13911	0.0385273	0.940547	FALSE	FALSE	NA	NA	NA	NA	0.83396	1.0684	0.0954519	1	0.70855	1.0487	0.068602	1	1.3393	0.96696	-0.0484719	1	0	0	0	17622000	8643900	8978300	10286000
A0A0C4DFL7	272	A0A0C4DFL7;Q16850;Q16850-2;H7C0D0	272;266;167;13	Lanosterol 14-alpha demethylase	CYP51A1	0.999999	1.4685e-20	156.36	156.36	1.4685e-20	156.36	NA	NA	NA	NA	NA	NA	RRRDRAHREIKDIFYKAIQKRRQSQEKIDDI	EIKDIFYK(1)AIQK	8	3	0.38952	0.432959	NA	FALSE	FALSE	1.145	1.35	0.432959	2	NA	NA	NA	NA	NA	NA	NA	NA	NA	NA	NA	NA	78187000	20406000	15277000	0	0	0	0
A0A0C4DFL7	374	A0A0C4DFL7;Q16850;Q16850-2;H7C0D0	374;368;269;115	Lanosterol 14-alpha demethylase	CYP51A1	1	0.0108444	43.808	43.808	NA	NA	0.0108444	43.808	NA	NA	0.0139851	41.429	TYDQLKDLNLLDRCIKETLRLRPPIMIMMRM	CIK(1)ETLR	3	3	-1.114	-0.401836	0.709848	FALSE	FALSE	NA	NA	NA	NA	0.38355	0.4923	-1.02239	1	NA	NA	NA	NA	1.6205	1.1637	0.218719	1	0	0	0	16300000	12853000	3446800	0
A0A0C4DFL7	186	A0A0C4DFL7;Q16850;Q16850-2	186;180;81	Lanosterol 14-alpha demethylase	CYP51A1	1	7.63519e-12	99.915	95.245	NA	NA	4.4634e-10	99.915	1.25776e-05	68.979	7.63519e-12	91.789	IAHFKQHVSIIEKETKEYFESWGESGEKNVF	ETK(1)EYFESWGESGEK	3	3	0.51945	-0.0286184	0.960663	FALSE	FALSE	NA	NA	NA	NA	0.76174	0.94289	-0.0848386	1	0.65412	0.92476	-0.112849	1	1.4794	1.0806	0.111833	1	0	0	0	62200000	35185000	27015000	37713000
A0A0C4DFL7	442	A0A0C4DFL7;Q16850;Q16850-2	442;436;337	Lanosterol 14-alpha demethylase	CYP51A1	1	6.99245e-38	140.59	140.59	5.81869e-26	130.07	1.66899e-33	135.64	1.58503e-29	128.91	6.99245e-38	140.59	FNPDRYLQDNPASGEKFAYVPFGAGRHRCIG	YLQDNPASGEK(1)FAYVPFGAGR	11	3	0.64109	0.00900414	0.99358	FALSE	FALSE	1.0288	1.2931	0.370834	2	0.53797	0.67981	-0.556797	3	0.53303	0.75525	-0.404974	3	2.1049	1.5443	0.626953	3	286770000	78724000	75347000	162070000	101090000	60980000	147790000
A0A0C4DFL7	418	A0A0C4DFL7;Q16850;Q16850-2	418;412;313	Lanosterol 14-alpha demethylase	CYP51A1	1	0.000644867	70.056	12.709	NA	NA	0.00124725	61.48	0.000644867	70.056	0.000944647	70.056	PGHQVCVSPTVNQRLKDSWVERLDFNPDRYL	LK(1)DSWVER	2	3	-0.038843	-0.170511	0.71224	FALSE	FALSE	NA	NA	NA	NA	0.59386	0.74867	-0.417598	1	0.64571	0.90791	-0.139379	1	1.4256	1.032	0.045443	1	0	0	0	159190000	95170000	64024000	123290000
A0A0C4DFL7	147	A0A0C4DFL7;Q16850;Q16850-2	147;141;42	Lanosterol 14-alpha demethylase	CYP51A1	1	8.33374e-22	141.36	131.98	8.33374e-22	125.39	6.08844e-19	141.36	1.73981e-05	56.688	0.00751468	47.806	NAEDVYSRLTTPVFGKGVAYDVPNPVFLEQK	LTTPVFGK(1)GVAYDVPNPVFLEQKK	8	3	-0.81461	-0.278995	0.595812	FALSE	FALSE	0.67872	0.83997	-0.25159	2	0.47064	0.5969	-0.744439	2	0.5345	0.7689	-0.379132	1	1.6268	1.1968	0.259182	1	87206000	25366000	16620000	100160000	68002000	32157000	25053000
A0A0C4DFL7	166	A0A0C4DFL7;Q16850;Q16850-2	166;160;61	Lanosterol 14-alpha demethylase	CYP51A1	1	7.40338e-09	96.604	96.604	0.00217526	49.632	7.15585e-08	96.604	1.19515e-07	95.094	7.40338e-09	91.961	YDVPNPVFLEQKKMLKSGLNIAHFKQHVSII	MLK(1)SGLNIAHFK	3	4	-0.30462	-0.112928	0.764579	FALSE	FALSE	0.73724	0.9014	-0.149761	1	0.62273	0.79855	-0.324545	2	0.61224	0.89789	-0.155389	2	1.59	1.1313	0.177982	2	8352100	3365500	2055500	216540000	138520000	78012000	141250000
A0A0C4DFL7	127	A0A0C4DFL7;Q16850;Q16850-2	127;121;22	Lanosterol 14-alpha demethylase	CYP51A1	1	2.89131e-46	156.03	145.27	NA	NA	4.93398e-06	67.641	8.1023e-22	127.44	2.89131e-46	156.03	TYLLGSDAAALLFNSKNEDLNAEDVYSRLTT	TFTYLLGSDAAALLFNSK(1)NEDLNAEDVYSR	18	3	0.04513	-0.35535	0.422094	FALSE	FALSE	NA	NA	NA	NA	0.60586	0.75351	-0.408301	1	0.55827	0.75419	-0.407	1	1.1811	0.84046	-0.250749	1	0	0	0	33007000	24754000	8253300	30899000
A0A0C4DFL7	364	A0A0C4DFL7;Q16850;Q16850-2;H7C0D0	364;358;259;105	Lanosterol 14-alpha demethylase	CYP51A1	1	8.07377e-36	145.65	145.65	8.07377e-36	145.65	2.95531e-13	98.299	2.41342e-09	114.15	NA	NA	TVCGENLPPLTYDQLKDLNLLDRCIKETLRL	TVCGENLPPLTYDQLK(1)DLNLLDR	16	3	-0.38313	0.0863377	0.918153	FALSE	FALSE	0.83094	0.99913	-0.00125569	1	0.62	0.76761	-0.381555	1	1.0997	1.5603	0.641823	2	NA	NA	NA	NA	58332000	15220000	11959000	22050000	13493000	8557300	69649000
A0A0C4DFL8	106	A0A0C4DFL8;F5GX28;O94953;O94953-2;K7ES23	106;106;106;106;106	Lysine-specific demethylase 4B	KDM4B	1	0.000248687	54.023	49.119	NA	NA	NA	NA	0.000248687	54.023	NA	NA	KAMTVGEYRRLANSEKYCTPRHQDFDDLERK	LANSEK(1)YCTPR	6	3	1.3363	-0.322704	NA	FALSE	FALSE	NA	NA	NA	NA	NA	NA	NA	NA	0.54742	0.79957	-0.322704	1	NA	NA	NA	NA	0	0	0	0	0	0	10290000
A0A0C4DFL8	1056	A0A0C4DFL8;F5GX28;O94953	1056;1090;1056	Lysine-specific demethylase 4B	KDM4B	0.931853	3.6294e-29	157.7	141.05	3.6294e-29	157.7	NA	NA	NA	NA	NA	NA	STGAPQEPAFSGEEAKAAKRPRVGTPLATED	LSLSTGAPQEPAFSGEEAK(0.932)AAK(0.068)	19	3	0.69853	0.126048	NA	FALSE	FALSE	0.85236	1.0913	0.126048	1	NA	NA	NA	NA	NA	NA	NA	NA	NA	NA	NA	NA	76091000	14891000	12666000	0	0	0	0
A0A0C4DFM1	207	A0A0C4DFM1;Q92544	207;224	Transmembrane 9 superfamily member 4	TM9SF4	0.999963	0.00064965	44.683	40.879	NA	NA	0.00688054	42.791	NA	NA	0.00064965	44.683	VIPQSIRLEDLKADEKSSCTLPEGTNSSPQE	ADEK(1)SSCTLPEGTNSSPQEIDPTK	4	3	-1.0459	-0.181008	0.743808	FALSE	FALSE	NA	NA	NA	NA	0.71521	0.87196	-0.197666	1	NA	NA	NA	NA	1.2142	0.89233	-0.164351	1	0	0	0	4425500	2511600	1913900	0
A0A0C4DFM1	297	A0A0C4DFM1;Q92544	297;314	Transmembrane 9 superfamily member 4	TM9SF4	1	6.23173e-28	121.25	119.89	NA	NA	9.1958e-09	114.63	5.77285e-13	98.562	6.23173e-28	121.25	MIIIRTLRKDIANYNKEDDIEDTMEESGWKL	DIANYNK(1)EDDIEDTMEESGWK	7	3	-1.3666	-0.570132	0.274359	FALSE	FALSE	NA	NA	NA	NA	0.62584	0.74556	-0.423604	1	0.46722	0.64471	-0.633278	1	0.87163	0.63573	-0.653514	1	0	0	0	6346100	3889600	2456500	14704000
A0A0C4DFM1	51	A0A0C4DFM1;Q92544;F8WCN2;F2Z2L1	51;68;51;68	Transmembrane 9 superfamily member 4	TM9SF4	0.977108	4.75571e-28	127.74	127.74	7.81872e-26	127.74	1.6054e-12	92.886	1.46731e-13	100.62	4.75571e-28	125.11	QLPYEYYSLPFCQPSKITYKAENLGEVLRGD	TQLPYEYYSLPFCQPSK(0.977)ITYK(0.023)	17	3	0.41174	-0.227708	0.672674	FALSE	FALSE	0.83984	1.0755	0.105008	1	0.56405	0.6968	-0.521183	1	0.44575	0.62279	-0.683182	1	1.5801	1.1396	0.188528	1	81548000	25553000	18266000	89845000	56820000	33024000	68267000
A0A0C4DFN5	269	A0A0C4DFN5;Q6NUS6-3;Q6NUS6-2;Q6NUS6	269;100;251;251	Tectonic-3	TCTN3	1	1.83935e-17	105.9	102.46	1.21332e-06	77.149	4.78155e-12	90.946	1.83935e-17	105.9	4.7007e-08	76.804	GGLCAESNPAGFLESKSTTCTRFFKNLASSC	QPAGVGAGGLCAESNPAGFLESK(1)STTCTR	23	3	0.16553	-0.50317	0.485967	FALSE	FALSE	0.90074	1.1445	0.194717	1	0.39962	0.50066	-0.998097	1	0.34534	0.48934	-1.03109	1	1.2231	0.8838	-0.178208	1	13772000	2522300	1763500	15600000	11616000	3983400	14970000
A0A0C4DFP4	201	A0A0C4DFP4;Q96IV0-3;Q96IV0-5;Q96IV0-2;Q96IV0;H0Y2P2	201;204;162;204;204;196	Peptide-N(4)-(N-acetyl-beta-glucosaminyl)asparagine amidase	NGLY1	1	4.14604e-14	128.88	116.46	2.9585e-07	114.86	4.14604e-14	128.88	1.7712e-05	71.176	9.03543e-09	89.266	ALQEKALACIPVQELKRKSQEKLSRARKLDK	ALACIPVQELK(1)R	11	3	-0.36849	0.0845188	0.828664	FALSE	FALSE	0.80363	1.0583	0.0817487	1	0.6969	0.87715	-0.189105	1	0.77481	1.0899	0.124196	1	1.6833	1.2494	0.321235	2	95240000	30562000	24417000	53837000	31061000	22776000	20695000
A0A0C4DFP4	398	A0A0C4DFP4;Q96IV0-3;Q96IV0-5;Q96IV0-2;Q96IV0	398;419;377;401;419	Peptide-N(4)-(N-acetyl-beta-glucosaminyl)asparagine amidase	NGLY1	1	2.73464e-15	139.98	139.98	NA	NA	2.34694e-10	121.73	2.73464e-15	139.98	3.0229e-14	126.07	KVKEALLRDTINGLNKQRQLFLSENRRKELL	EALLRDTINGLNK(1)QR	13	3	-0.39279	0.0456445	0.936849	FALSE	FALSE	NA	NA	NA	NA	0.8679	1.0896	0.123799	2	0.81768	1.1495	0.201006	3	1.2148	0.8779	-0.187871	2	0	0	0	268410000	135260000	133150000	460170000
A0A0C4DFP4	480	A0A0C4DFP4;Q96IV0-3;Q96IV0-5;Q96IV0-2;Q96IV0	480;501;459;483;501	Peptide-N(4)-(N-acetyl-beta-glucosaminyl)asparagine amidase	NGLY1	1	0.00410665	40.373	34.551	NA	NA	NA	NA	0.00410665	40.373	NA	NA	NEKISKQLHLCYNIVKDRYVRVSNNNQTISG	QLHLCYNIVK(1)DR	10	4	-0.18983	-0.201145	NA	FALSE	FALSE	NA	NA	NA	NA	NA	NA	NA	NA	0.61236	0.86986	-0.201145	1	NA	NA	NA	NA	0	0	0	0	0	0	4186700
A0A0C4DFP4	385	A0A0C4DFP4;Q96IV0-3;Q96IV0-5;Q96IV0-2;Q96IV0	385;406;364;388;406	Peptide-N(4)-(N-acetyl-beta-glucosaminyl)asparagine amidase	NGLY1	1	0.0128016	43.769	15.595	NA	NA	NA	NA	0.0128016	42.287	0.0397848	43.769	YSCKHEEVIARRTKVKEALLRDTINGLNKQR	VK(1)EALLR	2	3	-0.22469	-0.0514586	0.953253	FALSE	FALSE	NA	NA	NA	NA	NA	NA	NA	NA	0.79198	1.1398	0.188781	1	1.1478	0.81694	-0.291698	1	0	0	0	0	0	0	49926000
A0A0C4DFP4	120	A0A0C4DFP4;Q96IV0-3;Q96IV0-5;Q96IV0-2;Q96IV0;H0Y2P2;C9JU75	120;123;81;123;123;115;46	Peptide-N(4)-(N-acetyl-beta-glucosaminyl)asparagine amidase	NGLY1	1	6.48023e-79	181.64	174.9	NA	NA	6.48023e-79	181.64	1.20696e-50	150.24	2.03079e-53	158.06	ERSSRLDGSNKSHKVKSSQQPAASTQLPTTP	VK(1)SSQQPAASTQLPTTPSSNPSGLNQHTR	2	4	0.13938	-0.281803	0.6405	FALSE	FALSE	NA	NA	NA	NA	0.52014	0.66931	-0.579254	2	0.48645	0.72044	-0.47305	2	1.6127	1.1542	0.206893	3	0	0	0	81373000	52967000	28407000	51958000
A0A0C4DFP8	640	A0A0C4DFP8;Q5HYA8-3;Q5HYA8	640;569;650	Meckelin	TMEM67	1	0.000181584	56.956	37.349	NA	NA	0.000181584	56.956	NA	NA	NA	NA	DVFFIDWERPKGKVLKAVEGEGGVRSATVPV	VLK(1)AVEGEGGVR	3	3	-1.1339	-0.847985	NA	FALSE	FALSE	NA	NA	NA	NA	0.4346	0.55556	-0.847985	1	NA	NA	NA	NA	NA	NA	NA	NA	0	0	0	24515000	15628000	8886900	0
C9JKQ0	225	C9JKQ0;A0A0C4DFR3;Q9NQR1-2;Q9NQR1	225;204;234;275	N-lysine methyltransferase SETD8	SETD8	1	3.54797e-07	102.52	81.151	NA	NA	3.54797e-07	102.52	9.77907e-05	70.942	0.000130206	69.672	KIDLIDGKGRGVIATKQFSRGDFVVEYHGDL	GVIATK(1)QFSR	6	3	-0.45403	-0.745198	0.229163	FALSE	FALSE	NA	NA	NA	NA	0.45734	0.57676	-0.793957	2	0.3587	0.51798	-0.949032	2	1.0114	0.71074	-0.492606	2	0	0	0	154970000	103680000	51287000	114310000
C9JKQ0	217	C9JKQ0;A0A0C4DFR3;Q9NQR1-2;Q9NQR1	217;196;226;267	N-lysine methyltransferase SETD8	SETD8	1	0.000525378	63.216	35.913	NA	NA	0.000525378	63.216	0.000558352	62.463	0.000663145	57.032	ESGKEEGMKIDLIDGKGRGVIATKQFSRGDF	IDLIDGK(1)GR	7	3	0.36836	-0.868289	0.381918	FALSE	FALSE	NA	NA	NA	NA	0.40309	0.49167	-1.02424	1	0.25789	0.35332	-1.50095	1	1.2526	0.94627	-0.0796762	1	0	0	0	13625000	9222400	4403000	13387000
C9JKQ0	292	C9JKQ0;A0A0C4DFR3;Q9NQR1-2;Q9NQR1	292;271;301;342	N-lysine methyltransferase SETD8	SETD8	0.998248	3.06873e-06	70.68	62.964	NA	NA	0.00090868	50.108	3.06873e-06	70.68	0.000938133	50.102	ATRETNRLGRLINHSKCGNCQTK________	LINHSK(0.998)CGNCQTK(0.002)	6	4	-1.2289	-0.653574	0.296114	FALSE	FALSE	NA	NA	NA	NA	0.58622	0.77223	-0.372897	2	0.42816	0.64745	-0.627159	1	0.7134	0.51382	-0.960665	1	0	0	0	41322000	24485000	16837000	11572000
A0A0C4DFS0	127	A0A0C4DFS0;P30039-2;P30039	127;160;160	Phenazine biosynthesis-like domain-containing protein	PBLD	1	3.59998e-57	179.17	175.31	NA	NA	3.59998e-57	179.17	1.25764e-22	158.91	NA	NA	GNTLVQDICYSPDTQKLLVRLSDVYNRSFLE	TAIGNTLVQDICYSPDTQK(1)LLVR	19	3	-0.44949	-0.799611	0.291831	FALSE	FALSE	NA	NA	NA	NA	0.46146	0.57809	-0.790634	1	0.40223	0.57094	-0.808589	1	NA	NA	NA	NA	0	0	0	36837000	23485000	13352000	28160000
G3XAC1	543	G3XAC1;A0A0C4DFT5;Q9BXS9-5;Q9BXS9-7;Q9BXS9-4;Q9BXS9-2;Q9BXS9-3;Q9BXS9	543;630;591;615;629;632;650;651	Solute carrier family 26 member 6	SLC26A6	0.996699	4.59777e-18	107.41	107.41	NA	NA	NA	NA	4.59777e-18	107.41	9.13106e-06	63.869	GDKMEDATANGQEDSKAPDGSTLKALGLPQP	MEDATANGQEDSK(0.997)APDGSTLK(0.003)	13	3	0.12922	-0.486927	0.557194	FALSE	FALSE	NA	NA	NA	NA	NA	NA	NA	NA	0.42256	0.55632	-0.846013	1	1.2404	0.9152	-0.127841	1	0	0	0	0	0	0	4304100
A0A0C4DFX7	467	A0A0C4DFX7;Q9H967	467;531	WD repeat-containing protein 76	WDR76	1	6.57638e-09	89.011	69.757	6.57638e-09	89.011	NA	NA	NA	NA	NA	NA	ADCNLRIFDSSCISSKIPLLTTIRHNTFTGR	IFDSSCISSK(1)IPLLTTIR	10	3	-0.54241	-1.25629	NA	FALSE	FALSE	0.31989	0.41862	-1.25629	1	NA	NA	NA	NA	NA	NA	NA	NA	NA	NA	NA	NA	16092000	5351300	3036900	0	0	0	0
A0A0C4DFX7	560	A0A0C4DFX7;Q9H967	560;624	WD repeat-containing protein 76	WDR76	1	0.0032423	65.224	53.641	0.0032423	65.224	NA	NA	NA	NA	NA	NA	AGGNSSGKIHVFMNEKSC_____________	IHVFMNEK(1)SC	8	3	-0.94466	-0.598151	NA	FALSE	FALSE	0.57592	0.6606	-0.598151	2	NA	NA	NA	NA	NA	NA	NA	NA	NA	NA	NA	NA	8037200	1872500	1054800	0	0	0	0
A0A0C4DFX7	40	A0A0C4DFX7;Q9H967;C9JE56	40;104;40	WD repeat-containing protein 76	WDR76	1	5.0694e-05	100.92	92.263	NA	NA	NA	NA	5.0694e-05	100.92	NA	NA	TCRRIIPPKMKNTSSKAESTLQNSSSAVHTE	NTSSK(1)AESTLQNSSSAVHTESNK	5	3	0.4499	NA	NA	FALSE	FALSE	NA	NA	NA	NA	NA	NA	NA	NA	NA	NA	NA	NA	NA	NA	NA	NA	0	0	0	0	0	0	0
A0A0C4DFZ2	459	A0A0C4DFZ2;P15289-2;P15289	459;373;457	Arylsulfatase A;Arylsulfatase A component B;Arylsulfatase A component C	ARSA	0.985311	0.000414063	49.447	48.067	NA	NA	NA	NA	0.000414063	49.447	NA	NA	LGGVAGATPEVLQALKQLQLLKAQLDAAVTF	DPGENYNLLGGVAGATPEVLQALK(0.985)QLQLLK(0.015)	24	3	-1.7948	-0.346261	NA	FALSE	FALSE	NA	NA	NA	NA	NA	NA	NA	NA	0.57529	0.78662	-0.346261	1	NA	NA	NA	NA	0	0	0	0	0	0	7642100
C9J9K3	89	C9J9K3;A0A0C4DG17;P08865;F8WD59	89;94;89;89	40S ribosomal protein SA	RPSA	1	4.27805e-21	122.5	122.5	NA	NA	4.27805e-21	122.5	NA	NA	NA	NA	VSVISSRNTGQRAVLKFAAATGATPIAGRFT	AVLK(1)FAAATGATPIAGR	4	3	-0.80917	-0.476378	NA	FALSE	FALSE	NA	NA	NA	NA	0.55207	0.71878	-0.476378	1	NA	NA	NA	NA	NA	NA	NA	NA	0	0	0	32159000	18354000	13805000	0
C9J9K3	220	C9J9K3;A0A0C4DG17;P08865	220;225;220	40S ribosomal protein SA	RPSA	0.99743	1.2607e-07	94.747	72.106	NA	NA	1.15817e-05	91.62	1.2607e-07	94.747	0.000127333	59.227	RDPEEIEKEEQAAAEKAVTKEEFQGEWTAPA	EEQAAAEK(0.997)AVTK(0.003)	8	3	0.37598	-0.0852687	0.847789	FALSE	FALSE	NA	NA	NA	NA	0.71287	0.87253	-0.196723	2	0.74857	1.0557	0.0781999	2	1.2484	0.90923	-0.137283	1	0	0	0	72541000	42990000	29551000	55581000
C9J9K3	42	C9J9K3;A0A0C4DG17;P08865;F8WD59	42;42;42;42	40S ribosomal protein SA	RPSA	1	1.64189e-05	72.62	52.496	NA	NA	1.64189e-05	72.62	0.00434741	40.516	0.000155071	60.364	GTNLDFQMEQYIYKRKSDGIYIINLKRTWEK	RK(1)SDGIYIINLK	2	3	-0.43724	-0.0379674	0.950283	FALSE	FALSE	NA	NA	NA	NA	0.75447	0.96156	-0.0565512	2	0.57741	0.8383	-0.254461	1	1.5755	1.1464	0.197111	1	0	0	0	201000000	112900000	88101000	206720000
C9J9K3	52	C9J9K3;A0A0C4DG17;P08865;F8WD59	52;52;52;52	40S ribosomal protein SA	RPSA	1	2.28734e-06	79.492	58.096	NA	NA	7.785e-06	79.492	1.9747e-05	69.971	2.28734e-06	77.185	YIYKRKSDGIYIINLKRTWEKLLLAARAIVA	SDGIYIINLK(1)R	10	3	0.31759	-0.0806519	0.844568	FALSE	FALSE	NA	NA	NA	NA	0.73984	0.94349	-0.0839209	1	0.62076	0.95056	-0.0731504	1	1.3321	0.94286	-0.0848845	1	0	0	0	144820000	87749000	57073000	28843000
C9J9K3	11	C9J9K3;A0A0C4DG17;P08865;F8WD59	11;11;11;11	40S ribosomal protein SA	RPSA	0.999262	4.05322e-06	95.236	73.989	4.05322e-06	95.236	NA	NA	NA	NA	NA	NA	_____MSGALDVLQMKEEDVLKFLAAGTHLG	SGALDVLQMK(0.999)EEDVLK(0.001)	10	3	-0.6989	-0.466835	NA	FALSE	FALSE	0.59636	0.72355	-0.466835	1	NA	NA	NA	NA	NA	NA	NA	NA	NA	NA	NA	NA	7380200	2742700	623230	0	0	0	0
C9J9K3	57	C9J9K3;A0A0C4DG17;P08865;F8WD59	57;57;57;57	40S ribosomal protein SA	RPSA	1	0.000225614	64.82	64.82	NA	NA	NA	NA	0.000225614	64.82	0.000244598	63.624	KSDGIYIINLKRTWEKLLLAARAIVAIENPA	TWEK(1)LLLAAR	4	3	0.18355	-0.214095	0.796727	FALSE	FALSE	NA	NA	NA	NA	NA	NA	NA	NA	0.46959	0.6563	-0.607573	1	1.5737	1.1324	0.179384	1	0	0	0	0	0	0	12925000
H7C3Q7	33	H7C3Q7;B7Z836;E9PEZ7;E7EW77;E7EP65;A0A0C4DG21;F8WAL6;Q9NYB9-3;Q9NYB9-2;Q9NYB9-4;Q9NYB9	33;105;161;167;167;161;167;116;161;161;167	Abl interactor 2	ABI2	1	1.94476e-12	104.17	85.971	NA	NA	0.00258324	44.193	1.94476e-12	104.17	4.13425e-05	64.827	LDDIGHGVKVSTQNMKMGGLPRTTPPTQKPP	VSTQNMK(1)MGGLPR	7	3	-0.021477	-1.2625	0.265787	FALSE	FALSE	NA	NA	NA	NA	0.33223	0.43302	-1.20749	1	0.16802	0.24449	-2.03215	1	0.95522	0.68404	-0.547847	1	0	0	0	40443000	29728000	10715000	41452000
A0A0C4DG33	856	A0A0C4DG33;O43933;O43933-2	856;913;591	Peroxisome biogenesis factor 1	PEX1	1	7.11708e-05	61.015	51.752	7.11708e-05	61.015	NA	NA	NA	NA	NA	NA	SRMNFISVKGPELLSKYIGASEQAVRDIFIR	GPELLSK(1)YIGASEQAVR	7	3	0.83397	-0.275245	NA	FALSE	FALSE	0.6466	0.82631	-0.275245	2	NA	NA	NA	NA	NA	NA	NA	NA	NA	NA	NA	NA	48307000	11754000	8470600	0	0	0	0
A0A0C4DG33	759	A0A0C4DG33;O43933;O43933-2	759;816;494	Peroxisome biogenesis factor 1	PEX1	1	5.07804e-09	100.22	100.22	5.07804e-09	100.22	NA	NA	NA	NA	NA	NA	ISTREKLVLTTLDFQKALRGFLPASLRSVNL	LVLTTLDFQK(1)ALR	10	3	0.017256	-0.0174755	NA	FALSE	FALSE	0.78013	0.98796	-0.0174755	2	NA	NA	NA	NA	NA	NA	NA	NA	NA	NA	NA	NA	67269000	15964000	9100400	0	0	0	0
A0A0C4DG33	849	A0A0C4DG33;O43933;O43933-2	849;906;584	Peroxisome biogenesis factor 1	PEX1	0.999939	2.96526e-05	113.65	93.977	2.96526e-05	113.65	NA	NA	NA	NA	NA	NA	AGVIARESRMNFISVKGPELLSKYIGASEQA	MNFISVK(1)GPELLSK	7	3	-0.88828	NA	NA	FALSE	FALSE	NA	NA	NA	NA	NA	NA	NA	NA	NA	NA	NA	NA	NA	NA	NA	NA	40902000	10430000	5701500	0	0	0	0
A0A0C4DG33	279	A0A0C4DG33;O43933	279;279	Peroxisome biogenesis factor 1	PEX1	1	0.000471775	73.722	64.186	0.000471775	73.722	NA	NA	NA	NA	NA	NA	SWGLTEINAFKNMQSKVVPLDNIFRVCKSQP	NMQSK(1)VVPLDNIFR	5	3	-2.5164	-0.197286	NA	FALSE	FALSE	0.66145	0.87219	-0.197286	1	NA	NA	NA	NA	NA	NA	NA	NA	NA	NA	NA	NA	110890000	26057000	16457000	0	0	0	0
A0A0C4DG33	830	A0A0C4DG33;O43933;O43933-2	830;887;565	Peroxisome biogenesis factor 1	PEX1	1	1.53589e-06	82.635	70.502	1.53589e-06	82.635	NA	NA	NA	NA	NA	NA	RQRTGILLYGPPGTGKTLLAGVIARESRMNF	TGILLYGPPGTGK(1)TLLAGVIAR	13	3	-2.6	0.389457	NA	FALSE	FALSE	1.0719	1.3099	0.389457	1	NA	NA	NA	NA	NA	NA	NA	NA	NA	NA	NA	NA	5838300	1382400	1077700	0	0	0	0
A0A0C4DG33	402	A0A0C4DG33;O43933;H7BZH3	402;402;36	Peroxisome biogenesis factor 1	PEX1	0.999998	6.4406e-05	66.215	58.639	0.0162064	62.162	NA	NA	0.000227498	53.516	6.4406e-05	66.215	VWNGLEELNNAIKYTKNVEVLHLGKVWIPDD	YTK(1)NVEVLHLGK	3	3	-0.52603	0.200263	0.72028	FALSE	FALSE	NA	NA	NA	NA	NA	NA	NA	NA	0.83532	1.1989	0.261711	1	1.5202	1.101	0.138814	1	0	0	0	0	0	0	19066000
A0A0C4DG44	224	A0A0C4DG44;O43464-3;O43464;O43464-4	224;237;237;237	Serine protease HTRA2, mitochondrial	HTRA2	1	0.00368676	46.508	46.508	0.00368676	46.508	NA	NA	NA	NA	NA	NA	AVDPVADIATLRIQTKEPLPTLPLGRSADVR	IQTK(1)EPLPTLPLGR	4	3	0.04045	0.96192	NA	FALSE	FALSE	1.5241	1.9479	0.96192	1	NA	NA	NA	NA	NA	NA	NA	NA	NA	NA	NA	NA	74890000	14692000	24031000	0	0	0	0
A0A0C4DG47	84	A0A0C4DG47;C9JAG2;P15036	84;84;84	Protein C-ets-2	ETS2	0.952321	0.00331776	55.546	40.353	0.00331776	55.546	NA	NA	NA	NA	NA	NA	PLLTPCSKAVMSQALKATFSGFKKEQRRLGI	AVMSQALK(0.952)ATFSGFK(0.024)K(0.024)	8	3	-2.3355	NA	NA	FALSE	FALSE	NA	NA	NA	NA	NA	NA	NA	NA	NA	NA	NA	NA	NA	NA	NA	NA	9592300	2135800	953510	0	0	0	0
A0A0C4DG47	7	A0A0C4DG47;C9JAG2;P15036	7;7;7	Protein C-ets-2	ETS2	1	1.058e-10	115.01	108.34	1.058e-10	115.01	NA	NA	NA	NA	NA	NA	_________MNDFGIKNMDQVAPVANSYRGT	MNDFGIK(1)NMDQVAPVANSYR	7	2	0.037542	NA	NA	FALSE	FALSE	NA	NA	NA	NA	NA	NA	NA	NA	NA	NA	NA	NA	NA	NA	NA	NA	6700700	1101100	573930	0	0	0	0
F5GYV5	155	F5GYV5;H7BZV4;A0A0C4DG62;F8WCT1;F5H7X4;Q66PJ3-7;Q66PJ3-4;Q66PJ3-3;Q66PJ3-2;Q66PJ3	155;145;144;155;275;152;328;328;339;347	ADP-ribosylation factor-like protein 6-interacting protein 4	ARL6IP4	1	0.00559771	51.942	46.568	NA	NA	NA	NA	0.00559771	51.942	NA	NA	SAGEEEDGPVLTDEQKSRIQAMKPMTKEEWD	SAGEEEDGPVLTDEQK(1)SR	16	3	0.21931	-0.743134	NA	FALSE	FALSE	NA	NA	NA	NA	NA	NA	NA	NA	0.44809	0.59744	-0.743134	1	NA	NA	NA	NA	0	0	0	0	0	0	3137400
A0A0C4DG63	83	A0A0C4DG63;C9J4H0;Q9Y6J8-2;Q9Y6J8;Q9Y6J8-3	83;128;128;128;128	Serine/threonine/tyrosine-interacting-like protein 1	STYXL1	1	3.7193e-14	111.22	102.66	NA	NA	3.7193e-14	111.22	9.20279e-14	102.08	4.14044e-12	97.904	GRILTRLTHHPVYILKGGYERFSGTYHFLRT	LTHHPVYILK(1)GGYER	10	3	-0.40165	-0.368172	0.471082	FALSE	FALSE	NA	NA	NA	NA	0.56515	0.73408	-0.445991	2	0.45828	0.66993	-0.577918	2	1.3105	0.94566	-0.0806065	2	0	0	0	86606000	56081000	30524000	51672000
B3KRD1	132	B3KRD1;B7Z4D2;A0A0C4DG86;Q9NX95-5;Q9NX95-2;Q9NX95-4;Q9NX95-3;Q9NX95	132;208;343;219;270;335;337;338	Syntabulin	SYBU	1	0.00187707	66.758	49.092	NA	NA	NA	NA	NA	NA	0.00187707	66.758	AQLALKEARKEIKQLKQVIETMRSSLADKDK	QLK(1)QVIETMR	3	3	-0.54409	0.932817	NA	FALSE	FALSE	NA	NA	NA	NA	NA	NA	NA	NA	NA	NA	NA	NA	2.6491	1.909	0.932817	1	0	0	0	0	0	0	0
A0A0C4DG88	245	A0A0C4DG88;P14859-4;P14859-5;P14859-3;P14859;P14859-2;P14859-6;U3KQ96;U3KQN1;H0YNW1;H0YLL6;B5ME60;A0A0A0MT46;H0YKT2;P09086-4;Q9UKI9-3;Q9UKI9;Q9UKI9-2;P09086-3;P09086-2;P09086;P09086-5;H0YLC5	245;337;297;335;337;349;360;246;311;197;258;236;291;254;236;236;240;242;236;252;252;252;31	POU domain, class 2, transcription factor 1;POU domain, class 2, transcription factor 2;POU domain, class 2, transcription factor 3	POU2F1;POU2F2;POU2F3	0.975002	0.000128963	106.32	25.364	0.000128963	106.32	NA	NA	NA	NA	NA	NA	SQTTISRFEALNLSFKNMCKLKPLLEKWLND	FEALNLSFK(0.975)NMCK(0.025)	9	3	-0.46303	-1.26507	NA	FALSE	FALSE	0.33919	0.41608	-1.26507	1	NA	NA	NA	NA	NA	NA	NA	NA	NA	NA	NA	NA	27721000	4832400	1057300	0	0	0	0
A0A0C4DG88	201	A0A0C4DG88;P14859-4;P14859-5;P14859-3;P14859;P14859-2;P14859-6	201;293;253;291;293;305;316	POU domain, class 2, transcription factor 1	POU2F1	0.955945	2.82495e-23	142.79	130.78	2.82495e-23	142.79	NA	NA	NA	NA	NA	NA	SLEEPSDLEELEQFAKTFKQRRIKLGFTQGD	IDTPSLEEPSDLEELEQFAK(0.956)TFK(0.044)	20	3	0.10318	0.724563	NA	FALSE	FALSE	1.3685	1.6524	0.724563	1	NA	NA	NA	NA	NA	NA	NA	NA	NA	NA	NA	NA	17957000	1810300	2656400	0	0	0	0
A0A0C4DG88	223	A0A0C4DG88;P14859-4;P14859-5;P14859-3;P14859;P14859-2;P14859-6;U3KQ96;U3KQN1;H0YNW1;H0YLL6;B5ME60;H0YKT2;P09086-4;Q9UKI9-3;Q9UKI9;Q9UKI9-2;P09086-3;P09086-2;P09086;P09086-5	223;315;275;313;315;327;338;224;289;175;236;214;232;214;214;218;220;214;230;230;230	POU domain, class 2, transcription factor 1;POU domain, class 2, transcription factor 2;POU domain, class 2, transcription factor 3	POU2F1;POU2F2;POU2F3	1	1.86623e-23	133.61	122.33	1.86623e-23	133.61	NA	NA	NA	NA	NA	NA	IKLGFTQGDVGLAMGKLYGNDFSQTTISRFE	LGFTQGDVGLAMGK(1)LYGNDFSQTTISR	14	3	-0.84312	NA	NA	FALSE	FALSE	NA	NA	NA	NA	NA	NA	NA	NA	NA	NA	NA	NA	NA	NA	NA	NA	18604000	0	0	0	0	0	0
A0A0C4DG89	470	A0A0C4DG89;Q7L014;D6RJA6	470;470;422	Probable ATP-dependent RNA helicase DDX46	DDX46	1	0.00336359	50.473	34.592	NA	NA	NA	NA	0.00336359	50.473	NA	NA	RELALQITKECKKFSKTLGLRVVCVYGGTGI	FSK(1)TLGLR	3	3	0.16742	-0.015068	NA	FALSE	FALSE	NA	NA	NA	NA	NA	NA	NA	NA	0.6825	0.98961	-0.015068	1	NA	NA	NA	NA	0	0	0	0	0	0	5078600
A0A0C4DG89	895	A0A0C4DG89;Q7L014	895;894	Probable ATP-dependent RNA helicase DDX46	DDX46	0.998374	5.73114e-20	109.85	103.57	NA	NA	6.07997e-18	104.18	5.26413e-18	105.96	5.73114e-20	109.85	AILRGGTILAPTVSAKTIAEQLAEKINAKLN	GGTILAPTVSAK(0.998)TIAEQLAEK(0.002)	12	3	-0.64751	0.0527988	0.917411	FALSE	FALSE	NA	NA	NA	NA	0.88559	1.1026	0.14091	1	0.66317	0.94219	-0.0859101	1	1.4844	1.0743	0.103397	1	0	0	0	27084000	14197000	12887000	26015000
A0A0C4DG99	408	A0A0C4DG99;Q9P2N7-2;Q9P2N7-3;Q9P2N7-4;Q9P2N7;Q9P2N7-5;A0A0C4DG80;Q9P2J3	408;363;389;399;405;408;354;363	Kelch-like protein 13;Kelch-like protein 9	KLHL13;KLHL9	1	6.18323e-05	76.068	39.512	NA	NA	0.000550274	72.817	0.000456608	76.068	6.18323e-05	73.951	FLYVVGGQSNYDTKGKTAVDTVFRFDPRYNK	GK(1)TAVDTVFR	2	3	1.9566	-0.44347	0.612698	FALSE	FALSE	NA	NA	NA	NA	0.45998	0.5756	-0.796862	1	0.36974	0.53065	-0.914167	1	1.8083	1.3019	0.380619	1	0	0	0	16864000	10224000	6640400	16720000
A0A0C4DG99	65	A0A0C4DG99;Q9P2N7-2;Q9P2N7-3;Q9P2N7-4;Q9P2N7;Q9P2N7-5;C9JTS9	65;20;46;56;62;65;68	Kelch-like protein 13	KLHL13	1	7.48001e-11	103.02	74.411	7.48001e-11	103.02	NA	NA	NA	NA	NA	NA	LGGSEMGLSSHLQSSKAGPTRIFTSNTHSSV	LSLGGSEMGLSSHLQSSK(1)AGPTR	18	4	-0.72795	-1.72004	NA	FALSE	FALSE	0.24808	0.30354	-1.72004	1	NA	NA	NA	NA	NA	NA	NA	NA	NA	NA	NA	NA	29599000	15360000	3037800	0	0	0	0
A0A0C4DG99	280	A0A0C4DG99;Q9P2N7-2;Q9P2N7-3;Q9P2N7-4;Q9P2N7;Q9P2N7-5;A0A0C4DG80	280;235;261;271;277;280;226	Kelch-like protein 13	KLHL13	0.997872	0.0119271	67.704	22.841	0.0119271	67.704	NA	NA	NA	NA	NA	NA	CRWLRLEEPRMDFAAKLMKNIRFPLMTPQEL	MDFAAK(0.998)LMK(0.002)	6	2	-1.7117	-1.26958	NA	FALSE	FALSE	0.34371	0.41478	-1.26958	1	NA	NA	NA	NA	NA	NA	NA	NA	NA	NA	NA	NA	3470500	997200	409110	0	0	0	0
A0A0C4DG99	237	A0A0C4DG99;Q9P2N7-2;Q9P2N7-3;Q9P2N7-4;Q9P2N7;Q9P2N7-5;A0A0C4DG80;Q9P2J3	237;192;218;228;234;237;183;192	Kelch-like protein 13;Kelch-like protein 9	KLHL13;KLHL9	1	3.86238e-05	62.739	55.641	NA	NA	3.86238e-05	62.739	7.70762e-05	56.017	8.09224e-05	56.304	ILKNFPALLSTGEFLKLPFERLAFVLSSNSL;VLKNFPALLSTGEFLKLPFERLAFVLSSNSL	NFPALLSTGEFLK(1)LPFER	13	3	-0.67066	-0.526065	0.489155	FALSE	FALSE	NA	NA	NA	NA	0.39451	0.49801	-1.00575	1	0.43145	0.62866	-0.669648	1	1.4779	1.0697	0.0972062	1	0	0	0	40838000	29553000	11285000	33772000
A0A0C4DG99	360	A0A0C4DG99;Q9P2N7-2;Q9P2N7-3;Q9P2N7-4;Q9P2N7;Q9P2N7-5;A0A0C4DG80;Q9P2J3	360;315;341;351;357;360;306;315	Kelch-like protein 13;Kelch-like protein 9	KLHL13;KLHL9	1	0.000473807	55.314	35.656	NA	NA	0.000473807	55.314	0.000502964	54.198	NA	NA	LVTLGGVLRQQLVVSKELRMYDEKAHEWKSL;LVTLGGVLRQQLVVSKELRMYDERAQEWRSL	QQLVVSK(1)ELR	7	3	1.9085	-0.670732	0.356663	FALSE	FALSE	NA	NA	NA	NA	0.54049	0.68998	-0.535374	1	0.39894	0.57193	-0.80609	1	NA	NA	NA	NA	0	0	0	110110000	69421000	40686000	79774000
A0A0C4DGA6	95	A0A0C4DGA6;Q14527	95;95	Helicase-like transcription factor	HLTF	0.997188	1.32228e-12	109.6	109.6	NA	NA	0.000709939	51.395	1.45755e-05	70.829	1.32228e-12	109.6	NEMVALQRDPNNPYDKNAIKVNNVNGNQVGH	DPNNPYDK(0.997)NAIK(0.003)	8	3	0.58873	-0.239049	0.670862	FALSE	FALSE	NA	NA	NA	NA	0.55392	0.67137	-0.57482	1	0.57643	0.80869	-0.306341	1	1.5374	1.1204	0.164014	1	0	0	0	13375000	8036800	5338600	24457000
A0A0C4DGA6	99	A0A0C4DGA6;Q14527	99;99	Helicase-like transcription factor	HLTF	0.9786	0.0101776	48.216	29.428	NA	NA	0.0101776	48.216	NA	NA	NA	NA	ALQRDPNNPYDKNAIKVNNVNGNQVGHLKKE	NAIK(0.979)VNNVNGNQVGHLK(0.021)	4	3	-0.84344	-0.279634	NA	FALSE	FALSE	NA	NA	NA	NA	0.63142	0.8238	-0.279634	1	NA	NA	NA	NA	NA	NA	NA	NA	0	0	0	14733000	9685400	5047500	0
A0A0C4DGA6	971	A0A0C4DGA6;Q14527;Q14527-2	971;972;850	Helicase-like transcription factor	HLTF	0.994223	0.000182114	62.088	50.169	0.000182114	62.088	NA	NA	NA	NA	NA	NA	ITKFIVKDSVEENMLKIQNKKRELAAGAFGT	DSVEENMLK(0.994)IQNK(0.006)	9	3	0.78007	-2.00984	NA	FALSE	FALSE	0.20524	0.2483	-2.00984	2	NA	NA	NA	NA	NA	NA	NA	NA	NA	NA	NA	NA	8499800	5385300	1026800	0	0	0	0
A0A0C4DGA6	340	A0A0C4DGA6;Q14527;Q14527-2	340;340;218	Helicase-like transcription factor	HLTF	0.99984	2.01849e-31	148.26	137.14	3.39596e-05	60.334	2.01849e-31	148.26	2.18437e-30	136.49	7.90298e-20	116.73	KNLLKKEYNVNDDSMKLGGNNTSEKADGLSK	EYNVNDDSMK(1)LGGNNTSEK	10	3	-0.13812	0.0885993	0.860337	FALSE	FALSE	1.1915	1.4471	0.533165	2	0.79104	0.95727	-0.0630022	3	0.58888	0.82181	-0.283123	2	1.5502	1.123	0.167358	2	5324300	1335600	1413300	94385000	50990000	43395000	59042000
A0A0C4DGA6	349	A0A0C4DGA6;Q14527;Q14527-2	349;349;227	Helicase-like transcription factor	HLTF	0.999879	1.65195e-15	121.82	78.972	NA	NA	0.000355566	92.38	0.000338983	93.181	1.65195e-15	121.82	VNDDSMKLGGNNTSEKADGLSKDASRCSEQP	LGGNNTSEK(1)ADGLSK	9	3	-0.088239	-0.284199	0.588314	FALSE	FALSE	NA	NA	NA	NA	0.59586	0.74609	-0.422578	1	0.49265	0.7061	-0.502056	1	1.431	1.0512	0.0720372	1	0	0	0	34467000	21779000	12688000	31376000
A0A0C4DGA6	962	A0A0C4DGA6;Q14527;Q14527-2	962;963;841	Helicase-like transcription factor	HLTF	0.999509	0.00230409	59.796	27.357	NA	NA	NA	NA	0.00230409	59.796	NA	NA	RLGQKQEVIITKFIVKDSVEENMLKIQNKKR	FIVK(1)DSVEENMLK	4	3	2.6761	0.0453032	NA	FALSE	FALSE	NA	NA	NA	NA	NA	NA	NA	NA	0.7223	1.0319	0.0453032	1	NA	NA	NA	NA	0	0	0	0	0	0	29848000
A0A0C4DGA6	675	A0A0C4DGA6;Q14527;Q14527-2;H7C5K0	675;676;554;140	Helicase-like transcription factor	HLTF	1	6.97032e-11	108.56	100.03	NA	NA	NA	NA	0.00147685	77.74	6.97032e-11	108.56	RKVFIQHITLSDEERKIYQSVKNEGRATIGR	K(1)IYQSVK(1)NEGR	1	3	1.2732	0.104569	0.862189	FALSE	FALSE	NA	NA	NA	NA	NA	NA	NA	NA	0.69689	1.0127	0.0182069	1	1.6197	1.1415	0.190931	1	0	0	0	0	0	0	42740000
A0A0C4DGA6	681	A0A0C4DGA6;Q14527;Q14527-2;H7C5K0	681;682;560;146	Helicase-like transcription factor	HLTF	1	6.97032e-11	108.56	100.03	NA	NA	NA	NA	0.00147685	77.74	6.97032e-11	108.56	HITLSDEERKIYQSVKNEGRATIGRYFNEGT	K(1)IYQSVK(1)NEGR	7	3	1.2732	0.104569	0.862189	FALSE	FALSE	NA	NA	NA	NA	NA	NA	NA	NA	0.69689	1.0127	0.0182069	1	1.6197	1.1415	0.190931	1	0	0	0	0	0	0	42740000
A0A0C4DGA6	951	A0A0C4DGA6;Q14527;Q14527-2	951;952;830	Helicase-like transcription factor	HLTF	1	1.96637e-08	99.732	88.883	NA	NA	8.50637e-08	99.732	0.00027826	53.367	1.96637e-08	92.19	AAEDQCFDRCHRLGQKQEVIITKFIVKDSVE	LGQK(1)QEVIITK	4	3	0.98578	-0.0438787	0.943559	FALSE	FALSE	NA	NA	NA	NA	0.68774	0.87453	-0.19342	1	0.60845	0.87512	-0.192447	1	1.653	1.1927	0.254231	1	0	0	0	48378000	29100000	19277000	24481000
A0A0C4DGA6	637	A0A0C4DGA6;Q14527;Q14527-2;H7C5K0	637;638;516;102	Helicase-like transcription factor	HLTF	1	1.44057e-08	105.13	94.208	1.72303e-06	105.13	1.15961e-05	80.69	5.39931e-07	90.697	1.44057e-08	95.656	TMGDEGGLRRLQSLIKNITLRRTKTSKIKGK	LQSLIK(1)NITLR	6	3	-0.062033	-0.10992	0.815625	FALSE	FALSE	0.91963	1.1424	0.192068	1	0.66673	0.85492	-0.226139	1	0.47594	0.7014	-0.511691	1	1.5212	1.0763	0.10608	1	27985000	6289100	5799500	27616000	16344000	11272000	17285000
A0A0C4DGA6	570	A0A0C4DGA6;Q14527;Q14527-2;H7C5K0	570;571;449;35	Helicase-like transcription factor	HLTF	1	1.02134e-15	109.44	101.55	1.02134e-15	109.44	NA	NA	NA	NA	NA	NA	LDEGHAIRNPNAQQTKAVLDLESERRWVLTG	VILDEGHAIRNPNAQQTK(1)AVLDLESER	18	4	0.11956	-0.0403485	NA	FALSE	FALSE	0.78205	0.97242	-0.0403485	1	NA	NA	NA	NA	NA	NA	NA	NA	NA	NA	NA	NA	22495000	3424900	2430000	0	0	0	0
A0A0C4DGA6	540	A0A0C4DGA6;Q14527;Q14527-2	540;541;419	Helicase-like transcription factor	HLTF	1	9.24196e-20	103.85	103.85	NA	NA	4.60489e-05	64.701	9.24196e-20	103.85	3.97513e-10	83.879	IVLTTYNILTHDYGTKGDSPLHSIRWLRVIL	QDIVLTTYNILTHDYGTK(1)GDSPLHSIR	18	4	-0.71678	-0.0947126	0.839218	FALSE	FALSE	NA	NA	NA	NA	0.675	0.85298	-0.229416	1	0.60912	0.88199	-0.181166	1	1.5286	1.0916	0.126444	1	0	0	0	13643000	9035200	4607900	11276000
A0A0C4DGA6	6	A0A0C4DGA6;Q14527	6;6	Helicase-like transcription factor	HLTF	0.994518	6.11105e-05	66.267	48.68	NA	NA	6.11105e-05	66.267	0.000865465	49.448	0.00151284	44.612	__________MSWMFKRDPVWKYLQTVQYGV	SWMFK(0.995)RDPVWK(0.005)	5	3	0.60497	-0.202517	0.714401	FALSE	FALSE	NA	NA	NA	NA	0.58383	0.76148	-0.393122	1	0.51194	0.74058	-0.433273	1	1.6133	1.1638	0.218843	1	0	0	0	12525000	7691500	4834000	5493900
A0A0C4DGA6	245	A0A0C4DGA6;Q14527;Q14527-2	245;245;123	Helicase-like transcription factor	HLTF	1	6.69966e-08	75.695	62.88	NA	NA	6.69966e-08	75.695	NA	NA	NA	NA	MEPAEAIETPLLPHQKQALAWMVSRENSKEL	THEMEPAEAIETPLLPHQK(1)QALAWMVSR	19	4	2.3428	-0.928045	NA	FALSE	FALSE	NA	NA	NA	NA	0.40657	0.52557	-0.928045	1	NA	NA	NA	NA	NA	NA	NA	NA	0	0	0	17431000	13710000	3721400	0
A0A0D9SFD7	17	A0A0D9SFD7;A0A0D9SEY2;A0A0D9SFM6;A0A1B0GTP4;A0A1B0GWF6;A0A0C4DGF8;A0A1B0GU48;A0A1B0GV09;Q9H9B1-3;Q9H9B1	17;20;17;53;125;446;789;796;827;827	Histone-lysine N-methyltransferase EHMT1	EHMT1	1	6.52795e-06	90.412	85.314	6.52795e-06	90.412	0.00103241	50.088	0.00280118	56.139	0.00014348	62.298	EAAENNHLEAVKYLIKAGALVDPKDAEGSTC	YLIK(1)AGALVDPK	4	3	-0.2786	0.55987	0.276391	FALSE	FALSE	1.5646	1.9458	0.960363	2	0.92225	1.1597	0.213752	1	0.99511	1.4061	0.491699	1	2.0387	1.4883	0.573665	2	92858000	18574000	29006000	54355000	27236000	27120000	18923000
A0A2R8Y5J0	1031	A0A2R8Y5J0;A0A2R8YFK9;F5GWX5;A0A2R8Y212;A0A2R8Y521;A0A0C4DGG9;Q14839;Q14839-2;A0A2R8Y425;A0A2R8YFD8;A0A2R8YD40;A0A2R8Y4X2;A0A2R8YDJ9;A0A2R8YDW2;A0A2R8YER1;A0A2R8Y8C1;A0A2R8Y5Z7;A0A2R8Y685;A0A2R8Y8B3	1031;1038;1044;1051;1031;1048;1051;1051;1027;1044;624;385;694;337;1044;1040;1031;1044;1044	Chromodomain-helicase-DNA-binding protein 4	CHD4	1	0.000116536	78.903	28.795	NA	NA	0.000116536	78.903	NA	NA	NA	NA	PNGMYDGSALIRASGKLLLLQKMLKNLKEGG	ASGK(1)LLLLQK	4	2	-0.020305	0.125916	NA	FALSE	FALSE	NA	NA	NA	NA	0.83869	1.0912	0.125916	2	NA	NA	NA	NA	NA	NA	NA	NA	0	0	0	19168000	10156000	9011900	0
A0A2R8Y5J0	1037	A0A2R8Y5J0;A0A2R8YFK9;F5GWX5;A0A2R8Y212;A0A2R8Y521;A0A0C4DGG9;Q14839;Q14839-2;A0A2R8Y425;A0A2R8YFD8;A0A2R8YD40;A0A2R8Y4X2;A0A2R8YDJ9;A0A2R8YDW2;A0A2R8YER1;A0A2R8Y8C1;A0A2R8Y5Z7;A0A2R8Y685;A0A2R8Y8B3	1037;1044;1050;1057;1037;1054;1057;1057;1033;1050;630;391;700;343;1050;1046;1037;1050;1050	Chromodomain-helicase-DNA-binding protein 4	CHD4	0.997718	0.000136816	88.37	88.37	0.0331184	40.067	0.00030608	68.224	0.000136816	88.37	0.000319604	69.825	GSALIRASGKLLLLQKMLKNLKEGGHRVLIF	LLLLQK(0.998)MLK(0.002)	6	2	-0.1976	0.0711302	0.844568	FALSE	FALSE	0.98531	1.2212	0.288299	1	0.80278	1.0614	0.0859685	1	0.64849	0.96868	-0.0459079	2	1.3535	0.97007	-0.0438392	1	1285300	279580	332890	37241000	20076000	17165000	23477000
A0A2R8Y5J0	1832	A0A2R8Y5J0;A0A2R8YFK9;F5GWX5;A0A2R8Y212;A0A2R8Y521;A0A0C4DGG9;Q14839;Q14839-2;A0A2R8Y425;A0A2R8YFD8;A0A2R8YD40;A0A2R8Y4X2;A0A2R8YDJ9;A0A2R8YDW2;A0A2R8Y7M9;A0A2R8Y7I0;A0A2R8Y445	1832;1839;1845;1854;1860;1877;1852;1880;1828;1843;1424;1202;1494;1155;497;545;157	Chromodomain-helicase-DNA-binding protein 4	CHD4	0.999978	1.87162e-75	195.23	177.6	NA	NA	6.44747e-52	170.47	2.03082e-40	159.64	1.87162e-75	195.23	KESMAGNKPANAVLHKVLKQLEELLSDMKAD	ESMAGNKPANAVLHK(1)VLK	15	3	0.0061673	0.0359083	0.944112	FALSE	FALSE	NA	NA	NA	NA	0.81736	1.0872	0.120617	1	0.6724	1.011	0.015783	1	1.3992	0.98032	-0.0286753	1	0	0	0	84988000	46854000	38134000	31109000
A0A2R8Y5J0	1564	A0A2R8Y5J0;A0A2R8YFK9;F5GWX5;A0A2R8Y212;A0A2R8Y521;A0A0C4DGG9;Q14839;Q14839-2;A0A2R8Y425;A0A2R8YFD8;A0A2R8YD40;A0A2R8Y4X2;A0A2R8YDJ9;A0A2R8YDW2;A0A2R8YER1;A0A2R8Y8C1;A0A2R8Y7M9;A0A2R8Y7I0;A0A2R8Y5M9;A0A2R8YE38;A0A2R8Y6G9	1564;1571;1577;1584;1592;1609;1584;1612;1560;1575;1156;934;1226;870;1577;1601;229;275;429;335;9	Chromodomain-helicase-DNA-binding protein 4	CHD4	1	7.17112e-29	126.27	126.27	NA	NA	2.00872e-13	96.708	6.69333e-09	80.082	7.17112e-29	126.27	NSLKEEESIEGEKEVKSTAPETAIECTQAPA	EVK(1)STAPETAIECTQAPAPASEDEK	3	3	1.0759	0.00687611	0.991984	FALSE	FALSE	NA	NA	NA	NA	0.78246	0.9513	-0.0720277	2	0.70131	0.96588	-0.0500841	2	1.5109	1.104	0.14274	2	0	0	0	23485000	13136000	10348000	26916000
A0A2R8Y5J0	1817	A0A2R8Y5J0;A0A2R8YFK9;F5GWX5;A0A2R8Y212;A0A2R8Y521;A0A0C4DGG9;Q14839;Q14839-2;A0A2R8Y425;A0A2R8YFD8;A0A2R8YD40;A0A2R8Y4X2;A0A2R8YDJ9;A0A2R8YDW2;A0A2R8Y7M9;A0A2R8Y7I0;A0A2R8Y445	1817;1824;1830;1839;1845;1862;1837;1865;1813;1828;1409;1187;1479;1140;482;530;142	Chromodomain-helicase-DNA-binding protein 4	CHD4	0.973556	0.000162966	52.249	43.932	NA	NA	0.000162966	52.249	NA	NA	NA	NA	FAEVECLAESHQHLSKESMAGNKPANAVLHK	FAEVECLAESHQHLSK(0.974)ESMAGNK(0.019)PANAVLHK(0.007)	16	5	-0.45134	-0.690172	NA	FALSE	FALSE	NA	NA	NA	NA	0.47987	0.61978	-0.690172	1	NA	NA	NA	NA	NA	NA	NA	NA	0	0	0	10745000	8313300	2432000	0
A0A2R8Y5J0	859	A0A2R8Y5J0;A0A2R8YFK9;F5GWX5;A0A2R8Y212;A0A2R8Y521;A0A0C4DGG9;Q14839;Q14839-2;A0A2R8Y425;A0A2R8YFD8;A0A2R8YD40;A0A2R8Y4X2;A0A2R8YDJ9;A0A2R8YDW2;A0A2R8YER1;A0A2R8Y8C1;A0A2R8Y5Z7;A0A2R8Y685;A0A2R8Y8B3;Q8TDI0;K7EMY3;F2Z2R5;Q12873-2;Q12873;Q12873-3	859;866;872;879;859;876;879;879;855;872;452;213;522;165;872;868;859;872;872;853;236;853;889;889;948	Chromodomain-helicase-DNA-binding protein 4;Chromodomain-helicase-DNA-binding protein 5;Chromodomain-helicase-DNA-binding protein 3	CHD4;CHD5;CHD3	1	0.00490891	61.958	61.958	NA	NA	NA	NA	NA	NA	0.00490891	61.958	SIDWACLIVDEAHRLKNNQSKFFRVLNGYSL	LK(1)NNQSK(1)FFR	2	3	-0.5311	0.390888	NA	FALSE	FALSE	NA	NA	NA	NA	NA	NA	NA	NA	NA	NA	NA	NA	1.8049	1.3112	0.390888	1	0	0	0	0	0	0	0
A0A2R8Y5J0	864	A0A2R8Y5J0;A0A2R8YFK9;F5GWX5;A0A2R8Y212;A0A2R8Y521;A0A0C4DGG9;Q14839;Q14839-2;A0A2R8Y425;A0A2R8YFD8;A0A2R8YD40;A0A2R8Y4X2;A0A2R8YDJ9;A0A2R8YDW2;A0A2R8YER1;A0A2R8Y8C1;A0A2R8Y5Z7;A0A2R8Y685;A0A2R8Y8B3;Q8TDI0;K7EMY3;F2Z2R5;Q12873-2;Q12873;Q12873-3	864;871;877;884;864;881;884;884;860;877;457;218;527;170;877;873;864;877;877;858;241;858;894;894;953	Chromodomain-helicase-DNA-binding protein 4;Chromodomain-helicase-DNA-binding protein 5;Chromodomain-helicase-DNA-binding protein 3	CHD4;CHD5;CHD3	1	0.00490891	61.958	61.958	NA	NA	NA	NA	NA	NA	0.00490891	61.958	CLIVDEAHRLKNNQSKFFRVLNGYSLQHKLL	LK(1)NNQSK(1)FFR	7	3	-0.5311	0.390888	NA	FALSE	FALSE	NA	NA	NA	NA	NA	NA	NA	NA	NA	NA	NA	NA	1.8049	1.3112	0.390888	1	0	0	0	0	0	0	0
A0A2R8Y5J0	1072	A0A2R8Y5J0;A0A2R8YFK9;F5GWX5;A0A2R8Y212;A0A2R8Y521;A0A0C4DGG9;Q14839;Q14839-2;A0A2R8Y425;A0A2R8YFD8;A0A2R8YD40;A0A2R8Y4X2;A0A2R8YDJ9;A0A2R8YDW2;A0A2R8YER1;A0A2R8Y8C1;A0A2R8Y5Z7;A0A2R8Y685;A0A2R8Y8B3	1072;1079;1085;1092;1072;1089;1092;1092;1068;1085;665;426;735;378;1085;1081;1072;1085;1085	Chromodomain-helicase-DNA-binding protein 4	CHD4	1	5.64444e-20	118.72	108.57	NA	NA	8.92767e-05	88.565	0.000523836	95.205	5.64444e-20	118.72	KMLDLLEDFLEHEGYKYERIDGGITGNMRQE	MLDLLEDFLEHEGYK(1)YER	15	4	0.7876	0.00376706	0.996719	FALSE	FALSE	NA	NA	NA	NA	1.0082	1.2743	0.349705	2	0.53053	0.74035	-0.433721	1	1.4758	1.0683	0.0953168	2	0	0	0	9913200	5815200	4097900	6118800
A0A2R8Y5J0	1261	A0A2R8Y5J0;A0A2R8YFK9;F5GWX5;A0A2R8Y212;A0A2R8Y521;A0A0C4DGG9;Q14839;Q14839-2;A0A2R8Y425;A0A2R8YFD8;A0A2R8YD40;A0A2R8Y4X2;A0A2R8YDJ9;A0A2R8YDW2;A0A2R8YER1;A0A2R8Y8C1;A0A2R8Y5Z7;A0A2R8Y685;A0A2R8Y5M9;A0A2R8YE38	1261;1268;1274;1281;1261;1278;1281;1281;1257;1274;854;632;924;567;1274;1270;1261;1274;126;32	Chromodomain-helicase-DNA-binding protein 4	CHD4	1	1.15035e-80	197.35	195.14	NA	NA	1.15035e-80	197.35	1.26004e-33	166.42	NA	NA	EDTELQGMNEYLSSFKVAQYVVREEEMGEEE	NQDETEDTELQGMNEYLSSFK(1)VAQYVVR	21	3	-0.58035	-0.730015	0.381918	FALSE	FALSE	NA	NA	NA	NA	0.41378	0.49976	-1.00069	1	0.53344	0.72732	-0.459338	1	NA	NA	NA	NA	0	0	0	40594000	24693000	15900000	21047000
A0A2R8Y5J0	1845	A0A2R8Y5J0;A0A2R8YFK9;F5GWX5;A0A2R8Y212;A0A2R8Y521;A0A0C4DGG9;Q14839;Q14839-2;A0A2R8Y425;A0A2R8YFD8;A0A2R8YD40;A0A2R8Y4X2;A0A2R8YDJ9;A0A2R8YDW2;A0A2R8Y7M9;A0A2R8Y7I0;A0A2R8Y445;Q8TDI0;Q12873-2;Q12873;Q12873-3	1845;1852;1858;1867;1873;1890;1865;1893;1842;1856;1437;1215;1507;1168;510;558;170;1872;1842;1876;1935	Chromodomain-helicase-DNA-binding protein 4;Chromodomain-helicase-DNA-binding protein 5;Chromodomain-helicase-DNA-binding protein 3	CHD4;CHD5;CHD3	1	4.1218e-57	188.59	137.56	4.71827e-13	142.91	4.1218e-57	188.59	1.84085e-46	174.59	7.89705e-55	171.46	LHKVLKQLEELLSDMKADVTRLPATIARIPP	QLEELLSDMK(1)ADVTRLPATIAR	10	4	-1.1438	-0.383179	0.577454	FALSE	FALSE	0.33186	0.4193	-1.25395	1	0.71037	0.87776	-0.188102	2	0.70882	0.9863	-0.0199016	1	1.3192	0.95213	-0.0707695	2	16775000	7790400	2328100	50542000	29698000	20843000	22013000
A0A2R8Y5J0	172	A0A2R8Y5J0;A0A2R8YFK9;F5GWX5;A0A2R8Y212;A0A2R8Y521;A0A0C4DGG9;Q14839;Q14839-2;A0A2R8Y425;A0A2R8YFD8;A0A2R8YER1;A0A2R8Y8C1;A0A2R8Y5Z7;A0A2R8Y685;A0A2R8Y8B3;F5H6N4	172;179;172;179;172;176;179;179;155;172;172;168;172;172;172;179	Chromodomain-helicase-DNA-binding protein 4	CHD4	0.997144	0.0232344	49.708	35.432	0.0232344	49.708	NA	NA	NA	NA	NA	NA	DHVFSEEDYRTLTNYKAFSQFVRPLIAAKNP	TLTNYK(0.997)AFSQFVRPLIAAK(0.003)	6	3	0.79418	-0.833902	NA	FALSE	FALSE	0.49601	0.56101	-0.833902	1	NA	NA	NA	NA	NA	NA	NA	NA	NA	NA	NA	NA	2778000	725580	289850	0	0	0	0
A0A0C4DGJ5	30	A0A0C4DGJ5;H3BLX7;Q13635-3;Q13635-2;Q13635	30;29;30;95;96	Protein patched homolog 1	PTCH1	0.901701	0.00350489	44.318	22.945	0.00350489	44.318	NA	NA	NA	NA	NA	NA	AKFQRLLFKLGCYIQKNCGKFLVVGLLIFGA	LLFK(0.098)LGCYIQK(0.902)	11	3	-2.141	-0.262192	NA	FALSE	FALSE	0.67973	0.83382	-0.262192	1	NA	NA	NA	NA	NA	NA	NA	NA	NA	NA	NA	NA	27548000	9398900	6123400	0	0	0	0
A0A0C4DGM4	179	A0A0C4DGM4;A2RU49-3;A2RU49	179;179;179	Hydroxylysine kinase	HYKK	0.999018	0.00111394	61.165	56.11	NA	NA	0.0018065	61.165	0.00180642	47.64	0.00111394	51.073	PKLSSLHRENFIWNLKNVPLLEKYLYALGQN	ENFIWNLK(0.999)NVPLLEK(0.001)	8	3	0.55847	-0.257164	0.777211	FALSE	FALSE	NA	NA	NA	NA	0.87868	1.101	0.138814	1	0.84823	1.1593	0.213254	1	0.63618	0.45896	-1.12356	1	0	0	0	3125600	1422000	1703700	3035200
A0A0C4DGM4	186	A0A0C4DGM4;A2RU49-3;A2RU49	186;186;186	Hydroxylysine kinase	HYKK	1	0.00015491	57.288	50.981	NA	NA	0.00015491	57.288	0.00196887	57.288	NA	NA	RENFIWNLKNVPLLEKYLYALGQNRNREIVE	NVPLLEK(1)YLYALGQNR	7	3	1.652	-0.089354	0.904819	FALSE	FALSE	NA	NA	NA	NA	0.86516	1.085	0.117695	1	0.57225	0.81428	-0.296403	1	NA	NA	NA	NA	0	0	0	5860600	2854900	3005700	4277200
A0A0C4DGQ6	71	A0A0C4DGQ6;Q96P16;Q96P16-3;Q9NQG5;E9PIQ9	71;71;35;71;71	Regulation of nuclear pre-mRNA domain-containing protein 1A;Regulation of nuclear pre-mRNA domain-containing protein 1B	RPRD1A;RPRD1B	1	0.00130366	66.436	52.646	0.00130366	58.712	NA	NA	0.00347779	66.436	NA	NA	KLTFLYLANDVIQNSKRKGPEFTKDFAPVIV;KLTFLYLANDVIQNSKRKGPEFTREFESVLV	LTFLYLANDVIQNSK(1)R	15	3	-2.3864	-0.126765	0.877321	FALSE	FALSE	0.94855	1.155	0.207893	1	NA	NA	NA	NA	0.5043	0.72627	-0.461422	1	NA	NA	NA	NA	1453500	345390	332650	0	0	0	1962600
A0A0C4DGQ8	168	A0A0C4DGQ8;Q6IAN0;J3KRS1	168;183;34	Dehydrogenase/reductase SDR family member 7B	DHRS7B	1	0.000720506	62.463	31.041	NA	NA	0.000720506	62.463	0.0233009	55.064	0.0357663	51.949	FGPVALTKALLPSMIKRRQGHIVAISSIQGK	ALLPSMIK(1)R	8	3	-1.008	0.494123	0.606886	FALSE	FALSE	NA	NA	NA	NA	0.89241	1.1869	0.247198	1	0.58696	0.89868	-0.154121	1	3.6249	2.6195	1.38929	1	0	0	0	43207000	24587000	18620000	28453000
A0A0C4DGR1	79	A0A0C4DGR1;B4DHA8;M0QY66;Q9BZC1-5;Q9BZC1-3;Q9BZC1-2;Q9BZC1-4;Q9BZC1	79;79;79;79;79;79;79;79	CUGBP Elav-like family member 4	CELF4	1	0.0215941	43	28.225	NA	NA	NA	NA	NA	NA	0.0215941	43	NLDEKDLKPLFEEFGKIYELTVLKDRFTGMH	PLFEEFGK(1)	8	1	0.18948	0.18574	NA	FALSE	FALSE	NA	NA	NA	NA	NA	NA	NA	NA	NA	NA	NA	NA	1.5528	1.1374	0.18574	1	0	0	0	0	0	0	0
A0A0C4DGR2	144	A0A0C4DGR2;M0QY25;Q86YD1-2;Q86YD1;M0QYQ4;M0QYH7	144;144;144;176;144;191	Prostate tumor-overexpressed gene 1 protein	PTOV1	1	1.0026e-05	119.68	107.76	1.0026e-05	119.68	NA	NA	NA	NA	NA	NA	QLAQFHFTNRDCDSLKGLCRIMGNGFAGCML	DCDSLK(1)GLCR	6	3	0.69572	-0.979601	NA	FALSE	FALSE	0.40484	0.50712	-0.979601	4	NA	NA	NA	NA	NA	NA	NA	NA	NA	NA	NA	NA	287900000	93120000	33105000	0	0	0	0
A0A0C4DGR2	305	A0A0C4DGR2;M0QY25;Q86YD1-2;Q86YD1;M0QYH6;Q86YD1-3	305;305;305;337;68;148	Prostate tumor-overexpressed gene 1 protein	PTOV1	1	3.92361e-12	133.23	109.55	0.000100606	104.22	3.92361e-12	133.23	3.92361e-12	133.23	1.08854e-09	110.38	SRLVQFHFTKDLETLKSLCRIMDNGFRRKSS	DLETLK(1)SLCR	6	3	-0.093596	-0.621545	0.184592	FALSE	FALSE	0.44111	0.55917	-0.838641	2	0.57879	0.73266	-0.448784	2	0.48511	0.6741	-0.568965	2	0.86805	0.64627	-0.629791	2	175250000	51116000	32234000	35108000	19076000	16032000	30842000
A0A0C4DGR2	299	A0A0C4DGR2;M0QY25;Q86YD1-2;Q86YD1;M0QYH6;Q86YD1-3	299;299;299;331;62;142	Prostate tumor-overexpressed gene 1 protein	PTOV1	0.999995	4.58529e-13	122.33	88.327	2.26526e-09	122.33	4.58529e-13	110.44	6.44519e-09	86.539	2.19605e-07	75.316	VPLFRNSRLVQFHFTKDLETLKSLCRIMDNG	LVQFHFTK(1)DLETLK	8	4	1.1003	-0.282988	0.54972	FALSE	FALSE	0.592	0.70603	-0.502199	2	0.86454	1.1354	0.183201	2	0.58656	0.84252	-0.247217	1	0.94276	0.67561	-0.565737	1	122570000	33555000	19112000	48951000	27162000	21789000	21570000
A0A0C4DGS1	172	A0A0C4DGS1;P39656-3;P39656;U3KQ84;P39656-2	172;171;189;143;152	Dolichyl-diphosphooligosaccharide--protein glycosyltransferase 48 kDa subunit	DDOST	1	2.40407e-55	177.58	177.58	4.84559e-31	164.7	1.72911e-46	169.64	1.36292e-37	159.18	2.40407e-55	177.58	VADTENLLKAPTIVGKSSLNPILFRGVGMVA	APTIVGK(1)SSLNPILFR	7	3	-1.0887	-0.1667	0.761555	FALSE	FALSE	0.68909	0.85377	-0.228081	2	0.65491	0.81521	-0.294756	2	0.45891	0.66225	-0.594552	2	1.9234	1.3666	0.450591	3	423230000	95121000	64738000	1028500000	617160000	411380000	591000000
A0A0C4DGS1	60	A0A0C4DGS1;P39656-3;P39656;U3KQ84	60;77;77;60	Dolichyl-diphosphooligosaccharide--protein glycosyltransferase 48 kDa subunit	DDOST	1	2.83352e-18	147.25	138.59	2.83352e-18	147.25	1.20081e-07	71.148	0.00119684	49.125	1.48562e-05	62.325	LFFRSLKDRGFELTFKTADDPSLSLIKYGEF	DRGFELTFK(1)TADDPSLSLIK	9	4	0.57105	-0.123522	0.873843	FALSE	FALSE	1.0765	1.3503	0.43328	1	0.58224	0.72138	-0.471169	3	0.39669	0.56777	-0.816621	1	1.7734	1.2838	0.36042	1	23825000	4565600	3073700	52944000	34352000	18592000	19800000
A0A0C4DGS1	165	A0A0C4DGS1;P39656-3;P39656;U3KQ84;P39656-2	165;164;182;136;145	Dolichyl-diphosphooligosaccharide--protein glycosyltransferase 48 kDa subunit	DDOST	0.995458	5.94922e-27	116.14	114.28	3.04295e-19	116.14	7.68751e-15	83.293	NA	NA	5.94922e-27	108.86	LGQHTLIVADTENLLKAPTIVGKSSLNPILF	TAVIDHHNYDISDLGQHTLIVADTENLLK(0.995)APTIVGK(0.005)	29	5	0.51238	0.0440364	0.952574	FALSE	FALSE	0.78294	0.95692	-0.0635298	1	0.67095	0.83869	-0.25379	1	NA	NA	NA	NA	1.9072	1.3655	0.449429	1	13332000	2425800	1857600	20205000	11652000	8552600	0
A0A0C4DGS1	284	A0A0C4DGS1;P39656-3;P39656;P39656-2	284;283;301;264	Dolichyl-diphosphooligosaccharide--protein glycosyltransferase 48 kDa subunit	DDOST	1	1.13749e-10	127.76	127.76	NA	NA	1.13749e-10	127.76	7.01375e-05	75.652	1.03078e-07	104.22	TGNYELAVALSRWVFKEEGVLRVGPVSHHRV	WVFK(1)EEGVLR	4	3	0.90122	-0.00262966	0.997001	FALSE	FALSE	NA	NA	NA	NA	0.68243	0.86924	-0.202174	1	0.65943	0.95077	-0.0728317	1	1.6819	1.2034	0.267116	1	0	0	0	108140000	60136000	48008000	49943000
A0A0C4DGT4	43	A0A0C4DGT4;Q643R3	43;216	Lysophospholipid acyltransferase LPCAT4	LPCAT4	1	0.00795302	49.343	45.593	NA	NA	NA	NA	0.00795302	49.343	NA	NA	FPEGTCSNKKALLKFKPGAFIAGVPVQPVLI	FK(1)PGAFIAGVPVQPVLIR	2	3	-0.67343	-0.510313	NA	FALSE	FALSE	NA	NA	NA	NA	NA	NA	NA	NA	0.49401	0.70207	-0.510313	1	NA	NA	NA	NA	0	0	0	0	0	0	2488400
R4GNJ5	378	R4GNJ5;A0A0C4DGT6;Q96AP0-2;Q96AP0	378;381;464;467	Adrenocortical dysplasia protein homolog	ACD	1	0.0014106	56.569	47.306	0.0014106	56.569	0.00153488	47.621	NA	NA	NA	NA	QKPSLEFKEFVGLPCKNRPPFPRTGATRGAQ	EFVGLPCK(1)NRPPFPR	8	4	-0.11184	-0.712685	0.322798	FALSE	FALSE	0.44882	0.57476	-0.798968	1	0.49421	0.64779	-0.626402	1	NA	NA	NA	NA	NA	NA	NA	NA	10852000	3739700	2106000	21073000	14492000	6581200	0
A0A0C4DGU7	57	A0A0C4DGU7;Q8N9Z2;Q8N9Z2-2	57;61;61	Coiled-coil domain-containing protein 71L	CCDC71L	1	0.000448819	66.393	37.489	0.000448819	57.225	NA	NA	0.00381108	61.532	0.00459741	66.393	QLSLADSTKALGDAFKLFMPRSTEFMSSDAE	ALGDAFK(1)LFMPR	7	2	0.18892	0.525149	0.551263	FALSE	FALSE	2.0374	2.5122	1.32895	2	NA	NA	NA	NA	0.74432	1.0491	0.0691522	2	1.5653	1.1308	0.177344	1	30175000	6176700	10876000	0	0	0	4064700
A0A0C4DGU7	50	A0A0C4DGU7;Q8N9Z2;Q8N9Z2-2	50;54;54	Coiled-coil domain-containing protein 71L	CCDC71L	0.999544	1.98372e-11	97.095	82.166	1.98372e-11	97.095	NA	NA	0.00224773	40.952	NA	NA	KVVYSRSQLSLADSTKALGDAFKLFMPRSTE	SQLSLADSTK(1)ALGDAFK	10	3	-0.22465	0.607842	0.491737	FALSE	FALSE	1.5719	2.0013	1.00094	1	NA	NA	NA	NA	0.81271	1.1605	0.214747	1	NA	NA	NA	NA	45096000	9852800	14422000	0	0	0	25204000
H7C5F7	99	H7C5F7;B4DGY6;A0A0C4DGW0;Q9NV92	99;99;99;193	NEDD4 family-interacting protein 2	NDFIP2	1	3.30785e-14	107.82	107.82	2.61684e-07	74.428	3.80709e-14	106.38	3.30785e-14	107.82	2.62772e-12	97.235	SVATSLPTYDEAEKAKAAAMAAAAAETSQRI	AK(1)AAAMAAAAAETSQR	2	3	-0.66697	-0.43412	0.405634	FALSE	FALSE	0.41766	0.50984	-0.971884	2	0.61368	0.80193	-0.318452	3	0.55821	0.79021	-0.339692	2	1.2799	0.92887	-0.106451	1	7676100	1796400	485700	601040000	366170000	234860000	473190000
A0A0C4DGX1	109	A0A0C4DGX1;A0A2R8Y1G7;Q9BUX1	109;151;109	Cation transport regulator-like protein 1	CHAC1	1	0.00027913	84.568	53.074	NA	NA	0.00132502	60.436	0.000532605	75.213	0.00027913	84.568	GVAYQVQGEQVSKALKYLNVREAVLGGYDTK	ALK(1)YLNVR	3	3	0.15932	0.398054	0.383978	FALSE	FALSE	NA	NA	NA	NA	1.0761	1.3868	0.47176	1	0.92296	1.3471	0.429857	1	1.7287	1.2248	0.292546	1	0	0	0	104770000	48779000	55987000	72541000
A0A0C4DGX1	124	A0A0C4DGX1;A0A2R8Y1G7;Q9BUX1	124;166;124	Cation transport regulator-like protein 1	CHAC1	1	1.80277e-08	72.158	72.158	NA	NA	1.80277e-08	72.158	NA	NA	NA	NA	KYLNVREAVLGGYDTKEVTFYPQDAPDQPLK	EAVLGGYDTK(1)EVTFYPQDAPDQPLK	10	3	-0.41941	0.112367	NA	FALSE	FALSE	NA	NA	NA	NA	0.8912	1.081	0.112367	1	NA	NA	NA	NA	NA	NA	NA	NA	0	0	0	42131000	22541000	19591000	0
A0A0C4DGX4	153	A0A0C4DGX4;Q13616	153;177	Cullin-1	CUL1	1	6.42148e-29	141.13	137.03	NA	NA	6.42148e-29	141.13	3.12362e-10	99.044	5.76369e-18	107.98	LALVTWRDCLFRPLNKQVTNAVLKLIEKERN	DCLFRPLNK(1)QVTNAVLK	9	3	1.1607	-0.0600382	0.908328	FALSE	FALSE	NA	NA	NA	NA	0.67139	0.85	-0.234465	3	0.65621	0.94943	-0.0748665	3	1.5332	1.0937	0.129217	2	0	0	0	24844000	13884000	10960000	15310000
A0A0C4DGX4	440	A0A0C4DGX4;Q13616	440;464	Cullin-1	CUL1	0.999709	0.00112822	52.867	43.684	NA	NA	0.00112822	52.867	NA	NA	0.00886039	52.255	VMVVFKYIEDKDVFQKFYAKMLAKRLVHQNS	DVFQK(1)FYAK	5	3	0.099059	0.0715998	0.920141	FALSE	FALSE	NA	NA	NA	NA	0.72877	0.94656	-0.0792341	1	NA	NA	NA	NA	1.586	1.1667	0.222434	2	0	0	0	11539000	6846200	4692700	0
A0A0C4DGX4	444	A0A0C4DGX4;Q13616	444;468	Cullin-1	CUL1	0.999643	0.0013127	73.26	73.26	NA	NA	0.0021459	52.786	0.0013127	73.26	0.00631838	57.177	FKYIEDKDVFQKFYAKMLAKRLVHQNSASDD	FYAK(1)MLAK	4	2	-0.30947	-0.103321	0.836143	FALSE	FALSE	NA	NA	NA	NA	0.65229	0.84933	-0.235603	2	0.58153	0.83481	-0.26048	2	1.5786	1.1377	0.18612	2	0	0	0	38666000	22899000	15767000	47724000
A0A0C4DGX4	745	A0A0C4DGX4;Q13616	745;769	Cullin-1	CUL1	1	1.4141e-06	74.141	70.806	NA	NA	1.4141e-06	74.141	NA	NA	NA	NA	DILIEKEYLERVDGEKDTYSYLA________	EYLERVDGEK(1)DTYSYLA	10	3	0.2877	-0.192134	NA	FALSE	FALSE	NA	NA	NA	NA	0.71289	0.87531	-0.192134	1	NA	NA	NA	NA	NA	NA	NA	NA	0	0	0	22574000	10897000	11677000	0
A0A0C4DGX4	386	A0A0C4DGX4;Q13616	386;410	Cullin-1	CUL1	0.999999	9.82735e-38	160.93	142.11	7.41293e-24	138.91	9.82735e-38	160.93	1.84777e-20	120.59	9.84699e-35	147.14	LDKACGRFINNNAVTKMAQSSSKSPELLARY	FINNNAVTK(1)MAQSSSK	9	3	-0.43167	-0.176692	0.656372	FALSE	FALSE	0.94253	1.1249	0.169797	3	0.60039	0.75132	-0.412501	6	0.62939	0.88668	-0.173515	5	1.1356	0.81759	-0.290551	7	98599000	31608000	28421000	1536500000	947830000	588640000	1080200000
A0A0C4DGX4	393	A0A0C4DGX4;Q13616	393;417	Cullin-1	CUL1	1	5.48179e-13	109.07	98.127	NA	NA	5.48179e-13	109.07	NA	NA	1.86934e-07	77.372	FINNNAVTKMAQSSSKSPELLARYCDSLLKK	MAQSSSK(1)SPELLAR	7	3	0.80075	-0.419762	0.489155	FALSE	FALSE	NA	NA	NA	NA	0.56178	0.72039	-0.47315	1	NA	NA	NA	NA	1.1021	0.77573	-0.366373	1	0	0	0	114610000	70334000	44274000	0
A0A0C4DGX4	467	A0A0C4DGX4;Q13616	467;491	Cullin-1	CUL1	0.920964	2.62035e-07	96.633	90.823	NA	NA	2.66176e-05	62.823	2.62035e-07	96.633	NA	NA	HQNSASDDAEASMISKLKQACGFEYTSKLQR	RLVHQNSASDDAEASMISK(0.921)LK(0.079)	19	4	-0.37614	0.188882	0.73758	FALSE	FALSE	NA	NA	NA	NA	0.90206	1.2023	0.265797	1	0.72077	1.0807	0.111966	1	NA	NA	NA	NA	0	0	0	36841000	21421000	15420000	23187000
A0A0C4DGX4	479	A0A0C4DGX4;Q13616	479;503	Cullin-1	CUL1	1	1.2112e-07	84.892	75.355	NA	NA	1.2112e-07	84.892	NA	NA	1.86503e-07	80.96	MISKLKQACGFEYTSKLQRMFQDIGVSKDLN	QACGFEYTSK(1)LQR	10	3	-1.1106	-0.118269	0.836525	FALSE	FALSE	NA	NA	NA	NA	0.73645	0.92338	-0.115004	1	NA	NA	NA	NA	1.2525	0.91921	-0.121534	1	0	0	0	56063000	30241000	25822000	0
A0A0C4DGX4	677	A0A0C4DGX4;Q13616	677;701	Cullin-1	CUL1	1	4.91065e-37	151.56	151.56	NA	NA	4.91065e-37	151.56	3.45584e-14	110.97	1.94778e-25	128.06	VPMKTEQKQEQETTHKNIEEDRKLLIQAAIV	QEQETTHK(1)NIEEDRK	8	4	0.28079	-0.204607	0.694848	FALSE	FALSE	NA	NA	NA	NA	0.58145	0.71707	-0.479814	3	0.57732	0.82084	-0.284827	2	1.5159	1.1102	0.15082	3	0	0	0	51984000	29458000	22525000	17148000
A0A0C4DGX4	665	A0A0C4DGX4;Q13616	665;689	Cullin-1	CUL1	0.923434	0.0016047	45.891	45.891	NA	NA	NA	NA	NA	NA	0.0016047	45.891	GYKNKKLRVNINVPMKTEQKQEQETTHKNIE	VNINVPMK(0.923)TEQK(0.077)	8	3	0.366	0.435415	NA	FALSE	FALSE	NA	NA	NA	NA	NA	NA	NA	NA	NA	NA	NA	NA	1.8434	1.3523	0.435415	1	0	0	0	0	0	0	0
A0A0C4DGX8	22	A0A0C4DGX8;Q15904	22;211	V-type proton ATPase subunit S1	ATP6AP1	1	6.01849e-154	272.38	263.3	6.01849e-154	272.38	1.56098e-43	140.49	NA	NA	1.013e-87	194.99	LTGNDEVIGQVLSTLKSEDVPYTAALTAVRP	EVLTGNDEVIGQVLSTLK(1)SEDVPYTAALTAVRPSR	18	4	1.2958	-0.428767	0.542974	FALSE	FALSE	0.57914	0.71818	-0.477583	1	0.43324	0.53394	-0.90525	1	NA	NA	NA	NA	1.4699	1.0692	0.0965317	1	130620000	23686000	12492000	84221000	57640000	26581000	0
A0A0C4DGX8	271	A0A0C4DGX8;Q15904	271;460	V-type proton ATPase subunit S1	ATP6AP1	1	5.52096e-06	70.26	70.26	0.000790768	58.079	5.52096e-06	70.26	0.00169448	58.693	0.000994372	51.771	HMILSLKTMDRFDDHKGPTISLTQIV_____	TMDRFDDHK(1)GPTISLTQIV	9	4	1.3477	-0.0744693	0.92495	FALSE	FALSE	0.86013	1.0307	0.0436245	1	0.58675	0.72701	-0.459953	2	1.0677	1.5617	0.643117	1	0.96435	0.69512	-0.524666	1	101090000	25230000	22408000	104920000	66319000	38603000	10581000
A0A0C4DGY3	174	A0A0C4DGY3;A0A0C4DGX9;Q8TAM2-4;Q8TAM2;G3V2Z9;G3V324;Q8TAM2-6	174;174;184;184;174;174;184	Tetratricopeptide repeat protein 8	TTC8	0.998884	1.20982e-05	85.813	44.413	NA	NA	0.00192406	85.813	1.20982e-05	81.625	0.010029	54.772	SPDGPFINLSRLNLTKYSQKPKLAKALFEYI	LNLTK(0.999)YSQK(0.766)PK(0.235)	5	3	-0.57767	-0.0793939	0.935896	FALSE	FALSE	NA	NA	NA	NA	0.48362	0.64025	-0.643293	1	0.57317	0.87718	-0.189055	1	2.0972	1.5096	0.594166	1	0	0	0	52544000	35346000	17197000	27202000
A0A0C4DGY3	243	A0A0C4DGY3;A0A0C4DGX9;H0YJX0;A0A0C4DGH8;Q8TAM2-4;Q8TAM2;A0A0C4DFT4;Q8TAM2-3;H0YJQ3	243;269;203;213;253;279;55;223;42	Tetratricopeptide repeat protein 8	TTC8	0.999913	0.00143853	41.257	34.307	NA	NA	NA	NA	NA	NA	0.00143853	41.257	LGMYREAEKQFKSALKQQEMVDTFLYLAKVY	SALK(1)QQEMVDTFLYLAK	4	3	0.84246	0.00733905	NA	FALSE	FALSE	NA	NA	NA	NA	NA	NA	NA	NA	NA	NA	NA	NA	1.3809	1.0051	0.00733905	1	0	0	0	0	0	0	0
A0A0C4DGY3	496	A0A0C4DGY3;A0A0C4DGX9;H0YJX0;A0A0C4DGH8;Q8TAM2-4;Q8TAM2;A0A0C4DFT4;Q8TAM2-3;Q8TAM2-2	496;522;428;466;506;532;308;476;241	Tetratricopeptide repeat protein 8	TTC8	1	2.23866e-17	142.43	128.73	2.23866e-17	142.43	NA	NA	NA	NA	NA	NA	SEAAFPDHVDTQHLIKQLRQHFAML______	SEAAFPDHVDTQHLIK(1)QLR	16	3	-0.91554	-0.523421	NA	FALSE	FALSE	0.52766	0.69572	-0.523421	2	NA	NA	NA	NA	NA	NA	NA	NA	NA	NA	NA	NA	294460000	63544000	20294000	0	0	0	0
A0A0C4DGY3	44	A0A0C4DGY3;A0A0C4DGX9;H0YJX0;A0A0C4DGH8;G3V2Z9;G3V324	44;44;34;44;44;44		TTC8	1	5.64689e-05	65.495	61.398	NA	NA	5.64689e-05	65.495	NA	NA	NA	NA	QMLEKSPYDQAAWILKARALTEMVYIDEIDV	SPYDQAAWILK(1)AR	11	3	0.42483	0.0311128	NA	FALSE	FALSE	NA	NA	NA	NA	0.7949	1.0218	0.0311128	1	NA	NA	NA	NA	NA	NA	NA	NA	0	0	0	9492400	4910900	4581500	0
A0A0C4DGY3	480	A0A0C4DGY3;A0A0C4DGX9;H0YJX0;A0A0C4DGH8;Q8TAM2-4;Q8TAM2;A0A0C4DFT4;Q8TAM2-3;Q8TAM2-2	480;506;412;450;490;516;292;460;225	Tetratricopeptide repeat protein 8	TTC8	1	5.35921e-67	186.62	186.62	5.35921e-67	186.62	6.45703e-19	111.97	2.60604e-08	72.676	8.6906e-15	103.84	SDKIGDLQRSYVAAQKSEAAFPDHVDTQHLI	SYVAAQK(1)SEAAFPDHVDTQHLIK	7	4	0.2075	-0.146835	0.646679	FALSE	FALSE	0.67256	0.82486	-0.277779	3	0.75056	0.9485	-0.0762803	1	0.60911	0.88572	-0.175077	1	1.3016	0.96046	-0.0582026	1	154300000	31015000	16361000	65754000	33530000	32224000	38467000
A0A0C4DGY3	272	A0A0C4DGY3;A0A0C4DGX9;H0YJX0;A0A0C4DGH8;Q8TAM2-4;Q8TAM2;A0A0C4DFT4;Q8TAM2-3;H0YJQ3	272;298;232;242;282;308;84;252;71	Tetratricopeptide repeat protein 8	TTC8	0.99413	2.9693e-19	127.1	118.82	NA	NA	NA	NA	NA	NA	2.9693e-19	127.1	VYVSLDQPVTALNLFKQGLDKFPGEVTLLCG	VYVSLDQPVTALNLFK(0.994)QGLDK(0.006)	16	3	2.7922	0.901417	NA	FALSE	FALSE	NA	NA	NA	NA	NA	NA	NA	NA	NA	NA	NA	NA	2.6236	1.8679	0.901417	1	0	0	0	0	0	0	0
H7BXT7	31	H7BXT7;E9PHY4;A0A0C4DH16;B8ZZS0;Q9NYM9;E9PQJ6	31;31;31;31;31;8	BET1-like protein	BET1L	1	4.91752e-12	105.36	92.728	NA	NA	8.50388e-10	105.36	7.42112e-06	82.505	4.91752e-12	105.36	ILDRENKRMADSLASKVTRLKSLALDIDRDA	RMADSLASK(1)VTR	9	3	-0.1427	-0.279779	0.677391	FALSE	FALSE	NA	NA	NA	NA	0.60722	0.76611	-0.384377	1	0.41374	0.60242	-0.731158	2	1.706	1.211	0.276199	1	0	0	0	41861000	23704000	18156000	75145000
A0A0D9SEI3	637	A0A0D9SEI3;A0A0D9SER5;A0A0D9SEN2;P21127-6;P21127-9;P21127-8;P21127-3;P21127-2;P21127;P21127-12;P21127-4;P21127-5;P21127-10	637;648;650;603;613;637;646;647;660;304;326;391;430	Cyclin-dependent kinase 11B	CDK11B	0.999999	0.00029321	67.227	60.283	0.00029321	67.227	NA	NA	NA	NA	NA	NA	DQINKVFKDLGTPSEKIWPGYSELPAVKKMT	DLGTPSEK(1)IWPGYSELPAVK	8	3	-1.5048	0.0237521	NA	FALSE	FALSE	0.84308	1.0166	0.0237521	1	NA	NA	NA	NA	NA	NA	NA	NA	NA	NA	NA	NA	21569000	4469700	767490	0	0	0	0
A0A0D9SEI3	541	A0A0D9SEI3;A0A0D9SER5;A0A0D9SEN2;P21127-6;P21127-9;P21127-8;P21127-3;P21127-2;P21127;Q5QPR4;Q5QPR3;P21127-12;P21127-4;P21127-5;P21127-10;Q9UQ88-4;Q9UQ88-3;Q9UQ88-2;Q9UQ88;Q9UQ88-5;Q9UQ88-10;Q9UQ88-9	541;552;554;507;517;541;550;551;564;515;548;208;230;295;334;539;548;549;552;166;208;491	Cyclin-dependent kinase 11B;Cyclin-dependent kinase 11A	CDK11B;CDK11A	1	1.4787e-11	99.915	95.749	1.4787e-11	99.915	2.24786e-07	84.403	0.0015242	47.267	NA	NA	GVKHLHDNWILHRDLKTSNLLLSHAGILKVG	DLK(1)TSNLLLSHAGILK	3	3	-0.74272	-0.203675	0.705805	FALSE	FALSE	0.6874	0.84151	-0.248948	3	0.53939	0.69462	-0.525704	1	0.77451	1.1201	0.163628	1	NA	NA	NA	NA	72808000	16705000	9158700	9380000	5991200	3388800	5493900
A0A0D9SEI3	468	A0A0D9SEI3;A0A0D9SER5;A0A0D9SEN2;P21127-6;P21127-9;P21127-8;P21127-3;P21127-2;P21127;Q5QPR4;Q5QPR3;P21127-12;P21127-4;P21127-5;P21127-10;Q9UQ88-4;Q9UQ88-3;Q9UQ88-2;Q9UQ88;Q9UQ88-5;Q9UQ88-10;Q9UQ88-9	468;479;481;434;444;468;477;478;491;442;475;135;157;222;261;466;475;476;479;93;135;418	Cyclin-dependent kinase 11B;Cyclin-dependent kinase 11A	CDK11B;CDK11A	1	1.05214e-13	139.08	114.17	1.05214e-13	139.08	NA	NA	NA	NA	NA	NA	EGFPITSLREINTILKAQHPNIVTVREIVVG	EINTILK(1)AQHPNIVTVR	7	3	1.681	-0.586319	NA	FALSE	FALSE	0.54243	0.66604	-0.586319	2	NA	NA	NA	NA	NA	NA	NA	NA	NA	NA	NA	NA	97069000	20160000	10304000	0	0	0	0
A0A0D9SEI3	696	A0A0D9SEI3;A0A0D9SER5;A0A0D9SEN2;P21127-6;P21127-9;P21127-8;P21127-3;P21127-2;P21127;Q5QPR4;Q5QPR3;P21127-12;P21127-4;P21127-5;P21127-10;Q9UQ88-4;Q9UQ88-3;Q9UQ88-2;Q9UQ88;Q9UQ88-5;Q9UQ88-10;Q9UQ88-8	696;707;709;662;672;696;705;706;719;670;703;363;385;450;489;694;703;704;707;321;363;91	Cyclin-dependent kinase 11B;Cyclin-dependent kinase 11A	CDK11B;CDK11A	1	1.07508e-08	93.348	93.348	1.07508e-08	93.348	NA	NA	NA	NA	NA	NA	LTYFPGRRISAEDGLKHEYFRETPLPIDPSM	ISAEDGLK(1)HEYFR	8	4	0.17718	-0.249891	NA	FALSE	FALSE	0.64238	0.84096	-0.249891	2	NA	NA	NA	NA	NA	NA	NA	NA	NA	NA	NA	NA	111790000	18105000	13353000	0	0	0	0
A0A0D9SEJ5	311	A0A0D9SEJ5;F5GY05;Q96EK7;Q96EK7-2	311;322;299;299	Constitutive coactivator of peroxisome proliferator-activated receptor gamma	FAM120B	1	1.86413e-06	77.191	74.407	NA	NA	6.73632e-05	64.275	1.86413e-06	77.191	NA	NA	LEEILPLGPNKALFYKGMASYLLPGQKSPWF	ALFYK(1)GMASYLLPGQK	5	3	-1.6472	0.138792	0.810221	FALSE	FALSE	NA	NA	NA	NA	0.90391	1.1481	0.199248	1	0.72975	1.0558	0.0783366	1	NA	NA	NA	NA	0	0	0	8041400	3961200	4080200	5360700
A0A0D9SEJ5	329	A0A0D9SEJ5;F5GY05;Q96EK7;Q96EK7-2	329;340;317;317	Constitutive coactivator of peroxisome proliferator-activated receptor gamma	FAM120B	0.981536	0.000215427	83.948	70.139	NA	NA	0.000215427	72.928	NA	NA	0.00173349	83.948	ASYLLPGQKSPWFFQKPKGVITLDKQVISTS	SPWFFQK(0.982)PK(0.018)	7	2	0.9821	0.0229397	0.981354	FALSE	FALSE	NA	NA	NA	NA	0.90791	1.2228	0.290188	1	NA	NA	NA	NA	1.1606	0.84422	-0.244309	1	0	0	0	11433000	5813800	5619100	0
A0A0D9SEJ8	15	A0A0D9SEJ8;Q86YH2	15;15	Zinc finger protein 280B	ZNF280B	0.993104	4.75899e-18	104.52	104.52	NA	NA	NA	NA	4.75899e-18	104.52	NA	NA	_MEQSCEEEKEPEPQKNIQETKQVDDEDAEL	MEQSCEEEK(0.002)EPEPQK(0.993)NIQETK(0.005)	15	3	0.57972	-0.399959	NA	FALSE	FALSE	NA	NA	NA	NA	NA	NA	NA	NA	0.55229	0.75788	-0.399959	1	NA	NA	NA	NA	0	0	0	0	0	0	4919000
A0A0D9SEJ8	500	A0A0D9SEJ8;Q86YH2	500;500	Zinc finger protein 280B	ZNF280B	1	0.107993	41.704	16.231	NA	NA	0.107993	41.704	NA	NA	NA	NA	MFKKPKQLEGLPPETKVTIQVSLEPLQPGSV	QLEGLPPETK(1)	10	2	2.9531	2.72838	NA	FALSE	FALSE	NA	NA	NA	NA	5.3269	6.6271	2.72838	1	NA	NA	NA	NA	NA	NA	NA	NA	0	0	0	68622000	10287000	58335000	0
A0A0D9SEM4	121	A0A0D9SEM4;Q08170	121;121	Serine/arginine-rich splicing factor 4	SRSF4	1	5.88677e-07	88.803	7.1264	NA	NA	5.88677e-07	88.803	NA	NA	NA	NA	LIVENLSSRCSWQDLKDYMRQAGEVTYADAH	CSWQDLK(1)DYMR	7	3	-0.50154	0.0425043	NA	FALSE	FALSE	NA	NA	NA	NA	0.80338	1.0299	0.0425043	1	NA	NA	NA	NA	NA	NA	NA	NA	0	0	0	10681000	5661500	5019600	0
A0A0D9SEM4	23	A0A0D9SEM4;Q08170;S4R2X6	23;23;23	Serine/arginine-rich splicing factor 4	SRSF4	0.998006	0.0065332	50.966	36.963	NA	NA	0.0143791	40.103	0.0065332	50.966	NA	NA	RLSYQARERDVERFFKGYGKILEVDLKNGYG	FFK(0.998)GYGK(0.002)	3	3	0.35666	0.0957006	0.879747	FALSE	FALSE	NA	NA	NA	NA	0.75253	0.99692	-0.00445036	1	0.75542	1.1454	0.195852	1	NA	NA	NA	NA	0	0	0	38808000	20502000	18307000	24695000
A0A0D9SEM4	137	A0A0D9SEM4;Q08170	137;137	Serine/arginine-rich splicing factor 4	SRSF4	1	2.51817e-05	68.168	64.306	NA	NA	2.51817e-05	68.168	4.06873e-05	67.234	NA	NA	DYMRQAGEVTYADAHKGRKNEGVIEFVSYSD	QAGEVTYADAHK(1)GR	12	3	-1.8018	0.226018	0.688126	FALSE	FALSE	NA	NA	NA	NA	0.95995	1.2282	0.296546	1	0.76753	1.1138	0.15549	1	NA	NA	NA	NA	0	0	0	112120000	56053000	56066000	64544000
F5H7D6	260	F5H7D6;H0YNT2;A0A0D9SES8;H0YKT5;H0YKN8;H0YL70;Q04726-2;Q04726-7;Q04726-3;Q04726-6;Q04726-5;Q04726-4;Q04726;H0YKH0;H0YLW9;H0YLI3	260;260;316;321;322;326;316;309;316;316;316;321;316;316;316;390	Transducin-like enhancer protein 3	LITAF;TLE3	1	3.47336e-06	75.02	67.106	NA	NA	3.47336e-06	75.02	NA	NA	6.49619e-05	60.968	TKDLGHNDKSSTPGLKSNTPTPRNDAPTPGT	SSTPGLK(1)SNTPTPR	7	3	0.1199	0.0892592	0.89191	FALSE	FALSE	NA	NA	NA	NA	0.76756	0.98823	-0.0170812	1	NA	NA	NA	NA	1.5883	1.1452	0.1956	1	0	0	0	74581000	37123000	37458000	0
F5H7D6	647	F5H7D6;H0YNT2;A0A0D9SES8;H0YKT5;H0YKN8;H0YL70;Q04726-2;Q04726-7;Q04726-3;Q04726-6;Q04726-5;Q04726-4;Q04726;H0YNI7;Q04727-4;Q04727;Q04727-3;Q04727-2;Q04724;K7EMK7;Q04725-2;Q04725	647;664;720;722;726;730;708;710;712;715;717;720;720;301;696;721;753;652;718;692;569;691	Transducin-like enhancer protein 3;Transducin-like enhancer protein 4;Transducin-like enhancer protein 1;Transducin-like enhancer protein 2	LITAF;TLE3;TLE4;TLE1;DRD2;TLE2	1	3.30687e-25	123.29	123.29	NA	NA	1.29097e-15	117.2	4.45752e-07	122.33	3.30687e-25	123.29	SLKFAHCGKWFVSTGKDNLLNAWRTPYGASI;SLKFAYCGKWFVSTGKDNLLNAWRTPYGASI	WFVSTGK(1)DNLLNAWR	7	3	-0.14743	-0.0953111	0.839207	FALSE	FALSE	NA	NA	NA	NA	0.73808	0.93063	-0.10372	1	0.7714	1.0768	0.10675	1	1.1121	0.81849	-0.288963	1	0	0	0	26084000	15710000	10373000	12825000
A0A0D9SEU5	293	A0A0D9SEU5;R4GMX8;Q6VN20-2;Q6VN20-3;Q6VN20	293;293;176;237;293	Ran-binding protein 10	RANBP10	1	6.26864e-19	127.3	120.02	6.26864e-19	127.3	NA	NA	NA	NA	NA	NA	ARMTETPIQEEQASIKNRQKIQKLVLEGRVG	MTETPIQEEQASIK(1)NR	14	3	-0.55337	-0.638479	NA	FALSE	FALSE	0.49532	0.64239	-0.638479	1	NA	NA	NA	NA	NA	NA	NA	NA	NA	NA	NA	NA	6393200	1938600	962240	0	0	0	0
A0A0D9SEX5	353	A0A0D9SEX5;Q9H6R6-2;Q9H6R6	353;349;353	Palmitoyltransferase ZDHHC6	ZDHHC6	1	0.000245002	101.2	72.92	0.000245002	101.2	NA	NA	NA	NA	NA	NA	FFTSPCTEEPRIQLQKGEFILATRGLRYWLY	IQLQK(1)GEFILATR	5	3	1.2378	-1.1757	NA	FALSE	FALSE	0.36312	0.44267	-1.1757	1	NA	NA	NA	NA	NA	NA	NA	NA	NA	NA	NA	NA	19118000	3204500	1477100	0	0	0	0
E9PEM5	2268	Q5T321;A0A0D9SF28;F5GXV7;Q8NFP9;E9PEM5;P50851-2;H0YAC6;P50851;Q8NFP9-3	2350;2353;2354;2353;2268;2268;921;2279;146	Neurobeachin;Lipopolysaccharide-responsive and beige-like anchor protein	NBEA;LRBA	1	4.96336e-09	94.688	78.025	NA	NA	0.000494819	66.457	4.96336e-09	94.688	0.000340092	77.072	GNFRDLSKPIGALNPKRAVFYAERYETWEDD;TNFRDLSKPIGALNPKRAAFFAERYESWEDD	PIGALNPK(1)R	8	3	0.64712	-0.498304	0.53275	FALSE	FALSE	NA	NA	NA	NA	0.65722	0.8696	-0.201576	1	0.29852	0.43688	-1.19469	2	1.2898	0.93391	-0.0986446	1	0	0	0	53042000	31554000	21489000	57812000
A0A0D9SFB3	50	A0A0D9SFB3;A0A2R8YF78;A0A0D9SG12;A0A2R8YFS5;A0A2R8Y4A4;A0A0D9SF53;O00571;F6S8Q4;A0A2R8YCW1;A0A2R8YFR4;A0A2R8Y645;A0A2R8YDH3;A0A2R8YCU0;A0A2R8Y650;A0A087WX09;A0A2R8YF89	50;50;50;50;50;50;50;50;36;49;49;50;50;50;50;36	ATP-dependent RNA helicase DDX3X	DDX3X	0.999999	0.000282132	65.022	62.209	NA	NA	0.000785119	65.022	NA	NA	0.000282132	58.848	KGRYIPPHLRNREATKGFYDKDSSGWSSSKD	EATK(1)GFYDK(1)DSSGWSSSK	4	3	0.24855	0.711127	0.370544	FALSE	FALSE	NA	NA	NA	NA	1.1316	1.4014	0.486869	1	NA	NA	NA	NA	2.5528	1.9124	0.935384	1	0	0	0	10678000	4521500	6156700	0
A0A0D9SFB3	55	A0A0D9SFB3;A0A2R8YF78;A0A0D9SG12;A0A2R8YFS5;A0A2R8Y4A4;A0A0D9SF53;O00571;F6S8Q4;A0A2R8YCW1;A0A2R8YFR4;A0A2R8Y645;A0A2R8YDH3;A0A2R8YCU0;A0A2R8Y650;A0A087WX09;A0A2R8YF89	55;55;55;55;55;55;55;55;41;54;54;55;55;55;55;41	ATP-dependent RNA helicase DDX3X	DDX3X	0.999875	0.000282132	65.022	62.209	NA	NA	0.000785119	65.022	NA	NA	0.000282132	58.848	PPHLRNREATKGFYDKDSSGWSSSKDKDAYS	EATK(1)GFYDK(1)DSSGWSSSK	9	3	0.24855	0.711127	0.370544	FALSE	FALSE	NA	NA	NA	NA	1.1316	1.4014	0.486869	1	NA	NA	NA	NA	2.5528	1.9124	0.935384	1	0	0	0	10678000	4521500	6156700	0
A0A0D9SFB3	335	A0A0D9SFB3;A0A2R8YF78;A0A0D9SG12;A0A2R8YFS5;A0A2R8Y4A4;A0A0D9SF53;O00571;F6S8Q4;A0A2R8YCW1;A0A2R8YFR4;A0A2R8Y645;A0A2R8Y5G6;O00571-2;A0A2R8YDH3;A0A2R8YDT5;A0A2R8Y7T2;O15523-2;O15523	335;335;335;335;335;335;335;302;321;334;334;296;319;335;149;149;330;333	ATP-dependent RNA helicase DDX3X;ATP-dependent RNA helicase DDX3Y	DDX3X;DDX3Y	1	0.00010711	89.08	75.281	0.00010711	89.08	0.00442623	42.718	0.00357245	59.908	NA	NA	LVATPGRLVDMMERGKIGLDFCKYLVLDEAD	GK(1)IGLDFCK	2	3	-0.17435	-0.313889	0.666018	FALSE	FALSE	0.43353	0.51804	-0.948865	3	0.85884	1.0932	0.128557	1	0.64406	0.91932	-0.121361	1	NA	NA	NA	NA	89951000	21704000	11962000	6791600	3285300	3506300	2645900
A0A0D9SFB3	342	A0A0D9SFB3;A0A2R8YF78;A0A0D9SG12;A0A2R8YFS5;A0A2R8Y4A4;A0A0D9SF53;O00571;F6S8Q4;A0A2R8YCW1;A0A2R8YFR4;A0A2R8Y645;A0A2R8Y5G6;O00571-2;A0A2R8YDH3;A0A2R8YDT5;A0A2R8Y7T2;O15523-2;O15523	342;342;342;342;342;342;342;309;328;341;341;303;326;342;156;156;337;340	ATP-dependent RNA helicase DDX3X;ATP-dependent RNA helicase DDX3Y	DDX3X;DDX3Y	1	6.19873e-16	118.48	118.48	6.19873e-16	118.48	NA	NA	NA	NA	NA	NA	LVDMMERGKIGLDFCKYLVLDEADRMLDMGF	IGLDFCK(1)YLVLDEADR	7	3	0.9148	-1.07774	NA	FALSE	FALSE	0.37156	0.47377	-1.07774	1	NA	NA	NA	NA	NA	NA	NA	NA	NA	NA	NA	NA	57668000	23373000	8018800	0	0	0	0
A0A0D9SFB3	81	A0A0D9SFB3;A0A2R8YF78;A0A0D9SG12;A0A2R8YFS5;A0A2R8Y4A4;A0A0D9SF53;O00571;F6S8Q4;A0A2R8YCW1;A0A2R8YFR4;A0A2R8Y645;A0A2R8Y5G6;O00571-2;A0A2R8YDH3;A0A2R8YCU0;A0A2R8Y650;A0A087WX09;A0A2R8YF89	81;81;81;81;81;81;81;81;67;80;80;42;65;81;81;81;81;67	ATP-dependent RNA helicase DDX3X	DDX3X	1	0.000210862	73.327	64.554	NA	NA	0.000210862	73.327	NA	NA	0.00274259	64.374	KDAYSSFGSRSDSRGKSSFFSDRGSGSRGRF	GK(1)SSFFSDR	2	3	-0.030759	0.0815676	0.929036	FALSE	FALSE	NA	NA	NA	NA	0.64045	0.85195	-0.231159	1	NA	NA	NA	NA	1.8106	1.3143	0.394295	1	0	0	0	45915000	27902000	18014000	0
A0A0D9SFB3	215	A0A0D9SFB3;A0A2R8YF78;A0A0D9SG12;A0A2R8YFS5;A0A2R8Y4A4;A0A0D9SF53;O00571;F6S8Q4;A0A2R8YCW1;A0A2R8YFR4;A0A2R8Y645;A0A2R8Y5G6;O00571-2;A0A2R8YDH3;A0A2R8YDT5;A0A2R8Y7T2;O15523-2;O15523;O15523-3;C9J8G5;C9J081;A0A2R8Y4D2	215;215;215;215;215;215;215;215;201;214;214;176;199;215;29;29;210;213;213;213;210;29	ATP-dependent RNA helicase DDX3X;ATP-dependent RNA helicase DDX3Y	DDX3X;DDX3Y	0.978288	0.00289235	47.96	47.96	NA	NA	NA	NA	0.00289235	47.96	NA	NA	YTRPTPVQKHAIPIIKEKRDLMACAQTGSGK	HAIPIIK(0.978)EK(0.022)	7	3	0.74671	0.449324	NA	FALSE	FALSE	NA	NA	NA	NA	NA	NA	NA	NA	0.9729	1.3654	0.449324	1	NA	NA	NA	NA	0	0	0	0	0	0	64532000
A0A0D9SFB3	554	A0A0D9SFB3;A0A2R8YF78;A0A0D9SG12;A0A2R8YFS5;A0A2R8Y4A4;A0A0D9SF53;O00571;F6S8Q4;A0A2R8YCW1;A0A2R8YFR4;A0A2R8Y645;A0A2R8Y5G6;O00571-2;A0A2R8YDT5;A0A2R8Y7T2;A0A0J9YVQ7;A0A087WVZ1	554;554;554;554;554;554;554;521;540;553;608;515;538;368;368;137;86	ATP-dependent RNA helicase DDX3X	DDX3X	0.999912	5.79711e-06	69.188	60.391	NA	NA	NA	NA	5.79711e-06	69.188	0.000605324	52.814	GLATSFFNERNINITKDLLDLLVEAKQEVPS	NINITK(1)DLLDLLVEAK	6	3	-1.3332	0.473272	0.672562	FALSE	FALSE	NA	NA	NA	NA	NA	NA	NA	NA	1.554	2.1637	1.1135	1	1.187	0.89072	-0.166956	1	0	0	0	0	0	0	4489400
A0A0D9SFB3	491	A0A0D9SFB3;A0A2R8YF78;A0A0D9SG12;A0A2R8YFS5;A0A2R8Y4A4;A0A0D9SF53;O00571;F6S8Q4;A0A2R8YCW1;A0A2R8YFR4;A0A2R8Y645;A0A2R8Y5G6;O00571-2;A0A2R8YDT5;A0A2R8Y7T2;O15523-2;O15523;A0A0J9YVQ7;A0A087WVZ1	491;491;491;491;491;491;491;458;477;490;545;452;475;305;305;486;489;74;23	ATP-dependent RNA helicase DDX3X;ATP-dependent RNA helicase DDX3Y	DDX3X;DDX3Y	1	2.51387e-05	80.411	52.739	2.51387e-05	80.411	NA	NA	NA	NA	NA	NA	SQRDREEALHQFRSGKSPILVATAVAARGLD	SGK(1)SPILVATAVAAR	3	3	-0.10503	-0.0864767	NA	FALSE	FALSE	0.76981	0.94182	-0.0864767	1	NA	NA	NA	NA	NA	NA	NA	NA	NA	NA	NA	NA	29377000	5262500	3358000	0	0	0	0
A0A0D9SFB3	35	A0A0D9SFB3;A0A2R8YF78;A0A0D9SG12;A0A2R8YFS5;A0A2R8Y4A4;A0A0D9SF53;O00571;F6S8Q4;A0A2R8YDH3;A0A2R8YCU0;A0A2R8Y650;A0A087WX09;A0A2R8Y770	35;35;35;35;35;35;35;35;35;35;35;35;35	ATP-dependent RNA helicase DDX3X	DDX3X	1	1.89016e-34	131.58	128.48	NA	NA	1.89016e-34	131.58	NA	NA	NA	NA	DLNSSDNQSGGSTASKGRYIPPHLRNREATK	SHVAVENALGLDQQFAGLDLNSSDNQSGGSTASK(1)GR	34	3	0.35413	-0.257959	NA	FALSE	FALSE	NA	NA	NA	NA	0.67626	0.83627	-0.257959	1	NA	NA	NA	NA	NA	NA	NA	NA	0	0	0	24481000	14340000	10140000	0
A0A0D9SFB3	208	A0A0D9SFB3;A0A2R8YF78;A0A0D9SG12;A0A2R8YFS5;A0A2R8Y4A4;A0A0D9SF53;O00571;F6S8Q4;A0A2R8YCW1;A0A2R8YFR4;A0A2R8Y645;A0A2R8Y5G6;O00571-2;A0A2R8YDH3;A0A2R8YDT5;A0A2R8Y7T2;O15523-2;O15523;O15523-3;C9J8G5;C9J081;A0A2R8Y4D2	208;208;208;208;208;208;208;208;194;207;207;169;192;208;22;22;203;206;206;206;203;22	ATP-dependent RNA helicase DDX3X;ATP-dependent RNA helicase DDX3Y	DDX3X;DDX3Y	0.999989	1.64533e-20	120.63	118.77	0.000784573	56.514	1.64533e-20	120.63	9.68267e-15	114.27	0.00123426	46.838	GNIELTRYTRPTPVQKHAIPIIKEKRDLMAC	YTRPTPVQK(1)HAIPIIK	9	4	-0.21378	-0.240334	0.734967	FALSE	FALSE	0.45679	0.51665	-0.952741	1	0.74066	0.95713	-0.0632132	1	0.4815	0.72159	-0.470749	1	2.0099	1.4393	0.525367	1	3546700	772720	360000	32079000	18507000	13571000	22990000
A0A0D9SF54	1167	A0A0D9SF54;A0A0D9SGF6;Q13813-3;Q13813;Q13813-2;A0A1B0GTD1	1167;1187;1167;1187;1187;21	Spectrin alpha chain, non-erythrocytic 1	SPTAN1	0.999851	0.000187759	56.493	42.407	NA	NA	0.000187759	56.493	NA	NA	0.00158147	46.069	QQEVYGMMPRDETDSKTASPWKSARLMVHTV	DETDSK(1)TASPWK	6	3	-0.054995	-0.309884	0.588314	FALSE	FALSE	NA	NA	NA	NA	0.66673	0.80212	-0.31811	1	NA	NA	NA	NA	1.1061	0.81132	-0.301657	1	0	0	0	7706100	4747500	2958600	0
A0A0D9SF54	1173	A0A0D9SF54;A0A0D9SGF6;Q13813-3;Q13813;Q13813-2;A0A1B0GTD1	1173;1193;1173;1193;1193;27	Spectrin alpha chain, non-erythrocytic 1	SPTAN1	1	0.0032346	61.765	36.889	NA	NA	0.0032346	61.765	0.00356243	60.398	NA	NA	MMPRDETDSKTASPWKSARLMVHTVATFNSI	TASPWK(1)SAR	6	3	-1.8391	-0.827782	0.307672	FALSE	FALSE	NA	NA	NA	NA	0.50047	0.63938	-0.645254	1	0.3355	0.49644	-1.01031	1	NA	NA	NA	NA	0	0	0	30509000	16402000	14108000	21000000
A0A0D9SF54	1615	A0A0D9SF54;A0A0D9SGF6;Q13813-3;Q13813;Q13813-2	1615;1635;1610;1630;1635	Spectrin alpha chain, non-erythrocytic 1	SPTAN1	1	3.22767e-07	80.312	71.902	NA	NA	1.17842e-06	80.312	2.40754e-06	74.987	3.22767e-07	74.987	SLIERGACAGSEDAVKARLAALADQWQFLVQ	GACAGSEDAVK(1)AR	11	3	1.4173	0.0365637	0.944755	FALSE	FALSE	NA	NA	NA	NA	0.83799	1.042	0.0593553	1	0.65507	0.93949	-0.0900503	1	1.5076	1.1022	0.140386	1	0	0	0	33062000	13371000	19690000	31634000
A0A0D9SF54	150	A0A0D9SF54;A0A0D9SGF6;Q13813-3;Q13813;Q13813-2	150;150;150;150;150	Spectrin alpha chain, non-erythrocytic 1	SPTAN1	1	7.8575e-14	122.69	122.69	NA	NA	7.8575e-14	122.69	1.90985e-10	110.08	1.79538e-12	105.46	LEKMREKGIKLLQAQKLVQYLRECEDVMDWI	LLQAQK(1)LVQYLR	6	3	0.87564	0.168513	0.675621	FALSE	FALSE	NA	NA	NA	NA	0.91714	1.2081	0.27274	1	0.72778	1.0678	0.0946415	1	1.5356	1.1005	0.138159	1	0	0	0	5974700	3132900	2841800	3369700
A0A0D9SF54	335	A0A0D9SF54;A0A0D9SGF6;Q13813-3;Q13813;Q13813-2	335;335;335;335;335	Spectrin alpha chain, non-erythrocytic 1	SPTAN1	1	2.99864e-06	99.813	83.631	NA	NA	0.000441544	99.813	0.0795223	46.156	2.99864e-06	97.129	RLQQSHPLSATQIQVKREELITNWEQIRTLA	LQQSHPLSATQIQVK(1)R	15	3	2.5861	0.123154	0.772718	FALSE	FALSE	NA	NA	NA	NA	0.87533	1.1815	0.24062	1	0.79285	1.1237	0.168257	1	1.3366	0.97305	-0.0394142	2	0	0	0	22556000	14878000	7678200	14409000
A0A0D9SF60	517	A0A0D9SF60;Q99569-2;Q99569;B4DRK2;E9PHB5;E7EPC8;Q9UQB3-2;Q9UQB3	517;518;518;203;294;449;540;540	Plakophilin-4;Catenin delta-2	PKP4;CTNND2	1	2.48312e-07	88.275	75.659	NA	NA	0.0034809	40.164	2.48312e-07	88.275	0.000142295	57.566	ADDGTTRSPSIDSIQKDPREFAWRDPELPEV	SPSIDSIQK(1)DPR	9	3	0.22117	-0.396336	0.566148	FALSE	FALSE	NA	NA	NA	NA	0.75318	0.95567	-0.0654156	1	0.35513	0.51141	-0.967448	1	1.2343	0.89742	-0.156145	1	0	0	0	51840000	21117000	30723000	57328000
A0A0D9SF60	1173	A0A0D9SF60;Q99569-2;Q99569	1173;1132;1175	Plakophilin-4	PKP4	1	9.81906e-07	108.14	92.146	9.81906e-07	108.14	NA	NA	NA	NA	NA	NA	YGLKSTTNYVDFYSTKRPSYRAEQYPGSPDS	STTNYVDFYSTK(1)RPSYR	12	3	1.228	0.273934	NA	FALSE	FALSE	0.93567	1.2091	0.273934	1	NA	NA	NA	NA	NA	NA	NA	NA	NA	NA	NA	NA	21457000	7627800	6839100	0	0	0	0
A0A0D9SF63	102	A0A0D9SF63;Q9BZK7;C9JLJ1;C9JCK0;C9JBN1;A0A0D9SF25;A0A1B0GUU2;F8W9D8;C9IYU9	102;102;15;15;15;99;102;102;102	F-box-like/WD repeat-containing protein TBL1XR1	TBL1XR1	1	9.1911e-12	89.659	71.389	NA	NA	9.1911e-12	89.659	NA	NA	NA	NA	VMPDVVQTRQQAYRDKLAQQQAAAAAAAAAA	QQAYRDK(1)LAQQQAAAAAAAAAAASQQGSAK	7	4	-1.0456	-0.640884	NA	FALSE	FALSE	NA	NA	NA	NA	0.48853	0.64132	-0.640884	1	NA	NA	NA	NA	NA	NA	NA	NA	0	0	0	12327000	9283400	3043400	0
A0A0D9SF88	38	A0A0D9SF88;A0A0D9SFW0;Q9HCE5	38;38;38	N6-adenosine-methyltransferase subunit METTL14	METTL14	1	5.21853e-10	89.891	80.494	5.21853e-10	89.891	NA	NA	NA	NA	NA	NA	LGAESADSIGAVLNSKDEQREIAETRETCRA	QLLAQQLGAESADSIGAVLNSK(1)DEQR	22	3	-2.0571	NA	NA	FALSE	FALSE	NA	NA	NA	NA	NA	NA	NA	NA	NA	NA	NA	NA	NA	NA	NA	NA	23311000	3799100	1073300	0	0	0	0
P50570-2	223	A0A0U1RQP1;A0A0D9SFE4;Q05193-3;Q05193;A0A0D9SFB1;Q05193-5;Q05193-2;A0A1B0GUX5;A0A1B0GU67;P50570-2;P50570-5;P50570;P50570-3;P50570-4	223;223;223;223;223;223;223;223;166;223;223;223;223;223	Dynamin-1;Dynamin-2	DNM1;DNM2	1	1.10132e-05	93.839	65.556	1.10132e-05	93.839	NA	NA	NA	NA	NA	NA	DLMDEGTDARDVLENKLLPLRRGYIGVVNRS	DVLENK(1)LLPLRR	6	3	-0.34951	0.542209	NA	FALSE	FALSE	1.1128	1.4562	0.542209	3	NA	NA	NA	NA	NA	NA	NA	NA	NA	NA	NA	NA	61098000	13561000	11826000	0	0	0	0
A0A0D9SFM0	1422	A0A0D9SFM0;Q149N8-4;Q149N8	1422;1422;1418	E3 ubiquitin-protein ligase SHPRH	SHPRH	0.929047	4.70613e-06	94.922	76.341	4.70613e-06	94.922	NA	NA	NA	NA	NA	NA	LQKKLGQLLYLTNLEKSQDKTSGGVNPEPCP	KLGQLLYLTNLEK(0.929)SQDK(0.071)	13	3	-0.34114	NA	NA	FALSE	FALSE	NA	NA	NA	NA	NA	NA	NA	NA	NA	NA	NA	NA	NA	NA	NA	NA	3204500	390040	47098	0	0	0	0
A0A0D9SFR5	266	A0A0D9SFR5;H3BQ06;H3BV07;A0A2R8Y518;H3BNU1;Q9ULP9-2;Q9ULP9	266;266;266;266;266;266;266	TBC1 domain family member 24	TBC1D24	1	0.000437997	79.652	68.069	NA	NA	0.000612291	71.08	0.000437997	79.652	NA	NA	FHKVRAGQPLESDSVKQDIRTFVRDIAKTVS	AGQPLESDSVK(1)QDIR	11	3	-1.3173	-0.178031	0.754661	FALSE	FALSE	NA	NA	NA	NA	0.66314	0.8291	-0.270382	1	0.66359	0.94234	-0.0856804	1	NA	NA	NA	NA	0	0	0	54014000	32611000	21403000	41164000
A0A0D9SFR5	36	A0A0D9SFR5;H3BQ06;H3BV07;A0A2R8Y518;H3BNU1;Q9ULP9-2;Q9ULP9	36;36;36;36;36;36;36	TBC1 domain family member 24	TBC1D24	1	5.62158e-19	160.65	138.32	5.62158e-19	160.65	2.81148e-07	127.32	5.29641e-05	112.17	NA	NA	DLGPKELSCTELQELKQLARQGYWAQSHALR	ELSCTELQELK(1)QLAR	11	3	2.7352	-0.572999	0.548594	FALSE	FALSE	0.30041	0.37857	-1.40137	2	0.58996	0.73946	-0.435456	2	0.77285	1.0851	0.117828	1	NA	NA	NA	NA	74451000	22152000	7114800	20528000	12570000	7958200	6084200
A0A0D9SFR5	80	A0A0D9SFR5;H3BQ06;H3BV07;A0A2R8Y518;H3BNU1;Q9ULP9-2;Q9ULP9	80;80;80;80;80;80;80	TBC1 domain family member 24	TBC1D24	0.99314	2.47488e-10	109.72	60.374	2.47488e-10	109.72	1.10916e-05	101.92	2.21545e-05	96.143	0.000969368	54.511	RTVTPDASVYSDIVGKIVGKHSSSCLPLPEF	TVTPDASVYSDIVGK(0.993)IVGK(0.007)	15	3	0.86187	-0.42101	0.962846	FALSE	FALSE	0.015125	0.019369	-5.69011	1	22.59	27.202	4.76564	1	28.94	39.216	5.29337	1	0.020596	0.015062	-6.05294	1	160130000	146630000	2704900	226620000	5211600	221400000	189180000
A0A0D9SFR6	573	A0A0D9SFR6;Q86XP1-5;Q86XP1-3;Q86XP1-2;Q86XP1	573;573;573;709;709	Diacylglycerol kinase eta	DGKH	1	0.00358553	40.8	36.588	0.00358553	40.8	NA	NA	NA	NA	NA	NA	HSQTDSVPGPAVAASKENLPVLNTRIICPGL	ASYGHSQTDSVPGPAVAASK(1)ENLPVLNTR	20	4	-0.23352	NA	NA	FALSE	FALSE	NA	NA	NA	NA	NA	NA	NA	NA	NA	NA	NA	NA	NA	NA	NA	NA	17172000	2633100	918460	0	0	0	0
A0A0D9SG79	277	A0A0D9SG79;Q9NZ09-2;Q9NZ09;Q9NZ09-3;Q9NZ09-4	277;251;251;287;315	Ubiquitin-associated protein 1	UBAP1	1	9.90757e-08	81.807	75.371	0.0169671	40.384	9.90757e-08	81.807	NA	NA	NA	NA	TLPQLGNCEKMSLSSKVSLPPIPAVSNIKSL	MSLSSK(1)VSLPPIPAVSNIK	6	3	0.34457	0.675019	0.602963	FALSE	FALSE	2.2098	2.6833	1.42401	1	0.73679	0.95002	-0.0739702	1	NA	NA	NA	NA	NA	NA	NA	NA	6468100	1495000	1405400	18100000	10639000	7461200	0
A0A0D9SG79	290	A0A0D9SG79;Q9NZ09-2;Q9NZ09;Q9NZ09-3;Q9NZ09-4	290;264;264;300;328	Ubiquitin-associated protein 1	UBAP1	0.999993	1.38758e-30	141.22	141.22	1.25818e-05	69.747	1.38758e-30	141.22	1.94046e-16	116.09	4.06332e-27	121.44	SSKVSLPPIPAVSNIKSLSFPKLDSDDSNQK	VSLPPIPAVSNIK(1)SLSFPK	13	3	0.23274	-0.116127	0.806144	FALSE	FALSE	1.0236	1.2556	0.328377	1	0.57258	0.75016	-0.41473	1	0.54591	0.80528	-0.312438	1	1.3481	0.95547	-0.0657175	1	40704000	9057800	9190800	38270000	23837000	14433000	32504000
Q8IWS0-5	289	A0A0D9SGE8;Q8IWS0-5;Q8IWS0;Q8IWS0-3	324;289;323;322	PHD finger protein 6	PHF6	0.993841	0.0128993	42.599	29.145	NA	NA	0.0128993	42.599	NA	NA	NA	NA	QDKAKYIENMSRGIYKLYCKNHSGNDERDEE	GIYK(0.994)LYCK(0.006)	4	2	0.098403	0.29725	NA	FALSE	FALSE	NA	NA	NA	NA	0.92719	1.2288	0.29725	1	NA	NA	NA	NA	NA	NA	NA	NA	0	0	0	14062000	6939800	7122000	0
Q8IWS0-5	139	A0A0D9SGE8;Q5JRC6;Q8IWS0-2;Q8IWS0-5;Q8IWS0;Q8IWS0-3;Q8IWS0-4	174;174;174;139;173;172;172	PHD finger protein 6	PHF6	0.993766	0.000114965	63.727	51.669	NA	NA	NA	NA	0.0563209	59.68	0.000114965	63.727	SKKKSRKGRPRKTNFKGLSEDTRSTSSHGTD	K(0.006)TNFK(0.994)GLSEDTR	5	3	-0.16982	-0.0419511	0.973658	FALSE	FALSE	NA	NA	NA	NA	NA	NA	NA	NA	0.47589	0.70632	-0.501606	1	1.8769	1.3358	0.417704	1	0	0	0	0	0	0	20218000
J3KNX4	533	J3KNX4;A0A0D9SGJ8;Q2TAK8-2;Q2TAK8;Q2TAK8-3	533;533;464;532;532	PWWP domain-containing protein MUM1	MUM1	0.986709	0.000650995	60.093	52.087	0.000650995	60.093	NA	NA	NA	NA	NA	NA	SYPVRKSIQQDVLGTKLPQLSKGSPEEPVVG	SIQQDVLGTK(0.987)LPQLSK(0.013)	10	3	0.011927	NA	NA	FALSE	FALSE	NA	NA	NA	NA	NA	NA	NA	NA	NA	NA	NA	NA	NA	NA	NA	NA	13445000	0	0	0	0	0	0
A0A0D9SGK2	38	A0A0D9SGK2;Q93096	38;38	Protein tyrosine phosphatase type IVA 1	PTP4A1	0.956648	0.00457333	58.819	15.371	NA	NA	0.00457333	58.815	0.00965745	49.65	0.00829105	58.819	HNPTNATLNKFIEELKKYGVTTIVRVCEATY	FIEELK(0.957)K(0.043)	6	3	0.45856	-0.0172002	0.97599	FALSE	FALSE	NA	NA	NA	NA	0.79256	0.97492	-0.0366443	1	0.73821	1.0468	0.0659858	1	1.3102	0.94544	-0.0809422	1	0	0	0	56348000	26737000	29611000	20331000
A0A0D9SGK2	32	A0A0D9SGK2;Q93096	32;32	Protein tyrosine phosphatase type IVA 1	PTP4A1	0.999998	9.98549e-34	149.33	139.76	NA	NA	9.98549e-34	149.33	1.19e-07	69.361	5.27102e-20	113.54	MRFLITHNPTNATLNKFIEELKKYGVTTIVR	FLITHNPTNATLNK(1)FIEELK	14	3	0.094667	0.0299741	0.967024	FALSE	FALSE	NA	NA	NA	NA	0.63788	0.83276	-0.264027	3	0.86743	1.2629	0.33674	1	1.3979	1.012	0.0172093	2	0	0	0	35624000	19964000	15660000	7128800
A0A0D9SGK2	119	A0A0D9SGK2;Q93096;Q12974-4;Q12974;Q12974-3	119;144;116;141;110	Protein tyrosine phosphatase type IVA 1;Protein tyrosine phosphatase type IVA 2	PTP4A1;PTP4A2	1	3.91575e-24	147.39	139.3	1.16444e-08	92.265	3.91575e-24	147.39	2.48428e-23	136.33	1.31527e-15	107.69	CVAGLGRKRRGAFNSKQLLYLEKYRPKMRLR	GAFNSK(1)QLLYLEK	6	3	-0.31974	-0.0470249	0.948056	FALSE	FALSE	0.65447	0.78097	-0.356661	1	0.70539	0.86938	-0.201941	1	1.0679	1.5366	0.619742	2	1.1486	0.84134	-0.249239	2	49332000	14351000	11967000	300160000	177700000	122450000	211980000
A0A0D9SGK2	126	A0A0D9SGK2;Q93096;Q12974-4;Q12974;Q12974-3	126;151;123;148;117	Protein tyrosine phosphatase type IVA 1;Protein tyrosine phosphatase type IVA 2	PTP4A1;PTP4A2	0.995626	8.86937e-07	87.667	87.667	NA	NA	8.86937e-07	87.667	NA	NA	0.000248111	61.932	KRRGAFNSKQLLYLEKYRPKMRLRFKDSNGH;KRRGAFNSKQLLYLEKYRPKMRLRFRDTNGH	QLLYLEK(0.996)YRPK(0.004)	7	3	0.94244	-0.115507	0.854382	FALSE	FALSE	NA	NA	NA	NA	0.64771	0.82907	-0.270434	3	NA	NA	NA	NA	1.421	1.0277	0.0394192	1	0	0	0	452820000	279170000	173650000	0
A0A0D9SGK2	15	A0A0D9SGK2;Q93096	15;15	Protein tyrosine phosphatase type IVA 1	PTP4A1	1	6.48195e-28	135.86	117.03	0.000129753	60.55	2.45549e-20	128.06	6.48195e-28	135.86	3.11505e-25	127.3	_MARMNRPAPVEVTYKNMRFLITHNPTNATL	MNRPAPVEVTYK(1)NMR	12	3	0.75697	0.0242926	0.981031	FALSE	FALSE	1.1513	1.4451	0.531169	1	0.45543	0.58006	-0.785726	6	0.7797	1.1035	0.142087	7	1.6509	1.1564	0.209641	6	3269200	831980	914280	996520000	661440000	335080000	723930000
A0A140T9J8	89	A0A140T9J8;A0A0G2JNV5;A0A140T9V0;A0A140T8X0;D0EV57;A0A0G2JPA3;A0A140T9B7;A0A0G2JH66;P30511-2;P30511;P30511-3;A0A140T9P9;A0A140T9M4;A0A140T9K3;A0A140T9A3;A0A140T925;A0A140T908	89;89;89;89;89;89;89;89;89;89;89;89;89;89;89;89;89	HLA class I histocompatibility antigen, alpha chain F	HLA-F	1	2.56076e-08	80.721	79.165	NA	NA	2.56076e-08	80.721	NA	NA	NA	NA	EQEGPQYWEWTTGYAKANAQTDRVALRNLLR	MEPREPWVEQEGPQYWEWTTGYAK(1)ANAQTDR	24	4	-0.74225	-0.833182	NA	FALSE	FALSE	NA	NA	NA	NA	0.46101	0.56129	-0.833182	1	NA	NA	NA	NA	NA	NA	NA	NA	0	0	0	13362000	11970000	1392000	0
P10316	200	A0A140T9J8;A0A0G2JNV5;A0A140T9V0;A0A140T8X0;D0EV57;A0A0G2JPA3;A0A140T9B7;A0A0G2JH66;P30511-2;P30511;P30511-3;A0A140T9I0;A0A140T9X5;A0A140T913;P01892;A0A140T955;A0A140T933;A0A1W2PRT9;A0A1W2PPQ2;P30447;P05534;A0A140T975;Q9GJ45;A0A1W2PS39;P30459;P10314;A0A140T941;A0A1W2PQS8;A0A140T9Z6;B0UXQ0;Q09160;P30512;Q5SRN7;A0A0G2JI36;A0A1W2PS24;A0A1W2PSE7;Q5SRN5;A0A0G2JIF2;A0A0G2JL56;P16189;P30455;P30443;P0443…	197;197;197;197;197;197;197;197;197;197;197;200;200;200;200;200;200;199;200;200;200;200;200;200;200;200;200;200;200;200;200;200;200;200;200;199;200;200;200;200;200;200;200;200;200;200;200;200;200;200;200;200;200;200;200;200;200;79;200;200;200;200;200;200;200;200;200;200;200;200;200;200;200;200;200;200;200;79;79;200;200;200;200;200;200;200	HLA class I histocompatibility antigen, alpha chain F;HLA class I histocompatibility antigen, A-2 alpha chain;HLA class I histocompatibility antigen, A-23 alpha chain;HLA class I histocompatibility antigen, A-24 alpha chain;HLA class I histocompatibility antigen, A-74 alpha chain;HLA class I histocompatibility antigen, A-32 alpha chain;HLA class I histocompatibility antigen, A-80 alpha chain;HLA …	HLA-F;HLA-A;HLA-C	1	2.46107e-17	127.71	113.28	3.42209e-07	116.55	5.35961e-14	127.71	2.47179e-13	121.02	2.46107e-17	124.42	EGECLELLRRYLENGKETLQRAEQSPQPTIP;EGTCVEWLRRYLENGKETLQRAEPPKTHVTH;EGTCVEWLRRYLENGKETLQRTDAPKTHMTH	YLENGK(1)ETLQR	6	3	0.48971	-0.347271	0.493981	FALSE	FALSE	0.5826	0.74323	-0.428119	1	0.51057	0.62829	-0.670497	2	0.51387	0.71198	-0.490091	2	1.5782	1.1484	0.199625	3	11951000	4255000	2301400	2393600000	1522600000	870950000	1849700000
H9KV28	811	H9KV28;A0A2R8Y5N1;A0A140T8Z0;A0A0G2JH68;O60610-2;O60610-3;O60610	811;855;846;855;831;846;855	Protein diaphanous homolog 1	DIAPH1	1	4.39172e-07	86.8	63.165	4.39172e-07	86.8	0.000326907	51.971	NA	NA	NA	NA	SVQKKKVKELKVLDSKTAQNLSIFLGSFRMP	VLDSK(1)TAQNLSIFLGSFR	5	3	1.4327	0.280174	0.783584	FALSE	FALSE	1.459	1.7814	0.833011	1	0.65474	0.82779	-0.272663	1	NA	NA	NA	NA	NA	NA	NA	NA	4187600	731570	1326100	3018800	2033300	985520	0
U3KQA6	176	U3KQA6;A0A0G2JHL0;A0A140T9F7;A0A140T9V2;H0Y6K2;A0A140T9E9;A0A0G2JK44;P25440-3;P25440;P25440-2;E9PIQ3;P25440-4;H0Y799;A0A140T9X8	176;176;182;176;182;182;176;129;176;176;176;56;178;178	Bromodomain-containing protein 2	BRD2	1	2.80721e-05	69.765	62.13	NA	NA	0.00160695	54.559	0.0010018	55.988	2.80721e-05	69.765	DIVLMAQTLEKIFLQKVASMPQEEQELVVTI	IFLQK(1)VASMPQEEQELVVTIPK	5	3	1.2138	0.24107	0.754261	FALSE	FALSE	NA	NA	NA	NA	NA	NA	NA	NA	1.0689	1.5119	0.596363	2	1.2487	0.92388	-0.114223	1	0	0	0	0	0	0	9122400
A0A0G2JJD3	495	A0A0G2JJD3;O95870-2;O95870	495;419;452	Abhydrolase domain-containing protein 16A	ABHD16A	1	3.48124e-07	86.772	83.804	0.0122829	50.592	6.85035e-06	78.705	8.40105e-06	77.124	3.48124e-07	86.772	VPEDIMSNRGNDLLLKLLQHRYPRVMAEEGL	GNDLLLK(1)LLQHR	7	3	0.41593	0.14236	0.74615	FALSE	FALSE	0.962	1.194	0.255803	1	0.77135	1.0403	0.0569996	1	0.57242	0.85189	-0.231261	1	1.966	1.4024	0.487898	1	16382000	4825000	4099000	11355000	6217700	5137000	6701900
A0A0G2JKR7	266	A0A0G2JKR7;P28702;P28702-3	266;452;456	Retinoic acid receptor RXR-beta	RXRB	1	1.82843e-13	127.01	116.66	5.39363e-10	93.804	1.56288e-11	127.01	3.68392e-06	84.327	1.82843e-13	108.08	ELGCLRAIILFNPDAKGLSNPSEVEVLREKV	AIILFNPDAK(1)GLSNPSEVEVLR	10	3	0.58063	0.581906	0.843719	FALSE	FALSE	0.89989	1.1307	0.177216	1	2.5783	3.1671	1.66316	1	7.9488	10.924	3.44943	1	0.17441	0.12832	-2.96218	1	21496000	7393800	3815700	99745000	18226000	81519000	157890000
A0A0G2JKR7	302	A0A0G2JKR7;P28702;P28702-3;A0A087WZ88;P19793-2;P19793;P48443	302;488;492;295;320;417;418	Retinoic acid receptor RXR-beta;Retinoic acid receptor RXR-alpha;Retinoic acid receptor RXR-gamma	RXRB;RXRA;RXRG	1	0.0016886	74.415	51.396	NA	NA	0.0016886	71.715	0.00172684	71.141	0.00667343	74.415	TYCKQKYPEQQGRFAKLLLRLPALRSIGLKC	FAK(1)LLLR	3	3	0.028399	-0.0502043	0.943353	FALSE	FALSE	NA	NA	NA	NA	0.76509	0.97284	-0.0397255	1	0.6347	0.95881	-0.0606831	1	NA	NA	NA	NA	0	0	0	8570500	5340500	3229900	6958800
A0A0G2JNZ5	150	A0A0G2JNZ5;A0A0G2JNZ0;A0A0G2JLB3;P04062-4;P04062-5;P04062-2;P04062;P04062-3	150;188;237;150;188;217;237;76	Glucosylceramidase	GBA	1	1.43453e-05	64.346	56.637	NA	NA	0.00159054	44.788	NA	NA	1.43453e-05	64.346	TWLKTNGAVNGKGSLKGQPGDIYHQTWARYF	GSLK(1)GQPGDIYHQTWAR	4	3	-1.0145	0.00777294	0.994708	FALSE	FALSE	NA	NA	NA	NA	0.65495	0.81611	-0.293164	1	NA	NA	NA	NA	1.7346	1.2386	0.30871	1	0	0	0	20505000	10548000	9956700	0
A0A0G2JNZ5	109	A0A0G2JNZ5;A0A0G2JNZ0;A0A0G2JLB3;P04062-4;P04062-5;P04062-2;P04062;P04062-3	109;147;196;109;147;176;196;35	Glucosylceramidase	GBA	1	0.000400154	81.296	71.939	NA	NA	0.000400154	81.296	0.00110277	63.419	0.000419572	81.296	FQLHNFSLPEEDTKLKIPLIHRALQLAQRPV	LK(1)IPLIHR	2	3	0.052587	0.300847	0.653278	FALSE	FALSE	NA	NA	NA	NA	0.69648	0.88899	-0.169761	1	0.80608	1.1838	0.243425	1	2.4559	1.7763	0.828875	1	0	0	0	16182000	9564200	6617300	8254300
A0A0G2JMS6	542	A0A0G2JMS6;Q6IE37;Q6IE36	542;491;542	Ovostatin homolog 1;Ovostatin homolog 2	OVOS1;OVOS2	1	0.00192912	62.546	22.924	NA	NA	0.00192912	62.546	NA	NA	NA	NA	PSGEIVADSVRFQVDKCFKHKVNIKFSNEQG	FQVDK(1)CFK(1)	5	2	1.6895	-2.77665	NA	FALSE	FALSE	NA	NA	NA	NA	0.11589	0.14593	-2.77665	1	NA	NA	NA	NA	NA	NA	NA	NA	0	0	0	44952000	37141000	7811300	0
A0A0G2JMS6	545	A0A0G2JMS6;Q6IE37;Q6IE36	545;494;545	Ovostatin homolog 1;Ovostatin homolog 2	OVOS1;OVOS2	1	0.00192912	62.546	22.924	NA	NA	0.00192912	62.546	NA	NA	NA	NA	EIVADSVRFQVDKCFKHKVNIKFSNEQGLPG	FQVDK(1)CFK(1)	8	2	1.6895	-2.77665	NA	FALSE	FALSE	NA	NA	NA	NA	0.11589	0.14593	-2.77665	1	NA	NA	NA	NA	NA	NA	NA	NA	0	0	0	44952000	37141000	7811300	0
P33176	844	A0A0G2JMZ6;O60282;O60282-2;P33176;J3KNA1;Q12840	749;846;614;844;753;842	Kinesin heavy chain isoform 5C;Kinesin-1 heavy chain;Kinesin heavy chain isoform 5A	KIF5C;KIF5B;KIF5A	0.956321	6.46561e-10	96.773	92.676	NA	NA	6.46561e-10	96.773	0.000146677	54.768	2.73328e-05	63.31	KQKISFLENNLEQLTKVHKQLVRDNADLRCE	ISFLENNLEQLTK(0.956)VHK(0.044)	13	4	-0.0050877	0.115833	0.836525	FALSE	FALSE	NA	NA	NA	NA	0.78685	0.99179	-0.0118934	2	0.97184	1.4158	0.501617	1	1.2591	0.90612	-0.142226	1	0	0	0	20934000	11577000	9357200	6060000
A0A0G2JMZ6	288	A0A0G2JMZ6;O60282;O60282-2	288;385;153	Kinesin heavy chain isoform 5C	KIF5C	0.963442	3.47033e-07	81.854	81.854	NA	NA	6.25068e-05	61.477	3.47033e-07	81.854	0.000136734	76.586	WRNGEAVPEDEQISAKDQKNLEPCDNTPIID	NGEAVPEDEQISAK(0.963)DQK(0.037)	14	3	-0.64853	-0.589363	0.264251	FALSE	FALSE	NA	NA	NA	NA	0.58884	0.70501	-0.504284	1	0.49754	0.67879	-0.558963	1	0.83928	0.61351	-0.704841	1	0	0	0	6100300	3788500	2311800	9056600
P33176	166	A0A0G2JMZ6;O60282;P33176	70;167;166	Kinesin heavy chain isoform 5C;Kinesin-1 heavy chain	KIF5C;KIF5B	1	0.000348146	58.32	51.487	NA	NA	0.000348146	58.32	0.00489207	44.968	0.00214351	53.377	TNLAVHEDKNRVPYVKGCTERFVSSPEEVMD;TNLSVHEDKNRVPYVKGCTERFVCSPDEVMD	NRVPYVK(1)GCTER	7	3	-1.0624	-0.32028	0.5799	FALSE	FALSE	NA	NA	NA	NA	0.61771	0.81248	-0.299596	1	0.42474	0.61517	-0.700943	1	1.421	1.0279	0.0396999	1	0	0	0	62652000	33733000	28920000	35352000
A0A0G2JMZ8	299	A0A0G2JMZ8;Q16625-4;Q16625-3;Q16625	299;48;299;299	Occludin	OCLN	1	3.9068e-36	135.2	129.58	NA	NA	2.72713e-20	101.04	1.79857e-33	120.69	3.9068e-36	135.2	EHIYDEQPPNVEEWVKNVSAGTQDVPSPPSD	EHIYDEQPPNVEEWVK(1)NVSAGTQDVPSPPSDYVER	16	3	-0.57508	-0.469772	0.543182	FALSE	FALSE	NA	NA	NA	NA	0.50335	0.61541	-0.70038	2	0.38701	0.53716	-0.896576	2	1.5652	1.1389	0.187641	2	0	0	0	121180000	80490000	40690000	149200000
A0A0G2JMZ8	343	A0A0G2JMZ8;Q16625-4;Q16625-3;Q16625;Q16625-2;Q16625-5	343;92;343;343;289;21	Occludin	OCLN	1	8.64651e-09	66.884	65.329	8.64651e-09	66.884	NA	NA	NA	NA	NA	NA	NGKVNDKRFYPESSYKSTPVPEVVQELPLTS	FYPESSYK(1)STPVPEVVQELPLTSPVDDFRQPR	8	4	1.6493	0.177982	NA	FALSE	FALSE	0.91229	1.1313	0.177982	1	NA	NA	NA	NA	NA	NA	NA	NA	NA	NA	NA	NA	22532000	6836100	7443000	0	0	0	0
A0A0G2JMZ8	330	A0A0G2JMZ8;Q16625-4;Q16625-3;Q16625;Q16625-2	330;79;330;330;276	Occludin	OCLN	0.985164	2.49464e-55	157.5	155.65	NA	NA	2.49464e-55	157.5	1.0222e-18	97.293	1.37916e-26	127.3	YVERVDSPMAYSSNGKVNDKRFYPESSYKST	VDSPMAYSSNGK(0.985)VNDK(0.015)	12	3	0.3077	-0.428021	0.46506	FALSE	FALSE	NA	NA	NA	NA	0.59086	0.73711	-0.440048	1	0.41025	0.58537	-0.772579	1	1.3074	0.95169	-0.0714364	1	0	0	0	90743000	53955000	36788000	82738000
A0A0G2JMZ8	283	A0A0G2JMZ8;Q16625-4;Q16625-3;Q16625	283;32;283;283	Occludin	OCLN	0.999998	3.89448e-08	70.449	68.919	NA	NA	0.000135821	68.97	3.89448e-08	70.449	0.000745873	45.14	RRKMDRYDKSNILWDKEHIYDEQPPNVEEWV	SNILWDK(1)EHIYDEQPPNVEEWVK	7	3	-0.082203	-0.42939	0.543847	FALSE	FALSE	NA	NA	NA	NA	0.54656	0.68074	-0.554824	2	0.38761	0.54867	-0.865989	1	1.5328	1.0963	0.132643	1	0	0	0	41617000	29840000	11776000	26849000
A0A0G2JMZ8	379	A0A0G2JMZ8;Q16625-4;Q16625-3;Q16625;Q16625-2;Q16625-5	379;128;379;379;325;57	Occludin	OCLN	1	3.13108e-11	147.66	130.88	NA	NA	3.13108e-11	147.66	0.000553416	84.15	6.25943e-07	74.475	RQPRYSSGGNFETPSKRAPAKGRAGRSKRTE	YSSGGNFETPSK(1)R	12	3	0.81109	0.27517	0.578476	FALSE	FALSE	NA	NA	NA	NA	0.88881	1.1634	0.218347	1	0.71662	1.0392	0.0554733	1	2.0444	1.4658	0.551688	1	0	0	0	39045000	16701000	22344000	38451000
A1BQX2	175	A1BQX2;A0A0G2JQ38;D6RA09;A0A0G2JN23;Q8N4S9-2;Q8N4S9-3;Q8N4S9	175;175;175;175;175;175;175	MARVEL domain-containing protein 2	MARVELD2	1	0.000228404	60.157	49.185	NA	NA	NA	NA	0.000228404	53.448	0.00269637	60.157	GSLDRHTQTVRTYSEKVEEYNLRYSYMKSWA	TYSEK(1)VEEYNLR	5	3	-0.43365	0.127464	0.824074	FALSE	FALSE	NA	NA	NA	NA	NA	NA	NA	NA	0.77974	1.1173	0.160017	1	1.4713	1.068	0.0949116	1	0	0	0	0	0	0	10593000
A0A0G2JNR6	147	A0A0G2JNR6;A0A0G2JN52;Q9Y5P8;C9JMU6	147;147;147;119	Serine/threonine-protein phosphatase 2A regulatory subunit B'' subunit beta	PPP2R3B	1	5.06303e-18	130.3	120.55	5.06303e-18	130.3	NA	NA	NA	NA	NA	NA	RGRPQDSVNVDAVISKIESTFARFPHERATM	GRPQDSVNVDAVISK(1)IESTFAR	15	3	2.6691	NA	NA	FALSE	FALSE	NA	NA	NA	NA	NA	NA	NA	NA	NA	NA	NA	NA	NA	NA	NA	NA	4509000	1181600	491070	0	0	0	0
A0A0G2JNR6	459	A0A0G2JNR6;A0A0G2JN52;Q9Y5P8;Q9Y5P8-2	459;459;459;60	Serine/threonine-protein phosphatase 2A regulatory subunit B'' subunit beta	PPP2R3B	1	0.00141197	63.534	23.467	NA	NA	0.00141197	63.534	0.0199114	58.433	NA	NA	LVKPRTEGKITLQDLKRCKLANVFFDTFFNI	ITLQDLK(1)R	7	3	0.10576	-0.654422	NA	FALSE	FALSE	NA	NA	NA	NA	0.48468	0.63533	-0.654422	1	NA	NA	NA	NA	NA	NA	NA	NA	0	0	0	10108000	6161900	3946000	4815300
A0A0G2JPF3	425	A0A0G2JPF3;A0A0G2JNG8;Q8TCT7-4;Q8TCT7;Q8IUH8	425;425;398;398;425	Signal peptide peptidase-like 2B;Signal peptide peptidase-like 2C	SPPL2B;SPPL2C	1	0.00543674	40.882	25.267	NA	NA	0.00543674	40.882	NA	NA	NA	NA	GPAESSSHERLPMVLKVPRLRVSALTLCSQP	LPMVLK(1)VPR	6	3	-3.0386	-0.303525	NA	FALSE	FALSE	NA	NA	NA	NA	0.6177	0.81027	-0.303525	1	NA	NA	NA	NA	NA	NA	NA	NA	0	0	0	3731800	2245100	1486600	0
B0V3J0	87	B0V3J0;A9C4B9;A0A0G2JNK5;E7EQB3;Q9BSV6	87;90;90;90;87	tRNA-splicing endonuclease subunit Sen34	TSEN34	1	0.000241603	59.418	50.717	NA	NA	0.000241603	59.418	NA	NA	NA	NA	PRPDSRHHSLALTSFKRQQEESFQEQSALAA	HHSLALTSFK(1)R	10	3	-0.35073	2.43933	NA	FALSE	FALSE	NA	NA	NA	NA	4.0526	5.4239	2.43933	1	NA	NA	NA	NA	NA	NA	NA	NA	0	0	0	23681000	8760800	14920000	0
B0V3J0	115	B0V3J0;A9C4B9;A0A0G2JNK5;E7EQB3;Q9BSV6	115;118;118;118;115	tRNA-splicing endonuclease subunit Sen34	TSEN34	1	8.21749e-06	104.21	87.32	8.21749e-06	104.21	NA	NA	NA	NA	NA	NA	LAAEARETRRQELLEKITEGQAAKKQKLEQA	RQELLEK(1)ITEGQAAK	7	3	-2.6732	2.63199	NA	FALSE	FALSE	5.2757	6.1988	2.63199	1	NA	NA	NA	NA	NA	NA	NA	NA	NA	NA	NA	NA	100900000	10897000	59450000	0	0	0	0
A0A0G2JNW7	1008	A0A0G2JNW7;Q9Y666	1008;1008	Solute carrier family 12 member 7	SLC12A7	1	1.14411e-15	114.64	91.523	4.72772e-08	89.663	1.45217e-12	107.53	1.64492e-06	78.814	1.14411e-15	114.64	SRDTSLSGFKDLFSMKPDQSNVRRMHTAVKL	DLFSMK(1)PDQSNVRR	6	3	0.18901	0.74754	0.218407	FALSE	FALSE	1.3367	1.705	0.769772	2	1.1188	1.3877	0.472696	2	1.6828	2.3342	1.22293	2	1.9499	1.4387	0.524766	3	119830000	35469000	44977000	310810000	127620000	183200000	354320000
A0A0G2JNW7	1002	A0A0G2JNW7;Q9Y666	1002;1002	Solute carrier family 12 member 7	SLC12A7	0.999903	1.78436e-06	100.76	90.206	NA	NA	1.78436e-06	100.76	NA	NA	NA	NA	IAEKYRSRDTSLSGFKDLFSMKPDQSNVRRM	DTSLSGFK(1)DLFSMKPDQSNVR	8	3	0.38568	-0.561132	NA	FALSE	FALSE	NA	NA	NA	NA	0.5541	0.67777	-0.561132	1	NA	NA	NA	NA	NA	NA	NA	NA	0	0	0	12751000	8739900	4011000	0
A0A0G2JNZ2	53	A0A0G2JNZ2;A0A0G2JPP5;Q14160;Q14160-3	53;53;53;53	Protein scribble homolog	SCRIB	1	0.00138823	79.451	56.409	NA	NA	0.00144831	58.782	0.00138823	79.451	NA	NA	LEELLLDANQLRELPKPFFRLLNLRKLGLSD	ELPK(1)PFFR	4	3	0.2847	-0.423974	0.486123	FALSE	FALSE	NA	NA	NA	NA	0.58764	0.74407	-0.42649	1	0.5209	0.74667	-0.421457	1	NA	NA	NA	NA	0	0	0	12667000	7975500	4691500	15999000
A0A0G2JNZ2	105	A0A0G2JNZ2;A0A0G2JPP5;Q14160;Q14160-3;A0A0G2JMS7;Q14160-2	105;105;105;105;24;24	Protein scribble homolog	SCRIB	1	0.000155896	75.91	64.871	NA	NA	0.0161096	41.912	0.00077737	66.893	0.000155896	75.91	SRNDIPEIPESIKFCKALEIADFSGNPLSRL	FCK(1)ALEIADFSGNPLSR	3	3	-0.9103	0.216707	0.760429	FALSE	FALSE	NA	NA	NA	NA	1.1746	1.4869	0.572308	1	0.96381	1.3967	0.482022	2	1.0463	0.75565	-0.40421	1	0	0	0	13382000	6312900	7068800	17694000
A0A0G2JNZ2	467	A0A0G2JNZ2;A0A0G2JPP5;Q14160;Q14160-3;A0A0G2JMS7;Q14160-2	467;467;467;467;386;386	Protein scribble homolog	SCRIB	1	0.0184398	46.862	39.009	NA	NA	NA	NA	NA	NA	0.0184398	46.862	EAPIGDEDAEEAAAEKRGLQRRATPHPSELK	VSVIQFLEAPIGDEDAEEAAAEK(1)R	23	3	-0.77522	0.198243	NA	FALSE	FALSE	NA	NA	NA	NA	NA	NA	NA	NA	NA	NA	NA	NA	1.547	1.1473	0.198243	1	0	0	0	0	0	0	0
A0A0G2JQ62	425	A0A0G2JQ62;Q8NF37;A0A0G2JRI7	425;470;170	Lysophosphatidylcholine acyltransferase 1	LPCAT1	1	8.90139e-06	90.614	81.913	NA	NA	8.90139e-06	90.614	8.84591e-05	72.531	1.48832e-05	85.813	TVTDLFRAIDQEEKGKITFADFHRFAEMYPA	GK(1)ITFADFHR	2	3	-0.024197	0.163311	0.747277	FALSE	FALSE	NA	NA	NA	NA	0.95881	1.2303	0.29901	1	0.88347	1.2894	0.3667	1	1.24	0.88529	-0.175778	1	0	0	0	123830000	61053000	62774000	71566000
O95782-2	117	A0A0G2JQM1;A0A0G2JS82;O94973-3;O94973;O94973-2;O95782-2;O95782;E9PPZ3;E9PS94;E9PQP4;E9PPY8;A0A0G2JS17;A0A0G2JQT9;H0YDE9;H0YEG0;A0A0G2JRF9;A0A0G2JQA4;E9PR62	95;95;117;117;117;117;117;41;41;41;111;95;95;123;107;95;95;117	AP-2 complex subunit alpha-2;AP-2 complex subunit alpha-1	AP2A2;AP2A1	1	0.000154343	84.859	62.867	NA	NA	0.000154343	84.859	NA	NA	NA	NA	VNSNSELIRLINNAIKNDLASRNPTFMCLAL;VNSNSELIRLINNAIKNDLASRNPTFMGLAL	LINNAIK(1)NDLASR	7	3	3.321	-0.106048	NA	FALSE	FALSE	NA	NA	NA	NA	0.72607	0.92913	-0.106048	1	NA	NA	NA	NA	NA	NA	NA	NA	0	0	0	45976000	27204000	18772000	0
A0A0G2JQN5	93	A0A0G2JQN5;Q9BV57-2;Q9BV57;H7C382	93;167;173;111	1,2-dihydroxy-3-keto-5-methylthiopentene dioxygenase	ADI1	1	0.00244326	71.159	57.544	0.00244326	71.159	NA	NA	NA	NA	NA	NA	YNRPADHFEARGQYVKFLAQTA_________	GQYVK(1)FLAQTA	5	2	1.9348	-0.0812016	NA	FALSE	FALSE	0.80008	0.94527	-0.0812016	1	NA	NA	NA	NA	NA	NA	NA	NA	NA	NA	NA	NA	33776000	8822400	6731900	0	0	0	0
A0A0G2JR44	160	A0A0G2JR44;Q9P209-2;Q9P209	160;160;160	Centrosomal protein of 72 kDa	CEP72	0.999613	1.08939e-09	93.812	73.763	1.08939e-09	93.812	NA	NA	NA	NA	NA	NA	KASRLHFASEDSLDSKESVPASLKEG_____	LHFASEDSLDSK(1)ESVPASLK	12	3	0.36011	-1.85345	NA	FALSE	FALSE	0.22562	0.27673	-1.85345	1	NA	NA	NA	NA	NA	NA	NA	NA	NA	NA	NA	NA	22764000	14408000	2716500	0	0	0	0
A0A0G2JRT0	74	A0A0G2JRT0;A0A0G2JRS5;Q14201;Q14201-2	74;74;74;74	Protein BTG3	BTG3	1	2.50823e-47	191.41	178.51	2.50823e-47	191.41	NA	NA	NA	NA	NA	NA	CIRVNKFQRVDPDVLKACENSCILYSDLGLP	VDPDVLK(1)ACENSCILYSDLGLPK	7	3	-2.6303	0.0451634	NA	FALSE	FALSE	0.85746	1.0318	0.0451634	1	NA	NA	NA	NA	NA	NA	NA	NA	NA	NA	NA	NA	45849000	8229900	5954400	0	0	0	0
A0A0J9YYL3	400	A0A0J9YYL3;A0A0J9YXJ8;A0A0J9YVP6;A0A0J9YXX5;Q9UHX1-4;Q9UHX1-6;Q9UHX1-3;Q9UHX1-5;Q9UHX1-2;Q9UHX1	400;417;429;446;394;408;411;425;437;454	Poly(U)-binding-splicing factor PUF60	PUF60	1	0.000938848	53.775	35.044	NA	NA	0.000938848	53.775	0.00259229	48.794	0.00168	52.255	HMSISGSSARHMVMQKLLRKQESTVMVLRNM	HMVMQK(1)LLR	6	3	1.5233	0.115762	0.815625	FALSE	FALSE	NA	NA	NA	NA	0.86651	1.1219	0.165944	1	0.85557	1.2615	0.33514	1	1.2254	0.89888	-0.1538	1	0	0	0	25688000	14638000	11049000	17036000
A0A0J9YYL3	189	A0A0J9YYL3;A0A0J9YXJ8;A0A0J9YVP6;A0A0J9YXX5;Q9UHX1-4;Q9UHX1-6;Q9UHX1-3;Q9UHX1-5;Q9UHX1-2;Q9UHX1;A0A0J9YVR6;E9PQ56;A0A0J9YWM1;H0YEM1	189;206;218;235;183;197;200;214;226;243;217;225;234;241	Poly(U)-binding-splicing factor PUF60	PUF60	0.999394	1.87868e-06	59.912	54.08	1.87868e-06	59.912	NA	NA	NA	NA	NA	NA	IYVASVHQDLSDDDIKSVFEAFGKIKSCTLA	IYVASVHQDLSDDDIK(0.999)SVFEAFGK(0.001)	16	4	0.22592	0.0326651	NA	FALSE	FALSE	0.83024	1.0229	0.0326651	1	NA	NA	NA	NA	NA	NA	NA	NA	NA	NA	NA	NA	18580000	8181000	5251300	0	0	0	0
H0YBC7	155	H0YBC7;F6RP06;A0A0J9YW18;O60238-2;O60238;Q12983	155;192;207;137;177;218	BCL2/adenovirus E1B 19 kDa protein-interacting protein 3-like;BCL2/adenovirus E1B 19 kDa protein-interacting protein 3	BNIP3L;BNIP3	1	0.000124513	69.815	57.757	0.000124513	69.815	NA	NA	NA	NA	NA	NA	KRSVSLSMRKSGAMKKGGIFSAEFLKVFIPS	K(1)GGIFSAEFLK	1	3	-0.48468	-1.47349	NA	FALSE	FALSE	0.29749	0.36011	-1.47349	1	NA	NA	NA	NA	NA	NA	NA	NA	NA	NA	NA	NA	8479100	1835300	808220	0	0	0	0
A0A0J9YW33	9	A0A0J9YW33;Q13277-2;Q13277-3;Q13277;E9PQJ8	9;9;9;9;9	Syntaxin-3	STX3	0.998121	0.060575	56.209	23.367	NA	NA	NA	NA	0.060575	56.209	NA	NA	_______MKDRLEQLKAKQLTQDDDTDAVEI	DRLEQLK(0.998)AK(0.002)	7	3	-0.08574	NA	NA	FALSE	FALSE	NA	NA	NA	NA	NA	NA	NA	NA	NA	NA	NA	NA	NA	NA	NA	NA	0	0	0	0	0	0	0
E9PJ24	900	E9PJ24;B7ZM65;F8WEF5;A0A0J9YYB5;A0A0J9YWD5;Q9P1Y6-3;Q9P1Y6;A0A0J9YX88;Q9P1Y6-2	900;900;902;902;903;903;904;904;904	PHD and RING finger domain-containing protein 1	PHRF1	1	2.48085e-32	136.49	130.13	2.48085e-32	136.49	NA	NA	NA	NA	NA	NA	GTEPEPPLGPSSAMSKLRGAVAAEGASDTER	CVTSYTVESIFGTEPEPPLGPSSAMSK(1)LR	27	3	-0.65577	NA	NA	FALSE	FALSE	NA	NA	NA	NA	NA	NA	NA	NA	NA	NA	NA	NA	NA	NA	NA	NA	5815200	0	0	0	0	0	0
A0A0J9YWQ2	61	A0A0J9YWQ2;Q9BVG9	61;155	Phosphatidylserine synthase 2	PTDSS2	1	0.00104802	76.378	70.564	NA	NA	0.00104802	76.378	NA	NA	NA	NA	IFILFQTVQDGRQFLKYVDPKLGVPLPERDY	QFLK(1)YVDPK(1)LGVPLPER	4	3	0.7754	-0.794758	NA	FALSE	FALSE	NA	NA	NA	NA	0.43976	0.57644	-0.794758	1	NA	NA	NA	NA	NA	NA	NA	NA	0	0	0	10189000	6873700	3315200	0
A0A0J9YWQ2	66	A0A0J9YWQ2;Q9BVG9	66;160	Phosphatidylserine synthase 2	PTDSS2	1	0.00104802	76.378	70.564	NA	NA	0.00104802	76.378	NA	NA	NA	NA	QTVQDGRQFLKYVDPKLGVPLPERDYGGNCL	QFLK(1)YVDPK(1)LGVPLPER	9	3	0.7754	-0.794758	NA	FALSE	FALSE	NA	NA	NA	NA	0.43976	0.57644	-0.794758	1	NA	NA	NA	NA	NA	NA	NA	NA	0	0	0	10189000	6873700	3315200	0
E9PP14	21	E9PP14;A0A0J9YX13;E9PKL9;Q13630;E9PLH9;E9PP60	21;44;21;21;21;21	GDP-L-fucose synthase	TSTA3	0.99996	2.67977e-37	153.09	137.15	2.83296e-11	94.487	2.2263e-28	134.37	2.67977e-37	153.09	1.92588e-34	141.34	GSMRILVTGGSGLVGKAIQKVVADGAGLPGE	ILVTGGSGLVGK(1)AIQK	12	3	-0.45457	-0.0543326	0.891594	FALSE	FALSE	0.68728	0.83107	-0.266958	2	0.78576	1.0168	0.0240359	2	0.71453	1.0638	0.0892269	2	1.3274	0.95685	-0.0636353	2	44184000	15378000	11093000	76719000	40463000	36256000	54874000
E9PP14	44	E9PP14;A0A0J9YX13;E9PKL9;Q13630;E9PLH9	44;67;44;44;44	GDP-L-fucose synthase	TSTA3	1	1.34077e-23	125.59	116.19	1.34077e-23	125.59	NA	NA	NA	NA	NA	NA	DGAGLPGEDWVFVSSKDADLTDTAQTRALFE	VVADGAGLPGEDWVFVSSK(1)DADLTDTAQTR	19	3	-0.017459	0.437121	NA	FALSE	FALSE	1.126	1.3539	0.437121	1	NA	NA	NA	NA	NA	NA	NA	NA	NA	NA	NA	NA	9007400	1761200	1667500	0	0	0	0
O75190-2	29	A0A0J9YX62;O75190-3;O75190;E9PH18;O75190-2;C9J2C4;C9JB42;C9JDR7;C9JDX6;F8WCZ4;C9J2P2;Q8WWF6;C9JN01;Q5F1R6;Q5F1R6-3;Q5F1R6-2	29;29;29;29;29;29;29;29;29;29;29;29;29;29;29;29	DnaJ homolog subfamily B member 6;DnaJ homolog subfamily B member 3;DnaJ homolog subfamily C member 21	DNAJB6;DNAJB3;DNAJC21	0.999996	0.000116929	81.525	81.525	NA	NA	0.00014656	78.939	0.000116929	81.525	0.000140809	79.986	ASEEELKKAYRKLALKWHPDKNLDNAAEAAE;ASPEDIKKAYRKLALKWHPDKNPENKEEAER	LALK(1)WHPDK	4	3	0.2213	0.107249	0.789845	FALSE	FALSE	NA	NA	NA	NA	0.83	1.0845	0.11703	2	0.70559	1.0574	0.0805212	4	1.5107	1.0899	0.124196	3	0	0	0	144960000	77261000	67697000	155650000
O75190-2	196	A0A0J9YX62;O75190-3;O75190;O75190-4;O75190-2;C9J2C4	196;196;196;147;196;196	DnaJ homolog subfamily B member 6	DNAJB6	1	8.51309e-07	84.821	63.448	NA	NA	8.51309e-07	84.821	1.08659e-05	74.611	2.09748e-06	74.611	GGSGMGNFKSISTSTKMVNGRKITTKRIVEN	SISTSTK(1)MVNGR	7	3	-0.29652	0.0336941	0.948056	FALSE	FALSE	NA	NA	NA	NA	0.82618	1.0459	0.0647449	1	0.65992	0.97269	-0.039948	2	1.4989	1.0543	0.0762854	1	0	0	0	251510000	144420000	107090000	203860000
[truncated: 14,625 more rows]
[truncated: 5 more columns]
