# Supplementary material for: The RNA-binding ubiquitin ligase MKRN1 functions in ribosome-associated quality control of poly(A) translation
Source: Genome Biol. 2019 Oct 22;20:216. doi: 10.1186/s13059-019-1814-0 (PMC6805484; doi:10.1186/s13059-019-1814-0)
Supplement: Supplementary file 5 — Additional file 5: Table S4. with MaxQuant analysis of MS data from the proteome analysis from MKRN1 KD2 in HEK293T cells. (XLSX 2270 kb) [file 13059_2019_1814_MOESM5_ESM.xlsx]

## Sheet: proteome_filtered
Table S4. MaxQuant analysis of MS data from the proteome analysis from MKRN1 KD2 in HEK293T cells. The excel workbook contains a spreadsheet with all protein groups quantified in the MKRN1 KD proteome. MS raw data files for the proteome of MKRN1 KD2 vs control KD were analysed with MaxQuant as described in Materials and methods.
Protein.IDs	Protein.names	Gene.names	Number.of.proteins	Peptides	Razor...unique.peptides	Unique.peptides	Peptides.Exp_01	Peptides.Exp_02	Peptides.Exp_03	Razor...unique.peptides.Exp_01	Razor...unique.peptides.Exp_02	Razor...unique.peptides.Exp_03	Unique.peptides.Exp_01	Unique.peptides.Exp_02	Unique.peptides.Exp_03	Q.value	Ratio.MKRN1.KD/control.KD	Ratio(MKRN1.KD/control.KD).count	Ratio(MKRN1.KD/control.KD).Exp_01	log2(Ratio.MKRN1.KD/control.KD).Exp_01	Ratio(MKRN1.KD/control.KD).count.Exp_01	Ratio(MKRN1.KD/control.KD).Exp_02	log2(Ratio.MKRN1.KD/control.KD).Exp_03	Ratio(MKRN1.KD/control.KD).count.Exp_02	Ratio(MKRN1.KD/control.KD).Exp_03	log2(Ratio.MKRN1.KD/control.KD).Exp_03	Ratio(MKRN1.KD/control.KD).count.Exp_03	Intensity	Intensity.control.KD	Intensity.MKRN1.KD	Intensity.Exp_01	Intensity.control KD.Exp_01	Intensity.MKRN1 KD.Exp_01	Intensity.Exp_02	Intensity.control.KD.Exp_02	IntensityMKRN1.KD.Exp_02	Intensity.Exp_03	Intensity.control.KD.Exp_03	Intensity.MKRN1.KD.Exp_03
O95086;A0A0D9SFH9;Q2TA70;A0A1B0GW34;A0A1B0GV71;B4DFF3;A0A0A0MRC7;A0A1B0GWD3;A0A024QZB8;Q13286-4;Q13286-2;Q13286-7;Q13286-3;Q13286;A0A1B0GUX3;H3BR00;O95090;H3BQ48;Q9UBD8;H3BMN4;H3BNK7;A0A1B0GV41;F6TI76;Q13286-5;Q13286-6	Battenin	CLN3	25	2	2	2	1	1	2	1	1	2	1	1	2	0	1.0918	4	NA	NA	1	NA	0.612871	1	1.5293	0.612871	2	30685000	13589000	17096000	5202200	2778000	2424200	6938700	4450900	2487800	18544000	6360300	12184000
A0A024R216;Q9Y3E1;H3BPQ6;H3BPM9	Hepatoma-derived growth factor-related protein 3	HDGFRP3	4	7	4	4	4	5	7	1	3	4	1	3	4	0	1.0037	5	NA	NA	1	0.74652	0.122474	3	1.0886	0.122474	3	200190000	102410000	97781000	10075000	6445800	3629400	53111000	28978000	24133000	137000000	66983000	70019000
A0A087WV90;E9PDN5;A0A087WTU7;A0A075B6G3;P11532-4;P11532;E7EQR9;F5GZY3;E7EQS5;F8VX32;E7ESB2;H0Y304;P11532-3;P11532-2;Q4G0X0	Dystrophin	DMD	15	6	3	3	3	4	4	1	1	1	1	1	1	0.0010238	0.81933	3	NA	NA	1	NA	NA	1	NA	NA	1	553990000	295850000	258140000	11430000	10472000	958120	535290000	282430000	252860000	7278100	2950800	4327300
A0A0G2JLV0;A0A087WYD6;X5CMH5;Q03519;A0A140T9S0;E7ENX8;Q03519-2	Antigen peptide transporter 2	TAP2	7	4	3	3	2	2	4	1	1	3	1	1	3	0	0.956	4	NA	NA	1	NA	0.420402	1	1.3383	0.420402	3	199360000	95200000	104160000	15311000	8865500	6445500	69676000	35189000	34487000	114370000	51146000	63226000
A0A087X0H8;Q15714-2;Q15714-3;Q15714	TSC22 domain family protein 1	TSC22D1	4	4	2	2	2	2	3	2	2	1	2	2	1	0	1.397	4	NA	NA	1	NA	0.614663	1	1.5312	0.614663	3	143980000	65939000	78039000	20013000	11113000	8899600	16883000	8970200	7913200	107080000	45855000	61227000
A0A087WZA9;A0A024R4K9;A0A087X266;Q9BXJ8-2;Q9BXJ8	Transmembrane protein 120A	TMPIT	5	2	2	2	0	2	0	0	2	0	0	2	0	0.0010232	0.7972	2	NA	NA	0	0.7972	NA	2	NA	NA	0	8888200	5438800	3449500	0	0	0	8888200	5438800	3449500	0	0	0
A0A0G2JN29;A0A087X117;Q15155;A0A0G2JP90;A0A087WW46;H3BUC9	Nodal modulator 1	NOMO1	6	45	1	1	38	38	32	1	1	1	1	1	1	0	0.82817	5	NA	NA	1	0.77138	0.562865	2	1.4772	0.562865	2	359160000	179400000	179760000	59361000	34434000	24927000	140160000	81634000	58528000	159640000	63328000	96308000
A0A0D9SEM9			1	10	1	1	9	9	10	1	1	1	1	1	1	0.0017427	0.81195	3	NA	NA	1	NA	NA	1	NA	NA	1	2686200000	1335200000	1351000000	630930000	346460000	284460000	791090000	444960000	346140000	1264200000	543780000	720430000
A0A2R8Y7Y4;Q8N8A2-4;Q8N8A2;Q8N8A2-2;H7C209;Q8N8A2-5;Q8N8A2-3;H7C4A0	Serine/threonine-protein phosphatase 6 regulatory ankyrin repeat subunit B	ANKRD44	8	5	2	2	3	4	2	1	1	1	1	1	1	0	0.95281	3	NA	NA	1	NA	NA	1	NA	NA	1	45029000	23273000	21756000	12828000	6930800	5897000	21820000	12729000	9091100	10381000	3613300	6767600
A6NF51		BPNT1	1	15	2	2	14	15	14	1	2	1	1	2	1	0	0.95271	4	NA	NA	1	0.88282	NA	2	NA	NA	1	51652000	26174000	25479000	8484700	4370100	4114600	34395000	18557000	15839000	8772300	3246800	5525400
B1AKI6;Q9NUK0-2;Q9NUK0;C9J4T8;Q9NUK0-4;Q9NUK0-3	Muscleblind-like protein 3	MBNL3	6	5	1	1	5	5	4	1	1	1	1	1	1	0.0027248	0.92422	3	NA	NA	1	NA	NA	1	NA	NA	1	45192000	25368000	19824000	11365000	6139200	5225400	19373000	11773000	7600500	14454000	7456000	6998400
B1AP22;P49810-3;P49810;P49810-2;E5RHT1	Presenilin;Presenilin-2;Presenilin-2 NTF subunit;Presenilin-2 CTF subunit	PSEN2	5	3	2	2	2	3	3	1	2	2	1	2	2	0	0.853	4	NA	NA	1	0.84026	0.859095	3	1.8139	0.859095	2	72299000	33925000	38374000	7847100	4016600	3830500	32568000	18250000	14319000	31883000	11658000	20225000
E7EW69;B5ME97;Q9P0V9;Q9P0V9-2;E7EX04;Q9P0V9-3;F5GYV2;F5H1W3;F8WC85;C9JEQ7;F5H1F2	Septin-10	SEPT10	11	8	6	6	4	6	6	2	4	4	2	4	4	0	0.90995	8	NA	NA	1	0.82986	0.69537	4	1.6193	0.69537	3	237960000	111580000	126380000	28082000	12643000	15438000	102830000	56717000	46116000	107040000	42221000	64822000
F8W9A8;B7WPL9;Q6PFW1-6;Q6PFW1-5;Q6PFW1-7;Q6PFW1-4;Q6PFW1-3;Q6PFW1-2;Q6PFW1	Inositol hexakisphosphate and diphosphoinositol-pentakisphosphate kinase 1	PPIP5K1	9	8	3	3	4	6	3	1	1	1	1	1	1	0	1.0236	3	NA	NA	1	NA	NA	1	NA	NA	1	60169000	24708000	35461000	4263900	2524500	1739300	32217000	10986000	21232000	23688000	11198000	12490000
B9ZVU2;E7EPX3;E5RJ35;E3W974;C9JRG3		DNPEP	5	9	1	1	7	9	7	1	1	1	1	1	1	0.00030111	0.6921	3	NA	NA	1	NA	NA	1	NA	NA	1	33269000	18307000	14962000	6992900	4171100	2821800	17836000	10307000	7528900	8439700	3828600	4611100
A0A075B6G6;Q7Z7B0-3;Q7Z7B0-2;Q7Z7B0	Filamin-A-interacting protein 1	FILIP1	4	2	2	2	2	1	1	2	1	1	2	1	1	0.00044736	0.91244	4	0.91244	-0.132198	2	NA	NA	1	NA	NA	1	80349000	38252000	42097000	23564000	11892000	11672000	25932000	14771000	11161000	30853000	11589000	19264000
A0A075B6P0;Q330K2-2;Q330K2	NADH dehydrogenase (ubiquinone) complex I, assembly factor 6	NDUFAF6	3	2	2	2	2	2	1	2	2	1	2	2	1	0	0.7593	4	0.69708	-0.520604	2	0.71196	NA	2	NA	NA	1	43381000	24753000	18628000	10724000	5452400	5271900	19057000	13085000	5971700	13600000	6215700	7384500
H0YDJ4;H9KV85;C9J066;Q8N4C6-4;Q8N4C6-9;Q8N4C6-2;Q8N4C6;Q8N4C6-5;Q8N4C6-10;Q8N4C6-7;E9PN67;Q8N4C6-11;Q8N4C6-6	Ninein	NIN	13	4	3	3	2	3	4	1	2	3	1	2	3	0	1.2824	4	NA	NA	1	0.22096	0.399116	2	1.3187	0.399116	3	114070000	49249000	64821000	16830000	5312100	11518000	21437000	11655000	9782200	75803000	32282000	43521000
D6RFG3;D6REL6;I6L9I8;Q9H201-2;Q9H201;D6RBR6;D6RBI9;D6R907	Epsin-3	EPN3	8	4	1	1	3	3	2	1	1	1	1	1	1	0	0.84674	3	NA	NA	1	NA	NA	1	NA	NA	1	173810000	91413000	82397000	47257000	24408000	22850000	73009000	42598000	30412000	53544000	24408000	29136000
E5RJ52;P53677;H0YBM0;H0YAY4;H0YBA0;E7ER80;P53677-2	AP-3 complex subunit mu-2	AP3M2	7	6	3	3	4	3	3	1	1	1	1	1	1	0	0.96176	3	NA	NA	1	NA	NA	1	NA	NA	1	77116000	39262000	37853000	21269000	10296000	10973000	30044000	18869000	11175000	25803000	10098000	15705000
A0A075B773;O00623;K7ELY8	Peroxisome assembly protein 12	PEX12	3	2	2	2	2	0	1	2	0	1	2	0	1	0	0.77958	3	0.72169	-0.470549	2	NA	NA	0	NA	NA	1	6365000	3281700	3083300	3000200	1866500	1133700	0	0	0	3364800	1415200	1949600
M0R0E9;A0A075B7A1;M0R344;Q9NRA0-3;Q9NRA0-2;Q9NRA0;Q9NRA0-5;M0QZP3;M0QXX5;Q9NRA0-4	Sphingosine kinase 2	SPHK2	10	2	2	2	1	1	1	1	1	1	1	1	1	0.0010288	0.89212	3	NA	NA	1	NA	NA	1	NA	NA	1	23388000	11564000	11824000	5798900	3496200	2302700	9760600	4935700	4824900	7828500	3132200	4696300
A0A075B7B4;Q14164;Q14164-2;A0A075B7C7;A0A075B7D5	Inhibitor of nuclear factor kappa-B kinase subunit epsilon	IKBKE	5	3	2	2	2	1	2	1	1	2	1	1	2	0.0085398	0.83074	10	0.82967	-0.26939	5	0.75171	0.495183	2	1.4095	0.495183	3	1749100000	888440000	860630000	589950000	316020000	273930000	569410000	318060000	251350000	589710000	254370000	335350000
E7ESP4;E7EMF1;E9PB77		ITGA2	3	17	1	1	15	11	12	1	1	1	1	1	1	0	0.98967	3	NA	NA	1	NA	NA	1	NA	NA	1	162450000	80813000	81639000	29781000	15207000	14574000	63413000	34143000	29270000	69258000	31463000	37795000
E9PKP7;P17480-2;E9PLT2;E9PMM2;H0YDH7	Nucleolar transcription factor 1	UBTF	5	48	1	1	29	40	38	1	1	1	1	1	1	0.0035699	1.0528	3	NA	NA	1	NA	1.47223	1	2.7745	1.47223	2	192220000	71445000	120780000	27565000	13286000	14278000	18682000	11061000	7620800	145980000	47097000	98880000
F5H5D3;Q9BQE3;A0A1W2PQM2	Tubulin alpha-1C chain	TUBA1C	3	43	4	4	37	41	39	3	3	4	3	3	4	0	0.77628	5	NA	NA	1	0.77628	NA	3	NA	NA	1	262490000	113040000	149450000	57837000	21644000	36193000	168800000	70459000	98343000	35850000	20940000	14910000
F8W776;Q9H9S3-2;Q9H9S3-3;Q9H9S3;Q8TC24;H7C1S8	Protein transport protein Sec61 subunit alpha isoform 2	SEC61A2	6	10	2	2	8	8	10	1	1	2	1	1	2	0	1.6896	4	NA	NA	1	NA	0.445939	1	1.3622	0.445939	2	46500000	21254000	25245000	5078500	2934100	2144400	10377000	5335000	5041800	31044000	12985000	18059000
A0A087WT18;Q96A73-2;Q96A73;Q96A73-3	Putative monooxygenase p33MONOX	KIAA1191	4	3	3	3	2	1	3	2	1	3	2	1	3	0	1.0868	4	0.57591	-0.796085	2	NA	0.527471	1	1.4414	0.527471	3	69815000	35619000	34196000	19095000	12041000	7054000	9136100	5641700	3494400	41584000	17936000	23648000
A0A087WT21;Q9BXF3-3;Q9BXF3;B7WPH3;A0A0R4J2E1;Q9BXF3-2	Cat eye syndrome critical region protein 2	CECR2	6	5	5	5	3	1	1	3	1	1	3	1	1	0	0.84979	4	0.80843	-0.306805	3	NA	NA	1	NA	NA	1	406390000	182890000	223500000	21851000	11977000	9874400	13334000	7124400	6209400	371200000	163790000	207420000
A0A1B0GWB6;A0A087WW73;A0A087WT80;Q9NQ66-2;Q9NQ66;H0YCJ2;A0A0D9SF51;A0A0D9SG17;A0A0D9SFJ4;Q8IV92;A0A1B0GW62;A0A0D9SGI7	1-phosphatidylinositol 4,5-bisphosphate phosphodiesterase beta-1;Phosphoinositide phospholipase C	PLCB1	12	4	4	4	3	2	1	3	2	1	3	2	1	0	0.97923	6	1.0765	0.106348	3	0.8114	NA	2	NA	NA	1	70912000	33657000	37254000	22476000	9521800	12954000	31829000	16874000	14956000	16606000	7262000	9344200
A0A087WT84;Q9H9V9-2;Q9H9V9	JmjC domain-containing protein 4	JMJD4	3	3	3	3	2	2	1	2	2	1	2	2	1	0	0.9288	4	0.82456	-0.278304	2	0.76611	NA	2	NA	NA	1	81402000	39807000	41594000	22962000	11768000	11195000	27826000	14749000	13077000	30613000	13291000	17322000
A0A087X0U3;A0A087WT87;P43003-2;P43003	Excitatory amino acid transporter 1	SLC1A3	4	3	3	3	1	1	2	1	1	2	1	1	2	0	0.98547	3	NA	NA	1	NA	NA	1	NA	NA	1	109670000	56685000	52989000	22842000	14161000	8680300	50511000	28615000	21896000	36322000	13909000	22413000
H0Y3K4;H7C0H2;H7BXM6;C9J7M3		RBM33	4	20	1	1	13	17	14	1	1	1	1	1	1	0	0.83176	3	NA	NA	1	NA	NA	1	NA	NA	1	86213000	44526000	41687000	19821000	11035000	8785700	36412000	20403000	16009000	29981000	13088000	16893000
H7BY16		NCL	1	41	2	2	34	36	37	1	1	2	1	1	2	0.0010274	1.2614	3	NA	NA	1	NA	0.37128	1	1.2935	0.37128	2	60673000	31077000	29596000	6694800	2982900	3711900	30351000	17182000	13169000	23627000	10912000	12715000
A0A087WTJ6;P47902-2;P47902;Q99626;O14627	Homeobox protein CDX-1;Homeobox protein CDX-2;Homeobox protein CDX-4	CDX1	5	2	2	2	2	0	0	2	0	0	2	0	0	0.0017394	0.73632	2	0.73632	-0.441595	2	NA	NA	0	NA	NA	0	29576000	15631000	13945000	29576000	15631000	13945000	0	0	0	0	0	0
A0A087WTK0;A0A087WVC6;Q12913;Q12913-2	Receptor-type tyrosine-protein phosphatase eta	PTPRJ	4	4	4	4	1	2	3	1	2	3	1	2	3	0	0.8701	5	NA	NA	1	7.1413	0.209266	3	1.1561	0.209266	3	122730000	48137000	74596000	34988000	16399000	18589000	39187000	10165000	29021000	48559000	21573000	26986000
A0A087WTM1;Q9Y6N7-6;Q9Y6N7-5;Q9Y6N7-4;Q9Y6N7-3;Q9Y6N7;Q9Y6N7-2;A0A087WZ85;A0A0A0MSX4	Roundabout homolog 1	ROBO1	9	4	4	4	4	1	0	4	1	0	4	1	0	0	1.4932	4	1.6028	0.680594	3	NA	NA	1	NA	NA	0	40211000	14321000	25890000	34317000	11671000	22646000	5893900	2650500	3243400	0	0	0
A0A087X0S7;A0A087WTU1;A0A0B4J2G4;Q15345-3;Q15345	Leucine-rich repeat-containing protein 41	LRRC41	5	3	3	3	1	3	0	1	3	0	1	3	0	0	0.84623	4	NA	NA	1	0.78155	NA	3	NA	NA	0	67298000	36834000	30464000	8026700	3401400	4625400	59271000	33433000	25839000	0	0	0
H7C128;H7C179;H7C127;Q9H0E9-4;Q9H0E9-2;B5MCW3;Q9H0E9;Q9H0E9-3;F8WBH2;H0YAH7;C9JV05;H0YA84;F8WDX5;D6RID0;F8WCS7	Bromodomain-containing protein 8	BRD8	15	11	11	11	2	9	3	2	9	3	2	9	3	0	0.85911	6	NA	NA	1	0.6386	0.415001	3	1.3333	0.415001	3	308120000	177780000	130340000	10980000	5154600	5825200	208560000	135250000	73310000	88582000	37374000	51209000
I3L2B0		CLUH	1	48	1	1	39	41	38	1	1	1	1	1	1	0	0.70637	3	NA	NA	1	NA	NA	1	NA	NA	1	426990000	203450000	223540000	90293000	52931000	37362000	107030000	62916000	44119000	229660000	87607000	142050000
A0A087WU07;Q5TGZ0;Q5TGZ0-2;R4GNA1;R4GMM1;R4GMY4	MICOS complex subunit MIC10	MINOS1	6	4	4	4	1	1	4	1	1	4	1	1	4	0.00059259	1.1092	4	NA	NA	1	NA	0.210763	1	1.1573	0.210763	3	155650000	75838000	79814000	24326000	13933000	10393000	9466000	6039800	3426200	121860000	55865000	65995000
J3QRU1;P07947;P06241-3;P06241-2;Q573B4;P06239;P06239-3	Tyrosine-protein kinase Yes;Tyrosine-protein kinase Fyn	YES1	7	6	3	2	6	4	4	3	1	1	2	1	1	0	0.99427	3	NA	NA	1	NA	NA	1	NA	NA	1	226770000	115520000	111250000	53607000	26861000	26746000	91209000	57725000	33485000	81952000	30937000	51015000
J3QSH4;Q14119;J9JIC7	Vascular endothelial zinc finger 1	VEZF1	3	2	1	1	2	2	2	1	1	1	1	1	1	0	0.81447	4	NA	NA	1	0.79033	NA	2	NA	NA	1	81254000	42578000	38676000	10038000	5559600	4478800	41537000	21228000	20309000	29679000	15791000	13888000
M0QXZ5;Q96B54	Zinc finger protein 428	ZNF428	2	2	2	2	2	2	2	2	2	2	2	2	2	0	0.65892	5	NA	NA	1	0.55687	0.349365	2	1.274	0.349365	2	313830000	177270000	136570000	79359000	45148000	34211000	117960000	75128000	42828000	116520000	56989000	59529000
M0R1E3;Q8WUY8	N-acetyltransferase 14	NAT14	2	3	3	3	2	2	2	2	2	2	2	2	2	0	0.78147	3	NA	NA	1	NA	NA	1	NA	NA	1	37077000	18100000	18977000	7575100	4306100	3269000	4373000	2317400	2055600	25129000	11477000	13652000
O00273-2	DNA fragmentation factor subunit alpha	DFFA	1	16	2	2	14	15	15	2	2	2	2	2	2	0	0.98418	3	NA	NA	1	NA	NA	1	NA	NA	1	91470000	50525000	40944000	15566000	7122200	8443300	30237000	20005000	10232000	45667000	23398000	22269000
A0A087WUK2;O14979	Heterogeneous nuclear ribonucleoprotein D-like	HNRNPDL	2	22	20	4	21	19	17	19	17	15	3	2	0	0	0.90528	71	0.91008	-0.135935	22	0.68111	0.194087	27	1.144	0.194087	22	6685900000	3467900000	3218000000	1686000000	853080000	832890000	2147500000	1248900000	898540000	2852400000	1365900000	1486600000
O00429-2;O00429-4;O00429-8;G8JLD5;O00429-5;F8VZ52;B4DDQ3;F8W1W3;B4DPZ9;F8VUJ9;F8VR28;F8VYL3;H0YHY4;H0YI79	Dynamin-1-like protein	DNM1L	14	56	1	1	44	51	41	1	1	1	1	1	1	0	0.74867	3	NA	NA	1	NA	NA	1	NA	NA	1	123700000	90414000	33287000	20050000	10438000	9612400	23687000	13380000	10308000	79964000	66597000	13367000
O00560-2;G5EA09	Syntenin-1	SDCBP	2	12	1	1	11	11	11	1	1	1	1	1	1	0	1.4397	3	NA	NA	1	NA	NA	1	NA	NA	1	114090000	52360000	61725000	24867000	13062000	11805000	40102000	20886000	19216000	49116000	18413000	30704000
O00763-3;O00763-2;O00763;F8W8T8;H0YGH5;S4R3S7;A0A087WUA1	Acetyl-CoA carboxylase 2;Biotin carboxylase	ACACB	7	13	2	2	11	11	10	1	2	1	1	2	1	0	0.84084	3	NA	NA	1	0.67304	NA	2	NA	NA	1	85759000	46878000	38882000	37215000	18655000	18561000	42436000	25794000	16642000	6107900	2428700	3679200
O15131;Q5TD90	Importin subunit alpha-6	KPNA5	2	10	2	2	7	10	7	1	2	1	1	2	1	0	0.92199	4	NA	NA	1	0.86811	NA	2	NA	NA	1	116870000	60810000	56056000	7915400	4111600	3803700	96375000	52052000	44324000	12575000	4646200	7928300
O15143	Actin-related protein 2/3 complex subunit 1B	ARPC1B	1	13	2	2	8	11	8	1	2	1	1	2	1	0	0.85188	4	NA	NA	1	0.70073	NA	2	NA	NA	1	387620000	185060000	202550000	115270000	53935000	61337000	177950000	101880000	76074000	94395000	29252000	65143000
O43399-4;O43399-3;O43399-2;O43399-6	Tumor protein D54	TPD52L2	4	19	2	2	14	17	16	1	1	2	1	1	2	0	1.1676	4	NA	NA	1	NA	0.0451634	1	1.0318	0.0451634	4	497500000	267260000	230230000	38099000	18167000	19932000	124310000	68822000	55485000	335090000	180270000	154820000
O60307	Microtubule-associated serine/threonine-protein kinase 3	MAST3	1	4	3	3	3	2	3	2	1	2	2	1	2	0	1.7386	5	NA	NA	1	NA	0.563744	1	1.4781	0.563744	3	201690000	79442000	122250000	12636000	4415600	8220500	14253000	5906000	8347000	174810000	69121000	105680000
A0A087WVA1;P62341;Q6IAK0;F8WBD0	Selenoprotein T	SELT	4	5	5	5	3	1	5	3	1	5	3	1	5	0	1.4713	10	0.72778	-0.458426	3	NA	0.729096	1	1.6576	0.729096	6	291350000	128160000	163190000	47219000	26861000	20357000	14537000	8095100	6442000	229590000	93204000	136390000
A0A087WVD1;Q96B70	Leukocyte receptor cluster member 9	LENG9	2	4	4	4	0	2	3	0	2	3	0	2	3	0	0.91311	4	NA	NA	0	0.81618	1.20333	3	2.3027	1.20333	3	202350000	86470000	115880000	0	0	0	97519000	48661000	48859000	104830000	37810000	67020000
O60927;Q5SRK2	Protein phosphatase 1 regulatory subunit 11	PPP1R11	2	6	6	6	3	4	5	3	4	5	3	4	5	0	0.76501	9	NA	NA	1	0.67906	0.527271	4	1.4412	0.527271	4	265890000	129740000	136140000	10824000	6375700	4448700	151220000	90095000	61122000	103850000	33274000	70572000
O75369-2;O75369-9;O75369;O75369-6;O75369-3;E7EN95;O75369-7;O75369-5;O75369-4;A0A0A0MT44;H7C5L4;A0A0C4DGA1	Filamin-B	FLNB	12	180	1	1	163	169	167	1	1	1	1	1	1	0	0.71286	5	NA	NA	1	0.59105	0.500802	2	1.415	0.500802	2	816350000	415300000	401050000	140040000	81168000	58869000	315800000	177360000	138440000	360520000	156770000	203750000
O94925;C9JIJ6;B7Z509;H7C201	Glutaminase kidney isoform, mitochondrial	GLS	4	25	3	3	19	23	22	1	2	3	1	2	3	0	1.1214	5	NA	NA	1	0.6814	0.309991	2	1.2397	0.309991	3	217930000	107810000	110120000	15465000	9570500	5894900	89184000	46536000	42649000	113280000	51702000	61579000
O95302;O95302-3;C9J4P8;O95302-2	Peptidyl-prolyl cis-trans isomerase FKBP9	FKBP9	4	3	2	2	2	3	3	1	2	2	1	2	2	0.00044689	0.94944	4	NA	NA	1	0.69697	0.380508	2	1.3018	0.380508	2	228290000	120530000	107760000	25589000	15328000	10261000	102370000	61789000	40579000	100330000	43409000	56922000
A0A087WVT1;Q96MX3	Zinc finger protein 48	ZNF48	2	6	5	4	4	5	1	3	4	0	2	3	0	0	0.75731	6	0.76764	-0.381498	3	0.74193	NA	4	NA	NA	0	104260000	58586000	45677000	14572000	7437500	7134900	89690000	51148000	38542000	0	0	0
Q5TI65;A0A087WVZ0;Q9Y5U8	Mitochondrial pyruvate carrier 1	BRP44L	3	3	3	3	2	1	3	2	1	3	2	1	3	0.00044583	0.82767	9	0.82427	-0.278811	3	0.51485	0.573278	2	1.4879	0.573278	4	253720000	115560000	138160000	67450000	35863000	31587000	16674000	10867000	5807200	169600000	68826000	100770000
O95772-2	MLN64 N-terminal domain homolog	STARD3NL	1	4	1	1	4	4	4	1	1	1	1	1	1	0	1.0084	3	NA	NA	1	NA	NA	1	NA	NA	1	42324000	22769000	19555000	10858000	5588100	5270000	14471000	9055500	5415900	16994000	8125500	8869000
A0A087WX95;A0A087WW20;Q9BVN2-2;A0A087WYU8;Q68CX2;A0A087WYB2;A0A087WVK5;Q9BVN2-3;Q9BVN2-4;Q9BVN2	RUN and SH3 domain-containing protein 1	RUSC1	10	2	2	2	2	0	0	2	0	0	2	0	0	0	0.79762	2	0.79762	-0.326227	2	NA	NA	0	NA	NA	0	35918000	17903000	18015000	35918000	17903000	18015000	0	0	0	0	0	0
P14649;F8W1I5	Myosin light chain 6B	MYL6B	2	6	4	4	3	4	5	1	3	3	1	3	3	0	1.3703	5	NA	NA	1	0.76563	0.873104	3	1.8316	0.873104	3	262420000	128710000	133710000	20152000	12398000	7754000	111770000	61253000	50521000	130500000	55057000	75438000
A0A087WW82;U3KPV2;E9PKY3;B7ZAQ6-2;B7ZAQ6-3;P0CG08;B7ZAQ6;A0A087WW78	Golgi pH regulator A;Golgi pH regulator B	GPR89B	8	2	2	2	1	2	1	1	2	1	1	2	1	0	0.78144	5	0.77916	-0.360008	2	0.85501	NA	3	NA	NA	1	90349000	44318000	46030000	31386000	16398000	14988000	44883000	23154000	21728000	14080000	4765800	9313800
P17980;E9PM69;E9PKD5;E9PMD8;E9PLG2	26S protease regulatory subunit 6A	PSMC3	5	37	1	1	35	33	35	1	1	1	1	1	1	0.0010308	0.67403	3	NA	NA	1	NA	NA	1	NA	NA	1	160260000	81675000	78585000	40940000	23188000	17752000	63500000	36853000	26647000	55821000	21634000	34187000
A0A087WWH3;Q9NZM4-2;Q9NZM4	Glioma tumor suppressor candidate region gene 1 protein	GLTSCR1	3	4	4	4	2	2	0	2	2	0	2	2	0	0	0.873	4	0.81998	-0.286339	2	1.0158	NA	2	NA	NA	0	37900000	16693000	21207000	8280500	4357000	3923500	29620000	12336000	17284000	0	0	0
P21953;P21953-2	2-oxoisovalerate dehydrogenase subunit beta, mitochondrial	BCKDHB	2	5	5	5	4	3	3	4	3	3	4	3	3	0	0.8413	2	NA	NA	0	NA	NA	1	NA	NA	1	83676000	37247000	46429000	0	0	0	5415400	1684800	3730600	78261000	35563000	42698000
P26232-2;P26232-5;P26232;P26232-3;C9J144;C9IZ88	Catenin alpha-2	CTNNA2	6	9	1	1	7	7	5	1	1	1	1	1	1	0	0.87439	6	NA	NA	1	0.66037	0.181548	2	1.1341	0.181548	3	325190000	167390000	157800000	61696000	32696000	29000000	119750000	69109000	50637000	143750000	65587000	78163000
P29692-4;E9PK06	Elongation factor 1-delta	EEF1D	2	22	1	1	21	20	20	1	1	1	1	1	1	0	0.84838	3	NA	NA	1	NA	NA	1	NA	NA	1	171940000	83623000	88320000	43293000	23648000	19645000	50980000	26427000	24553000	77669000	33547000	44122000
P34059;H3BP66	N-acetylgalactosamine-6-sulfatase	GALNS	2	4	3	3	2	3	3	1	2	3	1	2	3	0	0.91259	5	NA	NA	1	0.82815	0.42374	3	1.3414	0.42374	3	52941000	27546000	25395000	6318600	2964700	3353900	24379000	14077000	10302000	22243000	10505000	11739000
P46108-2	Adapter molecule crk	CRK	1	14	1	1	11	13	12	1	1	1	1	1	1	0	0.80142	3	NA	NA	1	NA	NA	1	NA	NA	1	176170000	88040000	88127000	26878000	15069000	11809000	67649000	34901000	32748000	81640000	38070000	43570000
P51610;P51610-2;H7C1C4	Host cell factor 1;HCF N-terminal chain 1;HCF N-terminal chain 2;HCF N-terminal chain 3;HCF N-terminal chain 4;HCF N-terminal chain 5;HCF N-terminal chain 6;HCF C-terminal chain 1;HCF C-terminal chain 2;HCF C-terminal chain 3;HCF C-terminal chain 4;HCF C-terminal chain 5;HCF C-terminal chain 6	HCFC1	3	49	1	1	40	41	42	1	1	1	1	1	1	0	0.58275	3	NA	NA	1	NA	NA	1	NA	NA	1	214330000	104150000	110180000	55955000	42006000	13949000	13706000	9957400	3749100	144670000	52190000	92479000
P62714;E5RJX4	Serine/threonine-protein phosphatase 2A catalytic subunit beta isoform	PPP2CB	2	18	2	2	15	15	14	1	2	1	1	2	1	0.0031478	1.0969	4	NA	NA	1	1.0304	NA	2	NA	NA	1	518850000	245570000	273280000	54660000	30014000	24646000	303400000	154690000	148710000	160790000	60861000	99928000
P62745	Rho-related GTP-binding protein RhoB	RHOB	1	5	2	2	4	4	4	1	1	1	1	1	1	0.00029873	0.49519	2	NA	NA	1	NA	NA	1	NA	NA	0	27826000	17650000	10176000	12408000	7138100	5270200	15418000	10512000	4905400	0	0	0
A0A087WXK8;Q9H4H8;Q9H4H8-2	Protein FAM83D	FAM83D	3	5	5	5	1	1	4	1	1	4	1	1	4	0	1.1114	5	NA	NA	1	NA	0.48944	1	1.4039	0.48944	3	83160000	39852000	43308000	15565000	7886300	7678300	19322000	12365000	6956300	48274000	19601000	28673000
P78560	Death domain-containing protein CRADD	CRADD	1	4	4	4	2	3	3	2	3	3	2	3	3	0	0.67879	3	NA	NA	1	0.6412	0.534161	3	1.4481	0.534161	2	96412000	50379000	46034000	15271000	8211800	7058900	50760000	31033000	19728000	30381000	11134000	19247000
P84157;P84157-3;K7EPS4	Matrix-remodeling-associated protein 7	MXRA7	3	9	2	2	7	6	7	1	1	1	1	1	1	0	0.6965	3	NA	NA	1	NA	NA	1	NA	NA	1	45488000	26837000	18650000	11962000	7018800	4943000	15069000	10017000	5051800	18457000	9801900	8655500
A0A087WXM8;P50895;K7ENU8	Basal cell adhesion molecule	BCAM	3	2	2	2	0	2	0	0	2	0	0	2	0	0	0.71908	2	NA	NA	0	0.71908	NA	2	NA	NA	0	46770000	26209000	20561000	0	0	0	46770000	26209000	20561000	0	0	0
Q02880-2;Q02880;E9PCY5	DNA topoisomerase 2-beta;DNA topoisomerase 2	TOP2B	3	7	3	3	2	4	3	1	1	1	1	1	1	0.0053748	2.3142	3	NA	NA	1	NA	NA	1	NA	NA	1	141460000	35469000	105990000	5371300	2803100	2568200	6997600	4672600	2325000	129090000	27994000	101090000
Q5SZ82;A0A087WXU0;A0A2R8Y4J4;Q9NWS8;A0A2R8Y4P5;Q9NWS8-2;A0A2R8YFC3	Required for meiotic nuclear division protein 1 homolog	RMND1	7	3	3	3	1	3	2	1	3	2	1	3	2	0	0.8006	3	NA	NA	1	0.52206	0.203765	3	1.1517	0.203765	2	52051000	31037000	21014000	5214300	2898500	2315800	25148000	17343000	7805200	21688000	10795000	10893000
H7BZQ3;A0A087WXV6;Q96G74-4;Q96G74-2;Q96G74-3;Q96G74-5;Q96G74	OTU domain-containing protein 5	OTUD5	7	3	3	3	1	2	2	1	2	2	1	2	2	0	0.90111	4	NA	NA	1	0.90111	0.921741	2	1.8944	0.921741	2	104240000	49136000	55099000	6098200	4067100	2031100	52239000	27532000	24707000	45898000	17537000	28360000
Q13496;Q13496-2;C9J2A2	Myotubularin	MTM1	3	7	7	7	2	3	3	2	3	3	2	3	3	0	0.84521	3	NA	NA	1	1.0784	1.0115	3	2.016	1.0115	3	246860000	120890000	125970000	14140000	6646700	7493100	145800000	70360000	75442000	86923000	43886000	43037000
Q13542	Eukaryotic translation initiation factor 4E-binding protein 2	EIF4EBP2	1	4	4	4	3	2	4	3	2	4	3	2	4	0	1.2793	5	NA	NA	1	NA	0.83463	1	1.7834	0.83463	3	285530000	142260000	143280000	72929000	40033000	32897000	104060000	61659000	42403000	108540000	40563000	67977000
Q13620-3;A6NE76	Cullin-4B	CUL4B	2	55	1	1	41	50	46	1	1	1	1	1	1	0.0010235	0.74019	3	NA	NA	1	NA	NA	1	NA	NA	1	186170000	102930000	83239000	40434000	23755000	16679000	92743000	55488000	37254000	52996000	23691000	29305000
Q14671;H0YEH2;Q14671-4;E9PR38	Pumilio homolog 1	PUM1	4	35	1	1	30	30	25	1	1	1	1	1	1	0.00044663	1.533	3	NA	NA	1	NA	NA	1	NA	NA	1	254040000	118720000	135320000	63514000	34534000	28980000	61502000	34999000	26503000	129030000	49190000	79839000
A0A087WYF7;Q6UXV4;A0A087WUX8	MICOS complex subunit MIC27	APOOL	3	5	5	5	5	1	3	5	1	3	5	1	3	0	0.87633	7	0.78743	-0.344776	4	NA	-0.113161	1	0.92456	-0.113161	3	107320000	57581000	49740000	57867000	30267000	27600000	6253900	4222800	2031100	43200000	23091000	20109000
Q14677;H0YDU9;H0YD52	Clathrin interactor 1	CLINT1	3	28	1	1	23	28	20	1	1	1	1	1	1	0	1.0402	4	NA	NA	1	0.81004	0.407951	2	1.3268	0.407951	2	424070000	219900000	204170000	60044000	35866000	24177000	262340000	139940000	122400000	101690000	44101000	57588000
Q14789;Q14789-3;Q14789-4	Golgin subfamily B member 1	GOLGB1	3	202	1	1	147	167	174	1	1	1	1	1	1	0	0.74356	3	NA	NA	1	NA	NA	1	NA	NA	1	43014000	22876000	20138000	13024000	7429200	5595300	14947000	9335100	5612000	15042000	6111900	8930500
G3V4A5;A0A087WYL7;O75586;O75586-2	Mediator of RNA polymerase II transcription subunit 6	MED6	4	3	3	3	3	1	1	3	1	1	3	1	1	0	1.0257	5	1.0257	0.0366088	3	NA	0.288536	1	1.2214	0.288536	2	318590000	106190000	212400000	177430000	36599000	140830000	56836000	32038000	24798000	84327000	37555000	46772000
Q15154-5	Pericentriolar material 1 protein	PCM1	1	37	1	1	23	29	29	1	1	1	1	1	1	0	0.72437	3	NA	NA	1	NA	NA	1	NA	NA	1	31183000	16548000	14635000	10388000	5332400	5055900	8516900	5284500	3232400	12278000	5930800	6347000
Q16774;B1ANH6;B1ANH5	Guanylate kinase	GUK1	3	12	1	1	11	10	9	1	1	1	1	1	1	0	1.0732	4	NA	NA	1	NA	0.788101	1	1.7268	0.788101	2	215390000	107780000	107610000	42285000	24034000	18251000	100400000	58751000	41653000	72700000	24999000	47701000
Q562R1	Beta-actin-like protein 2	ACTBL2	1	11	1	1	11	11	10	1	1	1	1	1	1	0.0093562	1.076	4	NA	NA	1	NA	0.72927	1	1.6578	0.72927	2	114450000	51402000	63051000	17531000	10068000	7462500	27823000	17306000	10517000	69099000	24027000	45072000
Q5BJH7-2;K7EJQ6;K7EPQ7	Protein YIF1B	YIF1B	3	4	1	1	4	3	3	1	1	1	1	1	1	0	1.2001	3	NA	NA	1	NA	NA	1	NA	NA	1	50536000	26556000	23980000	12295000	6926800	5368400	14381000	8491100	5890100	23859000	11138000	12721000
D6REQ6;D6RHI9;A0A087WZM2;O00584;H0YAE9	Ribonuclease T2	RNASET2	5	4	4	4	3	1	3	3	1	3	3	1	3	0	0.8015	11	0.68784	-0.539855	4	0.61157	-0.0130576	2	0.99099	-0.0130576	5	190410000	104300000	86109000	35084000	20041000	15043000	50830000	31542000	19287000	104500000	52718000	51779000
Q6NSJ5	Volume-regulated anion channel subunit LRRC8E	LRRC8E	1	4	3	3	2	3	2	1	2	1	1	2	1	0	0.77566	4	NA	NA	1	0.70618	NA	2	NA	NA	1	3022600000	1647500000	1375100000	6925100	2959200	3965900	2249700000	1283600000	966120000	765990000	361020000	404980000
Q6P161	39S ribosomal protein L54, mitochondrial	MRPL54	1	3	3	3	3	2	3	3	2	3	3	2	3	0	0.64317	3	NA	NA	1	NA	0.53824	1	1.4522	0.53824	2	212240000	98588000	113650000	8524200	5966000	2558200	25274000	14780000	10494000	178440000	77842000	100600000
A0A087WZQ7;Q9H115-3;Q9H115-2;Q9H115	Beta-soluble NSF attachment protein	NAPB	4	6	2	2	4	5	3	1	1	0	1	1	0	0	0.96865	2	NA	NA	1	NA	NA	1	NA	NA	0	24693000	11054000	13639000	8761400	4244400	4517000	15932000	6809700	9121900	0	0	0
Q6P582	Mitotic-spindle organizing protein 2A	MZT2A	1	4	1	1	4	2	4	1	1	1	1	1	1	0.0010296	0.57058	3	NA	NA	1	NA	NA	1	NA	NA	1	16644000	9310600	7333100	3362400	2018900	1343500	6861700	4563100	2298600	6419600	2728600	3691000
A0A087WZT2;Q6UX53	Methyltransferase-like protein 7B	METTL7B	2	5	5	5	3	1	3	3	1	3	3	1	3	0	1.0567	5	0.59527	-0.748384	3	NA	0.277271	1	1.2119	0.277271	3	138900000	57492000	81412000	30595000	20283000	10312000	6842700	4949400	1893300	101470000	32260000	69206000
Q6ZRY4	RNA-binding protein with multiple splicing 2	RBPMS2	1	3	2	2	2	2	2	1	1	1	1	1	1	0	0.58955	3	NA	NA	1	NA	NA	1	NA	NA	1	38601000	21760000	16840000	3964900	2536100	1428800	14493000	9730300	4763000	20142000	9494000	10649000
A0A087WZX2;O95139;O95139-2	NADH dehydrogenase [ubiquinone] 1 beta subcomplex subunit 6	NDUFB6	3	3	3	3	2	1	2	2	1	2	2	1	2	0	0.7509	5	0.62064	-0.688171	2	NA	0.266996	1	1.2033	0.266996	2	182730000	95434000	87294000	55961000	32471000	23490000	20847000	15035000	5811900	105920000	47928000	57992000
Q86TI0;H0Y8P0;Q86TI0-2;A0JNU9;H7C380	TBC1 domain family member 1	TBC1D1	5	5	3	3	3	4	3	1	2	1	1	2	1	0	0.532	4	NA	NA	1	0.41126	NA	2	NA	NA	1	34128000	18435000	15693000	5342900	2916100	2426900	20209000	12506000	7703300	8576600	3013600	5563000
A0A087X0A8;D6RGG3;Q99715-2;Q99715-4;Q99715;H0Y4P7;H0Y5N9	Collagen alpha-1(XII) chain	COL12A1	7	3	3	3	2	1	1	2	1	1	2	1	1	0.0074532	0.75146	5	0.75315	-0.408991	2	0.66628	NA	2	NA	NA	1	157550000	88499000	69047000	78047000	46073000	31974000	60045000	34877000	25168000	19455000	7549400	11905000
Q86U06-4;Q86U06-5;Q86U06-2;Q86U06;G3XAP0;H0YJJ3;Q86U06-3;G3V5Z6;G3V546;G3V225;G3V2B4	Probable RNA-binding protein 23	RBM23	11	7	3	3	5	7	4	1	3	1	1	3	1	0	0.77632	3	NA	NA	1	NA	NA	1	NA	NA	1	25325000	14007000	11318000	4872900	2929300	1943600	11702000	6886900	4815300	8749400	4190500	4558900
Q8IWA5-3;Q8IWA5;Q8IWA5-2;K7EMN3;K7ESP7	Choline transporter-like protein 2	SLC44A2	5	3	3	3	2	3	2	2	3	2	2	3	2	0	0.44992	5	NA	NA	1	0.44538	-0.031312	3	0.97853	-0.031312	2	86039000	57503000	28536000	19347000	13965000	5382500	52452000	36313000	16139000	14240000	7224700	7014800
Q8N0X4-2;Q8N0X4;Q5JVC0;Q5JVB9;Q5JVC1;Q5JVC2	Citrate lyase subunit beta-like protein, mitochondrial	CLYBL	6	7	7	7	2	5	5	2	5	5	2	5	5	0	0.92772	5	NA	NA	1	0.73778	0.201759	5	1.1501	0.201759	6	177430000	88365000	89067000	5873100	3124400	2748700	66278000	39385000	26893000	105280000	45856000	59425000
B4DIB3;A0A087X0I6;Q9P0L2;Q9P0L2-3;Q9P0L2-2	Serine/threonine-protein kinase MARK1	MARK1	5	13	5	5	6	8	11	0	3	4	0	3	4	0	0.83238	5	NA	NA	0	0.73814	0.460166	3	1.3757	0.460166	4	262550000	119370000	143180000	0	0	0	60346000	30694000	29652000	202200000	88676000	113530000
A0A087X0I9;Q04759-3;Q04759-2;Q04759	Protein kinase C theta type	PRKCQ	4	3	3	3	3	1	0	3	1	0	3	1	0	0	0.79535	3	0.6274	-0.672543	3	NA	NA	1	NA	NA	0	33127000	21343000	11784000	22252000	13614000	8637900	10876000	7729100	3146500	0	0	0
Q8NC51-2;Q8NC51-4	Plasminogen activator inhibitor 1 RNA-binding protein	SERBP1	2	37	1	1	30	32	30	1	1	1	1	1	1	0	0.97155	3	NA	NA	1	NA	NA	1	NA	NA	1	168190000	82677000	85511000	54058000	27927000	26131000	95165000	49015000	46151000	18965000	5735500	13230000
Q92747;E9PF58;Q92747-2;F8WFD3	Actin-related protein 2/3 complex subunit 1A	ARPC1A	4	16	1	1	14	10	11	1	1	1	1	1	1	0	1.5436	5	NA	NA	1	NA	0.834469	1	1.7832	0.834469	3	774070000	445780000	328290000	367480000	224610000	142870000	265260000	166880000	98384000	141320000	54281000	87037000
Q96IZ6	Methyltransferase-like protein 2A	METTL2A	1	5	1	1	4	4	2	1	1	1	1	1	1	0	0.68345	3	NA	NA	1	NA	NA	1	NA	NA	1	151900000	74933000	76963000	30317000	18756000	11561000	46825000	26334000	20490000	74755000	29843000	44912000
Q99666;Q99666-2;C9J1W9;C9JF75	RANBP2-like and GRIP domain-containing protein 5/6	RGPD5	4	55	1	1	46	46	45	1	1	1	1	1	1	0	1.1359	3	NA	NA	1	NA	NA	1	NA	NA	1	70313000	33681000	36632000	21607000	10037000	11570000	32021000	17137000	14884000	16685000	6507200	10177000
Q9BQ69	O-acetyl-ADP-ribose deacetylase MACROD1	MACROD1	1	7	7	7	3	7	3	3	7	3	3	7	3	0	0.87169	7	NA	NA	1	0.79664	0.565987	4	1.4804	0.565987	3	765380000	383250000	382130000	144580000	77833000	66746000	316350000	175220000	141130000	304450000	130200000	174250000
A0A087X0Q9;Q9BVL4	Selenoprotein O	SELO	2	3	3	3	0	2	2	0	2	2	0	2	2	0	0.96586	5	NA	NA	0	0.7445	0.53047	2	1.4444	0.53047	3	146500000	68559000	77937000	0	0	0	50999000	29720000	21278000	95497000	38839000	56659000
Q9BQE9-4;Q9BQE9;F2Z3H6;Q9BQE9-2	B-cell CLL/lymphoma 7 protein family member B	BCL7B	4	4	1	1	3	3	4	1	1	1	1	1	1	0	0.88658	3	NA	NA	1	NA	NA	1	NA	NA	1	53670000	25145000	28525000	8368700	4154100	4214600	20197000	11586000	8611400	25104000	9405200	15699000
Q9H074-3;D6RJF2;D6RJ02;D6RD97	Polyadenylate-binding protein-interacting protein 1	PAIP1	4	11	1	1	8	8	8	1	1	1	1	1	1	0	0.89667	3	NA	NA	1	NA	NA	1	NA	NA	1	230730000	126620000	104110000	18063000	9349000	8714400	125100000	75970000	49129000	87570000	41305000	46265000
Q9H910-2;H3BU16;H3BMT0	Hematological and neurological expressed 1-like protein	HN1L	3	13	1	1	11	13	10	1	1	1	1	1	1	0	0.43578	3	NA	NA	1	NA	NA	1	NA	NA	1	101200000	58873000	42330000	24218000	15289000	8929800	43759000	30798000	12961000	33225000	12786000	20439000
A0A087X0T7;J3KQ80;A0A087X1J3;A0A0G2JNH6;A0A0G2JM30;A0A0J9YW09;A0A0M3HER8;A6NEM1-2;A6NEM1;A6NEY3;A6NI86;H0YKK7;A6NEF3;D6RFJ4;REV__A0A0A0MRX2;REV__Q96HY6-2;REV__Q96HY6;Q8TB68-2;Q8TB68	Golgin subfamily A member 6-like protein 9;Putative golgin subfamily A member 6-like protein 3;Putative golgin subfamily A member 6-like protein 10;Putative golgin subfamily A member 6-like protein 19;Putative golgin subfamily A member 6-like protein 4	GOLGA6L4	19	3	3	3	3	1	2	3	1	2	3	1	2	0	1.3227	13	0.77733	-0.363401	4	0.71403	0.437334	2	1.3541	0.437334	7	1400800000	687810000	712960000	350480000	188120000	162360000	433790000	250160000	183630000	616490000	249530000	366960000
Q9NQA3	WAS protein family homolog 6	WASH6P	1	11	1	1	9	10	4	1	1	1	1	1	1	0	0.65342	3	NA	NA	1	NA	NA	1	NA	NA	1	116980000	62324000	54651000	29259000	17685000	11574000	52615000	31035000	21581000	35101000	13604000	21497000
Q9NRM2;G5E9M4;C9JH62	Zinc finger protein 277	ZNF277	3	4	4	4	2	2	2	2	2	2	2	2	2	0	1.0366	4	NA	NA	1	0.92861	NA	2	NA	NA	1	74655000	37315000	37340000	8395600	3817800	4577800	52290000	28236000	24054000	13969000	5261100	8708000
Q9NRW3	DNA dC->dU-editing enzyme APOBEC-3C	APOBEC3C	1	4	3	3	4	3	2	3	2	1	3	2	1	0	0.8526	4	NA	NA	1	NA	0.257011	1	1.195	0.257011	2	93476000	49967000	43508000	18205000	10038000	8167000	28391000	16600000	11791000	46880000	23329000	23551000
Q9UBB5;J3KSA7;X6RBL6;Q9UBB5-3	Methyl-CpG-binding domain protein 2	MBD2	4	5	4	4	4	4	4	3	3	3	3	3	3	0	0.98946	5	NA	NA	1	0.63484	0.347439	4	1.2723	0.347439	3	82452000	42773000	39679000	5714600	3100100	2614500	40152000	24653000	15499000	36585000	15019000	21566000
Q9UBD5-2;U3KQL3	Origin recognition complex subunit 3	ORC3	2	20	1	1	16	17	12	1	1	1	1	1	1	0	1.0637	3	NA	NA	1	NA	NA	1	NA	NA	1	52400000	24006000	28394000	13192000	5945600	7246600	27762000	12841000	14921000	11446000	5219500	6226300
Q9UBI9	Headcase protein homolog	HECA	1	6	6	6	2	3	3	2	3	3	2	3	3	0	0.62488	7	NA	NA	1	0.57569	0.112767	3	1.0813	0.112767	3	153640000	88186000	65456000	19537000	11735000	7801600	89618000	54463000	35155000	44487000	21987000	22499000
Q9UBX3;Q9UBX3-2;F6RGN5;I3L1E8	Mitochondrial dicarboxylate carrier	SLC25A10	4	14	1	1	9	9	12	1	1	1	1	1	1	0	0.93598	4	NA	NA	1	NA	-2.08088	1	0.23637	-2.08088	2	678160000	433400000	244750000	58936000	16209000	42727000	110120000	27316000	82804000	509100000	389880000	119220000
A0A087X1G7;O60613;A0A0J9YX89;A0A087WXL0;A0A0B4J1T0;A8MZD0;O60613-2	15 kDa selenoprotein	SEP15	7	8	8	8	5	1	8	5	1	8	5	1	8	0	1.4713	17	0.79962	-0.322614	5	NA	0.616264	1	1.5329	0.616264	11	624740000	282560000	342180000	121500000	66983000	54521000	87166000	50357000	36808000	416070000	165220000	250850000
Q9ULV0;K7EPI3;Q9ULV0-3;Q9ULV0-2	Unconventional myosin-Vb	MYO5B	4	5	3	2	3	3	3	1	2	2	1	2	1	0	0.70062	5	NA	NA	1	0.31859	0.286999	2	1.2201	0.286999	2	40664000	27103000	13561000	5887400	3374100	2513200	25778000	19328000	6449600	8998800	4400900	4597800
Q9UPN9-2	E3 ubiquitin-protein ligase TRIM33	TRIM33	1	31	1	1	23	24	19	1	1	1	1	1	1	0	0.89998	3	NA	NA	1	NA	NA	1	NA	NA	1	184720000	100380000	84341000	38094000	20062000	18032000	84241000	49698000	34543000	62384000	30618000	31765000
V9GY01;Q9Y448-2;Q9Y448;H0YM11;Q9Y448-3;H0YKF8;H0YLA7	Small kinetochore-associated protein	KNSTRN	7	4	4	4	2	2	3	2	2	3	2	2	3	0	0.62553	5	NA	NA	1	0.5792	0.305095	2	1.2355	0.305095	3	151960000	86270000	65690000	14941000	8990400	5950100	53189000	32183000	21006000	83830000	45096000	38734000
Q9Y625	Glypican-6;Secreted glypican-6	GPC6	1	2	1	1	2	2	2	1	1	1	1	1	1	0	0.58127	3	NA	NA	1	NA	NA	1	NA	NA	1	15066000	8966300	6100100	2479300	1735700	743630	5222100	3926500	1295600	7365000	3304100	4060900
P20336;S4R3Q3	Ras-related protein Rab-3A	RAB3A	2	6	3	3	5	2	4	2	1	2	2	1	2	0	0.93487	5	5.0161	2.32657	2	NA	0.271426	1	1.207	0.271426	2	182790000	38677000	144110000	131420000	13545000	117880000	15569000	9060300	6508900	35796000	16072000	19724000
Q9UM22;Q9UM22-2;Q9UM22-3	Mammalian ependymin-related protein 1	EPDR1	3	4	4	4	3	3	4	3	3	4	3	3	4	0	1.0625	4	2.8527	1.51233	2	8.5454	1.32077	3	2.498	1.32077	5	660960000	265460000	395500000	113310000	33710000	79604000	235840000	62306000	173530000	311810000	169450000	142360000
Q9Y232-2;Q9Y232;Q9Y232-3;Q9Y232-4;C9JQG7	Chromodomain Y-like protein	CDYL	5	6	6	6	2	5	3	2	5	3	2	5	3	0	0.63886	5	2.138	1.09626	2	0.62318	0.226755	4	1.1702	0.226755	3	261280000	115720000	145570000	97201000	26392000	70809000	120100000	68398000	51699000	43984000	20925000	23060000
Q5VV42-2;Q5VV42	Threonylcarbamoyladenosine tRNA methylthiotransferase	CDKAL1	2	7	7	7	2	5	5	2	5	5	2	5	5	0	0.84345	8	1.7577	0.813689	2	0.60632	0.170694	3	1.1256	0.170694	4	362250000	121550000	240700000	84962000	19171000	65791000	156470000	46808000	109660000	120820000	55568000	65254000
Q5TH69	Brefeldin A-inhibited guanine nucleotide-exchange protein 3	ARFGEF3	1	5	5	5	2	3	3	2	3	3	2	3	3	0	0.71943	8	1.6968	0.762817	2	0.76845	-0.134905	3	0.91073	-0.134905	4	311280000	165790000	145490000	20604000	8801700	11802000	196930000	100850000	96084000	93747000	56144000	37603000
Q9Y6M7-6;Q9Y6M7-13;Q9Y6M7-8;Q9Y6M7-7;E9PFN4;Q9Y6M7-9;Q9Y6M7-12;A0A0A0MST8;Q9Y6M7-2;Q9Y6M7;H7C3C4;C9JRP1;Q9Y6M7-5;Q9Y6M7-4;Q9Y6M7-3;Q9Y6M7-11;Q9Y6M7-14;Q9Y6M7-10;E7EW28;C9J240;Q2Y0W8-4;Q2Y0W8-5;Q2Y0W8-3;Q2Y0W8-2;Q6U841-2;Q2Y0W8;Q6U841-3;Q6U841	Sodium bicarbonate cotransporter 3	SLC4A7	28	16	16	16	12	11	10	12	11	10	12	11	10	0	1.5989	29	1.6277	0.702835	12	1.2527	1.53356	9	2.895	1.53356	8	1116100000	441290000	674860000	360800000	165130000	195670000	312760000	135340000	177430000	442580000	140820000	301760000
Q15208	Serine/threonine-protein kinase 38	STK38	1	8	6	6	2	6	5	2	4	3	2	4	3	0	1.0635	6	1.6154	0.691891	2	0.78292	0.473112	3	1.3881	0.473112	3	341930000	160570000	181360000	62875000	18392000	44483000	135010000	74225000	60784000	144050000	67956000	76089000
A0A088AWN2;Q8TBZ3;Q8TBZ3-2;Q8TBZ3-7;Q8TBZ3-4;Q8TBZ3-5;Q8TBZ3-6;H0YKE8;Q8TBZ3-3	WD repeat-containing protein 20	WDR20	9	3	3	3	0	1	2	0	1	2	0	1	2	0	0.82785	3	NA	NA	0	NA	0.119024	1	1.086	0.119024	2	31211000	14248000	16963000	0	0	0	12504000	5926400	6577800	18707000	8321800	10385000
H3BM79;Q9H8T0;Q9H8T0-2;H3BNB8;H3BVH0;H3BRV2	AKT-interacting protein	AKTIP	6	5	5	5	4	4	3	4	4	3	4	4	3	0	1.1987	5	1.5959	0.67437	4	0.83813	0.884168	5	1.8457	0.884168	3	557640000	363610000	194030000	121970000	46861000	75107000	84084000	41857000	42227000	351590000	274890000	76699000
A0A096LNH6			1	38	38	1	30	23	20	30	23	20	1	0	1	0	0.77007	64	0.77007	-0.376939	28	0.62066	0.357158	19	1.2809	0.357158	17	1607100000	895000000	712120000	529070000	302940000	226120000	702800000	414510000	288290000	375250000	177540000	197710000
A0A096LNZ9;A0A096LPJ4;P05161	Ubiquitin-like protein ISG15	ISG15	3	2	2	2	1	0	1	1	0	1	1	0	1	0.0035689	1.7169	2	NA	NA	0	NA	0.779806	0	1.7169	0.779806	2	51717000	17951000	33766000	0	0	0	0	0	0	51717000	17951000	33766000
A0A096LP10;Q9NP73-2;A0A087WT15	Putative bifunctional UDP-N-acetylglucosamine transferase and deubiquitinase ALG13	ALG13	3	7	2	2	3	3	4	0	1	1	0	1	1	0	0.83158	2	NA	NA	0	NA	NA	1	NA	NA	1	70375000	36236000	34139000	0	0	0	13997000	9100500	4896700	56378000	27136000	29242000
Q92520;C9JP35;C9JMN4	Protein FAM3C	FAM3C	3	12	12	12	9	9	9	9	9	9	9	9	9	0	1.4201	24	1.4201	0.505993	8	1.2265	1.05818	9	2.0823	1.05818	7	1647100000	662280000	984810000	356070000	146620000	209460000	533280000	240100000	293180000	757730000	275560000	482170000
Q16352	Alpha-internexin	INA	1	31	25	25	27	19	14	21	14	11	21	14	11	0	1.4149	47	1.4149	0.5007	18	1.5089	-1.01873	22	0.49355	-1.01873	7	3750000000	1771500000	1978400000	1367600000	571600000	796040000	1394000000	541830000	852140000	988360000	658110000	330250000
Q96L73-2;Q96L73-3;Q96L73	Histone-lysine N-methyltransferase, H3 lysine-36 and H4 lysine-20 specific	NSD1	3	6	6	6	2	4	2	2	4	2	2	4	2	0	0.71863	6	1.3951	0.480369	2	0.65575	0.555424	3	1.4696	0.555424	2	123940000	74160000	49784000	19482000	5444200	14037000	76160000	56400000	19760000	28302000	12315000	15987000
O14966;O14966-2;E9PL56;O14966-3;P57729	Ras-related protein Rab-7L1	RAB29	5	5	4	4	2	3	5	2	2	4	2	2	4	0	1.3216	6	1.3945	0.479748	2	0.88935	0.59579	2	1.5113	0.59579	4	190590000	81194000	109390000	46871000	18157000	28714000	53175000	27779000	25396000	90539000	35257000	55282000
A0A0A0MQS2;Q8N2M8;F5H0Q6;Q8N2M8-4;Q8N2M8-3;K7EP11;K7EM61	CLK4-associating serine/arginine rich protein	CLASRP	7	5	5	5	1	4	2	1	4	2	1	4	2	0	0.76902	5	NA	NA	1	0.72452	NA	3	NA	NA	1	125940000	70044000	55894000	8613200	5229600	3383600	92362000	53399000	38963000	24963000	11416000	13547000
Q9NZ08;Q9NZ08-2;H0Y9X5	Endoplasmic reticulum aminopeptidase 1	ERAP1	3	14	14	14	10	7	3	10	7	3	10	7	3	0	1.2744	16	1.3626	0.446362	8	1.1808	0.87074	5	1.8286	0.87074	3	393410000	203430000	189980000	200560000	109190000	91372000	145550000	75576000	69977000	47298000	18667000	28631000
A0A0A0MQV9;Q9UPS6-2;Q9UPS6	Histone-lysine N-methyltransferase SETD1B	SETD1B	3	3	2	2	2	1	1	1	0	1	1	0	1	0.0010259	0.16176	2	NA	NA	1	NA	NA	0	NA	NA	1	16258000	12597000	3660800	8201500	4868200	3333300	0	0	0	8056100	7728500	327570
A0A0A0MQX1;Q9HD67;D6RGD1;E9PEW5;Q9HD67-3	Unconventional myosin-X	MYO10	5	2	2	2	2	2	1	2	2	1	2	2	1	0.0032895	0.90929	10	0.8738	-0.194625	3	0.79524	0.385928	4	1.3067	0.385928	3	3317000000	1764400000	1552600000	950070000	504690000	445380000	1778200000	1000100000	778060000	588730000	259540000	329190000
Q6STE5;Q6STE5-2;C9JYI7	SWI/SNF-related matrix-associated actin-dependent regulator of chromatin subfamily D member 3	SMARCD3	3	9	3	3	5	5	6	2	1	1	2	1	1	0	1.3296	4	1.3296	0.410992	2	NA	NA	1	NA	NA	1	64094000	25974000	38120000	24620000	10124000	14496000	4417300	2089100	2328200	35057000	13762000	21296000
A0A0A0MQY7;Q5VU97;Q5VU97-2	VWFA and cache domain-containing protein 1	CACHD1	3	6	6	6	1	4	1	1	4	1	1	4	1	0	0.63445	3	NA	NA	1	0.59105	NA	4	NA	NA	1	106230000	55203000	51028000	12795000	7137600	5657400	78481000	39867000	38614000	14956000	8199100	6756700
Q3L8U1-2;Q3L8U1-3;Q3L8U1;H3BTW3;A0A087WU44;J3KRH9;J3KSW5	Chromodomain-helicase-DNA-binding protein 9	CHD9	7	17	8	8	9	10	13	2	4	5	2	4	5	0	1.6638	3	1.2931	0.370834	2	0.93158	1.23438	4	2.3528	1.23438	4	69801000	28984000	40817000	17325000	7584100	9741000	23469000	12209000	11260000	29007000	9191300	19815000
P00918;E5RID5;E5RK37	Carbonic anhydrase 2	CA2	3	22	22	22	17	20	21	17	20	21	17	20	21	0	1.3257	161	1.2893	0.366588	56	1.1176	0.987757	45	1.9831	0.987757	60	90347000000	36130000000	54216000000	19960000000	8606500000	11353000000	29995000000	13821000000	16173000000	40392000000	13703000000	26690000000
A0A0A0MR42;K7ENP4;Q8TEP8;Q8TEP8-3;H0Y966;Q8TEP8-2;K7EPA2;K7ELX0;C9JT09	Centrosomal protein of 192 kDa	CEP192	9	4	4	4	0	3	4	0	3	4	0	3	4	0	1.1197	4	NA	NA	0	0.80083	0.66712	2	1.5879	0.66712	4	52874000	26701000	26174000	0	0	0	13953000	7778200	6175100	38921000	18922000	19999000
D4Q8H0;Q9NYL2-2	Mitogen-activated protein kinase kinase kinase MLT	pk	2	7	7	2	3	7	3	3	7	3	1	2	1	0	0.89969	6	1.2766	0.352307	3	0.87132	0.600745	4	1.5165	0.600745	3	302510000	122590000	179920000	117650000	29979000	87675000	136440000	73188000	63251000	48414000	19418000	28996000
P02792	Ferritin light chain	FTL	1	7	7	7	4	4	7	4	4	7	4	4	7	0	1.3497	25	1.2743	0.349705	4	1.1022	0.528371	7	1.4423	0.528371	14	1493800000	667330000	826460000	259280000	112580000	146710000	305810000	148260000	157560000	928690000	406500000	522190000
Q7Z589-2;Q7Z589;Q7Z589-5;Q7Z589-4;Q7Z589-7;E9PMC9;Q7Z589-6;H0YCS3;H0YET8;E9PPE6	Protein EMSY	EMSY	10	8	8	8	6	5	5	6	5	5	6	5	5	0	1.2679	13	1.2689	0.343578	6	1.0007	0.610889	4	1.5272	0.610889	3	330690000	150390000	180300000	99772000	45142000	54630000	111630000	58112000	53517000	119290000	47131000	72158000
Q9ULW3	Activator of basal transcription 1	ABT1	1	6	6	6	2	3	5	2	3	5	2	3	5	0	0.99712	7	1.2659	0.340163	2	0.8422	0.929488	4	1.9046	0.929488	5	291090000	125700000	165390000	39563000	17418000	22145000	118750000	62696000	56057000	132780000	45586000	87191000
O75151;E7ET14;A0A087WW48	Lysine-specific demethylase PHF2	PHF2	3	4	3	3	4	3	3	3	2	2	3	2	2	0	0.87901	5	1.2388	0.308943	3	0.83795	0.555914	2	1.4701	0.555914	2	290250000	137050000	153200000	97924000	48718000	49206000	83291000	46421000	36870000	109030000	41910000	67121000
Q8N4J0;Q5T8U9;Q5T8V1	UPF0586 protein C9orf41	C9orf41	3	5	5	5	5	5	5	5	5	5	5	5	5	0	1.2515	16	1.2386	0.30871	6	1.0715	1.27411	5	2.4185	1.27411	5	472490000	196390000	276100000	93996000	41325000	52671000	195540000	93953000	101590000	182950000	61116000	121840000
A0A2R8Y2A8;Q13367;Q13367-4;Q13367-3	AP-3 complex subunit beta-2	AP3B2	4	25	12	12	20	16	17	7	4	5	7	4	5	0	1.2382	14	1.2368	0.306612	6	1.1322	0.861241	5	1.8166	0.861241	3	328990000	129910000	199080000	103230000	44269000	58964000	77915000	34204000	43711000	147840000	51433000	96408000
Q5W0V3;Q5W0V3-2;Q5W0V1;Q5W0V4	Protein FAM160B1	FAM160B1	4	13	13	12	3	9	9	3	9	9	3	9	8	0	1.2537	16	1.2309	0.299714	3	1.0586	0.883621	6	1.845	0.883621	7	1126700000	489280000	637370000	156590000	76330000	80259000	327480000	148180000	179300000	642590000	264770000	377810000
A0A0A0MRL6;O14639-5;O14639-6;J3QSX6;F8W8M4;O14639-4;O14639-3;O14639-2;O14639;H0Y7N6;F6XFR5	Actin-binding LIM protein 1	ABLIM1	11	5	5	5	2	2	1	2	2	1	2	2	1	0	0.85325	4	0.85325	-0.22896	2	NA	NA	1	NA	NA	1	106190000	60121000	46071000	65578000	37019000	28559000	25969000	15331000	10638000	14645000	7771000	6874000
O95926;O95926-2	Pre-mRNA-splicing factor SYF2	SYF2	2	5	5	5	2	2	2	2	2	2	2	2	2	0	0.99961	3	1.2249	0.292664	2	0.7637	0.791106	2	1.7304	0.791106	2	75322000	34040000	41282000	13607000	6347700	7259700	26772000	17424000	9348300	34943000	10268000	24674000
P39880-2;P39880;P39880-3;P39880-4;A0A2R8Y852;P39880-5;A0A2R8YDI1;P39880-6;A0A2R8Y8D0	Homeobox protein cut-like 1	CUX1	9	26	26	12	20	14	13	20	14	13	12	4	5	0	1.0428	43	1.2178	0.284277	19	0.90417	1.18758	13	2.2777	1.18758	11	1395700000	675510000	720160000	539660000	333360000	206300000	539150000	189450000	349700000	316850000	152690000	164160000
E9PSD7;A0A0A0MRR5;Q96BW1-3;Q96BW1	Uracil phosphoribosyltransferase homolog	UPRT	4	3	3	3	1	3	3	1	3	3	1	3	3	0	1.4224	5	NA	NA	1	0.70591	0.642193	3	1.5607	0.642193	3	132420000	63467000	68954000	5940800	3274700	2666100	50671000	28664000	22007000	75810000	31528000	44282000
O60502;O60502-4;O60502-2;O60502-3;H7C3X0	Bifunctional protein NCOAT;Protein O-GlcNAcase;Histone acetyltransferase	MGEA5	5	39	39	39	32	26	25	32	26	25	32	26	25	0	1.2157	66	1.2153	0.281312	28	1.0704	1.03062	20	2.0429	1.03062	18	5519200000	2264000000	3255200000	1607900000	686200000	921750000	1666000000	792930000	873020000	2245300000	784840000	1460400000
Q8IWF6;H7C598;H7C5D0	Protein DENND6A	DENND6A	3	12	12	12	3	5	9	3	5	9	3	5	9	0	1.2582	15	1.2121	0.277509	3	0.9896	0.98601	5	1.9807	0.98601	7	414330000	169240000	245090000	60127000	29464000	30663000	146160000	72784000	73380000	208030000	66992000	141040000
Q8NHP6;R4GMN1;Q8NHP6-2;R4GMW5	Motile sperm domain-containing protein 2	MOSPD2	4	13	13	13	10	7	11	10	7	11	10	7	11	0	1.2406	23	1.2098	0.274769	7	1.0591	0.989139	8	1.985	0.989139	8	1440600000	607510000	833040000	264090000	118010000	146080000	521530000	253170000	268360000	654940000	236330000	418610000
A0A0A0MRV3;Q9P2S5;Q5TBW1;Q5T0D5	WD repeat-containing protein WRAP73	WRAP73	4	2	2	2	1	1	1	1	1	1	1	1	1	0.0017404	1.1766	3	NA	NA	1	NA	NA	1	NA	NA	1	16543000	7670100	8873000	6502400	2824500	3677900	4939700	3133000	1806700	5101100	1712600	3388500
A0A0A0MRW6;Q9H6R4-3;Q9H6R4-2;Q9H6R4-4;Q9H6R4	Nucleolar protein 6	NOL6	5	2	2	2	2	0	0	2	0	0	2	0	0	0	0.9031	2	0.9031	-0.147042	2	NA	NA	0	NA	NA	0	16127000	7895800	8231700	16127000	7895800	8231700	0	0	0	0	0	0
Q8NEW0;H0Y362	Zinc transporter 7	SLC30A7	2	7	7	7	5	4	6	5	4	6	5	4	6	0	1.206	15	1.2015	0.264837	6	1.0698	1.45433	4	2.7403	1.45433	5	992650000	375570000	617080000	257680000	123110000	134560000	252180000	118610000	133570000	482790000	133840000	348950000
A0A0A0MRZ4;Q15025-7;Q15025-8;Q15025-5;Q15025-6;Q15025-4;Q15025-2;Q15025;E7EMV7;Q15025-3;H0YC17;E7EWG2;E7EW68;E7EW15	TNFAIP3-interacting protein 1	TNIP1	14	4	4	4	2	3	1	2	3	1	2	3	1	0	0.87957	5	0.93647	-0.0946953	2	0.92256	NA	3	NA	NA	1	106600000	57946000	48655000	31815000	17721000	14094000	59659000	33422000	26237000	15127000	6802800	8324100
A0A0A0MS18;C9JYJ0;O15315-5;O15315-2;O15315-1;O15315-4;O15315	DNA repair protein RAD51 homolog 2	RAD51B	7	3	3	3	3	0	1	3	0	1	3	0	1	0	1.7438	3	0.8353	-0.259634	3	NA	0.920751	0	1.8931	0.920751	2	33164000	15638000	17525000	19777000	10683000	9094700	0	0	0	13386000	4955600	8430700
Q6ZNJ1-3;Q6ZNJ1;Q6ZNJ1-2;H0Y764;H7C408;H7C3Y7	Neurobeachin-like protein 2	NBEAL2	6	6	6	6	3	4	3	3	4	3	3	4	3	0	0.84459	5	1.1942	0.256044	2	0.81717	1.01806	3	2.0252	1.01806	3	70889000	29374000	41515000	16597000	5809700	10787000	25394000	12789000	12605000	28898000	10775000	18123000
A0A0A0MS59;Q6ZRS2-2;Q6ZRS2;A0A0C4DFX4;Q6ZRS2-3;A0A087X0E3	Helicase SRCAP	SRCAP	6	6	5	5	1	4	4	0	3	3	0	3	3	0	1.4421	4	NA	NA	0	0.68326	0.609471	3	1.5257	0.609471	3	644000000	371420000	272570000	0	0	0	623150000	362730000	260420000	20846000	8689500	12157000
J3KNW4;A0A0A0MSG2;Q14192	Four and a half LIM domains protein 2	FHL2	3	3	3	3	1	3	3	1	3	3	1	3	3	0	0.9596	8	0.9596	-0.0594949	2	0.84049	0.663754	3	1.5842	0.663754	3	280930000	127420000	153510000	32975000	17498000	15477000	86873000	45627000	41247000	161090000	64295000	96791000
A0A0A0MSJ9;Q15283-2;Q15283;D6RBA9	Ras GTPase-activating protein 2	RASA2	4	4	4	4	1	2	3	1	2	3	1	2	3	0	1.2486	4	NA	NA	1	0.77107	0.920827	2	1.8932	0.920827	3	239070000	161620000	77456000	11801000	2210100	9591200	29181000	14977000	14204000	198090000	144430000	53660000
O43818	U3 small nucleolar RNA-interacting protein 2	RRP9	1	7	7	7	4	3	3	4	3	3	4	3	3	0	1.1591	9	1.193	0.254594	4	0.72956	0.231801	3	1.1743	0.231801	3	176500000	90987000	85509000	42710000	17951000	24760000	64928000	38564000	26364000	68859000	34473000	34386000
A0A0A0MSP4;Q86WC4	Osteopetrosis-associated transmembrane protein 1	OSTM1	2	2	2	2	2	1	1	2	1	1	2	1	1	0.00030021	1.1467	4	1.0777	0.107956	2	NA	NA	1	NA	NA	1	71861000	32386000	39476000	19763000	9756500	10006000	13340000	5894200	7445400	38759000	16735000	22024000
O95470;H0Y3V8;H7BXL7	Sphingosine-1-phosphate lyase 1	SGPL1	3	23	23	23	17	20	20	17	20	20	17	20	20	0	1.1978	69	1.1868	0.247077	20	1.073	1.15717	25	2.2302	1.15717	24	6194300000	2527600000	3666700000	1812700000	820380000	992320000	1868200000	906110000	962120000	2513400000	801130000	1712300000
A0A0A0MSS3;Q8ND83;Q8ND83-4;A0A0C4DFN6;X6RDJ2;Q8ND83-2;C9JP03;Q5T6P2;C9JD09;C9JUW9;X6RGK9;B7Z326;Q5T6P5;Q8ND83-3	SLAIN motif-containing protein 1	SLAIN1	14	9	9	4	5	7	1	5	7	1	1	4	0	0	0.50262	9	0.504	-0.988504	5	0.46551	NA	6	NA	NA	1	826700000	450600000	376100000	197330000	111000000	86325000	385980000	233290000	152690000	243400000	106310000	137090000
A0A0A0MSU2;A0A1C7CYX1;Q6PJG2;H7C1L3	ELM2 and SANT domain-containing protein 1	ELMSAN1	4	4	4	4	4	2	1	4	2	1	4	2	1	0	0.6681	4	0.6681	-0.581864	4	0.88984	NA	2	NA	NA	1	81411000	41610000	39801000	29935000	19093000	10842000	34260000	15073000	19187000	17217000	7443900	9772800
A0A0A0MSW2;E9PEI2;X6R549;Q9H4W6-2;Q9H4W6;Q9BQW3;Q9BQW3-1;A0A087WTE5;E5RFQ1;Q9UH73-2;Q9UH73	Transcription factor COE3;Transcription factor COE4;Transcription factor COE1	EBF4	11	2	2	2	1	2	1	1	2	1	1	2	1	0	0.83916	3	NA	NA	1	0.66301	NA	2	NA	NA	1	60322000	31579000	28743000	7233000	3039100	4194000	41849000	24314000	17535000	11240000	4225500	7014400
Q9BRZ2;C9JI91;Q9BRZ2-3;Q9BRZ2-2	E3 ubiquitin-protein ligase TRIM56	TRIM56	4	6	6	5	3	6	3	3	6	3	2	5	2	0	0.79811	13	1.1866	0.246834	3	0.70344	0.392757	6	1.3129	0.392757	4	917180000	452850000	464330000	320950000	183130000	137820000	249640000	137030000	112620000	346580000	132700000	213890000
Q9GZP4;Q9GZP4-2;X6R8S9;X6RHB9	PITH domain-containing protein 1	PITHD1	4	11	11	11	10	10	11	10	10	11	10	10	11	0	1.2128	30	1.1865	0.246712	9	1.0629	0.856468	9	1.8106	0.856468	12	2715400000	1122100000	1593200000	538220000	243980000	294240000	965660000	446010000	519650000	1211500000	432160000	779350000
Q9ULC3	Ras-related protein Rab-23	RAB23	1	9	9	9	7	6	7	7	6	7	7	6	7	0	1.2425	18	1.1859	0.245982	6	1.0622	0.989284	5	1.9852	0.989284	7	616370000	248470000	367900000	119390000	55578000	63809000	203450000	97426000	106020000	293540000	95462000	198070000
Q96MH2	Protein HEXIM2	HEXIM2	1	4	3	3	4	3	3	3	2	2	3	2	2	0	1.1317	8	1.1828	0.242206	5	0.85789	0.86758	3	1.8246	0.86758	2	162140000	76735000	85401000	53926000	25576000	28350000	71881000	36490000	35391000	36330000	14669000	21661000
Q08AD1-3;Q08AD1;Q08AD1-2;H0Y4Z1;H0YE13	Calmodulin-regulated spectrin-associated protein 2	CAMSAP2	5	22	21	21	13	14	6	13	13	5	13	13	5	0	1.059	21	1.1732	0.230449	9	0.86721	0.95114	8	1.9334	0.95114	4	666950000	310890000	356060000	192470000	88222000	104250000	315420000	162880000	152540000	159060000	59793000	99272000
Q8NEN9	PDZ domain-containing protein 8	PDZD8	1	11	11	11	7	8	3	7	8	3	7	8	3	0	0.94669	16	1.1666	0.22231	7	0.86166	0.735089	7	1.6645	0.735089	3	398160000	191370000	206780000	100520000	49464000	51060000	161840000	88659000	73186000	135790000	53249000	82537000
P04920-2;P04920-3;P04920;C9J459;C9JVC2;C9J722;C9J035;C9J9M9	Anion exchange protein 2	SLC4A2	8	10	10	10	6	6	6	6	6	6	6	6	6	0	1.1462	14	1.1661	0.221692	7	1.0412	0.972104	5	1.9617	0.972104	6	477930000	211610000	266320000	110720000	48894000	61825000	153270000	62873000	90400000	213940000	99842000	114100000
B7Z6T3;Q8NDZ6;E9PCX5;Q8NDZ6-2;D6RAR3;E9PFW6;D6RAK4;B7Z6A5;D6RBE8;Q8NDZ6-3	Transmembrane protein 161B	TMEM161B	10	7	7	7	5	3	3	5	3	3	5	3	3	0	1.0732	7	1.1609	0.215244	3	1.0557	NA	3	NA	NA	1	130470000	57306000	73168000	58745000	25238000	33507000	39828000	19635000	20193000	31901000	12433000	19468000
Q15067-2;Q15067;Q15067-3;K7ENF1;K7ESC7;K7ELT1;I3L0T4;I3L2U4;I3L4S5	Peroxisomal acyl-coenzyme A oxidase 1	ACOX1	9	24	24	24	16	16	17	16	16	17	16	16	17	0	1.2059	54	1.1533	0.205768	19	1.055	1.07211	16	2.1025	1.07211	19	2440600000	1005000000	1435700000	632580000	281310000	351270000	817390000	406360000	411030000	990670000	317310000	673350000
Q8IWA0	WD repeat-containing protein 75	WDR75	1	4	4	4	2	3	3	2	3	3	2	3	3	0	1.0888	6	1.1485	0.199751	2	0.84133	0.381616	3	1.3028	0.381616	3	196900000	102110000	94785000	18640000	9057600	9582700	100930000	58871000	42061000	77324000	34182000	43141000
Q969G6;H7C4G0	Riboflavin kinase	RFK	2	5	5	5	3	2	4	3	2	4	3	2	4	0	1.6093	9	1.145	0.195348	4	1.3168	0.801324	2	1.7427	0.801324	4	332490000	123140000	209360000	37762000	18265000	19498000	53483000	20198000	33285000	241250000	84674000	156570000
E7ESP9;P07197;E7EMV2;P07197-2;P12036-2;P12036	Neurofilament medium polypeptide	NEFM	6	45	43	39	41	35	23	39	33	21	35	30	20	0	1.1486	114	1.1419	0.191436	48	1.2815	-0.821203	41	0.56597	-0.821203	25	9379700000	4665500000	4714200000	2984200000	1381400000	1602900000	3887800000	1698700000	2189100000	2507600000	1585400000	922230000
H0YAN8;O15013-7;O15013-4;O15013-5;O15013-6;O15013;E9PB39	Rho guanine nucleotide exchange factor 10	ARHGEF10	7	8	8	8	3	3	5	3	3	5	3	3	5	0	1.1309	8	1.1418	0.19131	3	1.0139	1.06378	3	2.0904	1.06378	3	272910000	113040000	159870000	56362000	18753000	37609000	91262000	42054000	49208000	125290000	52235000	73056000
Q15050	Ribosome biogenesis regulatory protein homolog	RRS1	1	12	12	12	6	9	8	6	9	8	6	9	8	0	1.2046	21	1.1416	0.191057	7	0.99529	0.668845	7	1.5898	0.668845	7	1185200000	570130000	615110000	168380000	72968000	95411000	586580000	300320000	286260000	430290000	196850000	233440000
A0A0A0MTL6;Q6ZS17-2;Q6ZS17;Q6ZS17-3;Q6ZS17-4;H3BSV5;H3BMG9;H3BS40;H3BUP6;H3BP86;H3BQI5;H3BU12;F5H029;A0A2R8Y7B3;B7Z6U4;A0A2R8YF77;F5GX51;A0A2R8YEE0;Q9Y4F9-2;Q9Y4F9	Protein FAM65A	FAM65A	20	7	7	7	4	3	0	4	3	0	4	3	0	0	0.63737	4	0.91052	-0.135237	3	0.5562	NA	2	NA	NA	0	81917000	39539000	42378000	61968000	28000000	33967000	19950000	11539000	8411300	0	0	0
Q9Y2R4;A0A087X1P7;A0A087WTD6;A0A087X069;A0A087X121	Probable ATP-dependent RNA helicase DDX52	DDX52	5	7	7	7	3	5	4	3	5	4	3	5	4	0	1.3688	4	1.1408	0.190046	3	1.2675	0.788853	5	1.7277	0.788853	4	257300000	117330000	139970000	54112000	24665000	29447000	118500000	55868000	62633000	84682000	36797000	47885000
A0A0A0MTP7;F8VXG7;Q99590-2;Q99590	Protein SCAF11	SCAF11	4	2	2	2	0	2	0	0	2	0	0	2	0	0	0.52373	2	NA	NA	0	0.52373	NA	2	NA	NA	0	52178000	34541000	17637000	0	0	0	52178000	34541000	17637000	0	0	0
H0YB18;H0YB70;F6UJY9;J9JIE9;A0A0A0MTR5;E7EWH8;F6UJY1;Q5T013-2;Q5T013-4;Q5T013-3;Q5T013	Hydroxypyruvate isomerase;Putative hydroxypyruvate isomerase	HYI	11	3	3	3	3	0	3	3	0	3	3	0	3	0	0.95741	5	0.71901	-0.475916	3	NA	0.505281	0	1.4194	0.505281	3	48178000	23780000	24398000	16480000	8688200	7791600	0	0	0	31698000	15091000	16607000
P35080;C9J712;C9J2N0	Profilin-2;Profilin	PFN2	3	10	3	3	8	3	9	2	1	3	2	1	3	0	1.5667	9	1.1388	0.187514	2	0.91037	0.67084	2	1.592	0.67084	6	1035900000	443830000	592020000	270900000	130050000	140860000	12618000	6774800	5843600	752330000	307010000	445320000
A0A0A0MTU3;Q4ZIN3-2;Q4ZIN3;U3KPY4;U3KPU1	Membralin	TMEM259	5	5	5	5	3	4	0	3	4	0	3	4	0	0	0.69847	5	0.77422	-0.369185	3	0.69847	NA	3	NA	NA	0	96141000	55927000	40214000	44653000	28526000	16127000	51488000	27401000	24087000	0	0	0
A0A0A6YYF3;Q9Y575-2;Q9Y575;Q9Y575-3;H7BYZ6	Ankyrin repeat and SOCS box protein 3	ASB3	5	2	2	2	2	1	1	2	1	1	2	1	1	0	0.8801	4	0.8801	-0.184261	2	NA	NA	1	NA	NA	1	25408000	13202000	12207000	11860000	6668400	5192100	7432600	4033200	3399400	6115200	2500200	3615100
P07196;A0A0S2Z436;A0A087X0W2	Neurofilament light polypeptide	NEFL	3	17	13	13	16	12	11	12	8	9	12	8	9	0	1.1285	22	1.1376	0.185993	10	1.224	-0.991456	7	0.50297	-0.991456	5	1161000000	628820000	532170000	361990000	183560000	178430000	398210000	190770000	207430000	400790000	254490000	146300000
Q5BKX5;Q6ZWG5;Q5BKX5-3	UPF0692 protein C19orf54	C19orf54	3	4	4	4	3	3	2	3	3	2	3	3	2	0	0.99804	4	1.1364	0.184471	3	1.0681	NA	2	NA	NA	1	218630000	114510000	104120000	111520000	57106000	54419000	81551000	41372000	40179000	25558000	16033000	9524600
Q13268;H0YJG9;H0YJP4;C9JZP6;Q13268-2	Dehydrogenase/reductase SDR family member 2, mitochondrial	DHRS2	5	6	6	6	4	5	6	4	5	6	4	5	6	0	1.2764	17	1.1358	0.183709	5	1.0613	1.31261	5	2.4839	1.31261	7	369360000	145190000	224170000	78485000	35901000	42585000	107760000	51170000	56594000	183110000	58117000	124990000
A0A0B4J1R8;Q6PII3;A0A087WYA9	Coiled-coil domain-containing protein 174	CCDC174	3	2	2	2	0	1	1	0	1	1	0	1	1	0	1.1204	2	NA	NA	0	NA	NA	1	NA	NA	1	49061000	23440000	25621000	0	0	0	34512000	16856000	17656000	14549000	6584200	7964700
Q9H7B2;Q5VXN0	Ribosome production factor 2 homolog	RPF2	2	11	11	11	10	8	11	10	8	11	10	8	11	0	1.1781	27	1.1322	0.179129	8	0.98599	0.74528	8	1.6763	0.74528	11	1429600000	610330000	819310000	172070000	75981000	96090000	447140000	224200000	222940000	810430000	310150000	500280000
G5E994;Q5VW38-2;Q5VW38;Q5VW38-3;U3KQD2	Protein GPR107	GPR107	5	3	3	3	3	3	3	3	3	3	3	3	3	0	1.0931	12	1.1321	0.179001	4	0.892	0.454492	3	1.3703	0.454492	5	326460000	149950000	176510000	64639000	31822000	32816000	124160000	59829000	64333000	137660000	58298000	79360000
O95747;C9JIG9	Serine/threonine-protein kinase OSR1	OXSR1	2	21	21	20	16	17	14	16	17	14	15	17	13	0	1.131	46	1.1289	0.174918	14	0.98773	0.816149	17	1.7607	0.816149	15	5316500000	2492300000	2824200000	1300200000	602900000	697300000	2078400000	1165500000	912840000	1938000000	723880000	1214100000
F5GYH1;A0A1W2PRM0;A0A1W2PRL5;A0A1W2PR09;Q8NC96;A0A1W2PNT6;A0A1W2PPF5;F5H2U7;A0A1W2PRQ7;Q8NC96-2;A0A1W2PRW5	Adaptin ear-binding coat-associated protein 1	NECAP1	11	8	7	4	6	4	8	5	3	7	3	2	4	0	2.1291	14	1.1265	0.171847	4	0.93781	1.25538	3	2.3873	1.25538	8	427020000	156240000	270780000	74702000	34809000	39893000	70663000	33335000	37328000	281650000	88100000	193550000
A0A0B4J220;E9PLD3;E9PRG8			3	6	6	6	5	0	6	5	0	6	5	0	6	0	1.0644	21	0.8516	-0.231752	11	NA	0.340961	0	1.2666	0.340961	10	1207500000	576090000	631410000	437170000	248590000	188570000	0	0	0	770330000	327500000	442840000
A0A0B4J294;H3BP13;Q9UL33-2;Q9UL33;H3BUK6;H3BPN3;A0A0B4J286;H3BQQ8	Trafficking protein particle complex subunit 2-like protein	TRAPPC2L	8	6	6	6	5	0	6	5	0	6	5	0	6	0	1.2904	10	0.85067	-0.233329	3	NA	0.438186	0	1.3549	0.438186	7	410440000	195110000	215340000	137480000	76404000	61075000	0	0	0	272970000	118700000	154260000
Q9BPZ3;D6R9Y1;D6RA77	Polyadenylate-binding protein-interacting protein 2	PAIP2	3	3	3	3	2	3	3	2	3	3	2	3	3	0	1.36	7	1.1252	0.170181	2	0.7927	0.476641	4	1.3915	0.476641	4	332290000	164140000	168160000	38054000	20579000	17474000	132550000	75780000	56766000	161690000	67780000	93914000
Q9H0U9	Testis-specific Y-encoded-like protein 1	TSPYL1	1	6	6	6	3	4	2	3	4	2	3	4	2	0	1.0031	7	1.1233	0.167743	3	0.96918	0.589284	4	1.5045	0.589284	2	325840000	153190000	172660000	68529000	32993000	35535000	133350000	71978000	61375000	123960000	48217000	75746000
A0A0B4J2F0			1	2	2	2	0	0	2	0	0	2	0	0	2	0	1.1456	2	NA	NA	0	NA	0.196103	0	1.1456	0.196103	2	31528000	14943000	16585000	0	0	0	0	0	0	31528000	14943000	16585000
J3KS67;C9JYS5;Q96ET8-3;Q9NYZ1;K7ENL4;J3QL63;J3QL47;A0A0A6YYB9;Q96ET8-2;Q96ET8;E5RIS5;I3L376;E5RGC5;K7EK95;C9JPH1	Golgi apparatus membrane protein TVP23 homolog C;Golgi apparatus membrane protein TVP23 homolog B	TVP23B	15	3	3	3	2	2	2	2	2	2	2	2	2	0	1.1155	6	1.1155	0.157691	2	0.80429	0.694479	2	1.6183	0.694479	2	235540000	102310000	133220000	36469000	17767000	18701000	46576000	24914000	21662000	152490000	59633000	92860000
A0A0C4DFL8;F5GX28;O94953;K7ES23;K7EQ54;O94953-2	Lysine-specific demethylase 4B	KDM4B	6	4	4	4	2	2	1	2	2	1	2	2	1	0	0.75921	5	0.76836	-0.380146	2	0.63018	NA	2	NA	NA	1	79948000	44504000	35444000	24825000	13678000	11147000	33427000	18797000	14630000	21697000	12030000	9667000
A0A087WYK2;Q9BYP7-3;Q9BYP7-4;Q9BYP7-2;Q9BYP7;B1AQN8	Serine/threonine-protein kinase WNK3	WNK3	6	16	8	8	13	15	11	5	8	4	5	8	4	0	0.98324	14	1.1141	0.155879	5	0.8437	0.973281	8	1.9633	0.973281	4	310540000	162850000	147680000	43620000	20769000	22851000	214520000	123790000	90732000	52393000	18294000	34100000
Q96QG7;Q96QG7-2;E9PR67	Myotubularin-related protein 9	MTMR9	3	8	8	8	7	5	4	7	5	4	7	5	4	0	1.1229	14	1.0982	0.135141	6	0.90693	0.742265	4	1.6728	0.742265	4	496760000	230180000	266570000	192690000	90403000	102290000	171640000	87394000	84249000	132420000	52387000	80034000
B4DI03;K7EJQ7;Q9BY50;A0A0A0MR04	Signal peptidase complex catalytic subunit SEC11C	SEC11L3	4	4	4	4	2	3	4	2	3	4	2	3	4	0	1.098	8	1.098	0.134878	2	0.91865	0.753348	3	1.6857	0.753348	3	195320000	86663000	108660000	15440000	7469200	7970900	41733000	23150000	18583000	138150000	56044000	82103000
Q9UPQ9-1;H0Y720;Q9UPQ9;Q9UPQ9-2	Trinucleotide repeat-containing gene 6B protein	TNRC6B	4	21	21	21	17	16	14	17	16	14	17	16	14	0	1.0429	51	1.0933	0.128689	16	0.98639	0.893828	22	1.8581	0.893828	13	1453700000	667280000	786430000	471070000	223870000	247200000	597900000	296190000	301710000	384740000	147220000	237520000
Q9NUD5;Q9NUD5-2	Zinc finger CCHC domain-containing protein 3	ZCCHC3	2	11	11	11	9	6	10	9	6	10	9	6	10	0	1.1184	20	1.0927	0.127897	8	0.85645	0.913186	5	1.8832	0.913186	7	758570000	348260000	410300000	258750000	124690000	134060000	153090000	81271000	71820000	346720000	142300000	204420000
J3KPD3;Q9Y580;F5GXV8;F5GY08;F5H606;I3L521;F5H674;G3V1T9	RNA-binding protein 7	RBM7	8	7	7	7	6	6	3	6	6	3	6	6	3	0	0.98044	14	1.0926	0.127765	6	0.91341	0.670659	6	1.5918	0.670659	3	426240000	198160000	228080000	189660000	88515000	101140000	157850000	79236000	78616000	78729000	30405000	48324000
Q6P2P2-2;Q6P2P2	Putative protein arginine N-methyltransferase 9	PRMT9	2	8	8	8	4	3	3	4	3	3	4	3	3	0	1.0175	8	1.088	0.121679	3	0.73882	0.547154	3	1.4612	0.547154	2	196690000	105010000	91684000	64639000	36024000	28615000	95448000	51670000	43778000	36607000	17315000	19292000
A0A0C4DFZ9;Q58A45-3;Q58A45;Q58A45-2;Q58A45-4	PAB-dependent poly(A)-specific ribonuclease subunit PAN3	PAN3	5	7	7	7	0	5	2	0	5	2	0	5	2	0	1.4181	4	NA	NA	0	0.65296	0.503959	4	1.4181	0.503959	2	80340000	39739000	40601000	0	0	0	49039000	24990000	24049000	31301000	14749000	16552000
F2Z2I2;Q5W015;Q5VX20;A0A1W2PR17;Q16875-3;Q16875-2;Q16875;Q16875-4;H0Y483;Q4VBA9;Q66S35;Q16877-2;Q16877-3;Q16877;A0A1W2PNV9;F6XNB3	6-phosphofructo-2-kinase/fructose-2,6-bisphosphatase 3;6-phosphofructo-2-kinase;Fructose-2,6-bisphosphatase	PFKFB3	16	13	8	7	6	10	7	4	6	3	4	5	3	0	0.86772	11	1.0876	0.121148	3	0.7075	0.850159	5	1.8027	0.850159	3	1045800000	477820000	567950000	108210000	52222000	55987000	208350000	118820000	89531000	729220000	306790000	422430000
P26374	Rab proteins geranylgeranyltransferase component A 2	CHML	1	8	5	5	5	3	2	4	1	1	4	1	1	0	0.74693	3	1.084	0.116365	4	NA	NA	1	NA	NA	1	200860000	70872000	129990000	136350000	35698000	100650000	43511000	26051000	17459000	20999000	9122500	11876000
O75410-7;O75410;O75410-2;E7EVI4;E7ET87;O75410-3;H0YAY0;E5RFM9;R4GMT7;O75410-5;O75410-4;O75410-6;B4E3H6;H0YBT8;E5RJU4;O75410-8	Transforming acidic coiled-coil-containing protein 1	TACC1	16	11	11	9	9	4	7	9	4	7	8	4	5	0	1.1714	16	1.0835	0.115699	8	0.95276	1.22706	3	2.3409	1.22706	5	465280000	188010000	277270000	143590000	66902000	76691000	82523000	40230000	42293000	239160000	80880000	158280000
Q9H7Z6;Q9H7Z6-2;H3BMX5	Histone acetyltransferase KAT8	KAT8	3	7	7	7	4	2	5	4	2	5	4	2	5	0	1.1313	11	1.0785	0.109026	4	0.84568	0.322274	3	1.2503	0.322274	5	984280000	475900000	508380000	292600000	136840000	155760000	319540000	176440000	143100000	372140000	162610000	209530000
A0A0C4DG51;Q9NP80-3;Q9NP80-2;Q9NP80	Calcium-independent phospholipase A2-gamma	PNPLA8	4	3	2	2	3	1	1	2	0	0	2	0	0	0	0.74619	2	0.74619	-0.422385	2	NA	NA	0	NA	NA	0	73426000	37180000	36246000	73426000	37180000	36246000	0	0	0	0	0	0
Q00059;Q00059-2;H7BYN3	Transcription factor A, mitochondrial	TFAM	3	21	21	21	18	18	18	18	18	18	18	18	18	0	1.1006	90	1.0755	0.105008	29	0.91632	0.740971	29	1.6713	0.740971	32	10528000000	4668500000	5859700000	1936600000	932220000	1004300000	4053100000	2063400000	1989700000	4538600000	1672900000	2865700000
Q8WVY7	Ubiquitin-like domain-containing CTD phosphatase 1	UBLCP1	1	22	22	22	17	15	19	17	15	19	17	15	19	0	1.1267	65	1.0752	0.104605	20	0.95119	0.586501	20	1.5016	0.586501	25	3208600000	1481900000	1726700000	861350000	404180000	457170000	1067000000	528680000	538310000	1280200000	549040000	731190000
Q9GZR2;A0A0C4DG22;A0A0C4DG31;Q9GZR2-2	RNA exonuclease 4	REXO4	4	9	9	9	6	4	4	6	4	4	6	4	4	0	1.0743	10	1.0743	0.103397	4	0.73337	0.8746	3	1.8335	0.8746	3	323330000	169540000	153790000	33419000	15259000	18159000	131610000	100930000	30680000	158300000	53352000	104950000
C9JQB1;C9J9V6;A0A0C4DG91;O75414;A0A2R8Y7V2;A0A2R8Y547;C9J1J2;O75414-2	Nucleoside diphosphate kinase;Nucleoside diphosphate kinase 6	NME6	8	6	6	6	4	0	6	4	0	6	4	0	6	0	1.0685	9	0.89645	-0.157705	4	NA	0.685267	0	1.608	0.685267	5	298540000	133640000	164900000	90051000	49650000	40401000	0	0	0	208490000	83989000	124500000
Q6QNY0;K7EN58	Biogenesis of lysosome-related organelles complex 1 subunit 3	BLOC1S3	2	5	5	5	3	3	4	3	3	4	3	3	4	0	1.0742	9	1.0742	0.103263	3	0.73475	0.468948	3	1.3841	0.468948	4	492560000	233480000	259080000	48100000	23037000	25063000	193980000	107820000	86160000	250480000	102620000	147860000
Q9H501;A0A087WX71	ESF1 homolog	ESF1	2	21	21	21	12	13	12	12	13	12	12	13	12	0	1.0737	35	1.0738	0.102725	12	0.89106	0.803392	12	1.7452	0.803392	11	1396700000	655030000	741700000	319080000	157960000	161120000	524140000	275240000	248900000	553510000	221830000	331670000
Q5JTH9;Q5JTH9-2;Q5JTH9-3;A0A087X1U8;H7C1M8;A0A087WYW2;A0A087X0G0	RRP12-like protein	RRP12	7	62	62	61	49	57	55	49	57	55	48	56	55	0	1.0761	174	1.0706	0.0984196	56	0.91074	0.469469	62	1.3846	0.469469	56	22466000000	10482000000	11984000000	4440600000	2120000000	2320600000	8523700000	4349000000	4174700000	9501800000	4012800000	5489000000
P48507;P48507-2	Glutamate--cysteine ligase regulatory subunit	GCLM	2	9	9	9	7	8	7	7	8	7	7	8	7	0	1.1049	31	1.0673	0.0939658	7	0.89308	0.833335	12	1.7818	0.833335	12	1675800000	755160000	920600000	402940000	203010000	199930000	605590000	305880000	299710000	667230000	246270000	420960000
Q8IWD4-3;Q8IWD4;Q8IWD4-2;Q8IWD4-4;B0QYH3;F8WBN8;B0QYH1	Coiled-coil domain-containing protein 117	CCDC117	7	12	12	12	6	7	10	6	7	10	6	7	10	0	1.1669	23	1.0661	0.0923428	6	0.93207	1.14763	6	2.2155	1.14763	11	1320400000	563790000	756630000	184830000	95795000	89038000	461730000	263490000	198240000	673850000	204500000	469350000
Q9UHD1;Q9UHD1-2;E9PHZ2;E9PPQ5;E9PIZ4;E9PSD5;E9PL00;E9PIF7	Cysteine and histidine-rich domain-containing protein 1	CHORDC1	8	21	21	21	20	20	20	20	20	20	20	20	20	0	1.1091	82	1.0589	0.0825664	22	0.89052	0.921665	24	1.8943	0.921665	36	12137000000	5358800000	6778100000	2986800000	1428600000	1558200000	3999600000	2071300000	1928300000	5150400000	1858900000	3291500000
Q99470;K7ELI9	Stromal cell-derived factor 2	SDF2	2	6	6	6	4	5	5	4	5	5	4	5	5	0	0.71458	8	1.0574	0.0805212	3	0.67822	0.130931	3	1.095	0.130931	3	328480000	173960000	154520000	52113000	27150000	24963000	109230000	63701000	45532000	167130000	83111000	84024000
H0YIM9;A0A0C4DGJ7;Q8WUH1;Q8WUH1-2	Protein Churchill	CHURC1-FNTB	4	3	1	1	1	0	3	1	0	1	1	0	1	0	0.6886	3	0.67399	-0.569201	2	NA	NA	0	NA	NA	1	76235000	44549000	31686000	37186000	24026000	13160000	0	0	0	39049000	20524000	18526000
A0A0C4DGJ8;G3V521;Q6IPR1;G3V4R2;G3V332;G3V427	LYR motif-containing protein 5	LYRM5	6	3	3	3	2	0	3	2	0	3	2	0	3	0.00044616	1.3469	5	0.93108	-0.103023	2	NA	0.464773	0	1.3801	0.464773	3	118730000	53278000	65451000	27369000	13299000	14070000	0	0	0	91359000	39978000	51381000
B7ZL14;Q96RU3-4;Q96RU3-3;Q96RU3-5;Q96RU3-2;Q96RU3;H0Y7W6	Formin-binding protein 1	FNBP1	7	7	7	7	4	5	3	4	5	3	4	5	3	0	0.94879	10	1.0567	0.0795658	4	0.66234	0.82326	5	1.7694	0.82326	3	229860000	131780000	98080000	47925000	25131000	22794000	135500000	86659000	48837000	46436000	19987000	26449000
O43824	Putative GTP-binding protein 6	GTPBP6	1	8	8	8	2	5	6	2	5	6	2	5	6	0	1.2082	8	1.0567	0.0795658	2	0.77681	0.548634	3	1.4627	0.548634	4	389220000	204110000	185110000	26339000	12857000	13483000	179810000	102400000	77418000	183070000	88862000	94204000
A0A0C4DGS0;P56556;R4GN43	NADH dehydrogenase [ubiquinone] 1 alpha subcomplex subunit 6	NDUFA6	3	6	6	6	3	0	6	3	0	6	3	0	6	0	1.0569	11	0.68102	-0.554231	4	NA	0.182946	0	1.1352	0.182946	7	1129700000	795630000	334060000	169140000	102150000	66990000	0	0	0	960550000	693470000	267070000
O43324;D6RBD7;C9J1V9;O43324-2;H0YAL7;D6RCQ0;H0YAH9	Eukaryotic translation elongation factor 1 epsilon-1	EEF1E1	7	14	14	14	13	3	12	13	3	12	13	3	12	0	1.118	34	1.0537	0.0754642	15	0.91907	0.453965	4	1.3698	0.453965	15	6705900000	3074900000	3631000000	1528800000	757930000	770900000	1588100000	876620000	711450000	3589000000	1440400000	2148700000
A0A0C4DGT4;Q643R3	Lysophospholipid acyltransferase LPCAT4	LPCAT4	2	3	3	3	1	2	0	1	2	0	1	2	0	0.00059215	2.0755	3	NA	NA	1	1.1122	NA	2	NA	NA	0	54088000	21143000	32945000	10556000	6067900	4488300	43532000	15075000	28457000	0	0	0
Q8NE62;C9JYW4;C9J7D8	Choline dehydrogenase, mitochondrial	CHDH	3	10	10	10	5	7	5	5	7	5	5	7	5	0	0.9684	14	1.0531	0.0746424	3	0.84698	0.450063	7	1.3661	0.450063	4	376450000	177250000	199200000	101510000	48551000	52959000	162580000	82390000	80192000	112360000	46310000	66047000
Q9Y2P8;Q5VZU3;Q9Y2P8-2;Q5VZU2;Q5VYW8	RNA 3-terminal phosphate cyclase-like protein	RCL1	5	7	7	7	6	4	5	6	4	5	6	4	5	0	1.0528	14	1.0528	0.0742314	6	0.91031	0.995376	4	1.9936	0.995376	4	350270000	164720000	185550000	148430000	74134000	74293000	127690000	66351000	61339000	74157000	24237000	49920000
P56282-3;P56282;P56282-2;U3KQ22	DNA polymerase epsilon subunit 2	POLE2	4	9	9	9	2	5	4	2	5	4	2	5	4	0	1.0914	5	1.0526	0.0739573	3	0.61927	0.452912	5	1.3688	0.452912	3	377130000	199930000	177200000	74934000	40946000	33988000	227870000	127760000	100100000	74325000	31220000	43105000
A0A0D9SEJ5;F5GY05;Q96EK7;Q96EK7-2;Q96EK7-3	Constitutive coactivator of peroxisome proliferator-activated receptor gamma	FAM120B	5	12	12	12	11	3	1	11	3	1	11	3	1	0	0.79605	15	0.80015	-0.321658	11	0.73654	NA	3	NA	NA	1	212000000	117350000	94654000	131300000	72251000	59050000	70489000	41671000	28818000	10213000	3427000	6786400
Q5QPL9;Q9UKM9-2;Q9UKM9;Q5QPM0;Q5QPM1;Q5QPM2	RNA-binding protein Raly	RALY	6	18	18	18	9	16	12	9	16	12	9	16	12	0	0.9151	48	1.0472	0.066537	17	0.65363	-0.0154763	17	0.98933	-0.0154763	14	3924200000	2095100000	1829100000	697340000	347080000	350260000	1372100000	819160000	552920000	1854700000	928840000	925900000
Q5T6V5;Q5T6V7;Q5T6V6	UPF0553 protein C9orf64	C9orf64	3	25	25	25	21	20	20	21	20	20	21	20	20	0	1.0546	72	1.0465	0.0655723	27	0.89254	0.652234	23	1.5716	0.652234	22	7826300000	3621700000	4204600000	1933300000	942440000	990830000	2777600000	1451900000	1325700000	3115400000	1227300000	1888100000
E7EN86;P52747-2;P52747-3;P52747;E9PPB0;C9JRS3;E9PLN4;E9PS81;E9PMY8;E9PJF2;C9JTC5;C9J2G7;C9JCG1;E9PLS7	Zinc finger protein 143	ZNF143	14	8	8	5	4	6	3	4	6	3	3	4	1	0	1.1328	5	1.0464	0.0654344	3	0.92788	0.480058	3	1.3948	0.480058	4	236420000	116480000	119940000	35820000	16986000	18834000	112860000	64006000	48858000	87731000	35483000	52248000
Q5BKZ1;A0A0A0MRN4;Q5BKZ1-3;Q5BKZ1-2;E2QRN4	DBIRD complex subunit ZNF326	ZNF326	5	16	16	16	13	13	15	13	13	15	13	13	15	0	1.0362	35	1.0427	0.0603241	11	0.65323	0.304745	13	1.2352	0.304745	11	1872700000	978970000	893730000	465950000	215860000	250090000	870780000	514770000	356010000	535980000	248340000	287640000
H3BUD4;A0A0A0MT40;Q15111-2;Q15111	Phosphoinositide phospholipase C;Inactive phospholipase C-like protein 1	PLCL1	4	4	4	4	2	2	2	2	2	2	2	2	2	0	0.9599	4	1.0426	0.0601858	2	NA	0.427392	1	1.3448	0.427392	2	209480000	104080000	105400000	8942900	4429200	4513700	66387000	36600000	29787000	134150000	63051000	71104000
O14967;O14967-2;D6RAZ4	Calmegin	CLGN	3	20	19	19	15	17	19	14	16	18	14	16	18	0	1.0497	55	1.0426	0.0601858	16	0.90693	0.883855	20	1.8453	0.883855	19	4229800000	1938000000	2291800000	788300000	399120000	389180000	1500500000	768660000	731840000	1941000000	770270000	1170700000
A0A0D9SFG6;Q99418-2;Q99418;Q15438-3;Q15438-2;Q15438;K7ERV8;M0R2J0;F8W8E2;K7ENQ8;A0A286YF81;G5E9B7;O43739-2;O43739	Cytohesin-2;Cytohesin-1	CYTH2	14	3	3	3	1	2	2	1	2	2	1	2	2	0.0001506	0.72928	6	0.72928	-0.455455	2	0.63297	0.438719	2	1.3554	0.438719	2	862060000	378290000	483770000	16931000	8822500	8108900	40260000	23718000	16542000	804860000	345750000	459120000
A0A0D9SFK2;Q92614-3;Q92614-4;Q92614;Q92614-5;Q92614-2	Unconventional myosin-XVIIIa	MYO18A	6	3	3	3	1	3	1	1	3	1	1	3	1	0	1.0237	5	NA	NA	1	0.976	NA	3	NA	NA	1	35736000	17953000	17784000	10759000	5334700	5424200	16635000	8824500	7810200	8342700	3793500	4549200
P14618-2;H3BTN5;H3BR70	Pyruvate kinase PKM;Pyruvate kinase	PKM	3	57	4	4	55	55	55	4	3	3	4	3	3	0	1.0208	8	1.0411	0.0581086	5	0.93199	0.268913	2	1.2049	0.268913	2	299130000	148300000	150830000	127380000	63911000	63469000	70001000	35646000	34356000	101750000	48745000	53004000
P07948;P07948-2;E5RJ37;H0Y3C5;J3KPD6;F6SF04;P08631-3;P08631-2;P08631-4;P08631	Tyrosine-protein kinase Lyn	LYN	10	14	14	13	4	11	8	4	11	8	3	10	7	0	0.76114	16	1.0404	0.0571383	4	0.48312	0.46048	9	1.376	0.46048	5	697360000	387010000	310360000	104030000	51085000	52942000	312770000	217710000	95066000	280560000	118210000	162350000
Q96GA3;A0A075B6Q4	Protein LTV1 homolog	LTV1	2	18	18	18	11	13	14	11	13	14	11	13	14	0	1.0523	34	1.0397	0.0561673	11	0.8635	0.789103	12	1.728	0.789103	11	3049300000	1350700000	1698600000	656190000	304080000	352110000	1335600000	646970000	688590000	1057600000	399660000	657920000
O75879;D6REA0;D6RDU9;D6RGY4;H0Y9W6;H0Y8G7;H0Y9F2;B4E0P2	Glutamyl-tRNA(Gln) amidotransferase subunit B, mitochondrial	PET112	8	10	10	10	3	8	8	3	8	8	3	8	8	0	1.0386	13	1.0386	0.0546401	3	0.67341	0.638491	6	1.5567	0.638491	6	6914400000	3477900000	3436600000	228610000	34223000	194390000	3084700000	256700000	2828000000	3601100000	3187000000	414150000
A0A0D9SG71;A0A0R4J2E5;P49459;A0A0D9SEZ6;P49459-3;P49459-2	Ubiquitin-conjugating enzyme E2 A	UBE2A	6	2	2	2	2	0	1	2	0	1	2	0	1	0	1.2345	6	0.75498	-0.40549	3	NA	0.699196	0	1.6236	0.699196	3	203450000	89324000	114120000	53019000	30572000	22447000	0	0	0	150430000	58752000	91676000
A0A0D9SG79;Q9NZ09-2;Q9NZ09;Q9NZ09-3;Q9NZ09-4	Ubiquitin-associated protein 1	UBAP1	5	2	2	2	2	2	0	2	2	0	2	2	0	0	0.59866	3	0.52132	-0.939759	2	0.62449	NA	2	NA	NA	0	66354000	41253000	25101000	25851000	15115000	10736000	40502000	26137000	14365000	0	0	0
Q14689-6;Q14689;Q14689-4;Q14689-5;Q14689-3;Q14689-2	Disco-interacting protein 2 homolog A	DIP2A	6	11	8	4	5	7	6	3	6	4	1	3	1	0	0.86672	10	1.0376	0.0532504	3	0.75916	0.67238	5	1.5937	0.67238	3	307670000	163480000	144190000	45395000	19003000	26393000	165600000	97258000	68344000	96669000	47217000	49452000
H0Y5D5;Q9BTG3;Q5SYW2;F5H2X7;Q9ULV3-5;Q9ULV3-2;Q9ULV3;Q9ULV3-3;Q9ULV3-4;A0A0U1RQR2	Cip1-interacting zinc finger protein	CIZ1	10	7	7	7	4	3	4	4	3	4	4	3	4	0	0.92178	6	1.0367	0.0519985	4	1.2123	-0.153094	3	0.89932	-0.153094	3	247260000	108640000	138620000	49360000	23596000	25764000	61533000	21886000	39646000	136370000	63153000	73213000
A0A0G2JIS2;Q96KQ7-2;Q96KQ7;A2ABF8;A0A0G2JIR1;A2ABF9;A0A0G2JK64;A0A0G2JRR0;A0A0G2JRN8;Q96KQ7-3;H0Y4K5	Histone-lysine N-methyltransferase EHMT2	EHMT2	11	4	4	4	2	2	1	2	2	1	2	2	1	0	0.80915	5	0.81412	-0.296687	4	NA	NA	1	NA	NA	1	100950000	55992000	44960000	53117000	30375000	22742000	29595000	17719000	11876000	18240000	7897700	10343000
Q9BSU3;H0Y8T0	N-alpha-acetyltransferase 11	NAA11	2	7	1	1	7	7	7	1	1	1	1	1	1	0	1.1705	3	1.0367	0.0519985	2	NA	NA	1	NA	NA	1	57097000	26381000	30716000	20514000	10702000	9812100	15300000	7631600	7668400	21283000	8047700	13236000
A0A0G2JJD3;O95870;O95870-2;A0A0G2JI89;F2Z3G6;F2Z3H2	Abhydrolase domain-containing protein 16A	ABHD16A	6	7	7	7	1	5	2	1	5	2	1	5	2	0	0.62027	6	NA	NA	1	0.62027	1.17453	4	2.2572	1.17453	2	206280000	103850000	102430000	15315000	9113300	6201300	132480000	78191000	54291000	58485000	16549000	41936000
Q15311;E7ENF8;A0A1W2PRI7	RalA-binding protein 1	RALBP1	3	7	7	7	3	3	6	3	3	6	3	3	6	0	1.1275	7	1.0353	0.0500489	2	0.58561	0.543991	2	1.458	0.543991	4	218440000	106340000	112090000	15220000	8936000	6284100	63509000	40091000	23418000	139710000	57316000	82391000
A0A0G2JKR7;P28702;P28702-3;A0A0G2JHI1	Retinoic acid receptor RXR-beta	RXRB	4	4	4	3	3	3	1	3	3	1	3	2	1	0	0.72601	3	0.71062	-0.49285	3	0.75645	NA	3	NA	NA	1	143150000	85525000	57623000	64484000	40620000	23863000	57307000	36868000	20439000	21357000	8036200	13321000
Q06210-2;Q06210	Glutamine--fructose-6-phosphate aminotransferase [isomerizing] 1	GFPT1	2	48	48	40	41	42	38	41	42	38	33	35	31	0	1.0355	152	1.0327	0.0464212	48	0.93222	0.931305	54	1.907	0.931305	50	20414000000	9534500000	10880000000	5592800000	2770700000	2822100000	8541200000	4388400000	4152800000	6280500000	2375500000	3905000000
F5GXS0;A0A140TA49;A0A140TA44;A0A140TA32;A0A140TA29;A0A0G2JL54;A0A0G2JPR0;P0C0L4-2;P0C0L5;P0C0L4	Complement C4-A;Complement C4 beta chain;Complement C4-A alpha chain;C4a anaphylatoxin;C4b-A;C4d-A;Complement C4 gamma chain;Complement C4-B;Complement C4 beta chain;Complement C4-B alpha chain;C4a anaphylatoxin;C4b-B;C4d-B;Complement C4 gamma chain	C4B	10	8	1	1	6	4	8	1	0	1	1	0	1	0	9.946	5	NA	NA	1	NA	3.6339	0	12.414	3.6339	4	91780000	19133000	72647000	15383000	14356000	1027100	0	0	0	76397000	4777400	71620000
A0A1B0GUA8;Q9H1H9-3;Q9H1H9-4;Q9H1H9-2;Q9H1H9	Kinesin-like protein KIF13A	KIF13A	5	3	2	2	3	2	2	2	1	1	2	1	1	0	0.96586	4	1.0321	0.0455828	2	NA	NA	1	NA	NA	1	66780000	34428000	32352000	46319000	25330000	20989000	8639600	3893800	4745800	11822000	5204800	6616900
Q9Y4H2	Insulin receptor substrate 2	IRS2	1	11	11	11	5	7	4	5	7	4	5	7	4	0	1.0289	13	1.0289	0.0411028	3	0.76371	1.44551	7	2.7236	1.44551	3	322940000	151490000	171450000	95739000	52337000	43401000	141920000	73732000	68191000	85278000	25415000	59863000
A0A087WWP8;Q5VWQ0;A0A0C4DGT8;A0A0C4DH79;Q5VWQ0-4	Round spermatid basic protein 1	RSBN1	5	4	3	3	4	3	4	3	2	3	3	2	3	0	1.4136	5	1.0278	0.0395596	2	NA	0.991971	1	1.9889	0.991971	2	67710000	33599000	34111000	21798000	12505000	9292800	15981000	10723000	5257800	29931000	10371000	19561000
G3XAI9;Q5BKY9;Q5BKY9-2;Q8N9E0	Protein FAM133B;Protein FAM133A	FAM133B	4	3	3	3	3	2	3	3	2	3	3	2	3	0	1.1337	7	1.0276	0.0392788	3	1.0857	0.718088	2	1.645	0.718088	2	291770000	128940000	162830000	126000000	59118000	66886000	72863000	34503000	38361000	92904000	35323000	57581000
Q8NDV7-2;Q8NDV7-6;Q8NDV7-5;Q8NDV7;H7C269;H3BTQ1;Q8NDV7-3;H3BRT3;Q8NDV7-4;Q9HCJ0-2	Trinucleotide repeat-containing gene 6A protein	TNRC6A	10	6	6	5	4	3	5	4	3	5	3	2	5	0	1.1191	3	1.0271	0.0385767	3	NA	1.19251	1	2.2855	1.19251	4	144370000	61275000	83096000	54906000	28743000	26162000	21058000	8972600	12085000	68408000	23559000	44848000
A0A0J9YVR0			1	6	1	1	3	4	5	1	0	1	1	0	1	0	1.5265	2	NA	NA	1	NA	NA	0	NA	NA	1	9377700	3628800	5748800	1768800	549270	1219500	0	0	0	7608900	3079600	4529300
F6RP06;A0A0J9YW18;Q12983	BCL2/adenovirus E1B 19 kDa protein-interacting protein 3	BNIP3	3	2	2	2	2	0	1	2	0	1	2	0	1	0	1.4917	3	1.0631	0.0882773	2	NA	NA	0	NA	NA	1	55615000	24002000	31614000	36418000	15099000	21319000	0	0	0	19198000	8903100	10295000
A0A0J9YW40;Q6IEE7	Transmembrane protein 132E	TMEM132E	2	3	3	3	0	2	1	0	2	1	0	2	1	0.0041299	0.69291	3	NA	NA	0	0.44774	NA	2	NA	NA	1	59360000	29494000	29866000	0	0	0	25522000	16560000	8962500	33837000	12934000	20903000
A0A0J9YW64			1	49	1	1	34	40	29	1	1	0	1	1	0	0.00015076	0.97772	2	NA	NA	1	NA	NA	1	NA	NA	0	14467000	8046200	6421100	7317600	4164700	3152900	7149600	3881500	3268200	0	0	0
B4DY08;G3V4W0;B2R5W2;P07910-2;G3V4C1;P07910-4;G3V2D6;G3V251;G3V5X6;G3V3K6	Heterogeneous nuclear ribonucleoproteins C1/C2	HNRNPC	10	28	28	3	27	25	24	27	25	24	3	2	2	0	0.93922	184	1.0262	0.0373119	47	0.6259	-0.00860967	67	0.99405	-0.00860967	70	49872000000	26442000000	23430000000	14315000000	6807700000	7507400000	16659000000	10055000000	6604600000	18897000000	9579500000	9317800000
Q9NUQ2;H0YC22	1-acyl-sn-glycerol-3-phosphate acyltransferase epsilon	AGPAT5	2	3	3	3	2	2	2	2	2	2	2	2	2	0	0.96201	5	1.0259	0.0368901	3	0.66304	0.299831	2	1.231	0.299831	2	114240000	55903000	58332000	28892000	14619000	14273000	27967000	16102000	11865000	57376000	25181000	32195000
O75691	Small subunit processome component 20 homolog	UTP20	1	76	76	76	57	57	62	57	57	62	57	57	62	0	0.77389	156	1.0256	0.0364682	49	0.80193	-0.720826	52	0.60675	-0.720826	55	5473100000	2869100000	2604000000	1796100000	761270000	1034800000	1631000000	782620000	848340000	2046100000	1325200000	720880000
P12236	ADP/ATP translocase 3;ADP/ATP translocase 3, N-terminally processed	SLC25A6	1	34	15	11	30	32	28	14	14	13	10	10	9	0	1.0546	93	1.0255	0.0363275	24	0.72984	0.252416	27	1.1912	0.252416	42	12898000000	6501300000	6397200000	2781700000	1340800000	1440800000	3981000000	2276800000	1704200000	6135800000	2883600000	3252200000
A0A0J9YYJ0;Q8N129	Protein canopy homolog 4	CNPY4	2	2	2	2	2	1	1	2	1	1	2	1	1	0	1.0458	3	0.88558	-0.175305	2	NA	NA	0	NA	NA	1	63281000	33043000	30238000	39244000	22498000	16746000	0	0	0	24037000	10545000	13493000
D6RIU2;D6RDP6;D6RHU6;D6RDY1;D6RA76;D6RC11;D6R9S8;D6RCE6;D6RFX6;D6RDI6;D6RCR8;A0A0R4J2F2;Q9NY35-2;Q9NY35;D6R9K1;D6RD48;D6RB31;D6RAZ7;D6RCP3;H0Y8T9;Q9NY35-3	Claudin domain-containing protein 1	CLDND1	21	2	2	2	1	0	1	1	0	1	1	0	1	0	0.64805	2	NA	NA	1	NA	NA	0	NA	NA	1	27726000	17400000	10325000	11766000	7335200	4430800	0	0	0	15960000	10065000	5894500
Q9Y5M8;H7C4H2;C9J5Z8	Signal recognition particle receptor subunit beta	SRPRB	3	21	21	21	17	19	21	17	19	21	17	19	21	0	1.0901	68	1.0236	0.0336521	23	0.92988	0.63951	18	1.5578	0.63951	27	11411000000	5273800000	6137100000	2330600000	1157400000	1173200000	4119000000	2135800000	1983200000	4961200000	1980600000	2980600000
Q9NRZ7-2;Q9NRZ7;Q9NRZ7-3;C9JL26	1-acyl-sn-glycerol-3-phosphate acyltransferase gamma	AGPAT3	4	5	5	5	3	4	4	3	4	4	3	4	4	0	0.99823	8	1.0234	0.0333701	2	0.89974	0.394295	3	1.3143	0.394295	4	182710000	85384000	97329000	37443000	15664000	21778000	72583000	38436000	34147000	72686000	31283000	41403000
A0A0U1RQE4;Q5HYK7-3;Q5HYK7-2;Q5HYK7;Q5HYK7-5;Q5HYK7-4	SH3 domain-containing protein 19	SH3D19	6	4	4	4	3	0	2	3	0	2	3	0	2	0	0.97645	3	0.84474	-0.243421	2	NA	NA	0	NA	NA	1	70389000	32439000	37950000	31477000	18803000	12674000	0	0	0	38912000	13636000	25276000
Q86U90	YrdC domain-containing protein, mitochondrial	YRDC	1	11	11	11	10	8	9	10	8	9	10	8	9	0	1.0233	21	1.0233	0.0332292	9	0.87827	0.892663	6	1.8566	0.892663	6	1424900000	643330000	781540000	299780000	152050000	147730000	483380000	249470000	233910000	641700000	241810000	399890000
A0A0U1RQL9;A0A0U1RQS5;B3KNS4;A0A0U1RQV1;Q96A10;A0A0U1RQN3		hCG_2043597	6	3	3	3	1	1	2	1	1	2	1	1	2	0	1.0233	4	NA	NA	1	NA	0.334454	1	1.2609	0.334454	3	57397000	28319000	29079000	13175000	6650900	6524100	10327000	6085900	4241500	33895000	15582000	18313000
H0YMA4;A0A0U1RQM0;Q15004;A0A0U1RQC1;H0YKX3;Q15004-2	PCNA-associated factor	KIAA0101	6	4	4	4	2	0	3	2	0	3	2	0	3	0	1.377	5	0.54243	-0.882491	2	NA	0.637564	0	1.5557	0.637564	3	58481000	31945000	26535000	24796000	16299000	8497000	0	0	0	33685000	15647000	18038000
Q92930;H0YNE9;H0YMN7	Ras-related protein Rab-8B	RAB8B	3	10	5	5	7	9	9	2	4	4	2	4	4	0	1.1329	14	1.0233	0.0332292	3	0.77808	0.82432	4	1.7707	0.82432	7	511980000	238520000	273460000	95283000	46117000	49166000	211140000	118600000	92547000	205560000	73808000	131750000
E7EPU2;A0A0U1RQW6;Q9Y2E4;H0Y7Q3;H0Y5A8	Disco-interacting protein 2 homolog C	DIP2C	5	7	3	3	3	3	5	1	0	2	1	0	2	0	6.2097	3	NA	NA	1	NA	1.99251	0	3.9793	1.99251	2	40175000	11599000	28576000	9520900	4583000	4937800	0	0	0	30655000	7016400	23638000
A0A0J9YXF2;J3QT77;A0A0J9YYG4;Q15165-3;Q15165-1;Q15165;A0A0J9YXU7;G3XAK4;A0A0J9YYJ1	Serum paraoxonase/arylesterase 2	PON2	9	5	5	5	4	4	5	4	4	5	4	4	5	0	1.0482	14	1.0223	0.0318186	5	0.85909	1.15394	4	2.2252	1.15394	5	600780000	255400000	345370000	129350000	63293000	66059000	174520000	92207000	82309000	296910000	99904000	197000000
A0A0U1RR85;Q6NUK4-2;Q6NUK4	Receptor expression-enhancing protein 3	REEP3	3	4	4	4	2	1	3	2	1	3	2	1	3	0	1.0245	5	0.89534	-0.159492	2	NA	0.710614	1	1.6365	0.710614	2	84064000	37985000	46079000	15449000	7677500	7771200	31732000	17177000	14555000	36883000	13131000	23752000
O95486;O95486-2;H0Y9J6	Protein transport protein Sec24A	SEC24A	3	27	25	25	18	15	21	16	15	20	16	15	20	0	1.0786	47	1.0205	0.0292762	19	1.0291	1.00072	12	2.001	1.00072	16	2201800000	956700000	1245100000	547680000	277180000	270510000	556380000	279780000	276590000	1097800000	399740000	698030000
Q13576;F5H7S7;E7EWC2;Q13576-3;Q13576-2;D6R939;E9PDT6;D6RDK8;D6RGC6;D6R999;H0YA28	Ras GTPase-activating-like protein IQGAP2	IQGAP2	11	52	50	50	39	44	32	37	42	30	37	42	30	0	1.0547	106	1.0198	0.0282862	39	0.94013	0.453228	37	1.3691	0.453228	30	4646100000	2245600000	2400500000	1182000000	610120000	571920000	1684400000	877770000	806590000	1779700000	757710000	1022000000
Q8NC51;Q8NC51-3	Plasminogen activator inhibitor 1 RNA-binding protein	SERBP1	2	39	39	3	32	34	32	32	34	32	3	3	3	0	1.0469	222	1.0195	0.0278618	72	0.911	0.836005	69	1.7851	0.836005	81	90378000000	40949000000	49429000000	22101000000	10330000000	11771000000	36843000000	18872000000	17971000000	31434000000	11746000000	19687000000
A0A0U1RRL8;Q8TB22-3;Q8TB22;Q8TB22-2;H0Y9M1;Q8TB22-4	Spermatogenesis-associated protein 20	SPATA20	6	2	2	2	0	1	2	0	1	2	0	1	2	0.0010297	1.0764	2	NA	NA	0	NA	NA	1	NA	NA	1	17366000	8765700	8600600	0	0	0	10528000	6126000	4401500	6838700	2639700	4199000
O00458;O00458-2;C9JNM6;C9JA65;E9PMY4;C9JLG5;H0YEE3	Interferon-related developmental regulator 1	IFRD1	7	7	7	7	4	4	4	4	4	4	4	4	4	0	1.1049	9	1.0187	0.0267293	3	1.1781	1.12671	4	2.1836	1.12671	3	539510000	231940000	307570000	102470000	48617000	53851000	226120000	111360000	114750000	210930000	71964000	138970000
A0A140T9T7;Q03518;A0A0S2Z4R8	Antigen peptide transporter 1	TAP1	3	7	7	7	1	5	7	1	5	7	1	5	7	0	1.6848	4	NA	NA	1	0.8266	0.801738	5	1.7432	0.801738	3	314990000	138410000	176580000	16127000	9726400	6401100	119370000	64113000	55255000	179500000	64573000	114920000
A0A140TA09;Q99942	E3 ubiquitin-protein ligase RNF5	RNF5	2	2	2	2	2	0	2	2	0	2	2	0	2	0	0.9833	4	0.66193	-0.595249	2	NA	0.60862	0	1.5248	0.60862	2	164980000	75246000	89730000	55482000	33698000	21785000	0	0	0	109490000	41549000	67945000
Q68CQ4;H7C2R4	Digestive organ expansion factor homolog	DIEXF	2	20	20	20	11	14	15	11	14	15	11	14	15	0	1.2897	31	1.0156	0.0223323	7	0.92784	0.676538	10	1.5983	0.676538	14	1192800000	547440000	645340000	149540000	78201000	71341000	486320000	255580000	230740000	556920000	213660000	343260000
X6RM59;Q9H0P0;Q9H0P0-3;Q9H0P0-2;Q9H0P0-1;B9A035;C9K084	Cytosolic 5-nucleotidase 3A	NT5C3A	7	16	16	16	10	14	11	10	14	11	10	14	11	0	1.0181	35	1.0151	0.0216219	11	0.86741	0.549127	12	1.4632	0.549127	12	1217500000	551050000	666460000	255250000	118640000	136610000	370950000	190510000	180440000	591320000	241900000	349420000
A0A1B0GTL5;Q9BXF6	Rab11 family-interacting protein 5	RAB11FIP5	2	8	8	8	5	6	0	5	6	0	5	6	0	0	0.60689	6	0.69798	-0.518742	5	0.58654	NA	5	NA	NA	0	504420000	405190000	99230000	370790000	315340000	55451000	133620000	89845000	43779000	0	0	0
A0A0A0MTB8;Q8NI36	WD repeat-containing protein 36	WDR36	2	21	21	21	10	12	11	10	12	11	10	12	11	0	1.0144	27	1.0144	0.0206267	7	0.75712	0.896543	10	1.8616	0.896543	10	634510000	289570000	344940000	91128000	45087000	46041000	247610000	137950000	109660000	295770000	106530000	189240000
Q6ZRP7;H0Y430	Sulfhydryl oxidase 2;Sulfhydryl oxidase	QSOX2	2	16	16	16	9	13	10	9	13	10	9	13	10	0	1.0554	36	1.0136	0.0194884	11	0.81584	0.783163	13	1.7209	0.783163	12	924610000	429860000	494750000	150680000	73880000	76805000	387420000	206250000	181160000	386510000	149730000	236780000
A0A1B0GU48;A0A1B0GV09;Q9H9B1-4;Q9H9B1-3;Q9H9B1;A0A0C4DGF8;A0A0D9SEP2;A0A0D9SFS4;A0A0D9SER3;A0A0D9SFG7;A0A0D9SFX4;A0A1B0GW79;A0A1B0GWF6;A0A1W2PPZ7;A0A0D9SEQ1;A0A1B0GVZ8;A0A1B0GUD1	Histone-lysine N-methyltransferase EHMT1	EHMT1	17	3	3	3	2	2	0	2	2	0	2	2	0	0	0.66141	3	1.1063	0.145743	2	0.60992	NA	2	NA	NA	0	70477000	38624000	31852000	25137000	11217000	13920000	45340000	27408000	17932000	0	0	0
B0QXZ6;O95503	Chromobox protein homolog 6	CBX6	2	4	4	4	2	3	2	2	3	2	2	3	2	0	0.85927	5	1.0133	0.0190614	2	0.78258	NA	3	NA	NA	1	113320000	50869000	62448000	28489000	13867000	14622000	59004000	32495000	26509000	25823000	4506400	21317000
Q5TDH0;Q5TDH0-3;Q5TDH0-2;H0YII4;H0YI90	Protein DDI1 homolog 2	DDI2	5	13	13	13	9	10	11	9	10	11	9	10	11	0	1.028	29	1.0124	0.0177794	8	0.87966	0.88049	11	1.841	0.88049	10	2684600000	1204800000	1479800000	630980000	314330000	316650000	811640000	401960000	409690000	1242000000	488560000	753450000
Q9Y6W3;F8WCZ1;F8WDQ3;H7C1B7	Calpain-7	CAPN7	4	16	16	16	10	8	6	10	8	6	10	8	6	0	1.0182	24	1.0114	0.0163537	9	0.9007	0.699019	8	1.6234	0.699019	7	704290000	328470000	375820000	168620000	80796000	87824000	305040000	156400000	148640000	230620000	91271000	139350000
A2RTX5;A2RTX5-2;B7ZLP8;H0YKB9	Probable threonine--tRNA ligase 2, cytoplasmic	TARSL2	4	12	7	7	9	9	10	4	5	5	4	5	5	0	1.0327	12	1.011	0.015783	4	0.82216	0.647176	4	1.5661	0.647176	4	340980000	156700000	184280000	41576000	20128000	21448000	103430000	57723000	45703000	195980000	78851000	117130000
B1AM27;A0A1B0GUS7;O14795;O14795-2;I6L9J0;F8W8M9;A0A1B0GVW8;A0A0U1RRL2;F8VZH8;F8W0P6;F8W059;Q9UPW8;Q8NB66	Protein unc-13 homolog B	UNC13B	13	7	7	7	4	3	1	4	3	1	4	3	1	0	0.66525	6	0.64871	-0.624354	3	0.69488	NA	3	NA	NA	1	138700000	75077000	63619000	66213000	33175000	33038000	53026000	33028000	19998000	19457000	8874500	10583000
A0A1B0GVV8;A0A1B0GW50;A0JP08;A0A1B0GV02;O60315-2;O60315;A0A1B0GWI0;A0A1X7SC99;E7EUW9;U3KPV5;U3KQ51;E7ESP8	Zinc finger E-box-binding homeobox 2	ZEB2	12	4	3	3	3	3	1	3	2	1	3	2	1	0	0.59046	4	0.56041	-0.835445	3	0.57158	NA	2	NA	NA	1	95634000	56254000	39380000	30970000	19428000	11542000	32337000	20666000	11671000	32327000	16160000	16167000
Q13111;Q13111-2;Q13111-3;K7EPA1;K7EJF1;Q9H1J1-2;Q9H1J1	Chromatin assembly factor 1 subunit A	CHAF1A	7	11	11	11	5	8	3	5	8	3	5	8	3	0	0.92707	13	1.0106	0.0152121	4	0.87815	0.852878	8	1.8061	0.852878	3	394910000	188860000	206040000	92741000	47843000	44898000	227870000	114720000	113160000	74290000	26303000	47987000
A0A1B0GV26;Q8WWZ3-2;Q8WWZ3	Ectodysplasin-A receptor-associated adapter protein	EDARADD	3	2	2	2	2	1	0	2	1	0	2	1	0	0	0.69657	2	NA	NA	1	NA	NA	1	NA	NA	0	73147000	40047000	33100000	42664000	21536000	21128000	30483000	18511000	11972000	0	0	0
P50148;B1AM21	Guanine nucleotide-binding protein G(q) subunit alpha	GNAQ	2	13	7	7	10	6	4	6	3	1	6	3	1	0	0.95653	8	1.0096	0.0137838	5	0.60944	NA	3	NA	NA	1	179490000	99654000	79831000	88862000	46050000	42812000	77357000	46920000	30437000	13267000	6684200	6582400
A0A1B0GV70;Q96N21;I3L3R3;Q96N21-2	AP-4 complex accessory subunit tepsin	ENTHD2	4	2	2	2	0	2	0	0	2	0	0	2	0	0.00059154	0.46939	2	NA	NA	0	0.46939	NA	2	NA	NA	0	90734000	60580000	30154000	0	0	0	90734000	60580000	30154000	0	0	0
Q8NAV1;Q8NAV1-2	Pre-mRNA-splicing factor 38A	PRPF38A	2	9	9	9	8	6	4	8	6	4	8	6	4	0	0.9608	10	1.0085	0.0122111	3	0.60764	0.470719	4	1.3858	0.470719	3	783720000	364350000	419370000	240320000	100820000	139490000	334910000	182770000	152140000	208500000	80756000	127740000
D6RFZ4;E7EUR8;A0A1B0GVL4;P78312-3;P78312-4;P78312-6;P78312-2;P78312-5;P78312	Protein FAM193A	FAM193A	9	2	2	2	1	0	1	1	0	1	1	0	1	0	1.0957	2	NA	NA	1	NA	NA	0	NA	NA	1	15472000	6597600	8874300	6826400	3301700	3524700	0	0	0	8645600	3295900	5349700
A0A1B0GVV3;Q5EBL4;Q969X0;Q5EBL4-3	RILP-like protein 1	RILPL1	4	3	3	1	2	3	0	2	3	0	0	1	0	0	0.93048	4	0.95011	-0.0738335	2	0.98651	NA	3	NA	NA	0	104970000	52537000	52436000	33694000	17870000	15823000	71279000	34667000	36612000	0	0	0
P02786;G3V0E5;H7C3V5;F8WBE5	Transferrin receptor protein 1;Transferrin receptor protein 1, serum form	TFRC	4	40	40	40	26	34	29	26	34	29	26	34	29	0	1.0286	139	1.0076	0.010923	49	0.915	0.579084	48	1.4939	0.579084	42	12591000000	5854400000	6736800000	2262300000	1096800000	1165500000	4651100000	2402100000	2249000000	5677700000	2355400000	3322300000
Q9P0R6;G3V4I5;G3V368	GSK3-beta interaction protein	GSKIP	3	5	5	5	3	2	3	3	2	3	3	2	3	0	1.0075	7	1.0075	0.0107798	3	0.81498	0.741402	2	1.6718	0.741402	3	350090000	158740000	191340000	81659000	43310000	38349000	86903000	47466000	39437000	181520000	67967000	113560000
A0A1B0GWA0			1	2	2	2	2	2	1	2	2	1	2	2	1	0	0.7787	3	0.7878	-0.344099	2	0.72264	NA	2	NA	NA	1	33994000	16924000	17070000	11608000	6314100	5293400	13871000	7691400	6179200	8515900	2918100	5597800
P54646;A0A087WXX9	5-AMP-activated protein kinase catalytic subunit alpha-2	PRKAA2	2	18	18	16	11	14	10	11	14	10	9	12	8	0	0.98272	36	1.007	0.0100637	11	0.84574	0.82024	16	1.7657	0.82024	9	2839000000	1367300000	1471700000	628240000	307320000	320920000	1583200000	834430000	748730000	627600000	225560000	402050000
P08670;B0YJC4;B0YJC5;A0A1B0GTT5;A0A1B0GVG8;P17661;H7C5W5;P41219;P41219-2;K7EMP8;A0A1X7SBR3;A0A1W2PR46;P14136-3;P14136;P14136-2;F8W835;A0A1W2PRT3	Vimentin	VIM	17	71	71	66	65	65	65	65	65	65	60	60	60	0	0.99253	503	1.0063	0.00906047	208	1.1199	-1.21732	148	0.43008	-1.21732	147	238000000000	129930000000	108070000000	74753000000	36528000000	38224000000	89604000000	41334000000	48270000000	73648000000	52069000000	21579000000
A0A1W2PNR9;Q9Y5U9	Immediate early response 3-interacting protein 1	IER3IP1	2	2	2	2	2	1	2	2	1	2	2	1	2	0	0.92123	6	0.85786	-0.221186	3	NA	0.628914	1	1.5464	0.628914	2	419250000	200710000	218540000	166220000	91021000	75202000	55863000	32306000	23556000	197160000	77379000	119790000
Q8IXJ6;A0A087WYM3;Q8IXJ6-4;Q8IXJ6-2;Q8IXJ6-3;A0A0A0MRF5;E7EWX6;F8WCF4;C9JZQ0;B5MCS1;Q8IXJ6-5;C9JR33;C9J3U7;F8WF57;F8WDM4;F8WBT6	NAD-dependent protein deacetylase sirtuin-2	SIRT2	16	8	8	8	7	6	4	7	6	4	7	6	4	0	0.96435	15	1.0059	0.00848689	7	0.8745	0.905505	5	1.8732	0.905505	3	646220000	301470000	344750000	221260000	114620000	106640000	200950000	104480000	96471000	224000000	82373000	141630000
P15104;A0A2R8YDT1	Glutamine synthetase	GLUL	2	17	17	17	13	14	9	13	14	9	13	14	9	0	0.98851	28	1.0049	0.00705194	14	0.89635	1.07464	8	2.1062	1.07464	6	4275000000	2030000000	2245000000	1383300000	700740000	682540000	1976000000	1035400000	940670000	915680000	293920000	621760000
A0A1W2PP04;Q9Y388;Q5JY83	RNA-binding motif protein, X-linked 2	RBMX2	3	4	4	4	2	3	1	2	3	1	2	3	1	0	0.78524	5	0.83914	-0.253017	2	0.64473	NA	3	NA	NA	1	167000000	92594000	74409000	43073000	23854000	19218000	91244000	54031000	37213000	32686000	14709000	17977000
Q12996;E9PLP8;Q12996-2;E9PJ06;H0YE74;Q12996-3	Cleavage stimulation factor subunit 3	CSTF3	6	38	38	38	29	33	29	29	33	29	29	33	29	0	1.0067	98	1.0044	0.00633393	29	0.81015	0.480575	34	1.3953	0.480575	35	10893000000	5369600000	5523400000	2740600000	1338500000	1402100000	4921900000	2648100000	2273800000	3230500000	1383000000	1847500000
Q86U86-5;Q86U86-4;Q86U86-7;Q86U86-3;Q86U86-9;Q86U86-2;Q86U86-8;Q86U86;E7EVG2;H0Y5B5;Q86U86-6;C9JPI5;C9J053;C9JQF1;C9JCJ2	Protein polybromo-1	PBRM1	15	31	31	31	25	20	11	25	20	11	25	20	11	0	0.89103	44	1.0044	0.00633393	21	0.67777	0.0437644	15	1.0308	0.0437644	8	1316400000	714820000	601580000	521970000	260220000	261760000	544340000	332090000	212240000	250090000	122510000	127580000
A0A1W2PPI7;O75382-4;O75382-2;O75382;O75382-3;E9PMK8	Tripartite motif-containing protein 3	TRIM3	6	4	4	4	1	3	1	1	3	1	1	3	1	0	0.72244	4	NA	NA	1	0.60026	NA	3	NA	NA	1	79898000	38054000	41844000	10742000	5157000	5585400	41530000	25217000	16313000	27625000	7679400	19946000
J3QT87;A0A1W2PPJ5;Q96SW2-2;Q96SW2;J3QT51	Protein cereblon	CRBN	5	4	4	4	2	4	1	2	4	1	2	4	1	0	0.7051	4	NA	NA	1	0.71352	NA	3	NA	NA	0	940910000	97656000	843260000	20048000	14033000	6015000	920870000	83624000	837240000	0	0	0
A0A1W2PPR8;P01889;F6U0H7;Q31610;P30462;P30486;A0A1W2PNZ7;Q6DU44;P13747	HLA class I histocompatibility antigen, B-7 alpha chain;HLA class I histocompatibility antigen, B-81 alpha chain;HLA class I histocompatibility antigen, B-14 alpha chain;HLA class I histocompatibility antigen, B-48 alpha chain	HLA-B	9	11	9	2	9	10	8	7	8	7	0	2	1	0	0.87395	29	0.81772	-0.290321	8	0.70511	0.853597	11	1.807	0.853597	10	2387000000	1107600000	1279400000	404660000	217670000	186990000	956770000	540720000	416050000	1025500000	349160000	676370000
Q12899;A2AE48;A0A0G2JIW2;Q5SPU2	Tripartite motif-containing protein 26	TRIM26	4	8	8	8	4	3	5	4	3	5	4	3	5	0	1.1379	6	1.0039	0.00561557	4	0.8663	0.435095	2	1.352	0.435095	5	206680000	105240000	101440000	47405000	22676000	24730000	48492000	27028000	21464000	110780000	55536000	55244000
Q5PSV4-2;Q5PSV4;H0YHD0	Breast cancer metastasis-suppressor 1-like protein	BRMS1L	3	5	5	5	4	5	2	4	5	2	4	5	2	0	0.89309	7	1.0033	0.00475306	3	0.78524	0.37362	3	1.2956	0.37362	3	308020000	147470000	160550000	76046000	34035000	42012000	155010000	73950000	81056000	76970000	39487000	37483000
Q06265;Q06265-2;D6RIY6;Q06265-3;Q06265-4;D6R905;H0Y9L5;D6RA17;D6RAP4	Exosome complex component RRP45	EXOSC9	9	10	10	9	7	5	7	7	5	7	6	4	7	0	0.96906	10	1.0032	0.00460925	5	0.78786	0.356369	3	1.2802	0.356369	3	1278900000	640790000	638130000	319020000	161890000	157140000	614300000	326300000	288000000	345590000	152610000	192990000
A0A1W2PQV2;H3BUH9;P23434	Glycine cleavage system H protein, mitochondrial	GCSH	3	2	2	2	1	0	2	1	0	2	1	0	2	0	1.3844	5	0.82091	-0.284704	2	NA	0.521553	0	1.4355	0.521553	3	537440000	253110000	284320000	170860000	91286000	79570000	0	0	0	366580000	161830000	204750000
Q96BR5	Cytochrome c oxidase assembly factor 7	COA7	1	8	8	8	7	6	7	7	6	7	7	6	7	0	1.0025	21	1.0023	0.00331439	8	0.82493	0.391218	7	1.3115	0.391218	6	1458000000	749310000	708700000	388520000	195900000	192610000	572930000	342910000	230020000	496570000	210500000	286070000
Q7Z7F0-3;Q7Z7F0-2;Q7Z7F0;Q7Z7F0-4	UPF0469 protein KIAA0907	KIAA0907	4	8	8	8	5	7	5	5	7	5	5	7	5	0	0.89956	15	1.002	0.00288251	5	0.74335	0.759071	7	1.6924	0.759071	3	786210000	400440000	385770000	146900000	80148000	66756000	411660000	224850000	186810000	227650000	95439000	132210000
A0A1W2PRQ8;Q9BY27;Q14129;B5MCQ4;Q6FGH4;F8WCX1;K7ELY4;Q14129-2	Protein DGCR6L;Protein DGCR6	DGCR6L	8	3	3	3	2	0	1	2	0	1	2	0	1	0	0.89185	3	0.80099	-0.320144	2	NA	NA	0	NA	NA	1	480630000	252860000	227780000	476960000	251750000	225210000	0	0	0	3677000	1108700	2568200
P11387;Q969P6-2;Q969P6;E5RIC7;E5RJ95;E5RFS0;E5RJ33;H0YBR3;H0YAR3;H0YC03;E5RGE7;E5RGR4;E5RFE3;E5RGR2	DNA topoisomerase 1	TOP1	14	26	26	26	12	13	18	12	13	18	12	13	18	0	1.2332	30	1.0006	0.000865357	7	0.70611	0.880019	9	1.8404	0.880019	14	1584700000	756880000	827820000	204390000	99136000	105250000	446370000	264640000	181730000	933930000	393100000	540840000
P50402;Q5HY57;F8WEQ1	Emerin	EMD	3	23	23	23	16	17	21	16	17	21	16	17	21	0	1.0465	90	1.0006	0.000865357	25	0.82762	0.806283	26	1.7487	0.806283	39	11282000000	4869200000	6412300000	2526900000	1227400000	1299500000	3456100000	1692600000	1763500000	5298500000	1949200000	3349400000
Q9UJT0;S4R3K3;A0A0B4J2B9;S4R424	Tubulin epsilon chain	TUBE1	4	7	7	7	6	4	3	6	4	3	6	4	3	0	0.93686	12	0.9997	-0.000432873	6	0.7558	0.652693	4	1.5721	0.652693	3	433220000	230150000	203070000	140180000	68052000	72126000	232090000	135400000	96694000	60949000	26701000	34247000
A0A286YEX4;P08651-4;P08651-5;P08651-3;P08651-6;P08651-2;P08651	Nuclear factor 1 C-type	NFIC	7	3	2	2	1	2	2	1	1	2	1	1	2	0	1.4914	3	0.6531	-0.614624	3	NA	0.576667	1	1.4914	0.576667	3	158890000	75060000	83828000	33361000	20538000	12823000	26968000	19444000	7524100	98559000	35078000	63481000
Q6DD88;F5GWF8	Atlastin-3	ATL3	2	23	23	2	15	21	16	15	21	16	1	2	2	0	1.0423	60	0.99943	-0.000822571	19	0.95359	0.946207	20	1.9268	0.946207	21	6890600000	3069800000	3820800000	1461000000	713250000	747800000	2778300000	1402800000	1375500000	2651300000	953760000	1697500000
Q9Y3C1;D6RIC3;A0A0C4DGU5;A0A087X2G6;Q9Y3C1-3;Q9Y3C1-2;D6RC60;A0A087WU10	Nucleolar protein 16	NOP16	8	10	10	10	8	5	8	8	5	8	8	5	8	0	1.037	24	0.99811	-0.00272927	11	0.81539	0.444667	5	1.361	0.444667	8	1207800000	603340000	604430000	418960000	222960000	196010000	280740000	154940000	125790000	508070000	225440000	282630000
O43505	N-acetyllactosaminide beta-1,3-N-acetylglucosaminyltransferase	B3GNT1	1	5	5	5	3	3	3	3	3	3	3	3	3	0.00015081	0.96602	5	0.99685	-0.00455166	3	1.118	0.60483	3	1.5208	0.60483	3	309340000	135480000	173870000	92205000	40634000	51571000	109550000	45711000	63838000	107590000	49131000	58457000
P49427;U3KQ77;U3KPV8;U3KQP9	Ubiquitin-conjugating enzyme E2 R1	CDC34	4	7	6	6	6	6	3	6	5	3	6	5	3	0	0.98034	15	0.99658	-0.00494247	5	0.83241	0.859174	6	1.814	0.859174	4	608800000	281410000	327390000	125010000	60793000	64219000	275210000	148500000	126700000	208580000	72115000	136460000
E7EUN9;Q9NX74;J3QLD5;I3L4Y9;H3BMK6;I3L1K5;H3BQX4;H3BM64;I3L4H0;I3L0K0;H3BRI6;H3BSF3;H3BTR3	tRNA-dihydrouridine(20) synthase [NAD(P)+]-like	DUS2	13	13	13	13	6	9	6	6	9	6	6	9	6	0	0.99117	22	0.99568	-0.00624594	5	0.87998	0.667756	10	1.5886	0.667756	7	666860000	328580000	338280000	122910000	63397000	59509000	373650000	203720000	169930000	170300000	61462000	108840000
F5H0U5;Q9NZD2;H0YFS9;F5GZ49	Glycolipid transfer protein	GLTP	4	5	5	5	4	3	5	4	3	5	4	3	5	0	1.0465	12	0.99466	-0.00772463	4	0.82764	0.801076	3	1.7424	0.801076	5	348300000	149800000	198500000	73619000	37453000	36166000	88645000	45396000	43249000	186030000	66946000	119090000
C9JXB9;P25686-2;P25686;C9JRD2;C9J1G2;E7ETU0;C9JX00	DnaJ homolog subfamily B member 2	DNAJB2	7	5	4	4	3	2	2	2	2	2	2	2	2	0	0.92367	4	0.99401	-0.00866773	2	0.88489	0.910733	3	1.88	0.910733	2	104980000	44773000	60207000	15492000	7301800	8189800	46735000	23242000	23493000	42753000	14230000	28524000
K7EP32;Q9BZV1;Q9BZV1-2;K7EJ02	UBX domain-containing protein 6	UBXN6	4	5	5	5	3	4	2	3	4	2	3	4	2	0	0.78389	5	0.99374	-0.00905966	3	0.64591	0.51248	3	1.4265	0.51248	2	294870000	137850000	157020000	53334000	23633000	29702000	139980000	71661000	68320000	101560000	42559000	58999000
K7ERA3;Q92791	Synaptonemal complex protein SC65	LEPREL4	2	4	4	4	2	2	3	2	2	3	2	2	3	0	1.0598	4	0.99335	-0.00962596	2	0.90723	0.688762	2	1.6119	0.688762	3	114850000	53258000	61588000	35223000	17682000	17541000	28993000	14747000	14246000	50631000	20829000	29802000
A0A2R8Y7E2;A0A2R8Y6K2;A0A2R8Y726;A0A2R8Y7B8;A0A2R8Y4Y7;A0A2R8YDQ1;A0A2R8YFW4;A0A2R8Y3M4;Q9UQ90;A0A2R8Y6Z7;A0A2R8YG79;A0A2R8Y4M0;A0A2R8YFF4;A0A2R8Y7N2;A0A2R8Y632;A0A2R8Y6E8;A0A2R8Y729;A0A2R8YFJ7;Q9UQ90-2;A0A2R8Y617;A0A2R8Y4Z7;H3BTY6;A0A2R8Y4M8;J3KRF6;A0A2R8YGZ0;A0A2R8YEH4;H3BTR8;A0A2R8YFN9;H3BMP1;A0A2R8Y4L7;A0A2R8YGV4;A0A2R8Y4L0	Paraplegin	SPG7	32	5	5	5	5	2	1	5	2	1	5	2	1	0	0.80291	13	0.80715	-0.309091	6	0.71938	0.489748	4	1.4042	0.489748	3	4290900000	2136500000	2154400000	1555800000	829680000	726100000	1152100000	649370000	502730000	1583000000	657500000	925530000
Q8N9F7;Q8N9F7-2;Q8N9F7-3;J3QRR6;J3QQN7;J3KTA9	Glycerophosphodiester phosphodiesterase domain-containing protein 1	GDPD1	6	11	11	11	9	7	7	9	7	7	9	7	7	0	1.0178	14	0.99206	-0.0115007	7	0.82898	0.784504	4	1.7225	0.784504	3	836280000	366470000	469800000	224340000	99592000	124740000	232310000	113150000	119150000	379630000	153730000	225910000
A0A2R8Y589;A0A2R8Y4C1;A0A2R8Y7U5;A8MST6;A0A2R8Y5W6;A0A2R8Y432;A0A2R8YCP0;A0A2R8Y7A4;Q5JTW2;Q5JTW2-3;Q5JTW2-5;Q5JTW2-2	Centrosomal protein of 78 kDa	CEP78	12	3	3	3	1	3	0	1	3	0	1	3	0	0	0.6817	4	NA	NA	1	0.64044	NA	3	NA	NA	0	38329000	20843000	17486000	5030400	2759000	2271400	33299000	18084000	15215000	0	0	0
Q8NC54	Keratinocyte-associated transmembrane protein 2	KCT2	1	2	2	2	2	2	2	2	2	2	2	2	2	0	0.99173	11	0.99173	-0.0119807	3	0.83187	0.601031	5	1.5168	0.601031	3	313630000	153880000	159750000	46601000	24913000	21688000	137180000	74143000	63035000	129850000	54819000	75029000
P46087;P46087-4;P46087-2;P46087-3;F5GWB7;F5H709;F5H5X6;F5GYR3;F5H359;F5H8G6	Probable 28S rRNA (cytosine(4447)-C(5))-methyltransferase	NOP2	10	29	29	29	23	23	19	23	23	19	23	23	19	0	0.99297	66	0.99127	-0.01265	25	0.8112	0.390007	21	1.3104	0.390007	20	5930500000	2760300000	3170200000	1229500000	616140000	613360000	2866000000	1311600000	1554400000	1834900000	832490000	1002400000
Q14011;K7EMY9;K7EPM4;K7EQR7;D6W5Y5;K7EJV1;Q14011-2;K7EJV5;K7ER40;K7ENX8;K7ELT6;K7ELV6;Q14011-3;K7EQX4;K7ENN6;K7EIF7;K7EQL0;F6WMK9	Cold-inducible RNA-binding protein	CIRBP	18	14	14	14	11	5	8	11	5	8	11	5	8	0	1.0002	25	0.99123	-0.0127082	11	0.89285	0.257252	5	1.1952	0.257252	9	2724400000	1317900000	1406500000	872530000	410310000	462230000	763650000	399350000	364310000	1088200000	508210000	579990000
A0A2R8Y5E4;A0A2R8YFK2;A0A2R8Y6M6;A0A2R8Y4C2;A0A2R8YFS8;A0A2R8Y8C4;A0A2R8Y5C9;A0A2R8Y596;P56945-4;P56945-5;P56945-8;P56945;P56945-7;P56945-3;P56945-2;P56945-6	Breast cancer anti-estrogen resistance protein 1	BCAR1	16	5	5	5	2	3	0	2	3	0	2	3	0	0	0.785	3	0.87732	-0.188825	2	1.3758	NA	2	NA	NA	0	83232000	39417000	43815000	48986000	25862000	23124000	34246000	13555000	20691000	0	0	0
P45973;F8VNY3	Chromobox protein homolog 5	CBX5	2	17	17	16	12	16	15	12	16	15	11	15	14	0	1.011	42	0.99104	-0.0129848	13	0.91045	0.543001	14	1.457	0.543001	15	5660300000	2647000000	3013300000	1064400000	525120000	539290000	1921200000	1006000000	915170000	2674700000	1115900000	1558800000
P56377;F6SFB5;A6NH01	AP-1 complex subunit sigma-2	AP1S2	3	5	5	3	5	2	5	5	2	5	3	2	3	0	1.0636	14	0.99081	-0.0133197	6	1.0036	0.685716	2	1.6085	0.685716	6	1003600000	436420000	567150000	318810000	159480000	159330000	38811000	22052000	16759000	645950000	254890000	391060000
A0A2R8Y4K2;Q9Y2S2-2;Q9Y2S2;A0A2R8Y7B4;A0A2R8Y5S5;A0A2R8YFQ7;A0A2R8YCZ4	Lambda-crystallin homolog	CRYL1	7	2	2	2	1	2	1	1	2	1	1	2	1	0	1.1004	4	NA	NA	1	0.78095	NA	2	NA	NA	1	54787000	27527000	27260000	9450900	4053800	5397100	31787000	18630000	13157000	13550000	4843700	8706300
Q9Y617;Q9Y617-2	Phosphoserine aminotransferase	PSAT1	2	28	28	28	27	27	26	27	27	26	27	27	26	0	1.0106	173	0.99066	-0.0135381	43	0.84783	0.539035	63	1.453	0.539035	67	60283000000	28334000000	31949000000	13456000000	6539200000	6917200000	20322000000	10576000000	9746100000	26504000000	11219000000	15286000000
B4DDF4;B4DUT8;Q99439;A0A087X1X5;Q99439-2;A0A087X271;H3BVI6;K7ES69;H3BQH0;U3KPS3;A0A087WV51	Calponin-2	CNN2	11	9	7	7	5	7	8	3	5	7	3	5	7	0	1.1079	11	0.99013	-0.0143101	3	0.99558	0.412619	3	1.3311	0.412619	5	345280000	161330000	183950000	63001000	31041000	31960000	107700000	54275000	53429000	174580000	76016000	98562000
Q9NSI2-2;Q9NSI2;C9JJU7	Protein FAM207A	FAM207A	3	4	4	4	3	3	3	3	3	3	3	3	3	0	1.2896	6	0.98936	-0.0154325	2	0.79257	0.86259	2	1.8183	0.86259	3	126090000	56878000	69214000	19519000	10743000	8775400	47309000	23945000	23364000	59264000	22190000	37075000
Q6NUM9;Q6NUM9-2;H7BZ16;H7BZ81;H7C3J0;H0YGU3	All-trans-retinol 13,14-reductase	RETSAT	6	11	11	11	7	7	6	7	7	6	7	7	6	0	0.92165	19	0.98924	-0.0156075	7	0.83894	0.824157	8	1.7705	0.824157	4	804430000	400350000	404080000	236970000	126410000	110560000	367570000	198390000	169180000	199890000	75549000	124340000
A0A2R8Y549;Q8NI35;A0A0X1KG69;Q8NI35-4;Q8NI35-3;A0A0U1RR46;A0A087WUZ6;Q8NI35-5;A0A0U1RQT2;A0A2R8Y5I3;A0A0U1RQR3	InaD-like protein	INADL	11	9	9	1	5	4	4	5	4	4	1	0	1	0	0.90448	9	0.84122	-0.249445	4	0.78067	0.796764	4	1.7372	0.796764	3	158200000	79536000	78668000	55123000	27660000	27462000	69394000	38628000	30766000	33686000	13247000	20439000
Q8WTS1;C9J1D1;A0A2R8YG22;A0A2R8YEZ7;H7BZY9;F8W7B5;A0A2R8YG27;A0A2R8YER6;A0A2R8Y7S6;C9JBM3	1-acylglycerol-3-phosphate O-acyltransferase ABHD5	ABHD5	10	7	7	7	5	3	3	5	3	3	5	3	3	0	1.039	8	0.98919	-0.0156804	5	1.1771	0.44615	3	1.3624	0.44615	3	621090000	248980000	372110000	144300000	77644000	66661000	160330000	32709000	127620000	316460000	138630000	177830000
O43493-2;O43493-5;O43493-3;O43493;O43493-4;O43493-6	Trans-Golgi network integral membrane protein 2	TGOLN2	6	8	8	8	2	4	6	2	4	6	2	4	6	0	1.0105	13	0.98884	-0.016191	2	0.63162	0.838347	5	1.788	0.838347	6	311140000	150500000	160630000	38071000	17820000	20251000	137580000	80363000	57216000	135490000	52322000	83166000
A0A2R8YDM9;A0A2R8Y5A6;H0YH87;Q99700-2;F8VVY6;F8VRK6;F8W0B5;S4R3J6;A0A2R8YGV1;A0A2R8Y6W7	Ataxin-2	ATXN2	10	36	34	2	28	27	23	26	26	22	2	2	0	0	0.87861	85	0.87357	-0.195005	29	0.72621	0.600079	28	1.5158	0.600079	28	7502200000	3648400000	3853800000	1410000000	740020000	670020000	2783100000	1520200000	1263000000	3309000000	1388200000	1920800000
A0A2R8YF50;A0A2R8Y6H8;A0A2R8YF97;A0A2R8Y5E9;A0A2R8Y7U6;A0A2R8Y6V4;A0A2R8Y5T1;A0A2R8Y842;A0A2R8YEW8;A0A2R8Y5K9;A0A2R8Y721;A0A2R8Y6H3;H0Y770;A0A2R8Y7U0;O75140-6;O75140-8;O75140-5;O75140-1;O75140-4;O75140-9;O75140;A0A2R8Y6Y2;A0A2R8YFS1;A0A2R8Y5P2;O75140-2;A0A2R8YET0;A0A2R8Y6F4;C9JGS4;A0A2R8Y5V3;H7C3I3;H7C1T0	DEP domain-containing protein 5	DEPDC5	31	4	4	4	0	4	0	0	4	0	0	4	0	0	0.69291	4	NA	NA	0	0.69291	NA	4	NA	NA	0	36958000	21836000	15122000	0	0	0	36958000	21836000	15122000	0	0	0
Q9BQ04;H0YDG8	RNA-binding protein 4B	RBM4B	2	22	3	3	19	19	18	2	2	1	2	2	1	0	0.91035	4	0.98859	-0.0165558	2	0.72477	0.114234	2	1.0824	0.114234	2	110290000	60175000	50119000	30069000	15113000	14956000	34425000	19588000	14837000	45800000	25475000	20325000
F8W7C6		RPL10	1	19	1	1	14	18	14	1	1	1	1	1	1	0	1.032	4	0.98759	-0.0180159	2	NA	0.395392	1	1.3153	0.395392	2	87993000	42367000	45627000	18553000	9497000	9056400	21927000	12158000	9768400	47513000	20712000	26802000
Q9UK59;Q9UK59-2;F8WAY1	Lariat debranching enzyme	DBR1	3	12	12	12	6	10	10	6	10	10	6	10	10	0	0.9402	29	0.98744	-0.018235	8	0.88126	0.687956	12	1.611	0.687956	9	1802200000	848090000	954140000	318960000	168650000	150310000	810370000	430220000	380150000	672900000	249230000	423680000
Q9NX07;Q9NX07-2	tRNA selenocysteine 1-associated protein 1	TRNAU1AP	2	5	5	5	3	4	5	3	4	5	3	4	5	0	0.89415	11	0.98645	-0.0196822	3	0.71034	0.442758	5	1.3592	0.442758	3	417230000	204830000	212400000	70040000	39056000	30985000	113080000	66801000	46280000	234110000	98975000	135140000
A0A2R8Y6U9;Q8N9M1-3;Q8N9M1-2;Q8N9M1;J3QS80	Uncharacterized protein C19orf47	C19orf47	5	2	2	2	1	1	0	1	1	0	1	1	0	0.00030048	0.55348	2	NA	NA	1	NA	NA	1	NA	NA	0	16150000	10276000	5874200	9611500	5968800	3642600	6538500	4306900	2231500	0	0	0
A0A2R8Y6W8;P19447;A0A2R8Y5L2;A0A2R8Y681;H7C309;A0A2R8YES7;A0A2R8Y4R8;A0A2R8Y5H0;A0A2R8YFS3;A0A2R8Y762	TFIIH basal transcription factor complex helicase XPB subunit	ERCC3	10	7	7	7	3	1	6	3	1	6	3	1	6	0	1.179	8	0.69949	-0.515625	3	NA	0.413811	1	1.3322	0.413811	5	289690000	208910000	80776000	174060000	157660000	16394000	13692000	7321100	6370800	101940000	43929000	58012000
A0A2R8Y7P6;V9GY86;Q99700-4;Q99700;F8VQP2;Q99700-5	Ataxin-2	ATXN2	6	35	1	1	27	25	24	1	0	1	1	0	1	0.00989	1.0282	2	NA	NA	1	NA	NA	0	NA	NA	1	119350000	53074000	66273000	33263000	19216000	14048000	0	0	0	86084000	33859000	52225000
Q9NRX1;F8WBJ6	RNA-binding protein PNO1	PNO1	2	9	9	9	8	9	9	8	9	9	8	9	9	0	0.993	35	0.98592	-0.0204575	8	0.8082	0.563549	14	1.4779	0.563549	13	1362500000	663560000	698950000	304650000	154160000	150490000	540330000	294870000	245460000	517530000	214530000	302990000
H3BS66;A0A2R8Y7R4;B2RUZ4	Small integral membrane protein 1	SMIM1	3	2	2	2	1	0	1	1	0	1	1	0	1	0	0.94739	2	NA	NA	1	NA	NA	0	NA	NA	1	40559000	23409000	17150000	31421000	19920000	11501000	0	0	0	9138300	3488700	5649600
O00567;H0YDU4;Q5JXT2;H0Y653;REV__H0Y653;REV__H0YDU4;REV__O00567	Nucleolar protein 56	NOP56	7	29	29	29	16	23	21	16	23	21	16	23	21	0	0.93421	63	0.98515	-0.0215847	17	0.75851	0.428142	26	1.3455	0.428142	20	4648400000	2206900000	2441500000	733590000	358100000	375490000	1994800000	1122600000	872210000	1920000000	726150000	1193800000
A0A2R8Y7W5;Q14004-2;A0A2R8YF61;A0A087X209;A0A2R8YD28;A0A2R8Y644;Q9BVE2;A0A2R8YCQ1;A0A2R8YEB7;A0A2R8Y7Y0;Q96Q40-6;Q96Q40-4;Q96Q40-3;Q96Q40-5;Q96Q40	Cyclin-dependent kinase 13	CDK13	15	14	9	1	11	12	6	6	7	3	1	0	0	0	0.95208	18	0.91518	-0.127873	7	0.72207	0.550211	5	1.4643	0.550211	6	485010000	247910000	237100000	150660000	79341000	71322000	204440000	114870000	89571000	129910000	53699000	76207000
P35579;P35579-2;Q5BKV1;B1AH99;REV__S4R3H4;REV__E7EQT4;REV__Q9UKV3-5;REV__Q9UKV3	Myosin-9	MYH9	8	205	205	167	180	200	180	180	200	180	147	165	148	0	0.98648	897	0.98442	-0.0226541	289	0.89677	0.503552	327	1.4177	0.503552	281	158720000000	76526000000	82193000000	50634000000	25020000000	25614000000	60853000000	31400000000	29453000000	47232000000	20106000000	27127000000
Q15007;A0A087X1R4;Q15007-2	Pre-mRNA-splicing regulator WTAP	WTAP	3	10	10	10	5	8	6	5	8	6	5	8	6	0	0.88667	10	0.98435	-0.0227567	5	0.73761	0.226632	5	1.1701	0.226632	3	1190600000	610630000	579980000	248130000	97284000	150850000	558030000	336720000	221310000	384450000	176630000	207820000
A0A2R8Y811;P62263;E5RH77	40S ribosomal protein S14	RPS14	3	11	11	11	11	1	11	11	1	11	11	1	11	0	1.3466	62	0.81955	-0.287096	26	NA	0.558757	1	1.473	0.558757	36	27397000000	12610000000	14788000000	9575600000	5182600000	4393100000	29352000	16645000	12706000	17792000000	7410400000	10382000000
Q5MNZ6;I3L4S6;I3L4L8;I3L1D0;I3L3A5	WD repeat domain phosphoinositide-interacting protein 3	WDR45B	5	9	9	9	4	5	7	4	5	7	4	5	7	0	0.88709	10	0.98361	-0.0238417	4	0.66065	0.551393	4	1.4655	0.551393	4	445070000	236610000	208460000	46367000	21735000	24632000	158490000	61259000	97230000	240220000	153620000	86602000
P62995-3;P62995;H7BXF3;H7C2L4	Transformer-2 protein homolog beta	TRA2B	4	15	15	13	12	14	10	12	14	10	11	12	9	0	0.98234	58	0.98234	-0.0257056	16	0.61624	0.164915	20	1.1211	0.164915	22	6334900000	3385000000	2949900000	2019900000	1058000000	961900000	2128400000	1281500000	846890000	2186600000	1045500000	1141100000
Q5C9Z4	Nucleolar MIF4G domain-containing protein 1	NOM1	1	21	21	21	14	15	20	14	15	20	14	15	20	0	1.0412	41	0.98203	-0.026161	11	0.83247	0.465504	12	1.3808	0.465504	18	2689100000	1286700000	1402400000	379700000	188930000	190770000	1041000000	574690000	466280000	1268400000	523120000	745330000
Q9NW64-2;Q9NW64;E5RJW4;E5RHA8	Pre-mRNA-splicing factor RBM22	RBM22	4	12	12	12	8	11	9	8	11	9	8	11	9	0	0.94969	30	0.98192	-0.0263226	7	0.76841	0.412727	13	1.3312	0.412727	10	3422800000	1711300000	1711600000	597380000	319620000	277760000	1645100000	904750000	740300000	1180400000	486890000	693510000
P05783;F8VZY9;CON__H-INV:HIT000015463	Keratin, type I cytoskeletal 18	KRT18	3	27	26	16	22	20	20	21	19	19	14	13	12	0	0.93075	60	0.98186	-0.0264108	21	0.95655	-0.497914	19	0.70813	-0.497914	20	7569100000	5143100000	2425900000	2556900000	1707000000	849930000	3035800000	2262100000	773790000	1976300000	1174100000	802210000
Q96HR8-2;Q96HR8;D6RIB3	H/ACA ribonucleoprotein complex non-core subunit NAF1	NAF1	3	4	4	4	3	4	4	3	4	4	3	4	4	0	0.98117	11	0.98117	-0.027425	3	0.89827	0.506297	4	1.4204	0.506297	4	1030300000	507760000	522500000	234510000	128870000	105640000	349660000	192240000	157420000	446090000	186650000	259440000
J3QR07;Q96MU7-2;Q96MU7;J3KRG5	YTH domain-containing protein 1	YTHDC1	4	13	13	13	6	10	6	6	10	6	6	10	6	0	0.97269	25	0.98104	-0.0276161	7	0.72504	0.340847	11	1.2665	0.340847	7	960530000	503560000	456970000	129310000	65583000	63729000	473730000	274980000	198760000	357480000	163000000	194490000
Q9UPP1-2;Q9UPP1;H0Y3N9;Q9UPP1-4;Q9UPP1-3;Q9UPP1-5;H0Y589;B0QZZ4;Q5JPR8;B0QZZ2;B0QZZ3;B0QZE1	Histone lysine demethylase PHF8	PHF8	12	6	6	5	5	4	2	5	4	2	4	3	1	0	0.87967	9	0.97995	-0.02922	5	0.71219	NA	3	NA	NA	1	267520000	132800000	134720000	95126000	46921000	48204000	102030000	56683000	45346000	70361000	29194000	41167000
A0A2R8YF99;A0A2R8YE40;A0A2R8YGK2;F8W7S1;Q8NAN2;A0A2R8YFQ8;A0A2R8YDC7;Q8NAN2-2	Protein FAM73A	FAM73A	8	3	3	3	2	3	1	2	3	1	2	3	1	0	0.92279	5	0.9823	-0.0257644	2	0.70014	NA	3	NA	NA	1	51937000	27497000	24440000	16609000	8746400	7862700	30380000	17084000	13296000	4947600	1666400	3281200
Q96BM9;A0A087X2J2	ADP-ribosylation factor-like protein 8A	ARL8A	2	9	6	6	4	2	8	3	1	6	3	1	6	0	1.0227	16	0.97945	-0.0299562	6	0.77724	0.719578	2	1.6467	0.719578	8	521640000	222700000	298940000	128370000	63762000	64611000	59567000	33525000	26042000	333700000	125420000	208280000
A0A2R8YFW3;O60907-2;O60907;Q9BQ87;C9JCW3;C9JYQ8;A0A2R8Y757	F-box-like/WD repeat-containing protein TBL1X;F-box-like/WD repeat-containing protein TBL1Y	TBL1X	7	9	5	5	7	7	3	4	4	2	4	4	2	0	1.0001	8	0.97904	-0.0305603	4	0.99147	0.539829	3	1.4538	0.539829	2	327860000	152310000	175550000	165140000	75163000	89982000	92629000	51071000	41558000	70084000	26076000	44009000
Q92922;F8WE13	SWI/SNF complex subunit SMARCC1	SMARCC1	2	44	44	31	34	36	34	34	36	34	23	25	24	0	0.97903	103	0.97903	-0.030575	37	0.80911	0.627233	36	1.5446	0.627233	30	12297000000	5841500000	6455400000	2488600000	1246300000	1242300000	4067700000	2225700000	1842100000	5740500000	2369600000	3371000000
Q8TDH9-3;Q8TDH9;G5E931;H3BN57;Q8TDH9-2	Biogenesis of lysosome-related organelles complex 1 subunit 5	BLOC1S5	5	5	5	5	4	2	4	4	2	4	4	2	4	0	0.98622	7	0.97902	-0.0305898	3	0.9339	0.346872	3	1.2718	0.346872	3	272040000	135740000	136300000	73355000	40310000	33045000	76939000	42133000	34806000	121750000	53293000	68453000
P52735-3;P52735-2;P52735	Guanine nucleotide exchange factor VAV2	VAV2	3	6	6	6	4	3	2	4	3	2	4	3	2	0	0.89663	5	0.97827	-0.0316954	4	0.23911	0.161178	3	1.1182	0.161178	2	329160000	158900000	170260000	86171000	38503000	47668000	196970000	98802000	98164000	46021000	21590000	24431000
A0A2R8YGD3;Q9Y4G8;H0Y8N8;H0Y905	Rap guanine nucleotide exchange factor 2	RAPGEF2	4	9	6	1	8	5	3	5	4	1	1	0	0	0	0.78567	8	0.90662	-0.14143	3	0.69306	NA	4	NA	NA	1	103650000	59135000	44511000	50991000	29692000	21300000	47182000	27246000	19936000	5472900	2197300	3275600
A0A2R8YGH5;P61966;H7C1E4;P61966-2	AP-1 complex subunit sigma-1A	AP1S1	4	7	7	7	3	0	7	3	0	7	3	0	7	0	1.4673	7	0.86553	-0.208344	6	NA	0.634222	0	1.5521	0.634222	5	958110000	462060000	496060000	325760000	160960000	164800000	0	0	0	632350000	301100000	331250000
O60678;O60678-2	Protein arginine N-methyltransferase 3	PRMT3	2	20	20	20	15	17	18	15	17	18	15	17	18	0	0.98227	44	0.97801	-0.0320789	16	0.86	0.683831	15	1.6064	0.683831	13	4164300000	2012000000	2152300000	780680000	377660000	403020000	1780200000	932020000	848210000	1603400000	702330000	901060000
O43491;Q6R5J7;E9PMV8;Q6ZSX4;E9PPC9;E9PN54	Band 4.1-like protein 2	EPB41L2	6	70	70	1	59	55	58	59	55	58	1	1	1	0	0.97407	250	0.97735	-0.0330528	91	0.75935	0.598842	84	1.5145	0.598842	75	39588000000	18841000000	20747000000	8541900000	4251500000	4290300000	12248000000	6894000000	5354100000	18798000000	7695800000	11102000000
Q9UH65;E7EMB1;E9PJM7;E9PJK8	Switch-associated protein 70	SWAP70	4	29	29	28	17	19	22	17	19	22	16	18	22	0	0.99466	76	0.97698	-0.0335991	21	0.8799	0.566572	31	1.481	0.566572	24	5356200000	2561500000	2794700000	1267300000	634810000	632480000	1856100000	958660000	897420000	2232800000	968030000	1264800000
Q14151;K7EQU4;K7ERX3	Scaffold attachment factor B2	SAFB2	3	28	14	14	19	18	18	10	7	6	10	7	6	0	0.97389	18	0.97655	-0.0342342	9	0.60117	0.199625	5	1.1484	0.199625	4	884250000	423690000	460560000	282050000	112340000	169710000	222620000	138390000	84237000	379570000	172960000	206610000
Q9Y217;Q9Y217-2	Myotubularin-related protein 6	MTMR6	2	14	14	14	7	11	10	7	11	10	7	11	10	0	1.0169	25	0.97641	-0.034441	6	0.83422	0.925544	10	1.8994	0.925544	9	844300000	402600000	441690000	167920000	97727000	70191000	332760000	183020000	149740000	343610000	121850000	221760000
A1KZ92-2;A1KZ92;K4DIA6	Peroxidasin-like protein	PXDNL	3	2	2	2	1	1	2	1	1	2	1	1	2	0.0097629	1.3283	5	0.70545	-0.503384	2	0.7065	0.621712	2	1.5387	0.621712	3	113830000	50899000	62927000	16885000	10033000	6851400	17181000	9019800	8160900	79761000	31846000	47915000
A1L020	RNA-binding protein MEX3A	MEX3A	1	2	2	2	1	1	0	1	1	0	1	1	0	0.0014596	0.92289	2	NA	NA	1	NA	NA	1	NA	NA	0	24846000	12175000	12671000	15711000	8159600	7551700	9134700	4015400	5119300	0	0	0
P04083;Q5T3N1;Q5T3N0	Annexin A1	ANXA1	3	27	27	27	24	24	25	24	24	25	24	24	25	0	0.98584	105	0.97612	-0.0348696	26	0.87426	0.297368	39	1.2289	0.297368	40	10610000000	5225400000	5384300000	2895200000	1443200000	1451900000	3417200000	1792800000	1624500000	4297300000	1989400000	2307900000
Q9H9Y6;Q9H9Y6-3;Q9H9Y6-5;Q9H9Y6-2;Q9H9Y6-4;H7C0D9;C9JJG2;C9JS83;F8WDS4;F8WAK7;F8WBB9;F8WCS3	DNA-directed RNA polymerase I subunit RPA2	POLR1B	12	27	27	27	23	17	15	23	17	15	23	17	15	0	0.95031	49	0.97586	-0.0352539	26	0.74757	0.157949	15	1.1157	0.157949	8	2552600000	1243400000	1309300000	1091400000	495990000	595370000	649770000	379530000	270240000	811480000	367830000	443650000
P08195-2;F5H0E2;F5H867;F5GZR9	4F2 cell-surface antigen heavy chain	SLC3A2	4	32	32	2	25	30	25	25	30	25	1	2	1	0	0.99176	214	0.97476	-0.036881	68	0.85983	0.60521	79	1.5212	0.60521	67	43319000000	20346000000	22972000000	9260600000	4550300000	4710300000	17387000000	9058500000	8328700000	16671000000	6737700000	9933300000
Q9H5H4;H3BS42	Zinc finger protein 768	ZNF768	2	12	11	11	8	9	11	7	8	11	7	8	11	0	1.0029	29	0.97437	-0.0374584	8	0.82749	0.584866	10	1.4999	0.584866	11	1668400000	842120000	826300000	349810000	176160000	173650000	710390000	425880000	284510000	608220000	240080000	368140000
A2A2V1;P04156-2;P04156;X6RKS3	Major prion protein	PRNP	4	3	3	3	1	1	1	1	1	1	1	1	1	0	0.62056	2	NA	NA	0	NA	NA	1	NA	NA	1	30791000	19617000	11175000	0	0	0	8720100	5286100	3433900	22071000	14330000	7740800
Q8N442	Translation factor GUF1, mitochondrial	GUF1	1	7	7	7	3	3	5	3	3	5	3	3	5	0	1.1353	8	0.97405	-0.0379323	2	0.95845	0.406972	3	1.3259	0.406972	3	365420000	171020000	194400000	26750000	13374000	13375000	166110000	87655000	78453000	172560000	69993000	102570000
Q6NSI4;Q6NSI4-2;Q6NSI4-4;B1AQ74;Q6NSI4-3	Uncharacterized protein CXorf57	CXorf57	5	6	6	6	4	4	4	4	4	4	4	4	4	0	0.97372	9	0.97372	-0.0384211	3	0.79805	0.445303	3	1.3616	0.445303	3	222950000	107260000	115690000	38086000	17559000	20527000	100290000	56226000	44064000	84570000	33475000	51095000
Q13217;X6R9L0	DnaJ homolog subfamily C member 3	DNAJC3	2	21	21	21	11	16	15	11	16	15	11	16	15	0	0.97538	48	0.97308	-0.0393697	14	0.86091	0.87208	18	1.8303	0.87208	16	5377400000	2554100000	2823300000	841580000	434380000	407200000	2722300000	1438200000	1284100000	1813600000	681520000	1132100000
A2RU67;Q69YM1	Uncharacterized protein KIAA1467	KIAA1467	2	2	2	2	0	1	1	0	1	1	0	1	1	0.0017359	1.3488	2	NA	NA	0	NA	NA	1	NA	NA	1	59158000	21860000	37297000	0	0	0	19751000	9851900	9898700	39407000	12008000	27399000
A2RUC4;A2RUC4-2;A8KAJ9	tRNA wybutosine-synthesizing protein 5	TYW5	3	5	5	5	0	3	4	0	3	4	0	3	4	0	1.3963	5	NA	NA	0	0.71567	0.713168	3	1.6394	0.713168	3	113270000	51072000	62202000	0	0	0	42701000	22752000	19948000	70573000	28320000	42253000
Q96P11-2;Q96P11;Q96P11-4;Q96P11-5;Q96P11-3;Q63ZY6-5;Q63ZY6;Q63ZY6-4;Q63ZY6-2;Q63ZY6-6;Q3KNT7-2;Q3KNT7-3;Q3KNT7	Probable 28S rRNA (cytosine-C(5))-methyltransferase	NSUN5	13	16	16	16	11	13	10	11	13	10	11	13	10	0	0.97304	36	0.97304	-0.039429	12	0.84522	0.854155	13	1.8077	0.854155	11	1950200000	969330000	980880000	426970000	208870000	218090000	1086400000	599350000	487060000	436840000	161100000	275730000
Q01968;Q01968-2;A0A2R8YG38;A0A2R8YCN4	Inositol polyphosphate 5-phosphatase OCRL-1	OCRL	4	21	21	21	16	16	15	16	16	15	16	16	15	0	0.97058	41	0.97301	-0.0394735	14	0.80394	0.859095	15	1.8139	0.859095	12	3403300000	1671100000	1732100000	554460000	274960000	279500000	1852100000	1040900000	811190000	996660000	355230000	641430000
A0A0U1RR18;A0A0G2JNW7;Q9Y666;A0A0G2JQE3;H0YB78;Q9H2X9-2;Q9H2X9	Solute carrier family 12 member 7	SLC12A7	7	5	4	4	4	5	2	3	4	1	3	4	1	0	0.61215	5	0.97271	-0.0399183	3	0.63946	NA	4	NA	NA	1	157200000	83139000	74058000	33598000	19711000	13887000	81658000	49312000	32346000	41941000	14116000	27825000
Q1KMD3;H3BQZ7	Heterogeneous nuclear ribonucleoprotein U-like protein 2	HNRNPUL2	2	22	22	22	12	16	19	12	16	19	12	16	19	0	0.97568	38	0.97268	-0.0399628	10	0.65996	0.108357	12	1.078	0.108357	16	2417800000	1291500000	1126300000	364950000	182670000	182290000	984220000	599530000	384690000	1068600000	509300000	559290000
Q99549;Q99549-2;A0A0A0MT47;H0Y6J1	M-phase phosphoprotein 8	MPHOSPH8	4	11	11	11	8	4	6	8	4	6	8	4	6	0	0.94307	13	0.9719	-0.0411202	6	0.74131	0.145873	3	1.1064	0.145873	4	527840000	261080000	266760000	138800000	69110000	69687000	127140000	76205000	50932000	261910000	115770000	146140000
A4D1S0;A4D1S0-2	Killer cell lectin-like receptor subfamily G member 2	KLRG2	2	5	5	5	0	2	5	0	2	5	0	2	5	0	0.87514	5	NA	NA	0	0.7641	0.875937	2	1.8352	0.875937	3	226230000	111010000	115220000	0	0	0	93294000	53515000	39778000	132930000	57495000	75440000
F5H4Q5;A5D8V6	Vacuolar protein sorting-associated protein 37C	VPS37C	2	2	2	2	1	1	1	1	1	1	1	1	1	0	0.95405	3	NA	NA	1	NA	NA	1	NA	NA	1	85297000	48564000	36732000	16810000	9550400	7259700	25090000	15927000	9162500	43397000	23087000	20310000
Q5TGE2;A5PLL7-2;A5PLL7	Transmembrane protein 189	TMEM189	3	2	1	1	2	1	1	1	1	1	1	1	1	0	0.68372	3	NA	NA	1	NA	NA	1	NA	NA	1	49734000	27275000	22459000	10989000	6765900	4223200	16595000	10883000	5712600	22150000	9626300	12523000
Q14692	Ribosome biogenesis protein BMS1 homolog	BMS1	1	22	22	22	15	17	11	15	17	11	15	17	11	0	0.98472	36	0.9718	-0.0412687	16	0.96858	0.613154	13	1.5296	0.613154	7	1418200000	669510000	748700000	366600000	186250000	180350000	593370000	306230000	287140000	458240000	177030000	281210000
Q5TEU4;B3KR61;Q5TEU4-2	NADH dehydrogenase [ubiquinone] 1 alpha subcomplex assembly factor 5	NDUFAF5	3	6	6	6	4	2	2	4	2	2	4	2	2	0	0.96233	7	0.97179	-0.0412835	4	0.64063	NA	2	NA	NA	1	138650000	72595000	66054000	87012000	45499000	41514000	26767000	15111000	11656000	24869000	11985000	12884000
H3BTL1;Q9GZQ8;A6NCE7;H3BTE7;Q9H492;Q9H492-2	Microtubule-associated proteins 1A/1B light chain 3B;Microtubule-associated proteins 1A/1B light chain 3 beta 2	MAP1LC3B	6	6	6	6	4	1	5	4	1	5	4	1	5	0	1.2749	14	0.9901	-0.0143539	6	NA	0.780478	1	1.7177	0.780478	7	793700000	350110000	443580000	344640000	169620000	175010000	8176400	4839800	3336600	440880000	175650000	265230000
Q13546;Q13546-2	Receptor-interacting serine/threonine-protein kinase 1	RIPK1	2	11	11	11	5	10	4	5	10	4	5	10	4	0	0.77116	11	0.97149	-0.0417289	3	0.7092	0.422448	6	1.3402	0.422448	5	488420000	261540000	226880000	64833000	33928000	30905000	306970000	173170000	133800000	116620000	54443000	62176000
Q9UJU6;H0Y5J4;Q9UJU6-5	Drebrin-like protein	DBNL	3	25	1	1	18	24	21	1	1	1	1	1	1	0	0.97141	4	0.97141	-0.0418478	2	NA	NA	1	NA	NA	1	543340000	277190000	266160000	180090000	98170000	81921000	175020000	104650000	70367000	188240000	74366000	113870000
O15439-2;O15439;O15439-3;O15439-4;A0A2R8YDC1;A0A2R8Y6V8	Multidrug resistance-associated protein 4	ABCC4	6	20	20	20	11	14	12	11	14	12	11	14	12	0	0.89442	32	0.97117	-0.0422042	10	0.6684	0.559051	14	1.4733	0.559051	8	914370000	493360000	421010000	207160000	108170000	98991000	317760000	187990000	129760000	389460000	197200000	192260000
P46976-2;P46976;C9JQ42;G5E9W8;P46976-3	Glycogenin-1	GYG1	5	5	5	5	4	4	5	4	4	5	4	4	5	0	1.033	10	0.97103	-0.0424122	4	1.0203	1.1099	3	2.1583	1.1099	3	237770000	95581000	142190000	54543000	26792000	27751000	52383000	23849000	28534000	130850000	44940000	85907000
S5FZ81;Q8WUB8-3;Q8WUB8-2;Q8WUB8	PHD finger protein 10	PHF10	4	5	5	5	4	3	3	4	3	3	4	3	3	0	0.92641	8	0.97101	-0.0424419	3	0.76853	0.501006	3	1.4152	0.501006	5	291080000	145510000	145570000	51324000	25531000	25793000	103880000	61394000	42481000	135880000	58588000	77297000
A6NFI3	Zinc finger protein 316	ZNF316	1	4	4	4	2	3	1	2	3	1	2	3	1	0	0.93169	4	0.93169	-0.102078	2	0.71477	NA	3	NA	NA	1	163490000	78258000	85228000	40493000	22334000	18159000	72274000	37997000	34277000	50720000	17927000	32792000
Q5T0D9-2;Q5T0D9	Tumor protein p63-regulated gene 1-like protein	TPRG1L	2	5	5	5	3	4	4	3	4	4	3	4	4	0	0.80714	9	0.97069	-0.0429175	3	0.66164	1.26903	4	2.41	1.26903	3	138510000	64726000	73785000	31976000	16507000	15469000	55376000	31604000	23772000	51160000	16616000	34544000
A0A2R8Y595;A0A2R8YFL0;P49711;P49711-2;V9GY73;Q8NI51-11;Q8NI51-6;Q8NI51-5;Q8NI51-10;Q8NI51-2;Q8NI51;Q8NI51-3;Q8NI51-7;F5H2V8;Q8NI51-8;A0A2R8Y6Z6;A0A2R8Y6C1;V9GYX4;V9GZ46;Q8NI51-9;Q8NI51-4	Transcriptional repressor CTCF	CTCF	21	7	7	7	6	4	6	6	4	6	6	4	6	0	0.98872	17	0.97047	-0.0432445	5	0.84299	0.196481	5	1.1459	0.196481	7	688730000	343400000	345330000	184640000	91049000	93587000	228070000	124030000	104040000	276030000	128320000	147700000
A6NHL2-2;A6NHL2	Tubulin alpha chain-like 3	TUBAL3	2	7	1	1	7	7	6	1	1	0	1	1	0	0	0.79061	2	NA	NA	1	NA	NA	1	NA	NA	0	153170000	83473000	69699000	85618000	44530000	41089000	67553000	38943000	28610000	0	0	0
Q7Z417;Q7Z417-2	Nuclear fragile X mental retardation-interacting protein 2	NUFIP2	2	28	28	28	20	27	20	20	27	20	20	27	20	0	0.92425	72	0.96963	-0.0444938	20	0.8068	0.77762	31	1.7143	0.77762	21	4878700000	2356000000	2522700000	1021700000	506700000	514960000	2188100000	1206600000	981510000	1668900000	642700000	1026200000
A0A0A6YYI3;A0A0B4J1V8;Q9NQ55-2;Q9NQ55;Q9NQ55-3;A8MV53;H7C446;C9J3W3;C9JHF7	Suppressor of SWI4 1 homolog	PPAN	9	12	12	12	6	8	9	6	8	9	6	8	9	0	1.0394	20	0.96925	-0.0450593	4	0.86612	0.602077	7	1.5179	0.602077	9	1074300000	523250000	551030000	149640000	74507000	75131000	533450000	292300000	241150000	391200000	156440000	234760000
A6NHX0;F2Z3I9;F2Z2C1;F8WD52;B7WPJ3;Q8WTX7	GATS-like protein 2	GATSL2	6	6	6	6	1	5	3	1	5	3	1	5	3	0	0.78545	7	NA	NA	1	0.69594	0.838105	3	1.7877	0.838105	3	169620000	85662000	83958000	21071000	11411000	9660200	78140000	46180000	31960000	70409000	28072000	42337000
A0A0A0MRX1;Q12926-2;Q12926;B1AM48;B1APY9;B1APY8;A0A0R4J2E6;P26378-4;P26378-2;P26378-5;P26378;P26378-3;C9JB16;Q14576-2;Q14576	ELAV-like protein 2;ELAV-like protein 4	ELAVL2	15	13	11	11	9	9	5	8	7	4	8	7	4	0	1.0295	17	0.96837	-0.0463697	6	0.95083	0.686971	6	1.6099	0.686971	5	546820000	257470000	289350000	166130000	79910000	86216000	203960000	109770000	94198000	176730000	67795000	108930000
Q8NAT1	Protein O-linked-mannose beta-1,4-N-acetylglucosaminyltransferase 2	POMGNT2	1	5	5	5	2	2	4	2	2	4	2	2	4	0	0.98817	7	0.96833	-0.0464293	2	0.57483	0.867896	2	1.825	0.867896	3	247550000	117190000	130360000	22791000	10760000	12030000	54052000	33525000	20527000	170700000	72905000	97800000
A6NIZ0;Q9GZM8-3;Q9GZM8;Q9GZM8-2;J3QRZ1;J3KRK9;J3QL85;J3QSD2	Nuclear distribution protein nudE-like 1	NDEL1	8	5	2	2	3	3	3	1	0	1	1	0	1	0.0044097	2.584	2	NA	NA	1	NA	NA	0	NA	NA	1	39523000	4143600	35379000	3472400	1961700	1510700	0	0	0	36050000	2181900	33868000
Q8NBF6;B8ZZW5;Q8NBF6-2;H7C0I1;A0A1W2PRP5	Late secretory pathway protein AVL9 homolog	AVL9	5	11	11	11	6	6	7	6	6	7	6	6	7	0	1.1395	16	0.96833	-0.0464293	6	0.8545	0.885496	4	1.8474	0.885496	6	616380000	278990000	337390000	151820000	72855000	78963000	182550000	99208000	83338000	282020000	106930000	175090000
Q5JUW8;Q92796;Q92796-3;Q92796-2	Disks large homolog 3	DLG3	4	6	6	6	2	4	4	2	4	4	2	4	4	0	0.73788	9	0.96827	-0.0465187	3	0.70165	0.550507	4	1.4646	0.550507	3	234340000	117780000	116560000	49852000	27329000	22523000	77741000	45877000	31865000	106740000	44570000	62172000
A6NK58	Putative lipoyltransferase 2, mitochondrial	LIPT2	1	2	2	2	0	2	2	0	2	2	0	2	2	0	1.0698	4	NA	NA	0	0.73443	0.633106	2	1.5509	0.633106	2	55740000	24016000	31723000	0	0	0	23364000	12531000	10833000	32376000	11485000	20890000
A6NKD9;H0YJE0;G3V5D5;G3V2D7;G3V4C8;H0YJY5	Coiled-coil domain-containing protein 85C	CCDC85C	6	3	3	3	2	2	1	2	2	1	2	2	1	0	0.84557	5	0.7983	-0.324997	2	0.77488	NA	3	NA	NA	1	203470000	114720000	88748000	48709000	29339000	19370000	125130000	72338000	52794000	29629000	13045000	16584000
H0YEW7;F8WC89;A6NKF1-2;A6NKF1	SAC3 domain-containing protein 1	SAC3D1	4	2	2	2	2	1	0	2	1	0	2	1	0	0	0.76337	3	0.79933	-0.323137	2	NA	NA	1	NA	NA	0	34041000	22046000	11995000	14838000	9007300	5830400	19203000	13039000	6164400	0	0	0
Q9ULH7-4;Q9ULH7;Q9ULH7-5;I3L2S3;Q9ULH7-2;Q9ULH7-3;I3L2A0	MKL/myocardin-like protein 2	MKL2	7	16	16	14	12	12	7	12	12	7	10	10	6	0	0.90586	26	0.96757	-0.0475621	10	0.80436	0.732399	11	1.6614	0.732399	5	1543500000	768170000	775310000	417340000	179970000	237370000	634340000	315710000	318640000	491800000	272500000	219310000
Q9NR30;Q9NR30-2	Nucleolar RNA helicase 2	DDX21	2	52	52	50	32	40	41	32	40	41	30	38	39	0	0.97112	138	0.9671	-0.048263	41	0.65061	0.619742	45	1.5366	0.619742	52	12711000000	6117800000	6593100000	2208300000	1126500000	1081900000	4402500000	2594400000	1808100000	6100100000	2396900000	3703200000
Q01650;A0A0C4DGL4	Large neutral amino acids transporter small subunit 1	SLC7A5	2	9	9	8	8	9	8	8	9	8	7	8	7	0	1.0078	34	0.96706	-0.0483227	12	0.88194	0.721329	11	1.6487	0.721329	11	5709300000	2665700000	3043600000	1145300000	588240000	557050000	1940900000	1025600000	915280000	2623100000	1051800000	1571300000
E7ESK6;E9PBI9;P34741;E5RJB8;E5RHU3	Syndecan;Syndecan-2	SDC2	5	4	4	4	3	3	2	3	3	2	3	3	2	0	0.92592	9	0.96624	-0.0495465	4	0.86339	0.803806	3	1.7457	0.803806	2	269730000	125090000	144640000	84764000	42247000	42517000	83094000	42316000	40778000	101870000	40530000	61342000
A6NMQ3;Q5T5H1;O43768-2;O43768;O43768-9;O43768-3;O43768-4;A0A1W2PRU0;O43768-6;O43768-5;O43768-7;O43768-8	Alpha-endosulfine	ENSA	12	20	20	19	14	1	19	14	1	19	13	1	18	0	1.3898	55	0.6842	-0.54751	17	NA	0.616828	1	1.5335	0.616828	37	4440700000	2047500000	2393200000	1230500000	690470000	540000000	16767000	9819500	6947800	3193500000	1347200000	1846300000
A6NN40;Q2M3G4-2;Q2M3G4;C9JXU1	Protein Shroom1	SHROOM1	4	2	2	2	2	1	1	2	1	1	2	1	1	0.0021661	0.88611	9	0.88611	-0.174442	3	0.67451	0.542902	3	1.4569	0.542902	3	3368700000	1592700000	1776000000	702970000	375750000	327220000	870530000	488960000	381570000	1795200000	728010000	1067200000
E7ERS3;Q86VM9;Q86VM9-2;H3BP01;H3BRH3;H3BRN6;H3BPD0	Zinc finger CCCH domain-containing protein 18	ZC3H18	7	21	21	21	15	16	12	15	16	12	15	16	12	0	0.97297	44	0.96615	-0.0496809	16	0.7456	0.597412	15	1.513	0.597412	13	3540300000	1659600000	1880700000	723140000	349980000	373160000	1232000000	673100000	558900000	1585200000	636530000	948640000
Q9NUP1	Biogenesis of lysosome-related organelles complex 1 subunit 4	BLOC1S4	1	6	6	6	2	4	4	2	4	4	2	4	4	0	0.86257	9	0.96615	-0.0496809	2	0.70768	0.40021	4	1.3197	0.40021	3	420360000	216830000	203540000	61702000	28463000	33239000	203060000	124150000	78909000	155600000	64209000	91390000
P38159;P38159-2;H3BT71;H0Y6E7;H3BUY5;H3BR27;P38159-3;H3BNC1;O75526;Q8N7X1	RNA-binding motif protein, X chromosome;RNA-binding motif protein, X chromosome, N-terminally processed	RBMX	10	35	34	12	26	31	25	26	30	25	10	11	10	0	0.96474	138	0.96584	-0.0501439	50	0.58543	0.173895	43	1.1281	0.173895	45	18544000000	9764600000	8779700000	4713300000	2226700000	2486700000	6581700000	4088800000	2492900000	7249300000	3449100000	3800200000
Q7L1V2;E7EW32;Q7L1V2-2;H3BUX9;H3BR21	Vacuolar fusion protein MON1 homolog B	MON1B	5	5	5	5	4	4	4	4	4	4	4	4	4	0	0.95273	10	0.96455	-0.0520721	3	0.84191	0.499884	4	1.4141	0.499884	3	208680000	109470000	99212000	58972000	31410000	27561000	97616000	54640000	42977000	52090000	23417000	28674000
A6ZKI3	Protein FAM127A	FAM127A	1	3	1	1	1	0	3	1	0	1	1	0	1	0.0045455	0.79813	2	NA	NA	1	NA	NA	0	NA	NA	1	36266000	19352000	16914000	11895000	7890500	4004200	0	0	0	24371000	11462000	12910000
Q99986;H0YJ50;H0YJJ9;H0YJF7	Serine/threonine-protein kinase VRK1	VRK1	4	17	17	17	9	11	17	9	11	17	9	11	17	0	1.0145	36	0.96452	-0.0521169	8	0.94188	0.378068	11	1.2996	0.378068	17	1781800000	806220000	975570000	321460000	166390000	155080000	496070000	240170000	255900000	964270000	399670000	564600000
A7KAX9-2;A7KAX9;K7EQI6;A0A0A0MQQ9;K7EMC2;G3V174;O14559-10;O14559-11;O14559	Rho GTPase-activating protein 32	ARHGAP32	9	3	3	3	2	0	1	2	0	1	2	0	1	0	1.0488	2	1.0488	0.0687396	2	NA	NA	0	NA	NA	0	18198000	7656200	10542000	18198000	7656200	10542000	0	0	0	0	0	0
A0A087X0M0;Q7Z5L2-2;Q7Z5L2;Q7Z5L2-3	Coiled-coil domain-containing protein R3HCC1L	R3HCC1L	4	6	6	6	2	4	4	2	4	4	2	4	4	0	0.94517	8	0.96409	-0.0527603	2	0.75808	0.499578	4	1.4138	0.499578	4	142780000	71278000	71503000	10163000	5095100	5067700	70593000	41242000	29351000	62025000	24941000	37084000
Q9H5Q4	Dimethyladenosine transferase 2, mitochondrial	TFB2M	1	9	9	9	8	6	7	8	6	7	8	6	7	0	1.0023	19	0.96396	-0.0529548	9	0.88914	0.484602	6	1.3992	0.484602	4	396060000	198840000	197210000	155880000	81657000	74222000	83434000	44583000	38851000	156740000	72603000	84139000
D3YTJ2;A8K8P3-5;A8K8P3-4;A8K8P3-10;A8K8P3-3;A8K8P3-9;A8K8P3-2;A8K8P3;X6RJF9;F8WBU4;E5RJU6;H7C2F1;H0Y5I7	Protein SFI1 homolog	SFI1	13	2	2	2	2	1	1	2	1	1	2	1	1	0.0025877	0.79638	5	0.79128	-0.33774	3	NA	NA	1	NA	NA	1	947110000	463280000	483830000	221620000	125800000	95818000	337120000	185210000	151910000	388370000	152280000	236100000
O94817	Ubiquitin-like protein ATG12	ATG12	1	4	4	4	4	4	3	4	4	3	4	4	3	0	0.98346	20	0.96388	-0.0530745	5	0.66326	0.308011	6	1.238	0.308011	9	1374300000	680330000	694020000	182710000	92098000	90610000	328520000	194450000	134070000	863120000	393780000	469340000
Q9UQB8-3;Q9UQB8-5;Q9UQB8-4;Q9UQB8-6;Q9UQB8-2;Q9UQB8;I3L4C2;I3L327;I3L125;I3L0M4;I3L3J7;I3L1C8;I3L2M4;B4DWA1;I3L526;I3L3C6;I3L113;I3L3C5;I3L2J6;I3L0Y9;I3L4A3	Brain-specific angiogenesis inhibitor 1-associated protein 2	BAIAP2	21	19	19	19	15	13	7	15	13	7	15	13	7	0	0.94494	24	0.9637	-0.053344	9	0.80509	0.503349	9	1.4175	0.503349	6	1320700000	655620000	665060000	456440000	225030000	231410000	561870000	298670000	263210000	302370000	131920000	170450000
A8MTT3		CEBPZOS	1	3	3	3	0	1	3	0	1	3	0	1	3	0.0049575	1.053	3	NA	NA	0	NA	0.0745054	1	1.053	0.0745054	3	69991000	35474000	34517000	0	0	0	5202700	2908000	2294700	64789000	32566000	32222000
P08243-2;P08243;P08243-3;F8WEJ5;C9J057;C9JT45;C9JM09;C9JLN6	Asparagine synthetase [glutamine-hydrolyzing]	ASNS	8	35	35	35	32	33	28	32	33	28	32	33	28	0	1.0378	180	0.96292	-0.0545122	46	0.84207	0.493647	50	1.408	0.493647	84	66619000000	32352000000	34268000000	16313000000	8240600000	8072500000	26763000000	14234000000	12529000000	23543000000	9876700000	13667000000
Q96LA8;Q96LA8-2	Protein arginine N-methyltransferase 6	PRMT6	2	8	8	8	7	6	2	7	6	2	7	6	2	0	0.88815	13	0.96266	-0.0549017	5	0.7715	0.468635	6	1.3838	0.468635	2	594060000	304270000	289790000	171340000	88706000	82635000	350490000	185860000	164620000	72236000	29701000	42535000
Q13247-3;Q13247;Q13247-2	Serine/arginine-rich splicing factor 6	SRSF6	3	18	14	14	17	17	15	13	13	12	13	13	12	0	0.96786	55	0.96184	-0.0561312	18	0.79638	0.365245	17	1.2881	0.365245	20	11426000000	5711600000	5714400000	2335800000	1173400000	1162400000	5008900000	2702200000	2306700000	4081400000	1836000000	2245300000
A8MXB7;Q9Y343-2;Q9Y343	Sorting nexin-24	SNX24	3	2	2	2	1	1	2	1	1	2	1	1	2	0	0.94009	4	NA	NA	1	NA	0.510253	1	1.4243	0.510253	2	69564000	35866000	33699000	23398000	14622000	8775600	7461700	4299300	3162300	38705000	16944000	21761000
Q8IX04;Q8IX04-6;Q8IX04-2;Q8IX04-3;Q8IX04-5;Q8IX04-4;Q8IX04-7;A8MYV4	Ubiquitin-conjugating enzyme E2 variant 3	UEVLD	8	9	9	9	7	6	5	7	6	5	7	6	5	0	0.97988	16	0.96161	-0.0564762	7	0.93173	0.710525	6	1.6364	0.710525	3	451010000	217680000	233330000	147410000	76905000	70509000	224720000	111070000	113650000	78877000	29702000	49175000
A0A0R4J2G3;A0A0A0MTJ9;Q6PIU2;Q6PIU2-2;H7C046;Q6PIU2-3;F8WE33	Neutral cholesterol ester hydrolase 1	NCEH1	7	8	8	8	6	3	5	6	3	5	6	3	5	0	1.0471	12	0.9616	-0.0564912	6	0.76856	1.00942	3	2.0131	1.00942	4	600430000	264880000	335540000	187420000	94350000	93072000	107200000	59998000	47200000	305810000	110540000	195270000
F8W6I7;P09651-3;P09651-2;P09651;F8VZ49;Q32P51;F8VTQ5;A0A2R8Y4L2;F8W646;F8VYN5;H0YH80	Heterogeneous nuclear ribonucleoprotein A1;Heterogeneous nuclear ribonucleoprotein A1, N-terminally processed;Heterogeneous nuclear ribonucleoprotein A1-like 2	HNRNPA1	11	32	31	29	27	29	29	26	28	28	24	27	26	0	0.99496	298	0.96134	-0.0568813	94	0.71583	0.344488	90	1.2697	0.344488	114	75654000000	38526000000	37128000000	16934000000	8575600000	8358200000	25750000000	14455000000	11295000000	32971000000	15496000000	17475000000
Q96BW5-2;Q96BW5;A0A0A0MSI3	Phosphotriesterase-related protein	PTER	3	16	16	16	14	13	14	14	13	14	14	13	14	0	0.99744	54	0.96092	-0.0575118	19	0.85262	0.486766	17	1.4013	0.486766	18	3714800000	1797500000	1917300000	1142300000	577360000	564930000	1121600000	612020000	509610000	1450800000	608100000	842740000
Q9Y508;A0A096LNV3;A0A096LP02;Q9Y508-2	E3 ubiquitin-protein ligase RNF114	RNF114	4	8	8	8	5	5	8	5	5	8	5	5	8	0	1.0526	17	0.96058	-0.0580223	6	0.781	0.549226	3	1.4633	0.549226	8	1665000000	751760000	913190000	213930000	111660000	102270000	392050000	217580000	174470000	1059000000	422530000	636440000
B0QY95;Q9NQG6;Q9NQG6-2;B0QY94	Mitochondrial dynamics protein MID51	MIEF1	4	3	3	3	2	1	1	2	1	1	2	1	1	0	0.89642	3	0.9609	-0.0575418	2	NA	NA	1	NA	NA	1	38979000	19262000	19717000	17075000	9166800	7908200	12510000	6962400	5548000	9393500	3132700	6260800
Q96EK6;G3V5E4;G3V4W4	Glucosamine 6-phosphate N-acetyltransferase	GNPNAT1	3	11	11	11	6	7	10	6	7	10	6	7	10	0	1.0598	24	0.96037	-0.0583378	8	0.8708	0.428357	5	1.3457	0.428357	11	1741500000	835020000	906510000	459050000	232750000	226300000	381360000	206180000	175180000	901120000	396090000	505030000
P13693;Q5W0H4;A0A0B4J2C3;J3KPG2;P13693-2;E9PJF7;H0YCX0;Q9HAU6;Q56UQ5	Translationally-controlled tumor protein	TPT1	9	14	14	14	13	12	12	13	12	12	13	12	12	0	1.0182	97	0.95984	-0.0591342	31	0.88084	0.504366	22	1.4185	0.504366	44	36127000000	17307000000	18820000000	8115100000	4110400000	4004700000	13077000000	6904900000	6171800000	14935000000	6291800000	8643500000
Q15024	Exosome complex component RRP42	EXOSC7	1	13	13	13	7	12	11	7	12	11	7	12	11	0	0.9353	25	0.95973	-0.0592995	6	0.82215	0.423417	11	1.3411	0.423417	8	2020900000	987220000	1033700000	349350000	176890000	172460000	623310000	304600000	318710000	1048300000	505720000	542540000
B1AH87;P30536	Translocator protein	TSPO	2	2	2	2	2	0	2	2	0	2	2	0	2	0.0004459	1.172	6	0.83013	-0.268591	3	NA	0.342669	0	1.2681	0.342669	4	1536300000	711180000	825090000	425400000	225650000	199750000	0	0	0	1110900000	485520000	625340000
B1AHQ7;B1AHQ6;Q9NSP4-4;Q9NSP4-2;Q9NSP4;B1AHQ8	Centromere protein M	CENPM	6	2	2	2	1	0	1	1	0	1	1	0	1	0.0074522	1.0798	2	NA	NA	1	NA	NA	0	NA	NA	1	31501000	12158000	19343000	18522000	6086200	12436000	0	0	0	12979000	6071600	6907200
Q8N567	Zinc finger CCHC domain-containing protein 9	ZCCHC9	1	6	6	6	4	5	3	4	5	3	4	5	3	0	0.78548	8	0.95951	-0.0596303	3	0.70195	0.402613	4	1.3219	0.402613	2	170950000	92903000	78047000	39601000	22724000	16876000	78598000	44443000	34155000	52752000	25736000	27016000
B1AK44;Q9UI95;B1AK45;B1AK43	Mitotic spindle assembly checkpoint protein MAD2B	MAD2L2	4	2	2	2	1	1	1	1	1	1	1	1	1	0.0025873	0.80162	3	NA	NA	1	NA	NA	1	NA	NA	1	53142000	31330000	21813000	10822000	6724500	4097600	24669000	14718000	9950900	17651000	9887000	7764000
B1AKC9;P29323-2;P29323-3;P29323;J3KR66;Q96L35;A0A0B4J1T8;Q9UF33-2;Q9UF33-3;P54762-5;P54762;P54760;P54753;Q9UF33;Q5JY90;U3NG26;F8W9W0;E9PG71;F8VP57;B7ZKW7;B7ZKJ3;Q06187;Q06187-2;P54764-2;P54756-3;P54764;P29322;P54756-2;P54756	Ephrin type-B receptor 2	EPHB2	29	5	3	3	1	1	3	1	1	1	1	1	1	0	0.87292	3	NA	NA	1	NA	NA	1	NA	NA	1	34797000	19598000	15199000	3915900	2260400	1655500	20471000	12950000	7521100	10410000	4387600	6022800
B1AKD8;Q5TZA2;A0A087WW81;Q5TZA2-2;Q8IVE0	Rootletin	CROCC	5	5	5	5	1	2	3	1	2	3	1	2	3	0.0098872	1.3757	3	NA	NA	1	NA	0.4959	1	1.4102	0.4959	3	1088100000	548760000	539340000	103520000	53223000	50293000	654930000	352140000	302790000	329660000	143400000	186260000
A0A0C4DGB9;H0Y8X2;F8W7R6			3	4	1	1	2	4	4	1	1	1	1	1	1	0.0017444	0.95949	10	0.95949	-0.0596603	4	0.72426	0.585924	3	1.501	0.585924	3	1232600000	595130000	637490000	297880000	146230000	151650000	441630000	248810000	192820000	493110000	200090000	293020000
Q9H944;A6PVP4;B7ZBQ3;Q9H944-2;B7ZBQ1	Mediator of RNA polymerase II transcription subunit 20	MED20	5	7	7	7	6	6	4	6	6	4	6	6	4	0	0.95912	13	0.95912	-0.0602168	5	0.84991	0.435522	4	1.3524	0.435522	4	1129300000	745370000	383940000	195230000	118990000	76239000	727540000	532320000	195220000	206540000	94058000	112480000
B1AKN7;B1AKN5;B1AKN8;Q12857-2;Q12857-3;Q12857;Q12857-4;B1AKN6;S4R3W2;S4R3K5;S4R3K4	Nuclear factor 1;Nuclear factor 1 A-type	NFIA	11	4	4	3	2	3	1	2	3	1	2	2	1	0	1.0376	5	0.8468	-0.239907	2	1.0376	NA	3	NA	NA	1	172180000	83449000	88730000	34076000	19453000	14623000	112580000	52615000	59968000	25520000	11381000	14140000
B1AL69;Q7L3B6	Hsp90 co-chaperone Cdc37-like 1	CDC37L1	2	4	4	4	2	4	1	2	4	1	2	4	1	0	1.0049	5	1.1042	0.143002	2	0.9391	NA	3	NA	NA	1	120680000	56444000	64232000	29025000	13595000	15430000	79610000	39025000	40584000	12042000	3824100	8218400
B1ALD0;Q9Y6B7;B1ALD3;B1ALD1;Q9Y6B7-2	AP-4 complex subunit beta-1	AP4B1	5	4	4	4	1	3	1	1	3	1	1	3	1	0	0.71319	4	NA	NA	1	0.71319	NA	2	NA	NA	1	20715000	10744000	9971000	3518400	2179500	1338900	13029000	7004200	6025200	4166900	1560000	2606900
A0A2R8YDF3;A0A2R8Y6L5;A0A2R8Y6I6;Q13627-4;Q13627-3;Q13627-5;Q13627-2;Q13627;A0A2R8Y443;Q9Y463-2;Q9Y463-3;Q9Y463;A0A2R8YEY4;M0R2X3;M0R131;E7EMI5	Dual specificity tyrosine-phosphorylation-regulated kinase 1A	DYRK1A	16	7	7	7	4	5	5	4	5	5	4	5	5	0	0.90957	14	0.95885	-0.060623	4	0.69533	0.59053	6	1.5058	0.59053	4	322060000	165920000	156140000	26406000	13484000	12922000	147000000	87994000	59009000	148650000	64438000	84213000
O43865;O43865-2	Putative adenosylhomocysteinase 2	AHCYL1	2	19	19	12	13	17	16	13	17	16	8	11	9	0	0.96409	57	0.958	-0.0619024	16	0.8775	0.744333	20	1.6752	0.744333	21	7834100000	4324400000	3509600000	1485200000	762070000	723100000	4098000000	2705400000	1392600000	2250900000	856960000	1393900000
H0Y5C0;B1ALU1;B1ALU3;O95490-3;O95490-4;O95490-2;O95490-5;O95490;O95490-7;O95490-6	Latrophilin-2	LPHN2	10	4	4	4	1	2	4	1	2	4	1	2	4	0	1.248	4	NA	NA	1	0.74648	0.404358	2	1.3235	0.404358	3	167770000	81205000	86560000	17264000	9486000	7777700	56041000	30398000	25643000	94460000	41321000	53139000
B1AMF0;Q8N2K1-2;Q8N2K1;Q8N2K1-3;D6RD90;A6NGS0;D6RB84;B1AMF1	Ubiquitin-conjugating enzyme E2 J2	UBE2J2	8	3	3	3	2	0	1	2	0	1	2	0	1	0	0.77164	3	0.67608	-0.564734	2	NA	NA	0	NA	NA	1	22271000	11004000	11267000	15092000	8357700	6733800	0	0	0	7179400	2645800	4533500
Q13740-2;Q13740;F5GXJ9;H7C543;Q13740-4;Q13740-3	CD166 antigen	ALCAM	6	17	17	17	5	11	17	5	11	17	5	11	17	0	1.3052	32	0.95781	-0.0621886	3	0.83866	0.817951	13	1.7629	0.817951	16	1229800000	535240000	694540000	67568000	31384000	36184000	443570000	233580000	210000000	718640000	270280000	448360000
B1AMW1;P19256-2;P19256-3;P19256;H0YDI1	Lymphocyte function-associated antigen 3	CD58	5	2	2	2	0	1	2	0	1	2	0	1	2	0.0002994	1.3502	3	NA	NA	0	NA	0.489748	1	1.4042	0.489748	2	67067000	29649000	37417000	0	0	0	21693000	10610000	11083000	45374000	19040000	26334000
Q69YN4;Q69YN4-3;Q69YN4-2;Q69YN4-4;H0YBN5;H0YB68	Protein virilizer homolog	KIAA1429	6	33	33	33	24	21	22	24	21	22	24	21	22	0	0.90749	54	0.95749	-0.0626707	22	0.67317	0.00934717	13	1.0065	0.00934717	19	1646500000	902320000	744170000	673350000	348950000	324390000	499290000	307040000	192250000	473850000	246320000	227530000
Q9Y221;Q9Y221-2;J3QLW7;J3QRD6;J3QRR4	60S ribosome subunit biogenesis protein NIP7 homolog	NIP7	5	8	8	8	6	6	7	6	6	7	6	6	7	0	0.95731	17	0.95731	-0.0629419	9	0.777	0.487898	4	1.4024	0.487898	4	647300000	320830000	326460000	128070000	64330000	63740000	180000000	109820000	70178000	339220000	146680000	192550000
B1AVT0;P49760-3;P49760	Dual specificity protein kinase CLK2	CLK2	3	2	2	2	1	2	0	1	2	0	1	2	0	0	0.73288	3	NA	NA	1	0.82461	NA	2	NA	NA	0	85076000	43450000	41625000	6030400	3601700	2428700	79045000	39849000	39197000	0	0	0
A0A2R8YG59;A0A2R8Y5R1;A0A2R8YEX0;A0A2R8Y362;A0A2R8YD49;Q9H1P3-2;Q9H1P3;A0A2R8YG95;A0A2R8Y690;E7ET92;A0A2R8YDU7;A0A2R8YFT0;H0Y7X4;A0A087WTV1;A0A2R8YG53	Oxysterol-binding protein-related protein 2;Oxysterol-binding protein	OSBPL2	15	5	5	5	3	5	2	3	5	2	3	5	2	0	0.84586	6	0.95684	-0.0636504	3	0.64373	0.60502	5	1.521	0.60502	2	258630000	125840000	132790000	63864000	24303000	39561000	128580000	75184000	53400000	66179000	26348000	39830000
Q99729-3;D6R9P3;D6RD18;D6RBZ0;Q99729-2;Q99729-4;Q99729	Heterogeneous nuclear ribonucleoprotein A/B	HNRNPAB	7	26	25	25	25	23	21	24	23	21	24	23	21	0	0.96285	165	0.95584	-0.065159	46	0.72075	0.326537	56	1.254	0.326537	63	29055000000	14636000000	14419000000	6930300000	3499700000	3430700000	9633600000	5361700000	4271900000	12491000000	5775000000	6716400000
B3KPU0;E5RGS7;H0YBP7;A0A087WUQ1;H7C1D1			5	6	6	1	5	1	2	5	1	2	1	0	1	0	0.86533	9	0.77172	-0.373851	6	NA	0.110497	1	1.0796	0.110497	2	87637000	45315000	42321000	45783000	23621000	22162000	7232700	4777100	2455600	34621000	16917000	17703000
F5H5N2;B4DNC9;B3KQ30;Q9H1K1;Q9H1K1-2	Iron-sulfur cluster assembly enzyme ISCU, mitochondrial	ISCU	5	5	5	5	4	0	4	4	0	4	4	0	4	0	1.2678	5	0.83356	-0.262642	3	NA	0.602172	0	1.518	0.602172	3	163100000	75413000	87690000	38701000	20532000	18169000	0	0	0	124400000	54881000	69521000
Q9P031;F8VNY5	Thyroid transcription factor 1-associated protein 26	CCDC59	2	7	7	7	5	5	5	5	5	5	5	5	5	0	0.95584	11	0.95584	-0.065159	3	0.86159	0.774418	4	1.7105	0.774418	4	318810000	153520000	165290000	38836000	19828000	19007000	160270000	86865000	73400000	119710000	46825000	72885000
P48163;P48163-2	NADP-dependent malic enzyme	ME1	2	17	17	17	12	14	14	12	14	14	12	14	14	0	0.94597	41	0.95541	-0.0658081	12	0.81993	0.772392	16	1.7081	0.772392	13	3049300000	1503500000	1545800000	622650000	349130000	273510000	1502900000	819270000	683610000	923750000	335090000	588660000
B3KW44;H7C2P8;B5ME25;E7ETE0;Q9H825-2;Q9H825	Methyltransferase-like protein 8	FLJ13984	6	2	2	2	1	0	1	1	0	1	1	0	1	0.00029869	1.559	3	0.90854	-0.138378	2	NA	NA	0	NA	NA	1	28871000	13952000	14919000	10683000	5433000	5249800	0	0	0	18189000	8519200	9669500
B3KXX3;Q9UHW9-6;Q9UHW9-5;Q9UHW9-2;Q9UHW9-3;Q9UHW9-4;Q9UHW9;H0YKQ8	Solute carrier family 12 member 6	SLC12A6	8	6	1	1	4	4	4	0	1	1	0	1	1	0	0.84567	2	NA	NA	0	NA	NA	1	NA	NA	1	20728000	10380000	10348000	0	0	0	5380900	3735700	1645200	15347000	6644300	8703200
O43709;O43709-3;F8WD87;F8WD67;E9PCQ7;O43709-2;H7C170;H7C0G4;F8VZ18;B3KR83;F2Z3D9	Probable 18S rRNA (guanine-N(7))-methyltransferase	WBSCR22	11	7	7	7	6	5	5	6	5	5	6	5	5	0	0.95531	17	0.95531	-0.0659591	7	0.90762	0.686613	6	1.6095	0.686613	4	574170000	282880000	291300000	153230000	77052000	76177000	254190000	135330000	118850000	166760000	70490000	96267000
F8WAK5;B4DDH2;Q9BYT3;A0A0C4DH60;Q9BYT3-2	Serine/threonine-protein kinase 33	STK33	5	2	2	2	1	2	0	1	2	0	1	2	0	0	0.55804	3	NA	NA	1	0.5238	NA	2	NA	NA	0	32370000	19367000	13003000	9112100	5655600	3456500	23258000	13712000	9546800	0	0	0
B4DE60;Q9BRK0;Q9BRK0-2;A0A087WV88;H0YAC5	Receptor expression-enhancing protein 2	REEP2	5	4	4	4	3	0	1	3	0	1	3	0	1	0	1.0027	3	0.69304	-0.528989	3	NA	NA	0	NA	NA	1	44668000	21510000	23158000	27279000	15212000	12067000	0	0	0	17389000	6297700	11091000
K7EMV3;B4DEB1;K7EK07;K7ES00;P84243;K7EP01	Histone H3;Histone H3.3	H3F3B	6	5	1	1	4	2	4	1	1	0	1	1	0	0.0067596	0.8112	2	NA	NA	1	NA	NA	1	NA	NA	0	7410200	3996700	3413500	3060900	1571300	1489600	4349300	2425400	1923900	0	0	0
A0A087WZ13;E9PAU2;Q8IY67-2;Q8IY67;K7EKR9;K7EQG2;Q8IY67-3	Ribonucleoprotein PTB-binding 1	RAVER1	7	30	30	30	25	26	24	25	26	24	25	26	24	0	0.95494	94	0.95494	-0.066518	32	0.84788	0.832769	34	1.7811	0.832769	28	7543400000	3573500000	3969900000	1917300000	956690000	960640000	3264800000	1739900000	1524900000	2361300000	876930000	1484400000
B4DEY6;Q9NZU5-2;Q9NZU5;C9IYS1;H7C3D2	LIM and cysteine-rich domains protein 1	LMCD1	5	3	3	3	1	1	3	1	1	3	1	1	3	0	1.1999	5	NA	NA	1	NA	0.81106	1	1.7545	0.81106	3	108250000	51487000	56763000	19295000	9075600	10219000	14183000	8575200	5607600	74772000	33836000	40936000
Q8N4T8;Q8N4T8-2;H0Y962	Carbonyl reductase family member 4	CBR4	3	4	4	4	4	3	3	4	3	3	4	3	3	0	0.89743	11	0.95465	-0.0669562	5	0.76377	0.354565	4	1.2786	0.354565	5	209490000	103290000	106200000	53073000	28552000	24521000	42609000	21898000	20711000	113800000	52837000	60968000
Q96B26;H7C581	Exosome complex component RRP43	EXOSC8	2	11	11	11	7	11	9	7	11	9	7	11	9	0	0.9676	21	0.95463	-0.0669864	5	0.75498	0.484499	7	1.3991	0.484499	9	1054800000	527340000	527440000	214380000	115480000	98903000	392570000	220560000	172000000	447830000	191300000	256530000
F6Y5H0;P29558;E7ETU5;P29558-2;E7EPF2;C9J9B2;C9JIJ9;A0A1B0GUW5;Q6XE24-3;Q6XE24-4;Q6XE24-5;Q6XE24-2;Q6XE24	RNA-binding motif, single-stranded-interacting protein 1	RBMS1	13	4	4	3	4	3	3	4	3	3	3	2	2	0	0.88832	10	0.95434	-0.0674248	3	0.81268	0.398131	5	1.3178	0.398131	2	671030000	326060000	344970000	186040000	97688000	88348000	256350000	135220000	121130000	228640000	93150000	135490000
O75874;C9J4N6;C9JLU6;C9JJE5	Isocitrate dehydrogenase [NADP] cytoplasmic	IDH1	4	35	35	33	25	31	28	25	31	28	24	30	26	0	0.96639	114	0.95411	-0.0677725	45	0.84322	0.738811	34	1.6688	0.738811	35	20308000000	9435600000	10873000000	5042100000	2565500000	2476700000	6515000000	3540400000	2974600000	8751300000	3329700000	5421600000
B4DKB2;P42892-3;P42892-4;P42892;P42892-2;E9PN99;E9PHZ1	Endothelin-converting enzyme 1	ECE1	7	4	4	4	4	2	1	4	2	1	4	2	1	0	0.74359	5	0.6038	-0.727857	4	0.68901	0.121148	2	1.0876	0.121148	2	118510000	64880000	53630000	40264000	24143000	16121000	27143000	17623000	9519500	51104000	23114000	27990000
U3KQ69;E9PI62;Q9BT17;E7EVK2;Q9BT17-2	Mitochondrial GTPase 1;Mitochondrial ribosome-associated GTPase 1	MTG1	5	8	8	8	7	4	4	7	4	4	7	4	4	0	1.0312	6	0.95322	-0.0691189	4	1.3276	0.588996	2	1.5042	0.588996	3	182660000	83799000	98862000	70209000	38464000	31745000	27402000	13638000	13764000	85050000	31696000	53354000
B4DPR9;Q99551;C9JNM8;C9JE25	Transcription termination factor 1, mitochondrial	MTERF1	4	2	2	2	1	1	2	1	1	2	1	1	2	0.0093549	0.65334	3	NA	NA	1	NA	0.574441	1	1.4891	0.574441	2	29026000	14053000	14972000	5447600	3101200	2346400	5531000	3362900	2168100	18047000	7589100	10458000
Q9Y5K5;Q5LJA9;H0Y6Y4;H0Y4E0	Ubiquitin carboxyl-terminal hydrolase isozyme L5	UCHL5	4	24	1	1	23	22	22	1	1	1	1	1	1	0	0.92062	5	0.95307	-0.0693459	2	0.52881	NA	2	NA	NA	1	102460000	52322000	50143000	41243000	20629000	20613000	51271000	28513000	22757000	9951100	3179100	6772000
Q9H2P9-3;Q9H2P9-2;Q9H2P9-4;Q9H2P9;Q9H2P9-5;Q9H2P9-6	Diphthine synthase	DPH5	6	10	10	10	8	8	8	8	8	8	8	8	8	0	1.0067	27	0.95289	-0.0696184	8	0.82758	0.683741	9	1.6063	0.683741	10	1877400000	864870000	1012500000	325400000	160400000	165000000	839790000	381560000	458240000	712200000	322920000	389280000
B4DTR1;J3QLU9;P04626-3;P04626-2;P04626-5;P04626-4;P04626;J3KTI5;A0A0A0MSE1;Q15303-4;Q15303-3;Q15303-2;Q15303;M0R0A7;E9PLB1;E9PRQ2;H0YCF5;Q02779	Receptor tyrosine-protein kinase erbB-2;Receptor tyrosine-protein kinase erbB-4;ERBB4 intracellular domain	ERBB2	18	3	1	1	2	3	1	1	1	1	1	1	1	0	0.52364	3	NA	NA	1	NA	NA	1	NA	NA	1	28093000	14773000	13321000	4479400	2816300	1663000	12179000	7977700	4201200	11435000	3978600	7456400
P68402;P68402-3;P68402-2;P68402-4;J3KNE3	Platelet-activating factor acetylhydrolase IB subunit beta	PAFAH1B2	5	9	9	9	7	8	9	7	8	9	7	8	9	0	0.97091	46	0.95258	-0.0700878	14	0.80859	0.834145	14	1.7828	0.834145	18	8121600000	3694900000	4426600000	1421900000	720430000	701460000	2738100000	1479800000	1258400000	3961600000	1494700000	2466800000
B4DUJ5;Q8IWP9	Coiled-coil domain-containing protein 28A	CCDC28A	2	4	4	4	1	3	2	1	3	2	1	3	2	0	0.79373	3	NA	NA	1	NA	NA	1	NA	NA	1	31055000	16346000	14709000	6267100	3671500	2595600	8151500	5274900	2876600	16637000	7399700	9237000
Q9BSF4;K7ENF5	Uncharacterized protein C19orf52	C19orf52	2	5	5	5	3	3	4	3	3	4	3	3	4	0	0.91308	10	0.95257	-0.070103	4	0.55253	0.459851	4	1.3754	0.459851	4	368760000	186360000	182400000	78173000	29017000	49156000	130320000	80232000	50092000	160260000	77108000	83154000
G3XAN4;Q15629-2;Q15629	Translocating chain-associated membrane protein 1	TRAM1	3	8	8	8	7	6	7	7	6	7	7	6	7	0	1.0089	25	0.95235	-0.0704362	8	0.80968	0.674009	7	1.5955	0.674009	10	948220000	442120000	506100000	197930000	101930000	96001000	242990000	132390000	110600000	507290000	207790000	299500000
Q96F24;Q96F24-2;Q96F24-3	Nuclear receptor-binding factor 2	NRBF2	3	7	7	7	7	3	2	7	3	2	7	3	2	0	0.9826	9	0.95235	-0.0704362	6	0.91846	0.845028	3	1.7963	0.845028	2	251340000	122670000	128670000	147660000	76073000	71588000	61805000	31817000	29988000	41876000	14784000	27092000
O14979-3;O14979-2;A0A087WU03	Heterogeneous nuclear ribonucleoprotein D-like	HNRNPDL	3	19	1	1	19	18	18	1	1	1	1	1	1	0	0.95183	9	0.95183	-0.0712242	3	0.73642	0.113567	3	1.0819	0.113567	3	698250000	364080000	334170000	113380000	59551000	53827000	238700000	137720000	100980000	346170000	166810000	179360000
Q9NUL7	Probable ATP-dependent RNA helicase DDX28	DDX28	1	15	15	15	9	11	6	9	11	6	9	11	6	0	0.95616	21	0.95176	-0.0713303	8	0.91722	0.331591	10	1.2584	0.331591	3	732830000	384450000	348380000	316810000	166270000	150540000	266620000	139320000	127300000	149400000	78863000	70542000
H7BYY1;F5H7S3;B7Z596;P09493-2;H0YKJ4;H0YK48;P09493-5;H0YNC7;H0YN06	Tropomyosin alpha-1 chain	TPM1	9	26	3	3	20	19	21	2	2	2	2	2	2	0	0.95132	7	0.95132	-0.0719974	3	0.71706	0.562768	2	1.4771	0.562768	2	406170000	203870000	202300000	77569000	41019000	36550000	151010000	87397000	63612000	177590000	75453000	102140000
Q00839-2;A0A1W2PPS1;A0A1W2PP35	Heterogeneous nuclear ribonucleoprotein U	HNRNPU	3	65	1	1	49	58	52	1	1	1	1	1	1	0	1.0085	4	0.95129	-0.0720429	2	NA	NA	1	NA	NA	1	52484000	26181000	26303000	10297000	5645800	4651400	34682000	17407000	17275000	7504700	3128400	4376400
H0Y9V7;B4E2Q0;P98194-2;P98194-4;P98194;P98194-3;P98194-5;P98194-8;P98194-9;P98194-6;P98194-7;H0Y9S7;H0Y8X9	Calcium-transporting ATPase;Calcium-transporting ATPase type 2C member 1	ATP2C1	13	6	6	6	2	1	5	2	1	5	2	1	5	0	1.1419	4	0.75253	-0.410179	2	NA	0.728312	1	1.6567	0.728312	4	115300000	49743000	65556000	11917000	7078000	4838900	13740000	9141900	4598100	89643000	33524000	56119000
B4E321;Q13438-6;Q13438-5;Q13438-2;Q13438-7;Q13438;Q13438-8;Q13438-3;Q13438-4;F8W1V2	Protein OS-9	OR7D2	10	6	6	6	2	6	0	2	6	0	2	6	0	0	0.39568	3	0.43008	-1.21732	2	0.46923	NA	7	NA	NA	0	210760000	138210000	72555000	39431000	24185000	15247000	171330000	114020000	57308000	0	0	0
Q9UN86-2;Q9UN86;D6RAC7;D6RB17;D6RGJ4;D6RBM9;D6REX8;D6RBR0;D6RE13;D6RBW8;D6R9X5;D6R9A4	Ras GTPase-activating protein-binding protein 2	G3BP2	12	18	15	15	15	17	17	14	15	14	14	15	14	0	0.96256	81	0.95122	-0.072149	23	0.81597	0.68437	25	1.607	0.68437	33	11934000000	5836800000	6097200000	2919000000	1493900000	1425000000	4944300000	2760900000	2183500000	4070700000	1582000000	2488800000
B5MC22;Q9UDX5;F8WEN7;Q9UDX5-2	Mitochondrial fission process protein 1	MTFP1	4	4	1	1	2	1	4	1	0	1	1	0	1	0	0.8881	2	NA	NA	1	NA	NA	0	NA	NA	1	53803000	27916000	25886000	13315000	8507900	4807000	0	0	0	40488000	19408000	21079000
G5E9F5;B5MC53;B5MCF8;P39210;C9J473;H0Y6M5;E7EX18	Protein Mpv17	MPV17	7	2	2	2	0	1	1	0	1	1	0	1	1	0	0.81948	2	NA	NA	0	NA	NA	1	NA	NA	1	49007000	34507000	14500000	0	0	0	48092000	34086000	14007000	914750	421340	493400
Q6P4A7;Q6P4A7-2;Q6P4A7-3;B1AMV7	Sideroflexin-4	SFXN4	4	10	10	10	6	7	10	6	7	10	6	7	10	0	1.0898	17	0.95117	-0.0722249	5	0.68581	0.373843	4	1.2958	0.373843	8	804520000	396160000	408360000	170230000	80775000	89451000	217790000	133490000	84296000	416500000	181890000	234610000
Q13501;E7EMC7;Q13501-2;E9PFW8;D6RBF1;C9J6J8;C9JRJ8;E3W990	Sequestosome-1	SQSTM1	8	6	6	6	3	4	5	3	4	5	3	4	5	0	1.014	11	0.95065	-0.0730138	3	0.76735	0.649661	3	1.5688	0.649661	5	508560000	246990000	261570000	85113000	42688000	42425000	194960000	114010000	80951000	228490000	90294000	138200000
B5MCR8;Q6NXT4-4;Q6NXT4-3;Q6NXT4;Q6NXT4-2;C9JZR9	Zinc transporter 6	SLC30A6	6	3	3	3	2	2	1	2	2	1	2	2	1	0	0.7192	4	0.7192	-0.475535	2	0.23777	NA	2	NA	NA	1	103890000	68096000	35790000	28824000	16772000	12053000	53335000	41034000	12301000	21726000	10290000	11437000
B5MD46;Q9BXI6;Q9BXI6-2;H7C471;H0Y5R9;F8WCD1;H7C1Q1;F8W9Y7;H0Y2U5	TBC1 domain family member 10A	TBC1D10A	9	3	3	3	2	2	1	2	2	1	2	2	1	0	0.54847	5	0.53662	-0.898027	2	0.51308	NA	2	NA	NA	1	127670000	83822000	43853000	52869000	34506000	18362000	64571000	44320000	20251000	10235000	4995800	5239500
Q6N069;Q6N069-3;Q6N069-2;Q6N069-4;Q6N069-5	N-alpha-acetyltransferase 16, NatA auxiliary subunit	NAA16	5	29	17	17	17	21	21	7	10	11	7	10	11	0	0.87601	17	0.95021	-0.0736817	3	0.82654	0.616169	8	1.5328	0.616169	6	611180000	306280000	304900000	61667000	34570000	27097000	200190000	109700000	90496000	349320000	162010000	187310000
P05198;G3V4T5;H0YJS4	Eukaryotic translation initiation factor 2 subunit 1	EIF2S1	3	31	31	31	26	28	29	26	28	29	26	28	29	0	0.95004	131	0.95004	-0.0739398	45	0.80848	0.667574	44	1.5884	0.667574	42	20204000000	9377600000	10827000000	4329300000	2220000000	2109200000	6864200000	3702300000	3161900000	9010800000	3455200000	5555600000
B5MDG7;Q9P0W2-3;Q9P0W2;F8WES5;C9JQA7;C9K049;K7EJR8;C9J8X5;Q9P0W2-2	SWI/SNF-related matrix-associated actin-dependent regulator of chromatin subfamily E member 1-related	HMG20B	9	2	2	2	1	1	1	1	1	1	1	1	1	0.0031474	0.80349	3	NA	NA	1	NA	NA	1	NA	NA	1	30241000	14936000	15305000	6116500	3317400	2799100	11387000	6683500	4703800	12737000	4934700	7802600
B5MDU6;Q9H6V9;Q9H6V9-2;C9JHU6;C9JUM0;B5MCU4;A0A0A0MSH6;Q9H6V9-4;Q9H6V9-3;B5MCE2;B4DRG3	UPF0554 protein C2orf43	C2orf43	11	3	3	3	0	3	2	0	3	2	0	3	2	0	0.71409	3	NA	NA	0	0.71409	0.543298	3	1.4573	0.543298	2	62265000	30700000	31565000	0	0	0	31881000	18429000	13453000	30384000	12271000	18113000
Q6UWP2-3;Q6UWP2;A0A087X0R1;A0A087WZN3;Q6UWP2-2;A0A087WYV4	Dehydrogenase/reductase SDR family member 11	DHRS11	6	6	6	6	6	5	3	6	5	3	6	5	3	0	0.94975	11	0.94975	-0.0743803	5	0.69091	0.399773	3	1.3193	0.399773	3	384920000	197830000	187090000	80247000	43709000	36538000	162490000	93636000	68855000	142180000	60488000	81694000
E9PP42;E9PNA8;E9PLH2;M0QYU9;M0R0R3;M0R2G5;B7WNH4;Q9BQ49	Small integral membrane protein 7	SMIM7	8	3	3	3	1	1	3	1	1	3	1	1	3	0	1.7708	6	NA	NA	1	NA	0.879627	1	1.8399	0.879627	4	92853000	37657000	55196000	18580000	10188000	8391100	5713500	2966200	2747300	68560000	24503000	44057000
P11182;Q5VVL7	Lipoamide acyltransferase component of branched-chain alpha-keto acid dehydrogenase complex, mitochondrial	DBT	2	19	19	19	13	16	15	13	16	15	13	16	15	0	0.94999	49	0.94966	-0.074517	10	0.74563	0.694747	18	1.6186	0.694747	21	3112900000	1527400000	1585500000	723140000	354820000	368320000	1240700000	706880000	533770000	1149100000	465730000	683380000
B7Z2R7;Q5T8D3-2;Q5T8D3-3;Q5T8D3-4;Q5T8D3;X6RDD7;Q5T8E0	Acyl-CoA-binding domain-containing protein 5	ACBD5	7	5	5	5	2	3	1	2	3	1	2	3	1	0	0.93764	4	1.4613	0.547252	3	0.87464	NA	3	NA	NA	1	133030000	61780000	71252000	43639000	19049000	24590000	82721000	40451000	42271000	6671500	2279800	4391600
G5E975;Q12824-2;Q12824;A0A0G2JRV3;C9JTA6;B5MCL5;A0A0G2JSE9;A0A2R8Y5N5;A0A0U1RQQ2;A0A2R8YEE8;A0A2R8YDN6;A0A0U1RRB8	SWI/SNF-related matrix-associated actin-dependent regulator of chromatin subfamily B member 1	SMARCB1	12	10	10	10	10	7	7	10	7	7	10	7	7	0	0.90199	27	0.94962	-0.0745778	13	0.72009	0.311271	9	1.2408	0.311271	5	1242700000	638270000	604410000	318370000	152940000	165430000	323210000	187010000	136200000	601100000	298320000	302780000
P16989-2	Y-box-binding protein 3	YBX3	1	18	2	2	18	17	18	2	1	2	2	1	2	0	0.92441	10	0.94874	-0.0759153	3	0.77833	0.524164	4	1.4381	0.524164	3	804910000	401460000	403450000	231030000	117030000	114000000	275130000	152940000	122200000	298750000	131490000	167260000
R4GMU7;Q6DKI1-2;Q6DKI1	60S ribosomal protein L7-like 1	RPL7L1	3	7	7	7	2	5	5	2	5	5	2	5	5	0	0.94844	13	0.94844	-0.0763716	3	0.82215	0.554442	5	1.4686	0.554442	5	204530000	96209000	108320000	23735000	12186000	11549000	81455000	44369000	37087000	99340000	39654000	59686000
A0A087WU02;Q96RQ1;H0YI50;H0YI58;F8W0R1;F8VPA6;F8VR88;F8VUZ2;H0YHS0;H0YHJ8	Endoplasmic reticulum-Golgi intermediate compartment protein 2	ERGIC2	10	6	6	6	4	4	5	4	4	5	4	4	5	0	0.94832	8	0.94832	-0.0765541	4	0.81885	0.35242	4	1.2767	0.35242	5	429550000	219290000	210260000	174440000	87880000	86555000	104150000	63584000	40563000	150970000	67825000	83142000
Q00169;F5GWE5;I3L4H1;I3L459;I3L4C0;I3L471;I3L4U7;I3L2X8;I3L3W1	Phosphatidylinositol transfer protein alpha isoform	PITPNA	9	24	22	18	19	17	19	17	15	17	14	11	14	0	0.95175	69	0.94827	-0.0766302	25	0.81702	0.644687	22	1.5634	0.644687	22	6111200000	2922000000	3189200000	1806600000	924590000	882050000	1713600000	926630000	786960000	2591000000	1070800000	1520100000
Q9UMY1;H7C2B1;Q9UMY1-2	Nucleolar protein 7	NOL7	3	3	3	3	2	2	2	2	2	2	2	2	2	0	0.85633	6	0.94809	-0.0769041	2	0.70966	-0.0168039	2	0.98842	-0.0168039	2	94604000	48190000	46415000	23154000	11937000	11218000	27059000	15660000	11399000	44391000	20593000	23798000
Q6L8Q7;Q6L8Q7-2;F6T1Q0	2,5-phosphodiesterase 12	PDE12	3	23	23	23	19	22	16	19	22	16	19	22	16	0	0.94808	66	0.94808	-0.0769193	24	0.88166	0.679063	24	1.6011	0.679063	18	6170100000	2898800000	3271300000	1615600000	765770000	849860000	2778900000	1463400000	1315500000	1775600000	669650000	1105900000
Q9NPI6-2;Q9NPI6;A0A087WT55;A0A087WVE6;A0A087WXD0	mRNA-decapping enzyme 1A	DCP1A	5	21	21	21	19	16	18	19	16	18	19	16	18	0	0.94808	72	0.94808	-0.0769193	24	0.85066	0.548338	30	1.4624	0.548338	18	7224900000	2753400000	4471500000	1075600000	558020000	517550000	3832200000	1140600000	2691500000	2317200000	1054700000	1262500000
O75569;O75569-3;O75569-2;G5E9Q4;F8WEG8;C9JMM3	Interferon-inducible double-stranded RNA-dependent protein kinase activator A	PRKRA	6	16	16	16	12	13	15	12	13	15	12	13	15	0	0.94186	43	0.94804	-0.0769802	14	0.74717	0.454597	15	1.3704	0.454597	14	2256500000	1113800000	1142800000	388410000	203940000	184470000	713960000	413820000	300140000	1154200000	496000000	658160000
P61970;H3BRV9	Nuclear transport factor 2	NUTF2	2	5	5	5	5	3	5	5	3	5	5	3	5	0	1.3108	7	0.94653	-0.0792799	2	0.77729	0.405121	2	1.3242	0.405121	4	3890200000	1812700000	2077500000	229620000	120000000	109620000	561580000	312210000	249380000	3099000000	1380500000	1718500000
B7ZL88;Q8N8Q8	Mitochondrial inner membrane protein COX18	COX18	2	2	2	2	1	0	1	1	0	1	1	0	1	0.00059303	0.95837	2	NA	NA	1	NA	NA	0	NA	NA	1	41451000	20702000	20749000	6551700	3260900	3290800	0	0	0	34899000	17441000	17458000
Q96HN2-2;Q96HN2;H0Y8B3;Q96HN2-4;Q96HN2-3;C9K0S0	Putative adenosylhomocysteinase 3;Adenosylhomocysteinase	AHCYL2	6	11	4	4	7	8	11	2	2	4	2	2	4	0	1.0446	5	0.9464	-0.079478	2	0.74695	0.604261	3	1.5202	0.604261	3	273170000	133590000	139580000	62874000	32059000	30816000	104240000	59610000	44626000	106060000	41923000	64133000
Q9Y394-2;Q9Y394;A0A087X0Z7;H0YJ66;H0YJE4;H0YJR8	Dehydrogenase/reductase SDR family member 7	DHRS7	6	17	17	17	10	13	14	10	13	14	10	13	14	0	1.0606	32	0.94618	-0.0798134	9	0.86677	0.722116	10	1.6496	0.722116	13	1832800000	854520000	978290000	399580000	171420000	228160000	600400000	316020000	284380000	832830000	367080000	465750000
Q5VT82;B7ZM79;Q9HC56-2;Q9HC56	Protocadherin-9	PCDH9	4	5	5	5	3	4	1	3	4	1	3	4	1	0	0.6466	5	0.6466	-0.629055	3	0.66626	NA	3	NA	NA	1	316480000	211420000	105060000	41813000	24202000	17610000	144510000	72963000	71551000	130160000	114260000	15902000
Q8N584;Q8N584-2;G3V1P2;Q8N584-3	Tetratricopeptide repeat protein 39C	TTC39C	4	8	8	8	6	3	7	6	3	7	6	3	7	0	0.97645	13	0.94587	-0.0802862	4	0.74826	0.541416	3	1.4554	0.541416	6	472840000	234790000	238050000	129980000	70705000	59272000	130130000	74588000	55538000	212740000	89499000	123240000
Q03701;C9J9W7	CCAAT/enhancer-binding protein zeta	CEBPZ	2	39	39	39	30	26	24	30	26	24	30	26	24	0	0.95461	77	0.94574	-0.0804845	28	0.84856	0.577731	26	1.4925	0.577731	23	4108200000	1997300000	2110900000	1121400000	582270000	539090000	1411800000	768970000	642790000	1575100000	646080000	929030000
B8ZZ19;P20472;H0Y3U0	Parvalbumin alpha	PVALB	3	2	2	2	1	0	2	1	0	2	1	0	2	0	1.1249	3	NA	NA	1	NA	0.192194	0	1.1425	0.192194	2	34484000	16207000	18277000	5217600	3472000	1745600	0	0	0	29266000	12735000	16532000
B8ZZ47;H0Y714;Q96G21;B9A008;E7ENR5;F8WCN0	U3 small nucleolar ribonucleoprotein protein IMP4	IMP4	6	3	3	3	2	0	2	2	0	2	2	0	2	0.00044709	2.2814	3	0.91441	-0.129087	2	NA	NA	0	NA	NA	1	25554000	11680000	13874000	19036000	9767500	9268900	0	0	0	6517900	1912800	4605100
B8ZZ87;Q6NZ67;H7BZ50;H7C173;H7C202;H7C293	Mitotic-spindle organizing protein 2B	MZT2B	6	6	6	3	5	1	5	5	1	5	2	0	2	0	0.78442	17	0.63047	-0.6655	8	0.61147	0.52085	2	1.4348	0.52085	7	510430000	241590000	268840000	147270000	86142000	61132000	31199000	18829000	12369000	331960000	136620000	195340000
B8ZZD4;Q86VP1-3;Q86VP1-4;Q86VP1-2;Q86VP1;H7C3L5	Tax1-binding protein 1	TAX1BP1	6	3	3	3	0	1	2	0	1	2	0	1	2	0	1.024	3	NA	NA	0	NA	0.577634	1	1.4924	0.577634	2	73481000	33723000	39758000	0	0	0	19873000	10712000	9160500	53609000	23011000	30598000
B8ZZL5;H7C3Q6;Q8WV92	MIT domain-containing protein 1	MITD1	3	2	2	2	1	1	2	1	1	2	1	1	2	0	0.86741	4	NA	NA	1	NA	0.364909	1	1.2878	0.364909	2	54355000	27979000	26376000	7137000	4331500	2805500	10339000	6687700	3651200	36880000	16960000	19919000
B8ZZN6;P63165;B8ZZJ0;B9A032;B8ZZ67;P63165-2	Small ubiquitin-related modifier 1	SUMO1	6	6	6	6	5	1	5	5	1	5	5	1	5	0	0.99415	23	0.85381	-0.228013	9	NA	0.0657102	0	1.0466	0.0657102	14	3687900000	1893000000	1794900000	999620000	545150000	454470000	21229000	0	21229000	2667100000	1347900000	1319200000
Q8NBS9;Q8NBS9-2	Thioredoxin domain-containing protein 5	TXNDC5	2	20	20	20	18	19	19	18	19	19	18	19	19	0	0.9449	73	0.9457	-0.0805455	18	0.8544	0.645056	29	1.5638	0.645056	26	18580000000	8687700000	9892600000	5121700000	2663700000	2458000000	5879100000	3277300000	2601900000	7579500000	2746800000	4832700000
Q9NUQ3;Q9NUQ3-2;Q9BZA5	Gamma-taxilin	TXLNG	3	29	27	27	20	27	26	19	25	25	19	25	25	0	0.93836	91	0.94537	-0.081049	33	0.82348	0.612211	34	1.5286	0.612211	24	8420400000	4077900000	4342500000	1404500000	702880000	701600000	4176500000	2191500000	1985000000	2839400000	1183600000	1655900000
P32929;P32929-3;P32929-2	Cystathionine gamma-lyase	CTH	3	22	22	22	20	20	19	20	20	19	20	20	19	0	0.93946	84	0.94524	-0.0812474	32	0.79097	0.421048	28	1.3389	0.421048	24	36506000000	18329000000	18177000000	9746700000	4882000000	4864600000	15332000000	8349000000	6983400000	11427000000	5098200000	6328500000
B9ZVT1;Q8IXT5	RNA-binding protein 12B	RBM12B	2	7	7	7	7	1	4	7	1	4	7	1	4	0	0.95745	10	0.86099	-0.215932	5	NA	0.319155	1	1.2476	0.319155	4	173510000	87151000	86354000	85461000	44809000	40652000	5870300	3922800	1947500	82174000	38420000	43755000
Q9BRK5;Q9BRK5-6;G3V1E2;Q9BRK5-4;Q9BRK5-3;Q9BRK5-2;H0Y3T6;Q9BRK5-5	45 kDa calcium-binding protein	SDF4	8	13	13	13	10	9	13	10	9	13	10	9	13	0	1.0007	43	0.94496	-0.0816748	15	0.79736	0.573762	12	1.4884	0.573762	16	3393300000	1588400000	1804900000	623320000	310550000	312770000	919620000	477930000	441690000	1850300000	799900000	1050400000
Q8WVK2;H0YBW5	U4/U6.U5 small nuclear ribonucleoprotein 27 kDa protein	SNRNP27	2	6	6	4	3	4	4	3	4	4	1	2	2	0	0.91129	15	0.94488	-0.081797	5	0.80139	0.190425	6	1.1411	0.190425	4	538350000	273340000	265000000	142200000	72851000	69352000	258880000	134220000	124660000	137260000	66266000	70996000
Q9H0A0;Q9H0A0-2;A0A087WV29;E9PMU0;E9PJN6	N-acetyltransferase 10	NAT10	5	39	39	39	36	24	23	36	24	23	36	24	23	0	0.92749	82	0.94485	-0.0818428	41	0.78051	0.388465	24	1.309	0.388465	17	5554500000	2798500000	2756000000	1799500000	922150000	877380000	1711400000	938220000	773190000	2043600000	938160000	1105400000
C9IYZ1;Q9NWL6	Asparagine synthetase domain-containing protein 1	ASNSD1	2	2	1	1	2	1	1	1	0	1	1	0	1	0	1.1617	2	NA	NA	1	NA	NA	0	NA	NA	1	16309000	6662200	9646900	6460600	2937600	3523000	0	0	0	9848400	3724600	6123800
C9IZW8;C9JXM4;H7C5B8;O95178	NADH dehydrogenase [ubiquinone] 1 beta subcomplex subunit 2, mitochondrial	NDUFB2	4	2	2	2	1	0	2	1	0	2	1	0	2	0.00029904	1.137	3	NA	NA	1	NA	0.234624	0	1.1766	0.234624	2	63775000	36823000	26952000	31400000	19213000	12187000	0	0	0	32375000	17610000	14765000
C9IZY8;Q96PY5;Q96PY5-3	Formin-like protein 2	FMNL2	3	3	3	2	1	1	1	1	1	1	0	1	1	0.0098844	0.71145	4	0.71145	-0.491166	2	NA	NA	1	NA	NA	1	281450000	204110000	77339000	8193900	4695300	3498600	76100000	9840100	66260000	197160000	189570000	7580500
Q9NXV6;J3KNE1;D6RGD2	CDKN2A-interacting protein	CDKN2AIP	3	22	22	22	14	15	19	14	15	19	14	15	19	0	0.98335	46	0.94471	-0.0820566	17	0.78116	0.454702	13	1.3705	0.454702	16	3305900000	1668100000	1637800000	561580000	283700000	277890000	1376200000	809470000	566710000	1368100000	574920000	793170000
O00400;A0A2R8Y5I5;H7C577;A0A2R8YF57;A0A2R8YEX5;A0A2R8Y359;H7C532;A0A2R8Y6H1;H7C562	Acetyl-coenzyme A transporter 1	SLC33A1	9	5	5	5	4	3	3	4	3	3	4	3	3	0	0.94468	8	0.94468	-0.0821024	4	0.76269	0.4609	3	1.3764	0.4609	3	271370000	131790000	139580000	121990000	57425000	64566000	81956000	43204000	38752000	67421000	31158000	36263000
O95625;C9J2L2	Zinc finger and BTB domain-containing protein 11	ZBTB11	2	6	6	6	2	3	5	2	3	5	2	3	5	0	0.98549	5	0.94453	-0.0823315	2	0.98708	0.804467	3	1.7465	0.804467	4	235530000	100570000	134960000	41923000	19421000	22502000	86100000	42168000	43931000	107510000	38977000	68531000
Q9UH62;H3BV87	Armadillo repeat-containing X-linked protein 3	ARMCX3	2	15	15	15	13	8	9	13	8	9	13	8	9	0	1.0008	33	0.94436	-0.0825912	12	0.66555	0.59474	8	1.5102	0.59474	13	1567800000	778810000	788950000	545990000	270870000	275120000	451900000	275400000	176500000	569870000	232540000	337330000
P29692-3;E9PL71;E9PN91	Elongation factor 1-delta	EEF1D	3	23	1	1	21	22	20	1	1	1	1	1	1	0	0.954	5	0.94421	-0.0828203	2	NA	0.448478	1	1.3646	0.448478	2	1248400000	629770000	618610000	280370000	153490000	126880000	504170000	275510000	228660000	463840000	200770000	263080000
C9J9V9;H7C0J2;C9J0V5;G3V0G1;Q9BQQ3-2;Q9BQQ3	Golgi reassembly-stacking protein 1	GORASP1	6	2	1	1	2	2	1	1	1	0	1	1	0	0.0044109	0.90427	3	NA	NA	1	0.8163	NA	2	NA	NA	0	61578000	33997000	27582000	28702000	15265000	13437000	32876000	18732000	14145000	0	0	0
C9J191;Q53GT1-3;Q53GT1;C9J2T1;C9J5F8;C9JHG1	Kelch-like protein 22	KLHL22	6	2	2	2	0	1	1	0	1	1	0	1	1	0.0017447	1.1429	2	NA	NA	0	NA	NA	1	NA	NA	1	16146000	6284500	9861200	0	0	0	5368600	2377000	2991600	10777000	3907600	6869600
C9J2P0;P51965;H7C061;B7Z306;P51965-2;P51965-3	Ubiquitin-conjugating enzyme E2 E1	UBE2E1	6	4	2	2	4	1	3	2	0	2	2	0	2	0	1.3619	2	NA	NA	1	NA	NA	0	NA	NA	1	139420000	50484000	88940000	27265000	15701000	11564000	0	0	0	112160000	34783000	77377000
C9J2V2		IKBKG	1	6	1	1	5	4	2	1	1	0	1	1	0	0	0.55397	2	NA	NA	1	NA	NA	1	NA	NA	0	72302000	46343000	25959000	26539000	16153000	10386000	45762000	30190000	15573000	0	0	0
O15446;O15446-2	DNA-directed RNA polymerase I subunit RPA34	CD3EAP	2	9	9	9	6	8	3	6	8	3	6	8	3	0	0.90712	17	0.94403	-0.0830954	6	0.55239	0.316493	6	1.2453	0.316493	5	1161900000	641810000	520050000	337450000	186330000	151120000	446370000	281520000	164850000	378030000	173960000	204080000
P17844;J3KTA4;P17844-2;J3QRQ7;J3QSF1;J3KRX8;J3KRZ1;J3QR02;J3KTQ4;X6RLV5;J3QKN9;J3QS79;J3QRN5	Probable ATP-dependent RNA helicase DDX5	DDX5	13	48	47	38	41	45	43	40	44	42	31	36	34	0	0.94372	195	0.94402	-0.0831107	68	0.82352	0.449852	68	1.3659	0.449852	59	51193000000	25510000000	25683000000	11526000000	5954300000	5572000000	22378000000	12095000000	10282000000	17289000000	7460100000	9829100000
Q8TC12;Q8TC12-2;G3V2G6;G3V234;Q8TC12-3;H0YIZ8;H0YJ46;Q96NR8	Retinol dehydrogenase 11	RDH11	8	11	11	7	10	11	9	10	11	9	6	7	6	0	1.0427	47	0.94396	-0.0832024	11	0.85436	0.66029	16	1.5804	0.66029	20	5951900000	2734600000	3217200000	1266900000	633380000	633550000	2014500000	1059800000	954700000	2670500000	1041500000	1629000000
P09471-2;P09471;A0A1W2PRJ7;A0A1W2PS82;H3BTM2;A0A1W2PRE1;A0A1W2PQK2;A0A087WTB6;A0A1W2PP38;A0A1W2PP87	Guanine nucleotide-binding protein G(o) subunit alpha	GNAO1	10	9	6	6	9	5	4	6	3	2	6	3	2	0	0.94392	10	0.94392	-0.0832635	6	0.73699	0.33754	3	1.2636	0.33754	3	209190000	105630000	103550000	96366000	45991000	50375000	40981000	25891000	15091000	71840000	33752000	38089000
C9J4K5;C9JSP0;F8W8A5;Q9NYP3;H7C1C1;H7C304;H7C006;F8WD19;H7C1M7;Q9NYP3-2;Q9NYP3-3	Protein downstream neighbor of Son	DONSON	11	4	3	3	1	3	1	1	2	1	1	2	1	0	0.62622	3	NA	NA	1	0.61816	NA	2	NA	NA	0	45840000	26062000	19778000	5204000	3073000	2131100	40636000	22989000	17647000	0	0	0
C9J5A4;Q9P2N6-8;Q9P2N6-6;Q9P2N6-2;Q9P2N6-5;Q9P2N6-4;Q9P2N6-3;Q9P2N6	KAT8 regulatory NSL complex subunit 3	KANSL3	8	2	2	2	1	2	1	1	2	1	1	2	1	0	0.73885	3	NA	NA	1	0.68099	NA	2	NA	NA	1	103740000	57190000	46550000	36303000	18794000	17509000	62938000	35887000	27051000	4499900	2509100	1990800
C9J5J4;H7C4T7;H0Y322;Q5TKA1-3;Q5TKA1;Q5TKA1-2	Protein lin-9 homolog	LIN9	6	3	3	3	1	3	1	1	3	1	1	3	1	0	0.85302	4	NA	NA	1	0.79631	NA	4	NA	NA	1	113470000	66384000	47091000	12180000	6314300	5865700	73616000	45824000	27792000	27679000	14245000	13434000
Q8N0U8;Q8N0U8-2	Vitamin K epoxide reductase complex subunit 1-like protein 1	VKORC1L1	2	5	5	5	2	2	5	2	2	5	2	2	5	0	1.3285	7	0.94387	-0.0833399	3	NA	0.6345	1	1.5524	0.6345	4	589190000	279420000	309780000	142570000	72870000	69701000	148980000	78870000	70106000	297640000	127680000	169970000
O14545;F8VNX8	TRAF-type zinc finger domain-containing protein 1	TRAFD1	2	4	4	4	2	3	4	2	3	4	2	3	4	0	1.095	6	0.94343	-0.0840126	3	0.67572	0.664119	2	1.5846	0.664119	3	410450000	191960000	218490000	85535000	42996000	42538000	113170000	65618000	47551000	211750000	83345000	128410000
C9J5X1;P08069;H0YMJ5	Tyrosine-protein kinase receptor;Insulin-like growth factor 1 receptor;Insulin-like growth factor 1 receptor alpha chain;Insulin-like growth factor 1 receptor beta chain	IGF1R	3	4	4	4	1	2	2	1	2	2	1	2	2	0	1.2303	4	NA	NA	1	0.77702	0.781737	3	1.7192	0.781737	2	90751000	46032000	44718000	6124500	3189700	2934800	60796000	34114000	26682000	23830000	8728500	15102000
Q86YS6;Q86YS6-2;C9JFM7;C9JJQ5;A4D1S5;A4D1S5-2	Ras-related protein Rab-43	RAB43	6	7	7	7	4	3	6	4	3	6	4	3	6	0	1.0508	7	0.94328	-0.084242	4	1.0508	0.716245	3	1.6429	0.716245	3	298310000	189910000	108400000	47625000	24511000	23114000	69744000	31791000	37953000	180940000	133610000	47334000
Q86VS8;H0YDM4;H0YE69;H0YDK4	Protein Hook homolog 3	HOOK3	4	28	28	28	20	23	17	20	23	17	20	23	17	0	0.9433	49	0.94307	-0.0845632	18	0.87118	0.842054	19	1.7926	0.842054	12	7445500000	3896300000	3549200000	621040000	307810000	313220000	6047400000	3223100000	2824300000	777120000	365390000	411730000
C9J8Z4;Q969P0-3;Q969P0	Immunoglobulin superfamily member 8	IGSF8	3	2	2	2	1	0	2	1	0	2	1	0	2	0	1.4511	3	NA	NA	1	NA	0.553852	0	1.468	0.553852	2	86887000	37687000	49200000	15849000	8699300	7149200	0	0	0	71039000	28988000	42051000
B4DEH8;G3V4T2		PABPN1	2	12	2	2	10	8	10	2	1	2	2	1	2	0	1.0086	6	0.94306	-0.0845785	3	NA	0.158596	1	1.1162	0.158596	2	757790000	135500000	622290000	590770000	58007000	532770000	17336000	10264000	7072600	149680000	67226000	82451000
C9JA69;Q8WY36-2;Q8WY36;C9J8D0	HMG box transcription factor BBX	BBX	4	2	2	2	2	1	0	2	1	0	2	1	0	0	0.51339	4	0.46511	-1.10436	2	0.59453	NA	2	NA	NA	0	34112000	19993000	14119000	11903000	7634800	4267900	22210000	12358000	9851300	0	0	0
C9JAX1;Q16595;H7C585;A0A2R8Y5A1;Q16595-2;Q16595-3;A0A2R8Y4G3;A0A2R8Y577	Frataxin, mitochondrial;Frataxin intermediate form;Frataxin(56-210);Frataxin(78-210);Frataxin mature form	FXN	8	8	8	8	4	0	7	4	0	7	4	0	7	0	1.1947	14	0.81391	-0.297059	5	NA	0.384271	0	1.3052	0.384271	9	736270000	326670000	409600000	153220000	76407000	76813000	0	0	0	583060000	250260000	332790000
Q9UNX4	WD repeat-containing protein 3	WDR3	1	11	11	11	9	4	7	9	4	7	9	4	7	0	1.0016	16	0.94294	-0.0847621	8	0.89728	0.719315	3	1.6464	0.719315	5	490770000	244830000	245940000	213530000	125540000	87989000	92059000	49677000	42382000	185180000	69610000	115570000
A0A0B4J2E5;Q15269;A0A0J9YX21	Periodic tryptophan protein 2 homolog	PWP2	3	7	5	5	5	3	5	4	3	3	4	3	3	0	0.88392	7	0.94279	-0.0849916	4	0.88392	0.368936	3	1.2914	0.368936	3	181620000	98565000	83057000	57659000	29646000	28013000	83872000	51432000	32440000	40091000	17487000	22604000
P13639	Elongation factor 2	EEF2	1	91	91	90	69	88	73	69	88	73	68	87	72	0	0.95554	541	0.94277	-0.0850222	153	0.83408	0.599603	205	1.5153	0.599603	183	351730000000	166590000000	185140000000	57516000000	28900000000	28616000000	144200000000	76570000000	67626000000	150010000000	61120000000	88894000000
Q12965;H0YNQ8;H0YN00;H0YLE5;H0YLJ4	Unconventional myosin-Ie	MYO1E	5	19	19	17	13	8	7	13	8	7	11	8	6	0	0.90661	16	0.94218	-0.0859254	9	0.76047	0.426855	4	1.3443	0.426855	3	853970000	393290000	460680000	239720000	99228000	140490000	270360000	91142000	179220000	343900000	202920000	140970000
C9JF58;Q8WVF1-3;Q8WVF1;H7C0S2;Q8WVF1-2;Q8WVF1-4	Protein OSCP1	OSCP1	6	3	3	3	2	0	1	2	0	1	2	0	1	0	0.82889	3	0.82889	-0.270747	3	NA	NA	0	NA	NA	1	36981000	16963000	20018000	25966000	13181000	12785000	0	0	0	11015000	3781800	7233300
P05455;E7ERC4;E9PFL9;E9PGX9	Lupus La protein	SSB	4	51	51	51	42	44	49	42	44	49	42	44	49	0	0.96366	270	0.94142	-0.0870896	76	0.81194	0.50853	98	1.4226	0.50853	96	68067000000	32580000000	35487000000	16143000000	8131900000	8011500000	20573000000	10750000000	9823800000	31350000000	13699000000	17652000000
Q13263;Q13263-2;M0R0K9;M0R3C0;M0R2I3;M0QZE6	Transcription intermediary factor 1-beta	TRIM28	6	55	55	55	42	50	38	42	50	38	42	50	38	0	0.96533	211	0.94056	-0.0884081	58	0.83936	0.678072	75	1.6	0.678072	78	41738000000	19735000000	22003000000	8527100000	4259000000	4268100000	15827000000	8471400000	7355100000	17385000000	7004500000	10380000000
C9JHG2;Q14699;C9JWQ9;F8WAR1;C9JRN3;G3XAJ6	Raftlin	RFTN1	6	4	4	4	2	2	1	2	2	1	2	2	1	0	0.61613	3	0.69598	-0.522882	2	NA	NA	1	NA	NA	0	21747000	12813000	8934000	11414000	6085400	5328900	10333000	6727900	3605000	0	0	0
Q96EV8-2;Q96EV8;D6RCT8;A6NFV8;D6RID1;A0A087WYP9;Q96EV8-3;D6RAX1;D6RJC6	Dysbindin	DTNBP1	9	6	6	6	4	4	2	4	4	2	4	4	2	0	0.93632	9	0.94046	-0.0885615	4	0.7265	0.643117	3	1.5617	0.643117	2	324680000	166830000	157860000	112590000	53415000	59180000	123190000	79296000	43894000	88896000	34114000	54782000
E7ESC7;Q7L5Y9;Q7L5Y9-3;Q7L5Y9-2;D6RE80;B4DQT1;B4DVN3;D6REW7;D6RIB6;Q7L5Y9-4;D6RDW4;Q7L5Y9-5;D6RA86;D6R8Z3;D6RID6	Macrophage erythroblast attacher	MAEA	15	9	9	9	7	6	8	7	6	8	7	6	8	0	0.94716	15	0.9404	-0.0886536	6	0.69608	0.453122	3	1.369	0.453122	6	819690000	407080000	412610000	245250000	139050000	106200000	172440000	99705000	72739000	401990000	168320000	233670000
J3QRZ6;J3QLJ5;A9UHW6;J3KSB8;A9UHW6-2;A9UHW6-3;J3QLD1;J3KSU6;J3QLN4;J3QKW3	MIF4G domain-containing protein	MEOX1	10	6	6	6	4	3	3	4	3	3	4	3	3	0	0.9412	8	0.94007	-0.0891599	4	0.89664	0.210389	3	1.157	0.210389	3	237790000	117320000	120460000	79775000	39304000	40471000	68883000	34752000	34131000	89129000	43265000	45863000
P24534;C9JZW3;F2Z2G2;F8WF65	Elongation factor 1-beta	EEF1B2	4	17	15	15	17	17	17	15	15	15	15	15	15	0	0.96938	65	0.93999	-0.0892827	22	0.83127	0.429214	19	1.3465	0.429214	24	41128000000	19900000000	21228000000	8925500000	4527600000	4397900000	14842000000	7776500000	7065500000	17360000000	7595700000	9764300000
Q9NV35	Probable 8-oxo-dGTP diphosphatase NUDT15	NUDT15	1	5	5	5	3	5	5	3	5	5	3	5	5	0	0.99325	22	0.93986	-0.0894822	7	0.78826	0.422341	5	1.3401	0.422341	10	854920000	400890000	454030000	185290000	94705000	90589000	138890000	72839000	66054000	530730000	233340000	297380000
C9JL75;Q12767;Q12767-2;J3QQW3	Uncharacterized protein KIAA0195	KIAA0195	4	3	3	3	3	2	1	3	2	1	3	2	1	0	0.92669	6	0.84399	-0.244702	3	0.67003	NA	2	NA	NA	1	127170000	63690000	63477000	48551000	22426000	26125000	52921000	32106000	20814000	25695000	9157200	16537000
H0YL22;Q9Y375;H0YNN4;H0YNB7	Complex I intermediate-associated protein 30, mitochondrial	NDUFAF1	4	5	5	5	2	2	3	2	2	3	2	2	3	0	1.1326	7	0.93982	-0.0895436	2	NA	0.218843	1	1.1638	0.218843	4	138920000	72358000	66557000	12523000	7182400	5340800	29830000	20952000	8878100	96562000	44224000	52338000
Q14562;F5H658;K7EJH9;K7END7	ATP-dependent RNA helicase DHX8	DHX8	4	24	21	21	20	18	12	18	15	10	18	15	10	0	0.93705	36	0.93941	-0.0901731	15	0.88232	0.49968	12	1.4139	0.49968	9	1820600000	913730000	906830000	462350000	239620000	222730000	850450000	439080000	411370000	507760000	235030000	272730000
Q6PCB5;Q6PCB5-2;H7C2D3;C9JM20	Round spermatid basic protein 1-like protein	RSBN1L	4	11	11	10	7	10	7	7	10	7	6	9	6	0	0.86888	20	0.93935	-0.0902653	4	0.72259	0.525167	10	1.4391	0.525167	6	787460000	387950000	399520000	117150000	59375000	57771000	381860000	213540000	168320000	288460000	115030000	173430000
I3L2L5;I3L4Q0;C9JLW8;I3L317;I3L3A7	Protein FAM195B	FAM195B	5	5	5	5	4	0	5	4	0	5	4	0	5	0	1.301	12	0.82366	-0.279879	5	NA	0.507414	0	1.4215	0.507414	7	595790000	272480000	323310000	188240000	98868000	89377000	0	0	0	407550000	173620000	233930000
C9JME2;Q9Y4F1;Q9Y4F1-2;H0Y783;M0QXT1	FERM, RhoGEF and pleckstrin domain-containing protein 1	FARP1	5	3	3	3	0	1	2	0	1	2	0	1	2	0	1.022	3	NA	NA	0	NA	0.411426	1	1.33	0.411426	2	86463000	43701000	42762000	0	0	0	53077000	28336000	24740000	33387000	15365000	18022000
C9JNE2;Q9Y530;C9JXC3;C9J5P1;H7C5Q1;C9JA90;C9IZY1	O-acetyl-ADP-ribose deacetylase 1	OARD1	7	9	9	9	6	0	6	6	0	6	6	0	6	0	1.0765	9	0.95847	-0.0611948	5	NA	0.422233	0	1.34	0.422233	4	333820000	152530000	181290000	92492000	52113000	40379000	0	0	0	241330000	100420000	140910000
C9JRY4;C9JNZ0;Q96IW7;F8WAU7;C9JR77;C9J463;C9JZ27;C9JDJ8	Vesicle-trafficking protein SEC22a	SEC22A	8	2	2	2	2	2	1	2	2	1	2	2	1	0.00073855	0.73807	4	0.7372	-0.439872	3	0.6687	NA	2	NA	NA	1	80694000	43938000	36756000	27504000	15827000	11677000	22988000	14382000	8605800	30202000	13728000	16474000
Q13243;Q13243-3;B4DJK0;B4DUA4;G3V5K8;Q13243-2	Serine/arginine-rich splicing factor 5	SRSF5	6	13	12	12	11	10	10	10	9	9	10	9	9	0	0.97741	39	0.93926	-0.0904035	13	0.87924	0.409907	12	1.3286	0.409907	14	5363800000	2636700000	2727200000	1111300000	560730000	550570000	2208900000	1178400000	1030500000	2043600000	897490000	1146100000
Q7L1Q6;Q7L1Q6-4;Q7L1Q6-3;Q7L1Q6-2;C9IZ80;C9JFN4;C9J188;C9JWF5;H0Y503;C9JV57	Basic leucine zipper and W2 domain-containing protein 1	BZW1	10	32	32	30	26	31	28	26	31	28	25	29	26	0	0.94243	112	0.93908	-0.09068	41	0.83256	0.475915	37	1.3908	0.475915	34	20735000000	10029000000	10706000000	4282500000	2160800000	2121700000	7773400000	4170400000	3602900000	8678700000	3697400000	4981300000
Q68CP9-3;Q68CP9;F8WCU9;F8W108;F8VWP4	AT-rich interactive domain-containing protein 2	ARID2	5	10	10	10	8	4	7	8	4	7	8	4	7	0	0.9511	12	0.93888	-0.0909873	5	0.66003	0.425567	3	1.3431	0.425567	4	4909100000	2258400000	2650700000	2032200000	1036100000	996150000	38203000	24831000	13372000	2838600000	1197500000	1641100000
C9JR56;Q9UPW6;Q9UPW6-2	DNA-binding protein SATB;DNA-binding protein SATB2	SATB2	3	6	6	2	3	4	5	3	4	5	0	1	2	0	1.0598	11	0.69032	-0.534663	3	0.78028	0.443819	4	1.3602	0.443819	5	258930000	126710000	132220000	33159000	19410000	13749000	78638000	42724000	35914000	147130000	64571000	82558000
Q13155;F8W950;A8MU58;F8WCL2	Aminoacyl tRNA synthase complex-interacting multifunctional protein 2	AIMP2	4	18	18	18	15	16	15	15	16	15	15	16	15	0	0.95587	52	0.93813	-0.0921402	22	0.81799	0.46874	13	1.3839	0.46874	17	11599000000	6032100000	5567100000	2837000000	1513600000	1323400000	4738200000	2653800000	2084400000	4024100000	1864700000	2159400000
C9JSK0;Q13432-2;Q13432;J3QQT8	Protein unc-119 homolog A	UNC119	4	2	1	1	2	2	1	1	1	0	1	1	0	0	0.659	2	NA	NA	1	NA	NA	1	NA	NA	0	25928000	14284000	11644000	15579000	7686700	7892700	10348000	6597000	3751400	0	0	0
C9JSR1;Q8NCE2-3;Q8NCE2-2;Q8NCE2;C9JR61	Myotubularin-related protein 14	MTMR14	5	2	2	2	2	1	2	2	1	2	2	1	2	0	0.97495	5	0.94735	-0.0780306	3	0.81179	0.208517	2	1.1555	0.208517	2	111570000	55530000	56036000	33869000	17534000	16335000	13329000	7978300	5350600	64367000	30018000	34350000
C9JU34;Q92766-5;Q92766-3;Q92766;Q92766-2	Ras-responsive element-binding protein 1	RREB1	5	2	2	2	1	1	0	1	1	0	1	1	0	0.00030044	0.64703	2	NA	NA	1	NA	NA	1	NA	NA	0	9122300	5434600	3687700	3587800	2398700	1189100	5534600	3036000	2498600	0	0	0
C9JUS5;C9JE01;A0A0U1RQS7;C9J5L0;C9J7Q8;C9JBX7;C9J471;A0A0U1RQR1;A0A0U1RR06;Q9Y484;Q9Y484-3;Q9Y484-2;C9JVT3;C9J0A8;G8JLI5;C9JYH8;A0A0U1RR42;H0Y329;A0A0U1RQG6;A0A0U1RQM7	WD repeat domain phosphoinositide-interacting protein 4	WDR45	20	5	4	4	0	4	3	0	3	3	0	3	3	0	0.79929	5	NA	NA	0	0.78603	0.223052	3	1.1672	0.223052	2	96962000	47827000	49136000	0	0	0	36363000	19712000	16651000	60600000	28115000	32485000
C9JVK8;Q9H6S1-3;Q9H6S1-5;Q9H6S1-4;Q9H6S1;C9JGA2	5-azacytidine-induced protein 2	AZI2	6	2	2	2	2	0	0	2	0	0	2	0	0	0	1.2661	2	1.2661	0.340391	2	NA	NA	0	NA	NA	0	51474000	19613000	31862000	51474000	19613000	31862000	0	0	0	0	0	0
C9JVP0;Q9UPW0-2;Q9UPW0;C9JXI1;H7C1Y6	Forkhead box protein J3	FOXJ3	5	2	2	2	0	0	2	0	0	2	0	0	2	0	1.3717	2	NA	NA	0	NA	0.455965	0	1.3717	0.455965	2	51692000	20127000	31565000	0	0	0	0	0	0	51692000	20127000	31565000
C9JFR7;P99999;CON__P62894	Cytochrome c	CYCS	3	19	19	19	17	5	16	17	5	16	17	5	16	0	1.0908	64	0.93801	-0.0923248	25	0.82183	0.357045	8	1.2808	0.357045	31	20904000000	10091000000	10812000000	6707600000	3313000000	3394600000	1044700000	569460000	475250000	13151000000	6208900000	6942400000
P41227;P41227-2;F8W808;A8MWP7;C9JN83;C9JW55	N-alpha-acetyltransferase 10	NAA10	6	23	23	17	21	18	20	21	18	20	15	12	14	0	0.97511	107	0.9379	-0.092494	29	0.84121	0.548831	34	1.4629	0.548831	44	16021000000	7634300000	8387100000	3725900000	1909200000	1816700000	4872600000	2614400000	2258200000	7422900000	3110700000	4312300000
C9JYQ9;H0Y8C2;Q6P5R6	60S ribosomal protein L22-like 1	RPL22L1	3	7	5	5	7	1	6	5	1	4	5	1	4	0	1.0538	18	0.72619	-0.461581	7	NA	0.50518	1	1.4193	0.50518	10	2337800000	1143100000	1194700000	643480000	374000000	269470000	228520000	137770000	90758000	1465800000	631340000	834460000
Q9HD45;Q5TB53	Transmembrane 9 superfamily member 3	TM9SF3	2	16	16	16	15	12	13	15	12	13	15	12	13	0	0.94099	61	0.93703	-0.0938329	22	0.78913	0.701239	21	1.6259	0.701239	18	3888400000	1875400000	2012900000	1252900000	653140000	599790000	1265800000	684820000	580950000	1369700000	537470000	832200000
C9JZC2;Q6ZSS3	Zinc finger protein 621	ZNF621	2	2	2	2	2	0	0	2	0	0	2	0	0	0.001603	0.7003	2	0.7003	-0.513955	2	NA	NA	0	NA	NA	0	14082000	7648300	6433900	14082000	7648300	6433900	0	0	0	0	0	0
Q9BUL8;C9J5C3;C9J6F3;C9J363;H7C5M9;C9JSA3;C9JND6;C9J932;F8WDF3	Programmed cell death protein 10	PDCD10	9	12	12	12	10	9	10	10	9	10	10	9	10	0	0.97294	37	0.93685	-0.09411	14	0.85143	0.649294	11	1.5684	0.649294	12	5790000000	2885900000	2904100000	1171200000	578050000	593170000	2041300000	1066800000	974540000	2577400000	1241000000	1336400000
Q86XP3;Q86XP3-2;A0A0A0MSJ0;J3KTK9;J3QRI2;J3KRE3;J3KRV0	ATP-dependent RNA helicase DDX42	DDX42	7	49	49	49	43	40	34	43	40	34	43	40	34	0	0.93456	131	0.93683	-0.0941408	49	0.80187	0.652877	45	1.5723	0.652877	37	13622000000	6416300000	7205800000	3810500000	1932800000	1877800000	3969200000	2175100000	1794100000	5842300000	2308400000	3533900000
D3DRR9;Q86WR7;Q86WR7-2	Proline and serine-rich protein 2	C10orf47	3	3	3	3	2	3	0	2	3	0	2	3	0	0	0.62917	3	0.67412	-0.568923	2	0.59156	NA	3	NA	NA	0	188420000	93656000	94766000	25803000	12536000	13267000	162620000	81120000	81498000	0	0	0
Q9UKD2	mRNA turnover protein 4 homolog	MRTO4	1	17	17	17	15	17	15	15	17	15	15	17	15	0	0.9501	54	0.93679	-0.0942024	19	0.83994	0.482332	18	1.397	0.482332	17	3759200000	1881000000	1878200000	583150000	303820000	279330000	1634900000	920060000	714870000	1541100000	657130000	884000000
Q9UM13;D6RA92;D6R9Q5;A0A286YEY6;D6RD74;D6RB36	Anaphase-promoting complex subunit 10	ANAPC10	6	5	5	5	3	4	3	3	4	3	3	4	3	0	0.83353	4	0.93662	-0.0944643	3	0.7091	0.0482362	3	1.034	0.0482362	3	357570000	160960000	196610000	92397000	38055000	54342000	166640000	50531000	116100000	98535000	72376000	26159000
D6RBS5;Q8IZ81;D6RHX2;V9GY58	ELMO domain-containing protein 2	ELMOD2	4	12	12	12	11	7	10	11	7	10	11	7	10	0	0.94328	36	0.9366	-0.0944951	13	0.82094	0.67428	11	1.5958	0.67428	12	2202400000	1024000000	1178400000	559390000	280000000	279390000	610730000	321960000	288770000	1032300000	422050000	610260000
Q96GA7;F8VYZ3;H0YID3;F8VZ97;H0YIA2	Serine dehydratase-like	SDSL	5	9	9	9	7	7	6	7	7	6	7	7	6	0	0.89659	16	0.93622	-0.0950805	7	0.7774	0.474981	6	1.3899	0.474981	3	1424200000	752590000	671570000	369840000	176090000	193750000	748910000	441550000	307360000	305420000	134950000	170460000
A0A087WSV8;P80303-2;P80303;E9PKG6;Q2L696;E9PLR0;E9PLE9;H0YEG8;A0A2R8Y6G7;E9PM22;H0YD18;E9PJP3	Nucleobindin-2;Nesfatin-1	NUCB2	12	25	25	24	19	20	17	19	20	17	18	19	16	0	0.9612	77	0.93607	-0.0953117	22	0.85022	0.833254	26	1.7817	0.833254	29	8992500000	4130300000	4862200000	1862400000	927800000	934600000	4009100000	2038100000	1970900000	3121000000	1164400000	1956600000
D6R9U7;O15318;D6RIT0;D6RJH6;D6R921;D6REQ0	DNA-directed RNA polymerase III subunit RPC7	POLR3G	6	4	4	4	2	1	3	2	1	3	2	1	3	0	1.2151	4	1.0395	0.0558898	2	NA	0.90512	0	1.8727	0.90512	2	45331000	18655000	26676000	13192000	5847900	7344000	0	0	0	32139000	12808000	19331000
D6R9Z7;P15954	Cytochrome c oxidase subunit 7C, mitochondrial	COX7C	2	2	2	2	2	1	2	2	1	2	2	1	2	0	0.84459	8	0.6139	-0.703924	3	0.68882	0.126709	2	1.0918	0.126709	3	306080000	170930000	135150000	74021000	46369000	27652000	69040000	44890000	24150000	163020000	79672000	83349000
D6RIZ4;D6RA47;D6RE79;Q14728;D6R9N3	Major facilitator superfamily domain-containing protein 10	MFSD10	5	3	3	3	1	2	3	1	2	3	1	2	3	0	0.81472	4	NA	NA	1	0.63308	0.782576	2	1.7202	0.782576	3	271680000	131690000	139980000	50219000	26627000	23591000	91898000	53602000	38297000	129560000	51462000	78096000
D6RA89;D6RBB0;O60683;O60683-2	Peroxisome biogenesis factor 10	PEX10	4	2	2	2	1	1	1	1	1	1	1	1	1	0	0.60125	3	NA	NA	1	NA	NA	1	NA	NA	1	24700000	11492000	13208000	4916600	3227200	1689400	9016900	6893700	2123200	10767000	1370800	9395900
D6RAF2;Q6PIY7-2;Q6PIY7	Poly(A) RNA polymerase GLD2	PAPD4	3	4	4	4	1	3	1	1	3	1	1	3	1	0	0.68705	5	NA	NA	1	0.68705	NA	3	NA	NA	1	66721000	36703000	30018000	7801300	5336200	2465000	46851000	26971000	19880000	12069000	4396200	7672300
D6RAJ6;Q9UKT5-2;Q9UKT5;D6RAU6;D6REP2	F-box only protein 4	FBXO4	5	3	3	3	3	0	0	3	0	0	3	0	0	0	0.77035	3	0.77035	-0.376414	3	NA	NA	0	NA	NA	0	12121000	6506800	5614700	12121000	6506800	5614700	0	0	0	0	0	0
Q9BXJ9;Q9BXJ9-4	N-alpha-acetyltransferase 15, NatA auxiliary subunit	NAA15	2	80	80	2	60	65	58	60	65	58	2	2	1	0	0.9452	222	0.93591	-0.0955583	70	0.81154	0.626486	78	1.5438	0.626486	74	32910000000	15820000000	17089000000	5701100000	2966800000	2734300000	13403000000	7164500000	6238000000	13806000000	5688800000	8117200000
P29992;K7EL62;A0A087WVZ3	Guanine nucleotide-binding protein subunit alpha-11	GNA11	3	15	15	7	13	8	6	13	8	6	7	3	2	0	0.92902	30	0.9359	-0.0955737	16	0.60529	0.414677	8	1.333	0.414677	6	1850000000	981320000	868680000	591260000	292460000	298790000	879000000	509530000	369470000	379740000	179330000	200410000
D6RBD8;Q8NBA8;D6REE2;J3KND6	DTW domain-containing protein 2	DTWD2	4	2	2	2	2	1	2	2	1	2	2	1	2	0	0.92889	4	0.92889	-0.10642	2	NA	NA	1	NA	NA	1	81859000	38605000	43254000	38992000	20609000	18383000	16821000	9383100	7437600	26047000	8613400	17433000
Q14554;Q14554-2;H7C4F9;C9JY10	Protein disulfide-isomerase A5	PDIA5	4	17	17	17	9	14	8	9	14	8	9	14	8	0	0.92041	36	0.93574	-0.0958204	11	0.80289	0.54666	15	1.4607	0.54666	10	2349100000	1169800000	1179300000	475310000	229630000	245680000	992610000	557320000	435290000	881190000	382810000	498380000
D6RBW3;Q96JG8-3;Q96JG8-2;Q96JG8;Q96JG8-4	Melanoma-associated antigen D4	MAGED4B	5	2	2	2	1	2	0	1	2	0	1	2	0	0	0.41863	3	NA	NA	1	0.43564	NA	2	NA	NA	0	23933000	16153000	7779600	8435200	5610400	2824800	15498000	10543000	4954800	0	0	0
Q9BUI4;E9PHH9	DNA-directed RNA polymerase III subunit RPC3	POLR3C	2	19	19	19	15	16	14	15	16	14	15	16	14	0	0.929	42	0.93545	-0.0962676	12	0.79008	0.54962	16	1.4637	0.54962	14	2859000000	1458000000	1401000000	707060000	364310000	342750000	1322800000	746160000	576650000	829150000	347520000	481630000
H0YAG5;D6RCM2;Q9Y3D5	28S ribosomal protein S18c, mitochondrial	MRPS18C	3	4	4	4	1	0	4	1	0	4	1	0	4	0	1.463	4	0.63634	-0.65213	2	NA	0.54893	0	1.463	0.54893	4	164350000	79231000	85116000	36590000	21710000	14880000	0	0	0	127760000	57521000	70236000
D6RHY9;D6RD24;Q7Z6J8;J3KMY4;Q4G0X5;H0Y359	E3 ubiquitin-protein ligase E3D	UBE3D	6	3	3	3	2	1	1	2	1	1	2	1	1	0	0.77819	3	0.82745	-0.273256	2	NA	NA	1	NA	NA	0	20350000	11113000	9236900	12580000	6470800	6108800	7770800	4642600	3128100	0	0	0
D6REA1;Q9H173;D6RIU8;A0RZB6;D6RG16;D6RBP7;D6RAI3	Nucleotide exchange factor SIL1	SIL1	7	5	5	5	3	3	1	3	3	1	3	3	1	0	0.79416	6	0.8347	-0.26067	3	0.73944	NA	3	NA	NA	1	120950000	60774000	60181000	27418000	14882000	12535000	74106000	39527000	34580000	19431000	6365100	13066000
D6REL5;Q6UWZ7-2;Q6UWZ7;A0A087WZ78;A0A087WWJ9	BRCA1-A complex subunit Abraxas	FAM175A	5	2	2	2	2	0	0	2	0	0	2	0	0	0	0.9498	2	0.9498	-0.0743043	2	NA	NA	0	NA	NA	0	23204000	11681000	11523000	23204000	11681000	11523000	0	0	0	0	0	0
Q9Y3S2;D6RBR7;D6RCK7;D6R9C8;D6R8Y9;D6RBS7;D6R9Q8	Zinc finger protein 330	ZNF330	7	6	6	6	4	4	3	4	4	3	4	4	3	0	0.9474	5	0.93506	-0.0968692	2	NA	0.595217	1	1.5107	0.595217	2	335210000	149120000	186090000	58020000	30288000	27732000	44633000	24411000	20222000	232560000	94422000	138140000
Q96F63;M0QXS4	Coiled-coil domain-containing protein 97	CCDC97	2	6	6	6	4	5	4	4	5	4	4	5	4	0	0.96476	15	0.93495	-0.0970389	4	0.83896	0.376624	6	1.2983	0.376624	5	423260000	211410000	211850000	108060000	57333000	50724000	139560000	78668000	60889000	175650000	75411000	100240000
Q6SZW1;Q6SZW1-2;J3QRE0;J3KSG7;J3KRZ6	Sterile alpha and TIR motif-containing protein 1	SARM1	5	19	19	19	17	17	9	17	17	9	17	17	9	0	0.95074	27	0.93487	-0.0971623	10	0.82399	0.275007	9	1.21	0.275007	8	1086700000	594880000	491830000	297050000	159390000	137660000	589800000	340850000	248950000	199860000	94636000	105220000
Q5TH58;Q9H6K1;Q9H6K1-2	Uncharacterized protein C6orf106	C6orf106	3	5	5	5	3	4	3	3	4	3	3	4	3	0	0.92533	9	0.93436	-0.0979496	2	0.79216	0.693944	4	1.6177	0.693944	3	120970000	55574000	65394000	11880000	5229900	6650100	51833000	27010000	24823000	57255000	23334000	33922000
O60547;O60547-2	GDP-mannose 4,6 dehydratase	GMDS	2	24	24	24	19	20	19	19	20	19	19	20	19	0	0.93411	69	0.93411	-0.0983356	25	0.84327	0.414785	23	1.3331	0.414785	21	8532000000	4133300000	4398800000	2315100000	1168500000	1146700000	2563500000	1376000000	1187500000	3653400000	1588800000	2064600000
Q9NWH9;H7C3F4;Q9NWH9-3;H7BXE3;H0YL55;H0YLW7;H0YMW8;H0YNF3;H0YMR6;H0YLE6;H0YKH2;H0YMM0;H0YKU6	SAFB-like transcription modulator	SLTM	13	10	9	9	8	7	5	8	7	4	8	7	4	0	0.88974	14	0.93346	-0.0993399	7	0.61755	0.493647	4	1.408	0.493647	3	566360000	306030000	260330000	139870000	72929000	66945000	232320000	139600000	92724000	194160000	93504000	100660000
D6W601;Q96EY9	Probable inactive tRNA-specific adenosine deaminase-like protein 3	hCG_22695	2	6	6	6	6	3	1	6	3	1	6	3	1	0	0.74179	11	0.74179	-0.430917	7	0.70862	NA	3	NA	NA	1	175070000	101740000	73332000	104780000	64726000	40058000	52817000	29949000	22868000	17468000	7062800	10405000
A0A075B730;P58107	Epiplakin	EPPK1	2	31	24	24	17	28	22	10	23	16	10	23	16	0	0.91761	45	0.93325	-0.0996645	9	0.80195	0.138028	22	1.1004	0.138028	14	1750600000	897670000	852900000	384930000	193910000	191020000	628750000	336180000	292570000	736890000	367580000	369310000
H7C608;E2QRF9;O75496;C9K0U5	Geminin	GMNN	4	3	3	3	2	0	2	2	0	2	2	0	2	0	1.4704	3	0.77888	-0.360527	2	NA	0.585251	0	1.5003	0.585251	2	61051000	29498000	31553000	17189000	9951000	7238300	0	0	0	43862000	19547000	24315000
Q8ND82;Q9UJJ2;H0YLA6;H0YL38;Q6N043-4;Q6N043-3;Q6N043-2;Q6N043	Zinc finger protein 280C	ZNF280C	8	9	9	9	3	2	9	3	2	9	3	2	9	0	0.92379	12	0.93303	-0.100005	3	0.87436	-0.114363	2	0.92379	-0.114363	8	317150000	167900000	149260000	35910000	20330000	15580000	38411000	20089000	18322000	242830000	127480000	115350000
E5RFX8;E5RI39;G5E954;H0YBQ5;J3KP90;E5RFK5;P24863-2;P24863;E5RIH8;Q5JV82	Cyclin-C	CCNC	10	2	2	2	2	0	1	2	0	1	2	0	1	0.0005933	1.0938	3	0.6919	-0.531365	2	NA	NA	0	NA	NA	1	54373000	27903000	26470000	25962000	14621000	11341000	0	0	0	28411000	13282000	15129000
Q01518-2;Q5T0R9;Q5T0S3;Q5T0R8	Adenylyl cyclase-associated protein 1	CAP1	4	41	1	1	32	38	37	1	1	1	1	1	1	0	0.93284	6	0.93284	-0.100298	2	0.73994	0.617769	2	1.5345	0.617769	2	155420000	76755000	78661000	35882000	17818000	18064000	65006000	36515000	28491000	54528000	22422000	32105000
Q7L0J3-2;Q7L0J3	Synaptic vesicle glycoprotein 2A	SV2A	2	5	5	5	3	3	4	3	3	4	3	3	4	0	1.2092	11	0.93271	-0.1005	4	0.97826	0.603597	3	1.5195	0.603597	4	706650000	344710000	361940000	501540000	262040000	239510000	79353000	30935000	48417000	125750000	51737000	74016000
E5RG91;Q8NEZ2-3;Q8NEZ2;E5RJ10;E5RHB8;E5RJX6;Q8NEZ2-2	Vacuolar protein sorting-associated protein 37A	VPS37A	7	2	2	2	1	2	1	1	2	1	1	2	1	0	0.79694	3	NA	NA	1	0.82103	NA	2	NA	NA	1	77594000	36769000	40826000	14320000	7920200	6400100	32547000	16913000	15634000	30727000	11936000	18791000
E5RK75;E5RJ74;E5RGE5;E5RI74;Q8TCF1-2;Q8TCF1-4;Q8TCF1;Q8TCF1-3	AN1-type zinc finger protein 1	ZFAND1	8	2	2	2	2	1	2	2	1	2	2	1	2	0.0044078	0.86493	4	0.86493	-0.209345	2	NA	0.263756	1	1.2006	0.263756	2	105870000	53958000	51913000	40286000	21648000	18638000	23612000	12876000	10736000	41973000	19433000	22539000
E5RGN3;E5RIM7;O00244	Copper transport protein ATOX1	ATOX1	3	4	4	4	3	0	4	3	0	4	3	0	4	0	0.87084	6	0.59533	-0.748238	3	NA	0.283566	0	1.2172	0.283566	3	427330000	227450000	199880000	206290000	124110000	82179000	0	0	0	221040000	103340000	117700000
A0A0U1RQC9;P04637-4;P04637;A0A087WZU8;A0A087X1Q1;J3KP33;P04637-7;P04637-5;P04637-6;P04637-2;P04637-3;A0A087WXZ1;A0A087WT22;E7ESS1;E7EQX7;P04637-8;P04637-9;E7EMR6;E9PCY9;S4R334;E9PFT5	Cellular tumor antigen p53	TP53	21	15	15	15	14	14	12	14	14	12	14	14	12	0	0.91435	45	0.93256	-0.100732	15	0.82626	0.365357	16	1.2882	0.365357	14	3782400000	1903800000	1878700000	753470000	383900000	369570000	1878900000	1059000000	819880000	1150000000	460850000	689200000
E5RHG8;Q15369;Q15369-2;R4GMY8	Transcription elongation factor B polypeptide 1	TCEB1	4	9	9	9	8	0	9	8	0	9	8	0	9	0	1.1401	28	0.78154	-0.355608	12	NA	0.319849	0	1.2482	0.319849	16	5803100000	2777400000	3025700000	1811300000	995120000	816130000	0	0	0	3991900000	1782300000	2209600000
E5RIA0;E5RJP2;O60504-2;O60504;H0YB51	Vinexin	SORBS3	5	3	3	3	2	1	0	2	1	0	2	1	0	0	0.7645	3	0.69507	-0.52477	3	NA	NA	1	NA	NA	0	51620000	30100000	21520000	46252000	28052000	18200000	5368600	2047900	3320700	0	0	0
O00592-2;O00592	Podocalyxin	PODXL	2	3	3	3	3	2	3	3	2	3	3	2	3	0	0.97812	9	0.93199	-0.101614	4	0.76521	0.539333	3	1.4533	0.539333	3	639540000	325000000	314540000	117390000	60575000	56820000	316890000	177630000	139260000	205250000	86793000	118460000
E5RIQ9;O75920-2	Small EDRK-rich factor 1	SERF1A	2	2	2	1	0	0	2	0	0	2	0	0	1	0.0010285	1.276	2	NA	NA	0	NA	0.351628	0	1.276	0.351628	2	9827900	3874100	5953800	0	0	0	0	0	0	9827900	3874100	5953800
E5RJ29;Q9NYI0-2;Q9NYI0;E5RH02;H0YAQ7;H0YC20;E5RJE4;E5RFG7;Q9NYI0-3	PH and SEC7 domain-containing protein 3	PSD3	9	2	2	2	1	1	0	1	1	0	1	1	0	0.0052371	0.9402	2	NA	NA	1	NA	NA	1	NA	NA	0	22642000	12688000	9954300	15600000	8463400	7137100	7041400	4224100	2817200	0	0	0
E5RJ36;Q14CS0;E5RGJ4;H0YAX6	UBX domain-containing protein 2B	UBXN2B	4	2	2	2	2	0	0	2	0	0	2	0	0	0	0.73668	2	0.73668	-0.44089	2	NA	NA	0	NA	NA	0	20202000	11400000	8802600	20202000	11400000	8802600	0	0	0	0	0	0
E7EVC7;Q676U5-2;Q676U5;Q676U5-3;Q676U5-5;Q676U5-4;C9J1B2;C9JAY7;C9J8C6;C9JK97	Autophagy-related protein 16-1	ATG16L1	10	15	15	15	7	12	7	7	12	7	7	12	7	0	0.90597	17	0.93193	-0.101707	3	0.81887	0.71079	10	1.6367	0.71079	4	907660000	445110000	462550000	106510000	54860000	51650000	566790000	302980000	263810000	234360000	87267000	147090000
E5RK82;E5RJF8;O15182	Centrin-3	CETN3	3	2	2	2	1	0	2	1	0	2	1	0	2	0	1.2747	3	NA	NA	1	NA	0.432853	0	1.3499	0.432853	2	44386000	21510000	22876000	5726400	3715700	2010700	0	0	0	38660000	17795000	20865000
Q96GG9;C9JVE2;C9JRU6;C9J0B2;C9JUW4;C9J8R4;F8WC32;C9JRE2;C9JAV2;H7C216;Q6PH85-2;Q6PH85	DCN1-like protein 1;DCN1-like protein	DCUN1D1	12	10	10	10	4	8	9	4	8	9	4	8	9	0	0.98259	27	0.93167	-0.102109	6	0.90825	0.741402	9	1.6718	0.741402	12	1325600000	598810000	726760000	167850000	89399000	78450000	525440000	279910000	245540000	632270000	229500000	402770000
Q9Y2W1	Thyroid hormone receptor-associated protein 3	THRAP3	1	45	45	44	37	36	33	37	36	33	36	35	33	0	0.91129	142	0.93167	-0.102109	52	0.75242	0.42094	49	1.3388	0.42094	41	14488000000	7311800000	7176100000	3150700000	1603500000	1547200000	5314900000	3031300000	2283600000	6022200000	2677000000	3345200000
Q96JB5;Q96JB5-4;Q96JB5-2;Q96JB5-3;J3QRM1;J3QQY1;J3QL86;J3QS62;J3KRK4;J3KS63;J3KRI2;J3QL95;J3KTA5	CDK5 regulatory subunit-associated protein 3	CDK5RAP3	13	20	20	20	15	17	14	15	17	14	15	17	14	0	0.93399	42	0.93155	-0.102295	13	0.81405	0.631989	15	1.5497	0.631989	14	5048300000	2903300000	2145000000	923250000	481400000	441850000	2811700000	1886600000	925080000	1313300000	535290000	778030000
J3KMY5;G3V3E8;E7EMS2;G3V3D1;P61916;G3V2V8;H0YIZ1;P61916-2	Epididymal secretory protein E1	NPC2	8	8	8	8	7	1	7	7	1	7	7	1	7	0	0.75921	15	0.68476	-0.54633	7	NA	0.417164	1	1.3353	0.417164	7	736740000	398550000	338190000	134750000	79729000	55022000	37534000	24959000	12575000	564450000	293860000	270590000
Q9UNQ2;A0A0C4DGB1;D6RCL3	Probable dimethyladenosine transferase	DIMT1	3	16	16	16	12	10	13	12	10	13	12	10	13	0	0.93154	30	0.93154	-0.10231	10	0.76827	0.548535	10	1.4626	0.548535	10	1731200000	826870000	904360000	362520000	180960000	181550000	590490000	318900000	271590000	778220000	327000000	451220000
E9PCW1;O95249;K7EJC8;G5E9T8;O95249-2;B4DQA8;F6RU00	Golgi SNAP receptor complex member 1	GOSR1	7	12	12	12	11	7	10	11	7	10	11	7	10	0	0.9485	22	0.93151	-0.102357	8	0.8384	0.736994	6	1.6667	0.736994	8	1233700000	542570000	691160000	275840000	140750000	135090000	315670000	164290000	151380000	642220000	237530000	404690000
B5MCF9;O00541;O00541-2;B3KXD6;H7C267;H7BYY8	Pescadillo homolog	PES1	6	22	22	22	16	19	16	16	19	16	16	19	16	0	0.91443	50	0.93109	-0.103007	18	0.82819	0.435309	18	1.3522	0.435309	14	5278200000	2687800000	2590400000	899110000	461280000	437830000	2738800000	1533500000	1205300000	1640300000	693010000	947270000
E9PGW7;Q5T8T7;E7EN96;Q5T8T8;Q15528-2;Q15528	Mediator of RNA polymerase II transcription subunit 22	MED22	6	5	5	5	3	0	4	3	0	4	3	0	4	0	1.1417	13	0.76389	-0.388563	5	NA	0.336398	0	1.2626	0.336398	8	432430000	216240000	216190000	88943000	48624000	40319000	0	0	0	343490000	167610000	175870000
Q9BUE0	Mediator of RNA polymerase II transcription subunit 18	MED18	1	6	6	6	3	5	4	3	5	4	3	5	4	0	1.0315	14	0.93088	-0.103333	4	0.85143	0.458487	5	1.3741	0.458487	5	451080000	217920000	233160000	98576000	51416000	47160000	160560000	86607000	73950000	191950000	79899000	112050000
E7ENV7;Q86YQ8;Q86YQ8-2;Q8IYJ1;Q9HCH3;A0A0J9YWU8;A0A0J9YWA1;A0A087WX62;Q8IYJ1-2	Copine-8	CPNE8	9	6	5	5	3	6	1	2	5	0	2	5	0	0	0.62312	3	0.65073	-0.619869	2	0.31882	NA	5	NA	NA	0	107380000	76809000	30576000	35674000	21122000	14552000	71711000	55687000	16024000	0	0	0
E9PDR5;E7EPI0;Q9P2D0;Q9P2D0-2;D6R9F4;H0Y9N7;Q9P2D0-3	Inhibitor of Bruton tyrosine kinase	IBTK	7	8	8	8	6	0	2	6	0	2	6	0	2	0	0.88734	7	0.84738	-0.238919	5	NA	0.143002	0	1.1042	0.143002	2	111300000	54058000	57246000	66916000	37325000	29591000	0	0	0	44387000	16733000	27654000
Q12933-4;Q12933-3;Q12933;Q12933-2;B1AMY1;B1AMX7;B1AMX8	TNF receptor-associated factor 2	TRAF2	7	9	9	9	6	7	3	6	7	3	6	7	3	0	1.0219	10	0.93087	-0.103348	4	0.69877	0.634222	5	1.5521	0.634222	4	531180000	285500000	245680000	142050000	77223000	64824000	263260000	156500000	106760000	125880000	51782000	74094000
P40121;P40121-2;E7ENU9;B8ZZL6;H7C0X8	Macrophage-capping protein	CAPG	5	11	11	11	10	8	9	10	8	9	10	8	9	0	0.94406	33	0.93061	-0.103751	12	0.85558	0.367818	10	1.2904	0.367818	11	1748200000	873430000	874750000	450710000	232480000	218230000	628810000	344490000	284310000	668660000	296450000	372210000
E7EPP7;Q6ZWJ1;B5MCT9;Q6ZWJ1-2	Syntaxin-binding protein 4	STXBP4	4	3	3	3	0	3	1	0	3	1	0	3	1	0	0.7879	3	NA	NA	0	0.71259	NA	2	NA	NA	1	103690000	59852000	43843000	0	0	0	71936000	44292000	27644000	31759000	15560000	16199000
P78537-2;P78537;G8JLQ3;A0A087WSV2;F8W036;F8VP73;F8W099;F8W606;H0YHA4;F8VNQ1	Biogenesis of lysosome-related organelles complex 1 subunit 1	BLOC1S1	10	6	6	6	3	2	6	3	2	6	3	2	6	0	1.2421	12	0.93031	-0.104217	3	0.75302	0.457332	2	1.373	0.457332	7	431200000	202100000	229100000	88687000	45571000	43115000	11323000	6216100	5107100	331190000	150310000	180880000
E7EPV7;P37840-2;P37840;D6RA31;H6UYS7;P37840-3	Alpha-synuclein	SNCA	6	11	11	8	10	1	10	10	1	10	8	1	7	0	1.2937	44	0.80342	-0.315774	15	NA	0.473527	1	1.3885	0.473527	28	2279000000	1048000000	1231000000	669660000	359180000	310480000	7120000	4058900	3061100	1602200000	684780000	917430000
Q6BDS2;H7C1J4	UHRF1-binding protein 1	UHRF1BP1	2	18	18	18	14	9	10	14	9	10	14	9	10	0	0.93012	21	0.93012	-0.104511	9	0.71409	0.518636	6	1.4326	0.518636	6	961660000	475570000	486100000	214350000	103530000	110820000	433750000	237960000	195790000	313560000	134080000	179480000
E7EQA9;Q92844;E7EV32;E7ENY2;H7C3L4;E9PEK1;E7EWR8;E7EM55;E7ERM9;E7EMT6;E7EVA2;E7EW82;Q92844-2;Q92844-3	TRAF family member-associated NF-kappa-B activator	TANK	14	3	3	3	2	2	1	2	2	1	2	2	1	0.0014605	0.89438	4	0.88729	-0.172522	2	0.69732	NA	2	NA	NA	1	166000000	81413000	84585000	48547000	25129000	23418000	66418000	38037000	28382000	51032000	18247000	32785000
P11171-2;P11171;Q4VB86;A0A2R8YD30;P11171-3;P11171-4;P11171-5;A0A2R8Y7Y3;P11171-7;P11171-6;A0A2R8YFR9;A0A2R8Y6G5;A0A2R8Y420;A0A2R8Y6T6;A0A2R8Y5C8;A0A2R8YFU8;A0A2R8Y783;Q4VXN1	Protein 4.1	EPB41	18	39	35	7	33	32	30	31	29	27	7	6	5	0	0.91556	117	0.92997	-0.104744	54	0.74346	0.654344	35	1.5739	0.654344	28	7662200000	3882900000	3779200000	1897300000	974540000	922760000	2777300000	1691500000	1085800000	2987600000	1216900000	1770700000
Q15542;Q15542-2	Transcription initiation factor TFIID subunit 5	TAF5	2	9	9	9	2	4	7	2	4	7	2	4	7	0	0.95395	8	0.92978	-0.105039	3	0.72523	0.51924	5	1.4332	0.51924	5	402160000	191310000	210850000	38844000	19391000	19454000	106520000	64161000	42363000	256790000	107760000	149030000
Q96BZ8	Leukocyte receptor cluster member 1	LENG1	1	3	3	3	3	3	2	3	3	2	3	3	2	0	1.0841	4	0.92954	-0.105411	4	0.86175	0.682034	3	1.6044	0.682034	2	175850000	64737000	111110000	75393000	17438000	57955000	57025000	31527000	25498000	43432000	15772000	27661000
O43390;O43390-3;B4DT28;A0A286YEZ8	Heterogeneous nuclear ribonucleoprotein R	HNRNPR	4	32	23	2	30	30	26	22	21	20	2	2	2	0	0.88194	119	0.9295	-0.105473	40	0.63997	0.16543	43	1.1215	0.16543	36	14181000000	7543200000	6638100000	3939600000	1965700000	1973900000	5952100000	3519700000	2432400000	4289500000	2057800000	2231800000
Q96PK6;Q96PK6-2	RNA-binding protein 14	RBM14	2	32	32	26	24	31	21	24	31	21	20	25	18	0	0.82829	83	0.92943	-0.105582	28	0.64916	0.179893	34	1.1328	0.179893	21	10266000000	5550300000	4716000000	2677600000	1376500000	1301100000	5206600000	3044600000	2162000000	2382200000	1129200000	1253000000
P45877	Peptidyl-prolyl cis-trans isomerase C	PPIC	1	4	4	4	3	2	3	3	2	3	3	2	3	0	1.0909	10	0.92938	-0.105659	3	0.91673	0.69323	2	1.6169	0.69323	5	625720000	281880000	343840000	134120000	68756000	65367000	206070000	105990000	100080000	285530000	107140000	178390000
Q9BYJ9;Q9BYJ9-2;Q5JXC6	YTH domain-containing family protein 1	YTHDF1	3	17	10	10	14	16	14	8	9	9	8	9	9	0	1.0416	27	0.92938	-0.105659	8	0.77114	0.712288	9	1.6384	0.712288	10	2048200000	1021500000	1026700000	444250000	223850000	220390000	892920000	507400000	385530000	711050000	290240000	420800000
E7ESF5;P10092;P06881	Calcitonin gene-related peptide 2	CALCB	3	3	3	3	1	0	2	1	0	2	1	0	2	0	1.3334	3	NA	NA	1	NA	0.647821	0	1.5668	0.647821	2	35785000	16740000	19045000	23479000	11373000	12107000	0	0	0	12305000	5367100	6938000
Q9UKA9;Q9UKA9-2;Q9UKA9-4;Q9UKA9-3;Q9UKA9-5;Q9UKA9-6	Polypyrimidine tract-binding protein 2	PTBP2	6	17	16	16	12	14	14	11	13	13	11	13	13	0	0.92785	29	0.92914	-0.106032	10	0.76008	0.462785	10	1.3782	0.462785	9	2493700000	1228800000	1264900000	471480000	221860000	249630000	1117000000	616560000	500450000	905170000	390400000	514780000
O95758-1;O95758-6;O95758;O95758-5;O95758-4;O95758-7;O95758-2;X6R242	Polypyrimidine tract-binding protein 3	PTBP3	8	13	9	9	11	8	10	7	4	6	7	4	6	0	1.0796	19	0.92877	-0.106607	8	0.69374	0.440102	3	1.3567	0.440102	8	759920000	360260000	399660000	293800000	136770000	157030000	139810000	86846000	52967000	326310000	136650000	189660000
Q96BT7;C9JQN2;Q96BT7-3;Q96BT7-2;Q96BT7-4	Alkylated DNA repair protein alkB homolog 8	ALKBH8	5	2	2	2	2	2	2	2	2	2	2	2	2	0	1.0576	6	0.92876	-0.106622	2	0.8852	0.569977	2	1.4845	0.569977	2	584550000	293280000	291270000	69029000	38066000	30963000	281680000	162510000	119170000	233840000	92707000	141130000
Q14CX7;Q14CX7-2;H0YHR9;F8VSB9;F8W0N5	N-alpha-acetyltransferase 25, NatB auxiliary subunit	NAA25	5	46	46	46	40	33	34	40	33	34	40	33	34	0	0.96544	124	0.92873	-0.106669	44	0.82597	0.621243	41	1.5382	0.621243	39	9247200000	4535300000	4711900000	2751800000	1450200000	1301600000	3134200000	1710500000	1423700000	3361200000	1374600000	1986600000
P41091;Q2VIR3;F8W810;Q2VIR3-2;H7BZU1	Eukaryotic translation initiation factor 2 subunit 3;Putative eukaryotic translation initiation factor 2 subunit 3-like protein	EIF2S3	5	28	28	28	23	25	24	23	25	24	23	25	24	0	0.93284	92	0.92868	-0.106747	30	0.82569	0.59684	32	1.5124	0.59684	30	31703000000	15156000000	16548000000	7399000000	3700300000	3698700000	12113000000	6463000000	5649900000	12192000000	4992200000	7199300000
E7ETM6;Q8N2H4;F2Z2A3;H3BUS1;Q5QPU8;Q8N2H4-2	Protein SYS1 homolog	SYS1	6	3	3	3	2	1	2	2	1	2	2	1	2	0	1.0732	4	0.61647	-0.697897	2	NA	0.923948	1	1.8973	0.923948	2	60942000	29920000	31023000	11515000	7173400	4341600	9044400	6335900	2708500	40383000	16411000	23973000
Q8NFX7-2;Q8NFX7;F8VZZ2	Syntaxin-binding protein 6	STXBP6	3	4	4	4	2	2	2	2	2	2	2	2	2	0	0.93521	5	0.92819	-0.107508	2	NA	0.0927487	1	1.0664	0.0927487	2	148100000	76999000	71099000	38033000	19698000	18335000	40537000	21232000	19306000	69527000	36069000	33458000
P31153;P31153-2;Q00266	S-adenosylmethionine synthase isoform type-2	MAT2A	3	30	30	30	24	25	29	24	25	29	24	25	29	0	0.97379	107	0.92806	-0.10771	42	0.81097	0.517931	29	1.4319	0.517931	36	22906000000	11232000000	11675000000	5489700000	2821500000	2668200000	8168900000	4439000000	3730000000	9247800000	3971400000	5276400000
E7EUL7;E9PHV5;P28290-2;P28290-3;P28290	Sperm-specific antigen 2	SSFA2	5	2	2	2	1	2	0	1	2	0	1	2	0	0	0.68415	3	NA	NA	1	0.68415	NA	3	NA	NA	0	63621000	30746000	32875000	11534000	2435500	9098000	52087000	28310000	23777000	0	0	0
Q8IY37;F5H3Y4	Probable ATP-dependent RNA helicase DHX37	DHX37	2	29	29	29	26	23	17	26	23	17	26	23	17	0	0.9088	65	0.92772	-0.108239	25	0.82683	0.637193	26	1.5553	0.637193	14	3706200000	1801900000	1904300000	896180000	481500000	414680000	1590000000	836570000	753380000	1220100000	483860000	736210000
E7EV93;E9PGW9		PCM1	2	14	1	1	6	10	9	0	1	1	0	1	1	0.001029	1.0276	2	NA	NA	0	NA	NA	1	NA	NA	1	32184000	15171000	17013000	0	0	0	13505000	8057000	5448000	18679000	7113900	11565000
P02545;P02545-3;P02545-6;P02545-5;P02545-4;A0A0C4DGC5;H0YAB0	Prelamin-A/C;Lamin-A/C	LMNA	7	33	33	2	25	23	23	25	23	23	2	1	1	0	0.88144	78	0.9276	-0.108425	32	0.80245	-0.2121	25	0.86328	-0.2121	21	6345800000	3381200000	2964600000	1891100000	961620000	929480000	2923700000	1580100000	1343500000	1531000000	839490000	691550000
Q9BYG3;C9J808;C9J6C5;H7BZL0	MKI67 FHA domain-interacting nucleolar phosphoprotein	NIFK	4	10	10	10	5	8	9	5	8	9	5	8	9	0	0.97359	18	0.92755	-0.108503	5	0.86662	0.69893	6	1.6233	0.69893	7	448240000	203940000	244310000	84768000	41512000	43256000	150510000	78051000	72456000	212970000	84374000	128600000
E7EVJ3;P52848-2;P52848	Bifunctional heparan sulfate N-deacetylase/N-sulfotransferase 1;Heparan sulfate N-deacetylase 1;Heparan sulfate N-sulfotransferase 1	NDST1	3	2	2	2	1	1	0	1	1	0	1	1	0	0.0016047	0.62231	2	NA	NA	1	NA	NA	1	NA	NA	0	12037000	8937800	3099700	3011200	1883100	1128100	9026300	7054700	1971600	0	0	0
Q2TAM9	Tumor suppressor candidate gene 1 protein	TUSC1	1	4	4	4	2	4	2	2	4	2	2	4	2	0	0.82126	6	0.92742	-0.108705	3	0.7181	NA	4	NA	NA	1	141210000	81748000	59466000	27747000	15858000	11889000	87838000	55664000	32174000	25629000	10227000	15403000
H0YFS7;E7EW59;Q9Y467	Sal-like protein 2	SALL2	3	4	4	3	4	2	1	4	2	1	3	1	0	0	0.61268	7	0.62418	-0.679966	4	0.56229	NA	2	NA	NA	1	228020000	130120000	97901000	103800000	61572000	42232000	76932000	47818000	29115000	47284000	20730000	26554000
E7EWD6;Q76L83;Q76L83-2;A0A2R8Y461;Q9C0F0	Putative Polycomb group protein ASXL2	ASXL2	5	3	3	3	2	1	1	2	1	1	2	1	1	0.0010293	0.68943	3	0.6728	-0.57175	2	NA	NA	1	NA	NA	1	23529000	15098000	8430600	8634200	5184100	3450100	12188000	8657400	3530600	2706600	1256600	1450000
O94913;E9PKN0;E9PQ01;E9PNY7;E9PQF9	Pre-mRNA cleavage complex 2 protein Pcf11	PCF11	5	30	30	30	24	16	19	24	16	19	24	16	19	0	0.95141	57	0.92737	-0.108783	25	0.83267	0.621899	14	1.5389	0.621899	18	2104800000	1063200000	1041600000	790640000	418420000	372210000	833320000	460150000	373160000	480890000	184640000	296250000
P22670;H0Y7W5	MHC class II regulatory factor RFX1	RFX1	2	14	14	12	12	6	7	12	6	7	10	5	6	0	0.91114	20	0.92728	-0.108923	9	0.71595	0.365021	7	1.2879	0.365021	4	741330000	379110000	362220000	292930000	154620000	138300000	199450000	115260000	84194000	248950000	109230000	139720000
E7EX82;Q8NDX5-2;Q8NDX5;Q8NDX5-7;H7C4H9	Polyhomeotic-like protein 3	PHC3	5	3	3	3	3	1	1	3	1	1	3	1	1	0	1.1238	5	1.1238	0.168385	3	NA	NA	1	NA	NA	1	59135000	24243000	34892000	23777000	11405000	12371000	12004000	5164900	6839400	23354000	7672300	15681000
Q96JP5;A0A0A6YYC7;Q96JP5-2;H3BTR0	E3 ubiquitin-protein ligase ZFP91	ZFP91	4	8	8	8	6	6	4	6	6	4	6	6	4	0	0.93829	16	0.92718	-0.109079	4	0.82133	0.579856	6	1.4947	0.579856	6	793230000	402420000	390810000	174860000	94395000	80464000	457590000	245870000	211720000	160780000	62150000	98631000
Q9NRF9	DNA polymerase epsilon subunit 3	POLE3	1	9	9	9	8	2	6	8	2	6	8	2	6	0	0.98237	19	0.92712	-0.109172	11	NA	0.587653	1	1.5028	0.587653	7	1721000000	834700000	886310000	861040000	500720000	360330000	3338500	1764200	1574200	856630000	332220000	524410000
E9PAK5;O75064	DENN domain-containing protein 4B	DENND4B	2	2	2	2	1	2	1	1	2	1	1	2	1	0.0035694	0.91424	3	NA	NA	1	1.5667	NA	2	NA	NA	1	63163000	17004000	46160000	3913700	1781300	2132400	51947000	11608000	40339000	7302700	3614600	3688100
P21675-6;P21675-7;P21675-3;P21675-5;P21675-9;P21675;P21675-2;P21675-12;P21675-4;P21675-10;P21675-11;P21675-8;Q8IZX4;H0Y9L7;H7BY98;H7C2K9;H0Y8N6	Transcription initiation factor TFIID subunit 1;Transcription initiation factor TFIID subunit 1-like	TAF1	17	12	12	12	5	8	11	5	8	11	5	8	11	0	0.94386	20	0.92694	-0.109452	4	0.68939	0.521151	7	1.4351	0.521151	9	341310000	165450000	175860000	55446000	29037000	26408000	101150000	61527000	39618000	184710000	74881000	109830000
F6PQP6;E9PBC1;I3L2B2;O95208-2;O95208;O95208-3;J3KSF8;J3KTF6;J3KSA6;J3KSC7;J3QLN2	Epsin-2	EPN2	11	3	3	3	3	1	2	3	1	2	3	1	2	0	0.79382	7	0.83824	-0.254565	3	0.68141	0.788101	2	1.7268	0.788101	2	404510000	216470000	188040000	80776000	42514000	38262000	221980000	136670000	85305000	101760000	37283000	64474000
E9PBE1;Q05513-2;Q05513-3;Q05513;D6RDM0;D6RG01;D6RBD4;F2Z2H9;D6RGG1;D6RAU1	Protein kinase C zeta type	PRKCZ	10	3	1	1	2	2	1	1	1	0	1	1	0	0	0.76219	2	NA	NA	1	NA	NA	1	NA	NA	0	16969000	9437800	7531700	6234200	3525600	2708600	10735000	5912200	4823100	0	0	0
Q9Y5N5;Q9Y5N5-2	HemK methyltransferase family member 2	N6AMT1	2	4	4	4	4	3	4	4	3	4	4	3	4	0	0.96964	11	0.9269	-0.109514	3	0.77028	0.685267	3	1.608	0.685267	5	387910000	208650000	179260000	124550000	74933000	49620000	139390000	85892000	53495000	123970000	47829000	76142000
P78356;P78356-2;A0A087WT35	Phosphatidylinositol 5-phosphate 4-kinase type-2 beta	PIP4K2B	3	9	6	6	7	8	5	4	5	2	4	5	2	0	0.8913	9	0.92634	-0.110386	4	0.76439	0.650765	3	1.57	0.650765	3	278000000	143180000	134820000	82084000	42659000	39425000	140320000	77105000	63216000	55598000	23419000	32179000
A8MXP9;A0A0R4J2E8;P43243;D6REM6;D6R991;H0Y8T4;B3KM87;P43243-2;D6RBK5;Q68E03;D6R8Z5;D6RBI2;D6RE02;D6RIA2;D6RAM9;D6RAY2;D6RCM3;D6REK4;D6RB45;A0A1B0GX04;D6R9F3;D6RBS2	Matrin-3	MATR3	22	54	54	54	46	44	42	46	44	42	46	44	42	0	0.93121	204	0.92612	-0.110729	67	0.66009	0.291486	66	1.2239	0.291486	71	41801000000	21770000000	20031000000	10262000000	5276400000	4986000000	14548000000	8697500000	5850600000	16991000000	7796400000	9194300000
P55011-3;P55011;G3XAL9;Q8IUN5;A0A2R8Y6V7;Q13621-3;Q13621	Solute carrier family 12 member 2	SLC12A2	7	31	31	30	25	19	25	25	19	25	24	18	24	0	0.9368	63	0.92599	-0.110931	25	0.70878	0.773237	18	1.7091	0.773237	20	3925400000	1933600000	1991800000	892330000	457270000	435060000	1102100000	645770000	456380000	1930900000	830570000	1100300000
B4E1Q4;O14730;O14730-2;J3QLP4;J3QQL5	Serine/threonine-protein kinase RIO3	RIOK3	5	9	9	9	5	6	6	5	6	6	5	6	6	0	0.9259	13	0.9259	-0.111072	3	0.81318	0.449852	5	1.3659	0.449852	5	688140000	338530000	349600000	57546000	29235000	28310000	330180000	176710000	153470000	300410000	132590000	167820000
P61978-3;Q5T6W2	Heterogeneous nuclear ribonucleoprotein K	HNRNPK	2	36	2	2	33	35	33	1	2	1	1	2	1	0	0.99589	3	0.92555	-0.111617	2	0.99589	0.0270125	3	1.0189	0.0270125	3	2207700000	1104300000	1103400000	168960000	85388000	83573000	754050000	390490000	363560000	1284700000	628420000	656290000
F5H619;Q86XA9;Q86XA9-2;H7C5W6;H0YIW3;F8VQQ6;H0YHE0;H0YHS5;Q86XA9-3	HEAT repeat-containing protein 5A	HEATR5A	9	20	20	20	13	12	12	13	12	12	13	12	12	0	0.9665	24	0.92543	-0.111804	10	0.80914	0.595695	6	1.5112	0.595695	8	586520000	293930000	292590000	173720000	88975000	84741000	226190000	125570000	100610000	186620000	79383000	107240000
E9PEZ1;Q8IWT3-3;Q8IWT3	Cullin-9	CUL9	3	8	8	7	4	6	1	4	6	1	3	5	0	0	0.67542	8	0.68798	-0.539561	3	0.59735	NA	4	NA	NA	1	94215000	55874000	38341000	38850000	23007000	15843000	33377000	21023000	12354000	21988000	11844000	10144000
E9PF05;Q8NBK3-4;Q8NBK3-5;Q8NBK3;F5GXA0;Q8NBK3-2;Q8NBK3-3	Sulfatase-modifying factor 1	SUMF1	7	2	2	2	2	1	0	2	1	0	2	1	0	0	0.63098	3	0.59929	-0.738674	2	NA	NA	1	NA	NA	0	48457000	23843000	24614000	21726000	13374000	8351300	26731000	10468000	16263000	0	0	0
O95602;B9ZVN9	DNA-directed RNA polymerase I subunit RPA1;DNA-directed RNA polymerase	POLR1A	2	82	82	81	67	66	44	67	66	44	66	65	43	0	0.8923	149	0.92526	-0.112069	52	0.72634	0.326652	57	1.2541	0.326652	40	9846700000	5173400000	4673300000	3224800000	1648900000	1575800000	4561400000	2536000000	2025400000	2060500000	988440000	1072100000
E9PFB9;J3KP97;Q5T9S5-2;Q5T9S5;Q5T9S2	Coiled-coil domain-containing protein 18	CCDC18	5	2	2	2	1	1	0	1	1	0	1	1	0	0.003574	0.84073	2	NA	NA	1	NA	NA	1	NA	NA	0	122350000	66524000	55823000	116490000	62887000	53604000	5855300	3636500	2218900	0	0	0
Q9UQN3;A0A087WW88;C9J0A7;Q9UQN3-2;Q92828	Charged multivesicular body protein 2b	CHMP2B	5	12	12	12	6	8	12	6	8	12	6	8	12	0	0.99958	46	0.92519	-0.112178	14	0.8278	0.571434	11	1.486	0.571434	21	3977700000	1881200000	2096500000	600940000	302110000	298830000	1318800000	732420000	586340000	2058000000	846700000	1211300000
Q8NFQ8	Torsin-1A-interacting protein 2	TOR1AIP2	1	11	11	11	11	8	9	11	8	9	11	8	9	0	0.92513	27	0.92513	-0.112272	9	0.85774	0.870582	11	1.8284	0.870582	7	2135400000	1059600000	1075800000	452140000	233030000	219100000	1178600000	656100000	522530000	504630000	170430000	334210000
H3BRY6;B4DVT3;B4DJL6;Q96SY0-4;Q96SY0-3;Q96SY0;H3BN95;H3BP17;H3BMK7	von Willebrand factor A domain-containing protein 9	VWA9	9	11	11	11	7	10	8	7	10	8	7	10	8	0	0.95657	20	0.92497	-0.112522	4	0.78439	0.379732	8	1.3011	0.379732	8	1036500000	516670000	519790000	194280000	101160000	93124000	432400000	241290000	191110000	409790000	174230000	235560000
A0A0C4DGZ1;Q8N5P1	Zinc finger CCCH domain-containing protein 8	ZC3H8	2	8	8	8	7	6	3	7	6	3	7	6	3	0	0.8785	11	0.92489	-0.112646	6	0.79862	0.807685	5	1.7504	0.807685	3	340390000	163140000	177250000	118560000	59969000	58590000	151090000	74849000	76239000	70745000	28324000	42421000
D3YTB5;P51617-2;P51617-3;P51617;P51617-4;H7C224;H7C2I6;F8WAB6;H7C3C1;H7C3G8;H7C1F0;F6U4U2;P51955-3;P51955-2;P51955-4;P51955	Interleukin-1 receptor-associated kinase 1	IRAK1	16	16	16	16	13	15	9	13	15	9	13	15	9	0	0.93732	38	0.92476	-0.112849	12	0.73263	0.539233	15	1.4532	0.539233	11	2869700000	1691300000	1178400000	592830000	286190000	306640000	1111300000	626450000	484810000	1165600000	778620000	386960000
Q5TG12;E9PGC5;Q15262;Q15262-2;Q15262-3;Q15262-4;H0YDP9;H0Y6V4;A0A0G2JQF6;H0Y6P5	Receptor-type tyrosine-protein phosphatase kappa	PTPRK	10	3	3	3	1	2	2	1	2	2	1	2	2	0	0.93985	4	NA	NA	1	0.70467	0.809497	2	1.7526	0.809497	2	56008000	30285000	25723000	9251800	5067700	4184100	28681000	17650000	11031000	18075000	7567300	10507000
O00399;E5RK00;E5RIK5;E5RGW9;E5RFU3	Dynactin subunit 6	DCTN6	5	6	6	6	3	5	5	3	5	5	3	5	5	0	0.87	14	0.92473	-0.112896	3	0.6541	0.462576	6	1.378	0.462576	5	840450000	404650000	435790000	120780000	55543000	65235000	319190000	187450000	131740000	400480000	161660000	238820000
Q9UBK8-2;Q9UBK8;H0Y8S9;D6RAZ2;D6RF21;D6RGC7;H0Y963;D6RIS8;D6RAY3;H0Y9Q0;H0Y9D5;Q9UBK8-3	Methionine synthase reductase	MTRR	12	9	9	9	6	9	6	6	9	6	6	9	6	0	0.87294	20	0.92469	-0.112958	5	0.78295	0.839073	10	1.7889	0.839073	5	724470000	379910000	344560000	127840000	64776000	63059000	397660000	243760000	153900000	198970000	71370000	127600000
P10114	Ras-related protein Rap-2a	RAP2A	1	7	2	2	4	3	7	1	1	2	1	1	2	0.0014603	1.1877	8	0.92396	-0.114098	2	NA	0.41792	1	1.336	0.41792	5	2217800000	1042500000	1175300000	737870000	385660000	352210000	283200000	155280000	127920000	1196800000	501600000	695170000
Q8IV48;E5RIV7	3-5 exoribonuclease 1	ERI1	2	9	9	9	7	5	4	7	5	4	7	5	4	0	0.92393	9	0.92393	-0.114145	3	0.72564	0.286526	3	1.2197	0.286526	3	330240000	164090000	166150000	101850000	57598000	44252000	82597000	44823000	37774000	145800000	61673000	84123000
Q9UL40-3;Q9UL40;Q9UL40-2;B7Z4J8;D6RJ07;B7Z4N4	Zinc finger protein 346	ZNF346	6	4	4	4	3	3	4	3	3	4	3	3	4	0	0.92997	12	0.92379	-0.114363	5	0.68126	0.457227	3	1.3729	0.457227	4	417140000	207670000	209470000	92789000	46431000	46359000	120960000	69585000	51376000	203390000	91652000	111740000
Q5VTR2;C9J0A5;C9JXC9;C9JWJ4	E3 ubiquitin-protein ligase BRE1A	RNF20	4	55	55	48	45	31	26	45	31	26	39	27	22	0	0.91708	89	0.92373	-0.114457	43	0.79074	0.584963	29	1.5	0.584963	17	5741600000	2791600000	2950000000	1870400000	980500000	889910000	1718300000	926070000	792200000	2153000000	885070000	1267900000
Q5T3I0;Q5T3I0-3;A0A0A0MRK1;E9PAV9;F8W895;E9PPY4;F2Z3C6;Q5T3I0-2	G patch domain-containing protein 4	GPATCH4	8	9	9	9	6	6	5	6	6	5	6	6	5	0	0.94474	12	0.92358	-0.114691	5	0.82877	0.851279	4	1.8041	0.851279	3	734160000	339540000	394620000	194760000	99116000	95647000	290040000	147570000	142470000	249360000	92853000	156510000
Q96SB4;H3BLV9;Q96SB4-4;Q96SB4-3;D6RBF8;D6RBM8;A8MPP7;A8MPY5;E7ETV6;Q9UPE1-2;Q9UPE1-3;Q9UPE1-4;Q9UPE1;H0Y932	SRSF protein kinase 1	SRPK1	14	28	28	24	22	25	24	22	25	24	19	21	21	0	0.93159	74	0.92334	-0.115066	25	0.83178	0.712816	26	1.639	0.712816	23	8007700000	3896600000	4111000000	1695400000	900950000	794480000	3517300000	1892900000	1624400000	2794900000	1102800000	1692100000
Q00577	Transcriptional activator protein Pur-alpha	PURA	1	14	14	13	12	11	10	12	11	10	12	10	10	0	0.92312	37	0.92312	-0.11541	13	0.77591	0.574538	13	1.4892	0.574538	11	6215000000	3033000000	3182000000	1558900000	790190000	768700000	2073800000	1180700000	893010000	2582400000	1062100000	1520300000
E9PHX8;Q12866;H7C3L9;A0A087WZQ5	Tyrosine-protein kinase Mer	MERTK	4	4	4	4	1	3	0	1	3	0	1	3	0	0	0.56506	4	NA	NA	1	0.67681	NA	3	NA	NA	0	45681000	28957000	16724000	8854500	6649500	2205000	36827000	22307000	14520000	0	0	0
Q9BUP3-3;Q9BUP3;E9PI87;Q9BUP3-2	Oxidoreductase HTATIP2	HTATIP2	4	14	14	14	11	10	9	11	10	9	11	10	9	0	0.94363	34	0.92305	-0.115519	12	0.84646	0.572987	13	1.4876	0.572987	9	1365400000	744060000	621340000	458000000	300490000	157510000	499250000	277920000	221330000	408150000	165650000	242500000
E9PIA0;Q9BUB5-3;Q9BUB5-2;Q9BUB5;E9PN34;E9PSE0;E9PLE7;E9PMM8	MAP kinase-interacting serine/threonine-protein kinase 1	MKNK1	8	2	2	2	1	1	0	1	1	0	1	1	0	0	0.69247	2	NA	NA	1	NA	NA	1	NA	NA	0	77347000	43145000	34202000	23179000	12970000	10209000	54168000	30175000	23993000	0	0	0
P54687-4;P54687;P54687-5;P54687-3;P54687-2;F5H2F2;A0A087WYF2	Branched-chain-amino-acid aminotransferase, cytosolic	BCAT1	7	11	11	11	9	9	7	9	9	7	9	9	7	0	0.94073	30	0.92288	-0.115785	10	0.81484	0.487178	9	1.4017	0.487178	11	2601400000	1247500000	1353900000	679920000	329130000	350790000	1050000000	555140000	494810000	871530000	363240000	508290000
E9PIF4;Q99519	Sialidase-1	NEU1	2	3	3	3	1	1	2	1	1	2	1	1	2	0	1.2311	3	NA	NA	1	NA	0.582941	1	1.4979	0.582941	2	97134000	45140000	51994000	9757900	4374400	5383500	24839000	11628000	13211000	62538000	29138000	33399000
E9PKN9;E9PS55;E9PMW4;E9PQ46;E9PIN5;E9PIK4;U3KQ32;E9PKZ4;E9PPM1;O14683;E9PN66;E9PNB3;E9PMY0	Tumor protein p53-inducible protein 11	TP53I11	13	4	4	4	3	0	4	3	0	4	3	0	4	0	0.97847	6	0.71205	-0.48995	3	NA	0.313478	0	1.2427	0.313478	3	152070000	75789000	76278000	41536000	23323000	18212000	0	0	0	110530000	52465000	58066000
E9PJ42;Q5BJD5-3;Q5BJD5-2;Q5BJD5	Transmembrane protein 41B	TMEM41B	4	3	3	3	1	2	2	1	2	2	1	2	2	0	1.001	7	0.9015	-0.149601	2	0.74409	0.717649	4	1.6445	0.717649	3	973110000	416780000	556330000	248040000	89157000	158880000	267170000	148390000	118790000	457900000	179230000	278670000
Q8TB52	F-box only protein 30	FBXO30	1	2	2	2	2	2	2	2	2	2	2	2	2	0	0.92823	6	0.92282	-0.115879	3	0.74184	0.581785	4	1.4967	0.581785	2	103090000	50123000	52965000	24616000	12771000	11846000	45439000	25196000	20243000	33033000	12156000	20876000
E9PJD7;Q6ZMK1-2;Q6ZMK1;E9PQ42	Cysteine and histidine-rich protein 1	CYHR1	4	4	4	4	4	1	2	4	1	2	4	1	2	0	0.80793	7	0.79636	-0.328507	4	NA	0.441165	1	1.3577	0.441165	2	125880000	65325000	60558000	64283000	35231000	29052000	14232000	8279100	5952700	47368000	21815000	25553000
E9PJF5;H0YCF7;G5E9I4;Q9HCU9;E9PPD1	Breast cancer metastasis-suppressor 1	BRMS1	5	2	2	2	1	0	1	1	0	1	1	0	1	0	0.70723	2	NA	NA	1	NA	NA	0	NA	NA	1	145850000	68968000	76880000	3036100	2081600	954490	0	0	0	142810000	66887000	75925000
E9PJM3;Q9UK99-3;Q9UK99-2;Q9UK99;E9PL46;B4E3U2;G3V1E0	F-box only protein 3	FBXO3	7	2	2	2	2	1	1	2	1	1	2	1	1	0	1.1643	3	0.67086	-0.575916	3	NA	NA	1	NA	NA	1	150550000	72443000	78112000	67275000	36635000	30640000	52005000	20119000	31885000	31274000	15688000	15586000
H3BRB8;E9PJP2;Q5TF21	Protein SOGA3	KIAA0408	3	2	2	2	1	1	0	1	1	0	1	1	0	0	0.81219	2	NA	NA	1	NA	NA	1	NA	NA	0	26082000	16053000	10029000	8839100	4576500	4262500	17243000	11476000	5766700	0	0	0
E9PK91;Q9NYF8-3;E9PQN2;E9PKI6;E9PK09;A0A1W2PQ43;E9PJA7;H0YF00;H0YF63	Bcl-2-associated transcription factor 1	BCLAF1	9	36	1	1	29	31	27	0	1	1	0	1	1	0	0.86748	3	NA	NA	0	0.85219	NA	2	NA	NA	1	168130000	85418000	82710000	0	0	0	126320000	65615000	60701000	41811000	19803000	22008000
E9PSC8;E9PKA8;Q6ZUT1-3;Q6ZUT1;Q6ZUT1-2;E9PQL5	Uncharacterized protein C11orf57	C11orf57	6	3	3	3	2	1	3	2	1	3	2	1	3	0	1.1366	5	NA	NA	1	0.73689	0.34426	2	1.2695	0.34426	3	127690000	64381000	63312000	16855000	8619300	8235700	57841000	31794000	26046000	52997000	23967000	29030000
Q8N999;Q8N999-3	Uncharacterized protein C12orf29	C12orf29	2	8	8	8	7	7	6	7	7	6	7	7	6	0	1.0056	19	0.92272	-0.116035	6	0.87312	0.613154	6	1.5296	0.613154	7	1298700000	644720000	654020000	382270000	181180000	201090000	662270000	361000000	301270000	254200000	102550000	151650000
O95202;O95202-2;O95202-3	LETM1 and EF-hand domain-containing protein 1, mitochondrial	LETM1	3	41	41	41	36	36	35	36	36	35	36	36	35	0	0.93953	160	0.92258	-0.116254	49	0.7234	0.567643	51	1.4821	0.567643	60	17727000000	9045100000	8682200000	4547200000	2355100000	2192100000	7932100000	4518300000	3413800000	5248100000	2171700000	3076400000
Q5T5I6;Q9H4A5;Q9H4A5-2	Golgi phosphoprotein 3-like	GOLPH3L	3	11	11	10	6	3	9	6	3	9	6	3	8	0	0.92931	16	0.92257	-0.11627	6	0.80242	0.469678	4	1.3848	0.469678	6	700990000	336520000	364470000	173500000	90195000	83308000	160010000	86936000	73070000	367480000	159390000	208090000
E9PLD2;Q9H019-3;Q9H019;E9PPQ0;C9JF50;E9PPF9;E9PLU1;E9PRK5;Q9H019-2	Mitochondrial fission regulator 1-like	MTFR1L	9	2	2	2	1	1	2	1	1	2	1	1	2	0	0.75504	4	NA	NA	1	0.65047	-0.110277	2	0.92641	-0.110277	2	58485000	31909000	26576000	7849100	4135100	3714100	20226000	11905000	8320600	30410000	15869000	14541000
B7ZAX5;Q01415-2;Q01415;H0YLL8;H0YK10;H0YLL3;H0YNR7;H0YK30;H0YND3	N-acetylgalactosamine kinase	GALK2	9	7	7	7	4	5	2	4	5	2	4	5	2	0	0.92241	7	0.92241	-0.11652	5	0.79283	0.63914	3	1.5574	0.63914	3	339100000	171870000	167230000	116050000	60727000	55321000	149710000	82610000	67103000	73343000	28533000	44810000
J3KMZ8;Q92785;Q92785-2;E9PN04	Zinc finger protein ubi-d4	DPF2	4	6	6	6	4	4	5	4	4	5	4	4	5	0	0.92219	11	0.92219	-0.116864	3	0.77845	0.505281	3	1.4194	0.505281	5	676040000	309950000	366090000	174280000	92121000	82156000	182570000	85257000	97313000	319190000	132570000	186620000
E9PLY5		MACF1	1	63	2	2	43	49	49	0	1	2	0	1	2	0.0010276	1.8035	3	NA	NA	0	NA	0.848478	1	1.8006	0.848478	2	83309000	29267000	54041000	0	0	0	19380000	8456200	10924000	63929000	20811000	43117000
H7BXD5;P28676;H7C2Z6;C9JIZ3;C9JWQ8	Grancalcin	GCA	5	9	9	9	7	8	8	7	8	8	7	8	8	0	0.99966	21	0.92213	-0.116958	5	0.79173	0.565012	7	1.4794	0.565012	9	1420300000	678320000	741960000	293230000	154420000	138800000	456650000	252250000	204400000	670400000	271650000	398750000
E9PMH5;Q13490-2;Q13490;E9PI77;E9PNM6;H0YDY3;A0A087X2B2;Q13489	Baculoviral IAP repeat-containing protein 2;Baculoviral IAP repeat-containing protein 3	BIRC2	8	2	2	2	1	2	2	1	2	2	1	2	2	0	0.65011	3	NA	NA	1	0.70231	0.603976	2	1.5199	0.603976	2	54842000	26213000	28630000	8638900	4555500	4083400	18684000	11329000	7354700	27520000	10328000	17192000
Q8NBF2;Q8NBF2-2	NHL repeat-containing protein 2	NHLRC2	2	25	25	25	22	21	19	22	21	19	22	21	19	0	0.92603	79	0.92211	-0.116989	22	0.79606	0.518132	28	1.4321	0.518132	29	10082000000	5188100000	4893800000	2504900000	1263300000	1241600000	4210700000	2327400000	1883300000	3366300000	1597400000	1768900000
A0A1B0GVD3;Q6ZN17;A0A1B0GTK2;Q6ZN17-2	Protein lin-28 homolog B	LIN28B	4	10	10	10	8	8	9	8	8	9	8	8	9	0	0.92974	28	0.922	-0.117161	9	0.75042	0.610228	8	1.5265	0.610228	11	1092700000	513630000	579100000	224600000	118350000	106250000	299610000	168660000	130950000	568520000	226620000	341900000
Q9NTJ5;E9PGZ4;Q9NTJ5-2;F8WDN7;C9JV50;F8WCQ2;C9J3E3	Phosphatidylinositide phosphatase SAC1	SACM1L	7	28	28	28	23	25	26	23	25	26	23	25	26	0	0.92597	99	0.92199	-0.117177	25	0.83278	0.708055	45	1.6336	0.708055	29	10390000000	5434200000	4956200000	2162800000	1124400000	1038400000	4615600000	2894600000	1721000000	3612000000	1415200000	2196800000
Q6NW34-2;Q6NW34;E9PFF8	Uncharacterized protein C3orf17	C3orf17	3	5	5	5	2	4	2	2	4	2	2	4	2	0	0.92984	7	0.92178	-0.117506	2	0.84544	0.322736	4	1.2507	0.322736	2	235860000	117880000	117980000	34845000	18284000	16561000	142420000	73911000	68511000	58592000	25682000	32910000
O00268;A0A0G2JRY5;V9GY14;V9GY03;J3KTH2;Q92750	Transcription initiation factor TFIID subunit 4	TAF4	6	13	13	13	11	10	3	11	10	3	11	10	3	0	0.85352	15	0.92168	-0.117662	9	0.67961	0.377179	5	1.2988	0.377179	3	710170000	328410000	381760000	221370000	104840000	116530000	381930000	177750000	204180000	106870000	45817000	61058000
Q3SY69;Q3SY69-3;Q3SY69-2;H0YHN9;REV__Q14005-4;REV__Q14005-3	Mitochondrial 10-formyltetrahydrofolate dehydrogenase	ALDH1L2	6	54	54	49	35	47	45	35	47	45	30	43	40	0	0.99202	155	0.92168	-0.117662	46	0.83229	0.578794	56	1.4936	0.578794	53	8799200000	4266500000	4532700000	1496800000	764600000	732160000	3369800000	1844400000	1525500000	3932600000	1657500000	2275000000
H7BYV1;E9PS44;E9PQN9;P13164;Q01629;Q01628	Interferon-induced transmembrane protein 1;Interferon-induced transmembrane protein 2;Interferon-induced transmembrane protein 3	IFITM2	6	2	2	2	0	0	2	0	0	2	0	0	2	0	1.0667	3	NA	NA	0	NA	0.0931545	0	1.0667	0.0931545	3	142020000	68670000	73345000	0	0	0	0	0	0	142020000	68670000	73345000
Q6P4R8-3;Q6P4R8;Q6P4R8-2;E9PQ59	Nuclear factor related to kappa-B-binding protein	NFRKB	4	14	14	14	9	11	6	9	11	6	9	11	6	0	0.8317	19	0.92163	-0.11774	6	0.6777	0.702569	9	1.6274	0.702569	4	561610000	299040000	262580000	131930000	63873000	68059000	272710000	164030000	108680000	156970000	71129000	85839000
E9PR30;E9PM49;E9PMS9;J3KN89;P35544		FAU	5	6	6	1	5	3	5	5	3	5	1	0	1	0	1.1677	19	0.88003	-0.184375	7	0.75225	0.456386	3	1.3721	0.456386	10	4586800000	2148100000	2438700000	1275100000	664070000	611050000	47793000	26729000	21064000	3263900000	1457300000	1806600000
E9PR71;Q9P2Y5;E9PK00	UV radiation resistance-associated gene protein	UVRAG	3	4	4	4	3	3	1	3	3	1	3	3	1	0	0.6731	4	0.86709	-0.205746	3	0.65758	NA	4	NA	NA	1	151900000	71067000	80831000	52487000	18670000	33817000	64208000	38325000	25883000	35202000	14072000	21130000
G5E9A6;P51784;Q5JXD3	Ubiquitin carboxyl-terminal hydrolase;Ubiquitin carboxyl-terminal hydrolase 11	USP11	3	31	30	29	27	19	17	26	18	16	25	17	15	0	0.91699	58	0.92156	-0.11785	28	0.75469	0.490878	15	1.4053	0.490878	15	3121800000	1497900000	1624000000	1168400000	576720000	591720000	1017800000	447280000	570470000	935610000	473850000	461770000
E9PRK7;Q8N8R7	ARL14 effector protein	ARL14EP	2	2	2	2	1	1	0	1	1	0	1	1	0	0.0010314	0.75757	2	NA	NA	1	NA	NA	1	NA	NA	0	32072000	18030000	14042000	8862700	5243400	3619400	23209000	12787000	10423000	0	0	0
E9PRU3;P30291-2;P30291;E9PQ51	Wee1-like protein kinase	WEE1	4	2	2	2	1	1	1	1	1	1	1	1	1	0	2.2004	3	NA	NA	1	NA	NA	1	NA	NA	1	80625000	41184000	39442000	20890000	12939000	7951000	31600000	19945000	11655000	28135000	8299600	19836000
Q15424;Q15424-4;Q15424-3;Q15424-2;K7EII0;K7ES42	Scaffold attachment factor B1	SAFB	6	35	35	21	28	24	31	28	24	31	19	13	19	0	0.92136	98	0.92136	-0.118163	30	0.54413	0.228111	32	1.1713	0.228111	36	8602400000	4550000000	4052500000	1775100000	860530000	914600000	2947400000	1854100000	1093200000	3879900000	1835300000	2044600000
O75976;O75976-2;J3QQJ4;J3QRJ9	Carboxypeptidase D	CPD	4	50	50	50	39	39	37	39	39	37	39	39	37	0	0.94986	146	0.92126	-0.11832	45	0.85783	0.831148	48	1.7791	0.831148	53	10318000000	5053900000	5263800000	2783300000	1570000000	1213300000	4036000000	2184400000	1851600000	3498400000	1299500000	2198900000
Q03252	Lamin-B2	LMNB2	1	24	20	20	14	17	15	12	14	12	12	14	12	0	0.85469	30	0.9211	-0.11857	9	0.70952	-0.0693459	12	0.95307	-0.0693459	9	1312800000	737640000	575150000	306220000	158030000	148190000	518700000	301330000	217370000	487880000	278280000	209590000
Q9BVJ6-3;Q9BVJ6;Q9BVJ6-2;X6RJY0	U3 small nucleolar RNA-associated protein 14 homolog A	UTP14A	4	9	9	6	6	6	3	6	6	3	4	3	1	0	0.98908	9	0.92109	-0.118586	4	0.96388	0.276794	3	1.2115	0.276794	3	168590000	84508000	84083000	59544000	29483000	30061000	63819000	32338000	31481000	45228000	22687000	22541000
A0A0G2JQ41;A0A1C7CYZ0;Q12979-4;Q12979-2;Q12979;B7Z683;I3L1U8;I3L2P5;A0A0G2JSE0;A0A0D9SGD7;A0A0G2JRJ1;I3L379;I3L3W0;I3L0R7;Q12979-3	Active breakpoint cluster region-related protein	ABR	15	6	5	5	3	3	5	2	2	4	2	2	4	0	0.84198	5	0.92099	-0.118743	2	0.69289	0.0444641	2	1.0313	0.0444641	4	192330000	106230000	86099000	28698000	15047000	13651000	69003000	43059000	25944000	94625000	48121000	46504000
O95396	Adenylyltransferase and sulfurtransferase MOCS3;Molybdopterin-synthase adenylyltransferase;Molybdopterin-synthase sulfurtransferase	MOCS3	1	9	9	9	7	6	7	7	6	7	7	6	7	0	1.037	13	0.92086	-0.118946	4	0.95721	0.52296	5	1.4369	0.52296	4	676000000	345940000	330060000	205640000	111330000	94302000	226680000	118310000	108380000	243680000	116300000	127380000
Q4TT34;F2Z2X0;O00746;A0A087WVT9;O00746-2;H0Y6J0;A2IDC9	Nucleoside diphosphate kinase;Nucleoside diphosphate kinase, mitochondrial	NME4	7	5	5	5	2	0	4	2	0	4	2	0	4	0	1.424	5	0.96164	-0.0564312	3	NA	0.640343	0	1.5587	0.640343	3	141360000	64393000	76965000	39791000	23057000	16733000	0	0	0	101570000	41335000	60232000
A0A2R8Y484;Q08722-2;Q08722-3;Q08722-4;Q08722	Leukocyte surface antigen CD47	CD47	5	3	3	3	2	3	2	2	3	2	2	3	2	0.00059365	0.89537	20	0.9208	-0.11904	6	0.65983	0.449007	8	1.3651	0.449007	6	1210500000	604080000	606440000	139490000	70476000	69018000	484910000	287870000	197040000	586120000	245730000	340390000
F5GWD3;Q13889;F5GXG6;F5H3G1;Q13889-2;F5H6X0;A0A087WYD5;H0YFF7;F5GX35;F5H4K7	General transcription factor IIH subunit 3	GTF2H3	10	4	4	4	0	3	2	0	3	2	0	3	2	0	1.3044	3	NA	NA	0	0.73912	0.383386	3	1.3044	0.383386	3	117700000	59922000	57778000	0	0	0	62537000	35223000	27313000	55163000	24698000	30465000
F5GWN1;J3KRP6;J3QS72;X6R3J2;J3QQM2;J3KT74;J3QQW2;Q15532-2;Q15532	Protein SSXT	CD63	9	2	2	2	1	2	1	1	2	1	1	2	1	0.00030116	0.81587	5	0.88539	-0.175615	2	0.72243	NA	3	NA	NA	1	153960000	86992000	66972000	34091000	17640000	16451000	84399000	55587000	28812000	35474000	13764000	21710000
Q5JY65;Q9BZJ0-2;Q9BZJ0-3;Q9BZJ0	Crooked neck-like protein 1	CRNKL1	4	20	20	20	16	15	6	16	15	6	16	15	6	0	0.82965	32	0.92073	-0.11915	14	0.80825	0.51783	15	1.4318	0.51783	3	1543600000	800850000	742740000	530890000	273670000	257220000	768020000	435360000	332660000	244680000	91818000	152870000
D6RID8;Q6P1K8;Q13888;D6RIT7;D6RGC9;D6RJD3;R4GMS9;D6RAW1;R4GMV2	General transcription factor IIH subunit 2-like protein;General transcription factor IIH subunit 2	GTF2H2C	9	6	6	6	5	5	3	5	5	3	5	5	3	0	0.92069	13	0.92069	-0.119213	5	0.68644	0.573471	5	1.4881	0.573471	3	372360000	189040000	183320000	109700000	56333000	53366000	128350000	74918000	53429000	134320000	57792000	76523000
F5GXX5;P61803;F5H895;A0A0B4J239	Dolichyl-diphosphooligosaccharide--protein glycosyltransferase subunit DAD1	DAD1	4	5	5	5	4	1	4	4	1	4	4	1	4	0	1.0977	12	0.82608	-0.275647	5	NA	0.544683	1	1.4587	0.544683	6	3987200000	1845400000	2141800000	1190600000	657290000	533320000	123700000	72499000	51204000	2672900000	1115600000	1557300000
Q9NQZ5;C9JTD3	StAR-related lipid transfer protein 7, mitochondrial	STARD7	2	4	4	4	2	3	3	2	3	3	2	3	3	0	1.0691	7	0.92052	-0.119479	2	0.90381	0.685088	2	1.6078	0.685088	3	157170000	65186000	91986000	24420000	12698000	11722000	45384000	21937000	23447000	87368000	30551000	56816000
P60983;G3V4P8;G3V3X4	Glia maturation factor beta	GMFB	3	11	11	10	11	4	9	11	4	9	10	4	8	0	1.041	22	0.9204	-0.119667	9	0.71991	0.813525	3	1.7575	0.813525	10	3627900000	1701100000	1926800000	996570000	570920000	425650000	315780000	183370000	132410000	2315500000	946780000	1368700000
F5GZ90;Q9NZJ0-2;Q9NZJ0	Denticleless protein homolog	DTL	3	2	2	2	0	2	1	0	2	1	0	2	1	0.00059338	1.099	3	NA	NA	0	0.62519	NA	2	NA	NA	1	123890000	58664000	65230000	0	0	0	62379000	37697000	24682000	61516000	20967000	40548000
Q3B726	DNA-directed RNA polymerase I subunit RPA43	TWISTNB	1	7	7	7	6	5	5	6	5	5	6	5	5	0	0.92027	18	0.92027	-0.119871	8	0.74006	0.264717	5	1.2014	0.264717	5	937000000	479570000	457430000	175800000	89638000	86160000	448010000	253480000	194540000	313180000	136460000	176730000
F5GZN3;Q08431-2;Q08431;X6R3G6;Q08431-3;A0A087WUV5;H0YKS8	Lactadherin;Lactadherin short form;Medin	MFGE8	7	3	3	3	3	1	2	3	1	2	3	1	2	0	0.60502	3	0.60502	-0.724945	3	NA	1.11623	1	2.1678	1.11623	2	85578000	39920000	45658000	31173000	19444000	11730000	12506000	6941600	5564600	41898000	13535000	28364000
P62266;D6RD47;D6RDJ2;D6RIX0;D6R9I7	40S ribosomal protein S23	RPS23	5	13	13	13	11	10	10	11	10	10	11	10	10	0	0.9704	60	0.92013	-0.12009	23	0.80141	0.434455	16	1.3514	0.434455	21	18489000000	8756300000	9732600000	5863900000	3048700000	2815200000	2445400000	1288800000	1156600000	10180000000	4418900000	5760800000
F5GZY7;Q9H0R8;Q9H0R8-2	Gamma-aminobutyric acid receptor-associated protein-like 1	GABARAPL1	3	6	3	1	5	1	5	2	0	2	1	0	0	0	1.7061	6	0.67957	-0.557306	2	NA	0.99899	0	1.9986	0.99899	4	72431000	31363000	41068000	20167000	11409000	8758500	0	0	0	52264000	19955000	32309000
F5GZZ0;F5H5X2;Q6NS38-2;Q6NS38;S4R3T5	Alpha-ketoglutarate-dependent dioxygenase alkB homolog 2	ALKBH2	5	2	2	2	1	1	0	1	1	0	1	1	0	0.0086774	0.90375	2	NA	NA	1	NA	NA	1	NA	NA	0	22751000	12125000	10626000	10738000	5193600	5544200	12013000	6931100	5082100	0	0	0
F5H070;Q9Y4C1	Lysine-specific demethylase 3A	KDM3A	2	4	3	3	3	3	1	2	2	0	2	2	0	0	0.57341	3	NA	NA	1	0.55515	NA	2	NA	NA	0	38765000	25537000	13228000	8112800	5342800	2770100	30652000	20194000	10458000	0	0	0
P26641;P26641-2	Elongation factor 1-gamma	EEF1G	2	35	35	35	32	34	32	32	34	32	32	34	32	0	0.94117	300	0.91987	-0.120498	83	0.81055	0.431783	108	1.3489	0.431783	109	222870000000	109580000000	113300000000	53275000000	26634000000	26641000000	83542000000	44749000000	38793000000	86057000000	38193000000	47864000000
P67812;H0YNG3;P67812-4;P67812-3;P67812-2;H0YNX5;H0YKT4;H0YNA5;P0C7V7	Signal peptidase complex catalytic subunit SEC11A	SEC11A	9	12	12	12	9	4	10	9	4	10	9	4	10	0	0.92559	33	0.91977	-0.120655	12	0.73808	0.729096	9	1.6576	0.729096	12	2144200000	980550000	1163700000	522330000	272530000	249800000	361920000	205930000	155980000	1260000000	502080000	757890000
F5H0R1;Q9H6E5;C9JBX0;H3BRB1	Speckle targeted PIP5K1A-regulated poly(A) polymerase	TUT1	4	4	4	4	2	3	1	2	3	1	2	3	1	0	0.69564	4	0.7376	-0.439089	3	0.59175	NA	3	NA	NA	1	184690000	108110000	76578000	42231000	25004000	17226000	100450000	61885000	38567000	42005000	21220000	20785000
Q8NBY1;B4E0Y9;Q9P289;Q9P289-3;Q9P289-2;C9JJV0	Serine/threonine-protein kinase MST4	RBM4B	6	21	21	10	20	19	18	20	19	18	10	9	9	0	0.92005	68	0.91967	-0.120812	23	0.83965	0.519743	24	1.4337	0.519743	21	10570000000	5087500000	5482300000	2589000000	1317600000	1271400000	4328000000	2202700000	2125300000	3652900000	1567200000	2085600000
F5H101;Q76FK4-4;Q76FK4;F8WE42;Q76FK4-2;F5GWN9;A0A0A0MSJ1;F5GXV1;F5H532;F5H797;F5H0I5;F5H8B8;F5H692	Nucleolar protein 8	NOL8	13	8	8	8	6	3	1	6	3	1	6	3	1	0	0.79507	7	0.79507	-0.330846	5	0.84458	NA	3	NA	NA	1	184520000	68584000	115940000	60181000	31047000	29133000	95398000	25797000	69600000	28946000	11739000	17207000
F5H148;H3BMT1;Q9NYV6-2;Q9NYV6-3;Q9NYV6;A6NIE6	RNA polymerase I-specific transcription initiation factor RRN3;Putative RRN3-like protein RRN3P2	RRN3	6	2	2	2	2	2	0	2	2	0	2	2	0	0	0.83939	4	0.85293	-0.229501	2	0.81509	NA	2	NA	NA	0	55344000	30547000	24797000	20661000	10936000	9725100	34683000	19611000	15072000	0	0	0
F5H170;Q8WW22-3;Q8WW22;Q8WW22-2	DnaJ homolog subfamily A member 4	DNAJA4	4	2	2	2	1	2	2	1	2	2	1	2	2	0	0.90178	7	NA	NA	1	0.77559	0.598937	3	1.5146	0.598937	3	928000000	447630000	480370000	61015000	30412000	30603000	401880000	227570000	174310000	465100000	189650000	275450000
F5H7C4;F5H199;Q8IXL7-2;F5H6G9;H0YFW5;Q8IXL7	Methionine-R-sulfoxide reductase B3	MSRB3	6	2	2	2	1	1	2	1	1	2	1	1	2	0	0.73868	3	NA	NA	1	NA	NA	1	NA	NA	1	69893000	37576000	32316000	21032000	11786000	9245500	34532000	20623000	13909000	14329000	5167100	9161700
B4DJV2;O75390;A0A0C4DGI3;H0YIC4;F8VPA1;H0YH82;F8VPF9;F8VRI6;F8VR34;F8VTT8;F8W1S4;F8W4S1;F8VRP1;F8VX68;F8W642;F8VZK9;F8VX07;F8VWQ5;F8VU34;F8W0J2	Citrate synthase;Citrate synthase, mitochondrial	CS	20	28	28	26	27	26	24	27	26	24	26	24	23	0	0.94924	139	0.91942	-0.121204	48	0.81734	0.602267	42	1.5181	0.602267	49	43956000000	21088000000	22868000000	10382000000	5353300000	5029200000	13639000000	7294900000	6344400000	19934000000	8439600000	11495000000
O15164-2;O15164	Transcription intermediary factor 1-alpha	TRIM24	2	18	18	18	15	12	8	15	12	8	15	12	8	0	0.88349	30	0.91928	-0.121424	13	0.77496	0.546956	11	1.461	0.546956	6	1498800000	700160000	798640000	441920000	226870000	215050000	472990000	241070000	231920000	583900000	232230000	351670000
Q9NRG0;E5RGS9;H0YBP8	Chromatin accessibility complex protein 1	CHRAC1	3	5	5	5	4	2	5	4	2	5	4	2	5	0	0.98722	13	0.91923	-0.121502	4	0.74971	0.396708	3	1.3165	0.396708	6	930700000	454380000	476330000	307160000	161110000	146050000	143770000	82685000	61083000	479770000	210580000	269200000
P56192;P56192-2;H0YHV5;H0YIP0;F5H2V6;F8VS26;F8W0M7;F8W0S4;F8VZZ9;H0YI94;H0YIC2;F8VPL7;H0YHL6;H0YI27	Methionine--tRNA ligase, cytoplasmic	MARS	14	50	50	50	41	45	42	41	45	42	41	45	42	0	0.92478	179	0.91907	-0.121753	55	0.79187	0.559443	62	1.4737	0.559443	62	34898000000	16930000000	17967000000	6492400000	3339600000	3152800000	14442000000	7876300000	6565900000	13963000000	5714400000	8248600000
O15541	RING finger protein 113A	RNF113A	1	9	9	9	6	6	6	6	6	6	6	6	6	0	0.94007	16	0.91823	-0.123073	6	0.85375	0.577441	4	1.4922	0.577441	6	1354100000	587100000	767040000	293880000	152370000	141510000	429890000	179990000	249900000	630380000	254750000	375630000
Q9ULX6;Q9ULX6-2;V9GZ50;M0R1Y5;M0QYT7;M0R010	A-kinase anchor protein 8-like	AKAP8L	6	25	25	25	16	20	19	16	20	19	16	20	19	0	0.89737	53	0.91819	-0.123135	14	0.78603	0.345396	21	1.2705	0.345396	18	3377500000	1718700000	1658800000	750530000	399870000	350650000	1303100000	741040000	562040000	1323900000	577780000	746110000
F5H4P8;H0YFK8;F5H4N6;Q9Y3R0-3;Q9Y3R0-2;Q9Y3R0;H0YGM4;F5H4Q7	Glutamate receptor-interacting protein 1	GRIP1	8	2	2	2	1	0	1	1	0	1	1	0	1	0.0049596	10.023	2	NA	NA	1	NA	NA	0	NA	NA	1	154540000	3800200	150740000	4095600	2368200	1727300	0	0	0	150450000	1431900	149010000
A4D1E9;C9J8R7;A4D1E9-2;C9JNI1;C9JEQ8;F8WBY0;F8WCN4;F8WBB5;A4D1E9-3	GTP-binding protein 10	GTPBP10	9	16	16	16	15	13	12	15	13	12	15	13	12	0	0.91174	36	0.91802	-0.123403	13	0.77162	0.563744	13	1.4781	0.563744	10	1661600000	852740000	808820000	421790000	226110000	195680000	662750000	382300000	280450000	577020000	244330000	332690000
F5H4V9;Q16342-3;Q16342;F5GWT2;J3QK82;A0A087WYJ3;Q16342-5;Q16342-2;Q16342-4	Programmed cell death protein 2	PDCD2	9	4	4	4	1	1	2	1	1	2	1	1	2	0	1.0331	4	NA	NA	1	NA	0.638676	1	1.5569	0.638676	2	81501000	42093000	39408000	7530800	3818100	3712700	26320000	17173000	9146100	47650000	21101000	26549000
Q13144;C9JRD9;H7C2X0	Translation initiation factor eIF-2B subunit epsilon	EIF2B5	3	21	21	21	18	20	16	18	20	16	18	20	16	0	0.90178	46	0.91797	-0.123481	17	0.77651	0.542803	18	1.4568	0.542803	11	3293600000	1623200000	1670400000	851200000	448390000	402810000	1403900000	761990000	641940000	1038500000	412860000	625610000
P05141	ADP/ATP translocase 2;ADP/ATP translocase 2, N-terminally processed	SLC25A5	1	36	36	16	29	35	25	29	35	25	12	16	10	0	0.91801	202	0.91783	-0.123701	53	0.63358	0.266157	74	1.2026	0.266157	75	79949000000	41604000000	38345000000	19205000000	9609300000	9595900000	27351000000	16097000000	11254000000	33393000000	15898000000	17495000000
A0A087WYP2;Q8IZQ5;H0YE28;H3BV83	Selenoprotein H	SELH	4	9	9	9	8	2	8	8	2	8	8	2	8	0	1.2513	22	0.91769	-0.123921	6	0.69823	0.369159	3	1.2916	0.369159	13	1408300000	649060000	759270000	386320000	185260000	201050000	41517000	23695000	17821000	980500000	440100000	540390000
Q6PCE3	Glucose 1,6-bisphosphate synthase	PGM2L1	1	16	16	16	9	9	10	9	9	10	9	9	10	0	0.96876	24	0.91752	-0.124188	6	0.84985	0.795268	8	1.7354	0.795268	10	1214300000	576840000	637430000	252490000	128320000	124170000	416390000	235340000	181050000	545390000	213180000	332210000
Q96G03;E7ENQ8;E9PD70;Q96G03-2;H0Y921	Phosphoglucomutase-2	PGM2	5	33	33	33	25	23	24	25	23	24	25	23	24	0	0.90915	79	0.91746	-0.124283	24	0.81867	0.583519	30	1.4985	0.583519	25	8048200000	3947800000	4100400000	2122900000	1110300000	1012500000	3141400000	1734000000	1407400000	2784000000	1103500000	1680500000
Q9NYF8-2;Q9NYF8;Q9NYF8-4;H0YF14	Bcl-2-associated transcription factor 1	BCLAF1	4	39	38	3	32	33	28	31	32	28	2	2	2	0	0.89383	151	0.91738	-0.124409	50	0.7408	0.378845	53	1.3003	0.378845	48	17969000000	9103700000	8865200000	4012600000	2036600000	1976000000	6893200000	3954400000	2938800000	7063100000	3112700000	3950400000
Q96T51;Q96T51-2;Q96T51-3;H0YAC8;J3KPP6;H0Y9Y8	RUN and FYVE domain-containing protein 1	RUFY1	6	19	19	8	14	15	11	14	15	11	7	6	6	0	0.91454	45	0.91726	-0.124597	11	0.77811	0.436588	18	1.3534	0.436588	16	1702500000	863720000	838750000	378550000	199500000	179050000	737600000	413100000	324500000	586310000	251110000	335190000
H0YLF3;F5H6I0;P61769	Beta-2-microglobulin;Beta-2-microglobulin form pI 5.3	B2M	3	3	3	3	1	0	3	1	0	3	1	0	3	0	1.3691	8	0.81839	-0.28914	2	NA	0.471448	0	1.3865	0.471448	6	504880000	221310000	283570000	112820000	56057000	56760000	0	0	0	392060000	165250000	226810000
F5H6I7		ATL3	1	22	1	1	15	20	14	1	1	0	1	1	0	0	0.97576	2	NA	NA	1	NA	NA	1	NA	NA	0	51769000	27662000	24107000	14934000	6196000	8737600	36836000	21466000	15370000	0	0	0
Q5VVQ6;Q5VVQ6-2	Ubiquitin thioesterase OTU1	YOD1	2	13	13	13	9	9	9	9	9	9	9	9	9	0	0.92431	32	0.91718	-0.124723	12	0.86898	0.93259	10	1.9087	0.93259	10	1644500000	733980000	910530000	399490000	208060000	191430000	552520000	286040000	266480000	692500000	239880000	452620000
F5H837;Q08999-2;Q08999	Retinoblastoma-like protein 2	RBL2	3	2	2	2	2	1	0	2	1	0	2	1	0	0	0.59154	2	NA	NA	1	NA	NA	1	NA	NA	0	13809000	7984300	5824500	5838200	3360600	2477500	7970600	4623600	3346900	0	0	0
A6PW57;Q99755-2;Q99755-3;Q99755;Q99755-4;A6PW58;A2A5X0;O14986-3;O14986;O14986-2	Phosphatidylinositol 4-phosphate 5-kinase type-1 alpha	PIP5K1A	10	10	5	4	9	8	9	5	4	5	4	3	4	0	1.0963	14	0.91708	-0.124881	4	0.71032	0.543595	4	1.4576	0.543595	6	700190000	345110000	355080000	175800000	96439000	79362000	211740000	124270000	87479000	312650000	124410000	188240000
C9J3D7;Q9UKG9;Q9UKG9-3;Q9UKG9-2	Peroxisomal carnitine O-octanoyltransferase	CROT	4	7	7	7	3	6	3	3	6	3	3	6	3	0	0.92361	11	0.91687	-0.125211	3	0.90472	0.969602	6	1.9583	0.969602	3	294370000	138980000	155380000	45000000	19104000	25897000	203540000	106290000	97250000	45830000	13592000	32238000
P46736-2;P46736-3;P46736;A0A087WZR3;H9KVA9;A0A0D9SF50;X6RJS7;P46736-5;P46736-4;A0A0A0MS96	Lys-63-specific deubiquitinase BRCC36	BRCC3	10	15	15	15	11	11	14	11	11	14	11	11	14	0	0.92205	40	0.91639	-0.125966	13	0.71068	0.400101	13	1.3196	0.400101	14	1987300000	998820000	988500000	460130000	250730000	209400000	636410000	360180000	276230000	890780000	387910000	502870000
F6SS63;Q8N5C8-2;Q8N5C8;A0A0A0MQY2	TGF-beta-activated kinase 1 and MAP3K7-binding protein 3	TAB3	4	3	3	3	2	3	1	2	3	1	2	3	1	0	0.85414	20	0.86363	-0.211515	8	0.71972	0.525668	7	1.4396	0.525668	5	12080000000	6081500000	5998900000	2452900000	1263600000	1189300000	5919200000	3160400000	2758900000	3708300000	1657600000	2050700000
Q8N6M0;A0A087X0W9;Q8N6M0-2;A0A0C4DH76	OTU domain-containing protein 6B	OTUD6B	4	15	15	15	10	13	12	10	13	12	10	13	12	0	0.91616	31	0.91616	-0.126329	7	0.76497	0.705757	12	1.631	0.705757	12	1691200000	783060000	908130000	241620000	128940000	112680000	554200000	308770000	245440000	895370000	345360000	550010000
P49419-2;A0A1B0GTG2;A0A1B0GW77;P49419;A0A1B0GTY9;A0A1B0GUA1;A0A1B0GW82;A0A1B0GTJ4;A0A1B0GV49;P49419-4;A0A0J9YWF7;A0A1B0GUY0;F8WDY6;F8VVF2;H0YHM6;A0A1B0GVU0;A0A0J9YWM6;A0A1B0GW65;F8WD33;A0A0J9YWK1	Alpha-aminoadipic semialdehyde dehydrogenase	ALDH7A1	20	29	29	29	26	27	24	26	27	24	26	27	24	0	0.91768	84	0.916	-0.12658	31	0.79998	0.457016	26	1.3727	0.457016	27	19945000000	9793100000	10152000000	5236700000	2748600000	2488200000	7905900000	4527800000	3378100000	6802300000	2516700000	4285600000
F6XHT0;Q9Y6D0;F8WAX7	Selenoprotein K	SELK	3	3	3	3	1	0	3	1	0	3	1	0	3	0	1.8897	5	NA	NA	1	NA	1.02098	0	2.0293	1.02098	4	155640000	62537000	93099000	41924000	24390000	17534000	0	0	0	113710000	38147000	75565000
Q96PZ0;Q96PZ0-2;E7EUH7;H0Y863	Pseudouridylate synthase 7 homolog	PUS7	4	39	39	39	28	35	25	28	35	25	28	35	25	0	0.91063	96	0.91584	-0.126833	30	0.82617	0.492725	40	1.4071	0.492725	26	6968200000	3540900000	3427300000	1818500000	946550000	871970000	3086100000	1692000000	1394100000	2063600000	902380000	1161200000
Q16143;G4Y816	Beta-synuclein	SNCB	2	6	3	3	3	2	5	1	2	2	1	2	2	0	0.91905	6	0.91574	-0.12699	2	0.79572	0.607105	3	1.5232	0.607105	3	159770000	82679000	77096000	28688000	16344000	12344000	60694000	33937000	26757000	70393000	32398000	37995000
F8VP71;F8VVQ3;F8VZA2;Q6P1Q0-4;Q6P1Q0-2;Q6P1Q0;Q6P1Q0-7;H0YIV5;H0YHF4;F8VR33;F8VS60;F8W1Z2;Q6P1Q0-5	LETM1 domain-containing protein 1	LETMD1	13	3	3	3	2	1	1	2	1	1	2	1	1	0	0.80212	4	0.80212	-0.31811	2	NA	NA	1	NA	NA	1	20701000	11105000	9596100	14049000	7703100	6346100	2624900	1806300	818590	4027300	1596000	2431300
P50416;P50416-2;H3BMD2;H3BUJ0;H3BP22;H3BUV7	Carnitine O-palmitoyltransferase 1, liver isoform	CPT1A	6	24	24	24	17	22	16	17	22	16	17	22	16	0	0.92316	45	0.91571	-0.127037	16	0.8519	0.569783	16	1.4843	0.569783	13	3122800000	1572500000	1550300000	785760000	404850000	380910000	1332400000	770200000	562230000	1004600000	397470000	607120000
F8VQW0;F8VX73;F8VPI1;F8W201;F8W086;F8VR05;F8VQQ5;F8VSI7;F8VVJ4;P55061;P55061-2;F8W1G3	Bax inhibitor 1	TMBIM6	12	2	2	2	1	1	2	1	1	2	1	1	2	0	1.4353	5	NA	NA	1	NA	0.870503	1	1.8283	0.870503	3	71214000	32262000	38952000	15169000	8021600	7147700	8388900	5425400	2963500	47656000	18815000	28841000
F8VSL3;P25208	Nuclear transcription factor Y subunit beta	NFYB	2	3	3	3	2	1	2	2	1	2	2	1	2	0	0.9617	5	0.89063	-0.167102	2	NA	0.596935	1	1.5125	0.596935	2	250510000	107120000	143400000	43475000	21896000	21579000	9724800	4407800	5317000	197310000	80814000	116500000
J3KPG5;F8VU39;Q9UIF9-2;Q9UIF9-3;Q9UIF9;H0YII3;A0A0C4DGI9	Bromodomain adjacent to zinc finger domain protein 2A	BAZ2A	7	2	2	2	1	2	1	1	2	1	1	2	1	0	0.66923	4	NA	NA	1	0.56204	NA	2	NA	NA	1	55974000	29186000	26789000	17064000	8862600	8201400	17966000	10728000	7238100	20944000	9595100	11349000
O95232;J3KPP4;D6RDI2;C9JL41;O95232-2;H0YA81;E7EN55;D6RHH0;H7C5U7;U3KQT3	Luc7-like protein 3	LUC7L3	10	23	23	23	18	21	21	18	21	21	18	21	21	0	0.90851	73	0.91566	-0.127116	20	0.76674	0.498557	31	1.4128	0.498557	22	11714000000	5861700000	5851900000	2741600000	1410400000	1331100000	5303700000	2857600000	2446100000	3668300000	1593700000	2074600000
F8VV04;Q15020-2;F8W667;F8VVK9;F8VZM2;Q15020-3		SART3	6	40	1	1	30	34	31	1	0	1	1	0	1	0	1.0713	2	NA	NA	1	NA	NA	0	NA	NA	1	153240000	68945000	84290000	33981000	16817000	17164000	0	0	0	119250000	52128000	67127000
Q9UNW9;M0R1A0;F8VYI3	RNA-binding protein Nova-2	NOVA2	3	6	6	4	6	5	4	6	5	4	4	3	3	0	0.91285	18	0.9153	-0.127683	7	0.77915	0.521855	7	1.4358	0.521855	4	769960000	379620000	390340000	178640000	88120000	90524000	345840000	190590000	155240000	245480000	100910000	144580000
Q14240;Q14240-2;E7EQG2;J3KSN7;E7EMV8;E9PBH4;C9JUF0	Eukaryotic initiation factor 4A-II	EIF4A2	7	31	13	13	30	24	25	12	9	11	12	9	11	0	0.95312	45	0.9152	-0.127841	18	0.83598	0.69724	12	1.6214	0.69724	15	7094800000	3314200000	3780600000	2362400000	1212800000	1149600000	2062900000	1007900000	1055100000	2669500000	1093500000	1575900000
P33527;P33527-4;P33527-2;P33527-9;I3L4X2;P33527-6;P33527-3;A0A0A0MS99;P33527-7;P33527-5;P33527-8;O15438;O15438-4	Multidrug resistance-associated protein 1	ABCC1	13	36	36	36	28	25	22	28	25	22	28	25	22	0	0.95585	57	0.91518	-0.127873	23	0.76672	0.512379	16	1.4264	0.512379	18	3291100000	1636800000	1654300000	552410000	279390000	273010000	1464900000	788630000	676300000	1273800000	568800000	705010000
P61009	Signal peptidase complex subunit 3	SPCS3	1	6	6	6	6	4	6	6	4	6	6	4	6	0	1.0599	20	0.91517	-0.127888	7	0.80315	0.660837	4	1.581	0.660837	9	2357500000	1104600000	1252900000	617310000	320640000	296670000	578860000	319150000	259710000	1161300000	464820000	696490000
Q4G148-2;Q4G148	Glucoside xylosyltransferase 1	GXYLT1	2	4	4	4	2	4	3	2	4	3	2	4	3	0	0.94102	10	0.91494	-0.128251	3	0.84041	0.643394	3	1.562	0.643394	4	445920000	199600000	246320000	51227000	26786000	24441000	179090000	93100000	85991000	215600000	79715000	135890000
Q7LG56;H0YAV1;Q7LG56-6;A0A0C4DGZ6;Q7LG56-2;Q7LG56-3;Q7LG56-5	Ribonucleoside-diphosphate reductase subunit M2 B	RRM2B	7	10	6	6	8	8	4	5	5	2	5	5	2	0	0.89869	11	0.91482	-0.12844	5	0.76056	1.03879	4	2.0545	1.03879	3	344540000	179580000	164950000	105500000	54565000	50937000	120970000	65110000	55860000	118060000	59907000	58157000
P78345;Q5VUC3;Q5VUC9	Ribonuclease P protein subunit p38	RPP38	3	12	12	12	5	9	11	5	9	11	5	9	11	0	0.96194	24	0.91478	-0.128503	7	0.68181	0.462681	7	1.3781	0.462681	10	859190000	420700000	438490000	150890000	80919000	69972000	261630000	141030000	120600000	446660000	198750000	247920000
P48681	Nestin	NES	1	19	19	19	11	13	12	11	13	12	11	13	12	0	0.79738	26	0.91471	-0.128614	10	0.8502	-0.879648	9	0.5435	-0.879648	7	464920000	294310000	170620000	116290000	62513000	53776000	203990000	146770000	57226000	144640000	85029000	59614000
F8W6M3;Q9NYG2;Q9NYG2-2	Palmitoyltransferase;Palmitoyltransferase ZDHHC3	ZDHHC3	3	2	2	2	1	2	2	1	2	2	1	2	2	0	0.99722	4	NA	NA	1	0.55758	0.412185	2	1.3307	0.412185	2	56274000	28760000	27514000	8637900	4697500	3940500	16485000	10792000	5693300	31151000	13271000	17881000
P45954;P45954-2	Short/branched chain specific acyl-CoA dehydrogenase, mitochondrial	ACADSB	2	13	13	13	12	12	11	12	12	11	12	12	11	0	0.9211	45	0.91467	-0.128677	17	0.82729	0.699196	14	1.6236	0.699196	14	3740300000	1822700000	1917700000	1033800000	546200000	487630000	1395600000	744220000	651390000	1310900000	532230000	778670000
P30519;A0A087WT44;P30519-2;I3L159;I3L1F5;I3L276;I3L1Y2;I3L4P8;A0A1B0GXH0;I3L463	Heme oxygenase 2	HMOX2	10	20	20	20	18	20	19	18	20	19	18	20	19	0	0.95872	87	0.9146	-0.128787	25	0.82274	0.678883	32	1.6009	0.678883	30	5097500000	2382400000	2715200000	891570000	438220000	453350000	2152100000	1168300000	983800000	2053900000	775850000	1278000000
P07237;H7BZ94;I3L398;H0Y3Z3;I3L312;I3L4M2;I3L0S0;I3NI03;I3L3U6;I3L3P5;I3L514;I3L1Y5	Protein disulfide-isomerase	P4HB	12	50	50	50	42	50	47	42	50	47	42	50	47	0	0.90035	313	0.9144	-0.129103	86	0.78929	0.633292	128	1.5511	0.633292	99	123750000000	60566000000	63184000000	28071000000	14282000000	13789000000	55449000000	30128000000	25320000000	40230000000	16155000000	24075000000
Q8IZ73;Q8IZ73-2;A0A087WXE2	RNA pseudouridylate synthase domain-containing protein 2	RPUSD2	3	13	13	13	8	11	9	8	11	9	8	11	9	0	0.87295	24	0.91428	-0.129292	7	0.74652	0.691355	11	1.6148	0.691355	6	1213600000	632000000	581590000	176680000	96597000	80083000	563130000	329890000	233230000	473780000	205510000	268270000
F8W7Q4;Q96A26;E9PH05	Protein FAM162A	FAM162A	3	8	8	8	7	1	7	7	1	7	7	1	7	0	1.2355	25	0.73519	-0.443811	8	NA	0.37951	1	1.3009	0.37951	17	1210800000	600810000	610010000	361720000	204290000	157430000	12793000	7235100	5557600	836310000	389280000	447020000
E7ETK0;A0A2R8Y849;A0A087WUS0;A0A2R8YD14;P62847-2;P62847-3;P62847;P62847-4;A0A2R8Y8A0	40S ribosomal protein S24	RPS24	9	7	7	7	7	7	7	7	7	7	7	7	7	0	1.0091	49	0.91425	-0.129339	18	0.8146	0.379621	10	1.301	0.379621	21	16581000000	8012000000	8569200000	4355100000	2253900000	2101200000	4093800000	2245600000	1848200000	8132300000	3512500000	4619800000
P53611;Q5T4U8	Geranylgeranyl transferase type-2 subunit beta	RABGGTB	2	9	9	9	5	7	8	5	7	8	5	7	8	0	0.92342	19	0.91423	-0.129371	5	0.82367	0.723165	6	1.6508	0.723165	8	1365700000	634420000	731280000	237900000	127550000	110350000	517430000	276570000	240870000	610370000	230300000	380060000
B7ZLQ5;P28370;A0A0A0MRP6;P28370-2	Probable global transcription activator SNF2L1	SMARCA1	4	33	16	16	27	22	15	12	11	6	12	11	6	0	0.83536	24	0.9142	-0.129418	11	0.71395	0.455334	9	1.3711	0.455334	4	853110000	418610000	434510000	202320000	105440000	96880000	353650000	196610000	157040000	297150000	116560000	180590000
O15020;O15020-2;A4QPE4;E9PJZ2	Spectrin beta chain, non-erythrocytic 2	SPTBN2	4	95	78	78	59	82	72	44	65	59	44	65	59	0	0.87086	158	0.91403	-0.129687	38	0.74756	0.485427	66	1.4	0.485427	54	5320400000	2676300000	2644000000	1233900000	648340000	585600000	2002300000	1137300000	864970000	2084100000	890670000	1193500000
Q8TDX7;F8WAG2;Q8TDX7-2;F5H3U7;C9J1H8;Q5TBG1	Serine/threonine-protein kinase Nek7	NEK7	6	8	8	6	5	6	8	5	6	8	3	4	6	0	0.98292	23	0.91394	-0.129829	7	0.81146	0.853357	6	1.8067	0.853357	10	886760000	411050000	475700000	179140000	97866000	81271000	314070000	162820000	151250000	393540000	150370000	243180000
F8W9Q8;G3V426;Q86TW2-3;Q86TW2-2;Q86TW2;G3V3J2	Uncharacterized aarF domain-containing protein kinase 1	ADCK1	6	2	2	2	0	1	2	0	1	2	0	1	2	0.0010267	1.5493	3	NA	NA	0	NA	-0.0760522	1	0.94865	-0.0760522	2	44588000	24064000	20524000	0	0	0	12374000	6029200	6345100	32214000	18035000	14178000
F8W9W2;P43250-3;P43250;P43250-2;D6RHX8;P34947;D6RDA3;D6RHC7	G protein-coupled receptor kinase 6	GRK6	8	5	5	5	1	2	5	1	2	5	1	2	5	0	1.3564	5	1.171	0.227741	2	0.73046	0.444349	2	1.3607	0.444349	4	217670000	109860000	107800000	30040000	16180000	13861000	59088000	35359000	23729000	128540000	58323000	70215000
O75884;O75884-2	Putative hydrolase RBBP9	RBBP9	2	4	4	4	2	2	4	2	2	4	2	2	4	0	1.2858	5	0.91393	-0.129844	2	NA	0.634779	1	1.5527	0.634779	4	146400000	68556000	77844000	24588000	11832000	12756000	9064100	4129100	4935000	112750000	52595000	60153000
Q96NX8;F8W9Z6;H3BU86;O14662-6;O14662-2;O14662-4;O14662-5;O14662;B7ZBM4;B7ZBM5;B7ZBM8;E9PND6;H0YEW0;O14662-3;E9PLV7	Syntaxin-16	STX16	15	4	4	4	1	3	3	1	3	3	1	3	3	0	0.79147	4	NA	NA	1	0.59449	0.0799754	3	1.057	0.0799754	2	100330000	58407000	41918000	9328700	6539800	2788900	47560000	30679000	16881000	43437000	21188000	22249000
O75886;O75886-2	Signal transducing adapter molecule 2	STAM2	2	12	10	10	11	6	8	9	4	6	9	4	6	0	0.96915	16	0.91384	-0.129987	6	0.86551	0.688762	4	1.6119	0.688762	6	934920000	434750000	500180000	344940000	163790000	181140000	278580000	148430000	130150000	311400000	122530000	188880000
P54578;P54578-2;A6NJA2;P54578-3;J3QQT6;J3KS55	Ubiquitin carboxyl-terminal hydrolase 14;Ubiquitin carboxyl-terminal hydrolase	USP14	6	36	36	35	25	30	26	25	30	26	24	29	25	0	0.91211	91	0.91383	-0.130002	24	0.78887	0.585539	38	1.5006	0.585539	29	12984000000	6319400000	6664900000	2518000000	1256300000	1261700000	4861200000	2660300000	2201000000	5605000000	2402800000	3202200000
F8WBF5;P49759;P49759-3;B8ZZR0;B7ZL31;A0A087WX74;A0A087WVK0;Q9HAZ1	Dual specificity protein kinase CLK1;Dual specificity protein kinase CLK4	CLK1	8	2	2	2	2	1	1	2	1	1	2	1	1	0	1.0989	3	1.1796	0.238298	2	NA	NA	1	NA	NA	0	36063000	16856000	19206000	21221000	9613600	11608000	14841000	7242500	7598800	0	0	0
F8WBY6;Q8N3Z3;C9J8V5;A0A087WUP3;Q8N3Z3-3;Q8N3Z3-2	GTP-binding protein 8	GTPBP8	6	2	2	2	1	1	2	1	1	2	1	1	2	0	0.84221	3	NA	NA	1	NA	0.798507	1	1.7393	0.798507	2	89460000	40663000	48797000	7908900	5054600	2854400	27501000	15523000	11978000	54050000	20085000	33964000
J3QRU4;F8WCA0;L7N2F9;P63027	Vesicle-associated membrane protein 2	VAMP2	4	11	4	4	11	0	8	4	0	4	4	0	4	0	1.1904	10	0.70458	-0.505165	4	NA	0.327112	0	1.2545	0.327112	6	552100000	281940000	270160000	218730000	131760000	86971000	0	0	0	333370000	150180000	183190000
F8WDH1;P56557;F8WBF4;C9K0I4	Transmembrane protein 50B	TMEM50B	4	2	2	2	0	1	2	0	1	2	0	1	2	0.0024446	1.9961	3	NA	NA	0	NA	1.02722	1	2.0381	1.02722	2	30620000	11090000	19530000	0	0	0	7613100	4435100	3178000	23006000	6654500	16352000
F8WDR2;Q9BVS5	tRNA (adenine(58)-N(1))-methyltransferase, mitochondrial	TRMT61B	2	2	2	2	0	1	2	0	1	2	0	1	2	0.00029909	1.4748	3	NA	NA	0	NA	0.602077	1	1.5179	0.602077	2	94839000	39962000	54877000	0	0	0	23928000	11816000	12112000	70911000	28146000	42765000
O75534-2;O75534;O75534-3;O75534-4;E9PLT0;E9PNG3;E9PLD4;E9PKN4	Cold shock domain-containing protein E1	CSDE1	8	54	54	54	39	45	38	39	45	38	39	45	38	0	0.91306	145	0.91375	-0.130129	54	0.79826	0.603407	51	1.5193	0.603407	40	20457000000	9919000000	10538000000	2913100000	1509700000	1403400000	9116300000	5113400000	4002900000	8428000000	3296000000	5132000000
G1UD79;Q7Z309-4;Q7Z309;Q7Z309-2;Q7Z309-3;Q7Z309-5	Protein FAM122B	SPACIA2	6	2	2	2	2	1	0	2	1	0	2	1	0	0	0.60837	3	0.6607	-0.597933	2	NA	NA	1	NA	NA	0	10629000	6509700	4118900	9252000	5583000	3669000	1376500	926680	449870	0	0	0
G3V0G5;Q8IV38;F8WB95	Ankyrin repeat and MYND domain-containing protein 2	ANKMY2	3	4	4	4	2	1	4	2	1	4	2	1	4	0	0.91327	7	0.75669	-0.402226	2	NA	0.44668	1	1.3629	0.44668	4	262340000	120030000	142310000	34069000	18075000	15994000	73832000	38573000	35259000	154440000	63381000	91061000
Q58FF6	Putative heat shock protein HSP 90-beta 4	HSP90AB4P	1	10	2	2	8	10	9	1	2	1	1	2	1	0	0.91363	4	0.91363	-0.130318	2	0.98851	0.310922	2	1.2405	0.310922	2	2022400000	1094500000	927950000	509610000	262900000	246710000	1454100000	806050000	648050000	58727000	25534000	33193000
Q9Y2H2;Q9Y2H2-4;Q9Y2H2-2;Q9Y2H2-3;A0A1B0GUS5;A0A0J9YY79	Phosphatidylinositide phosphatase SAC2	INPP5F	6	14	14	14	12	6	8	12	6	8	12	6	8	0	0.88629	20	0.91351	-0.130508	9	0.81912	0.904503	6	1.8719	0.904503	5	457540000	215030000	242510000	114940000	60578000	54361000	113610000	61346000	52267000	228990000	93110000	135880000
P09132;A0A087WYR0;A0A087WWU9;P09132-2;D6RBG4;A0A2R8Y4M3	Signal recognition particle 19 kDa protein	SRP19	6	13	13	13	6	5	11	6	5	11	6	5	11	0	1.1395	11	0.9135	-0.130523	4	NA	0.370053	1	1.2924	0.370053	6	1944500000	911950000	1032600000	593220000	302430000	290780000	4158800	2488500	1670300	1347200000	607020000	740130000
Q8IYQ7	Threonine synthase-like 1	THNSL1	1	14	14	14	12	11	7	12	11	7	12	11	7	0	0.90055	20	0.91346	-0.130587	9	0.84757	0.630592	8	1.5482	0.630592	3	686160000	347410000	338750000	227650000	118200000	109450000	364250000	193490000	170760000	94260000	35714000	58545000
P62280;M0QZC5;M0R1H6;M0R1H5	40S ribosomal protein S11	RPS11	4	27	27	27	26	15	20	26	15	20	26	15	20	0	0.94432	90	0.91339	-0.130697	43	0.8001	0.457752	17	1.3734	0.457752	30	34964000000	16864000000	18100000000	11268000000	5711000000	5557000000	4734100000	2576300000	2157800000	18962000000	8576800000	10385000000
Q13126;B4DUC8;Q13126-4;Q13126-3;Q13126-2;J3QSB7;Q13126-7;Q13126-6;Q13126-5;F2Z2F3;F8WES2;A0A2R8Y4K0;J3KRN1	S-methyl-5-thioadenosine phosphorylase;Purine nucleoside phosphorylase	MTAP	13	22	22	22	19	19	16	19	19	16	19	19	16	0	0.96449	76	0.91337	-0.130729	23	0.81731	0.573278	20	1.4879	0.573278	33	10264000000	4915200000	5348600000	2411000000	1241000000	1170000000	3312800000	1783300000	1529500000	4540100000	1890900000	2649100000
G3V1S3;Q6ZUT9;Q6ZUT9-2;Q6ZUT9-4;H0YGE5;Q6ZUT9-3	DENN domain-containing protein 5B	DENND5B	6	3	3	3	3	0	0	3	0	0	3	0	0	0.0027252	0.88761	3	0.88761	-0.172002	3	NA	NA	0	NA	NA	0	14943000	9078200	5864600	14943000	9078200	5864600	0	0	0	0	0	0
Q71RG4-3;Q71RG4-2;Q71RG4;K7EKW3;E7ESS3	Transmembrane and ubiquitin-like domain-containing protein 2	TMUB2	5	2	2	2	2	2	2	2	2	2	2	2	2	0	0.8457	6	0.91317	-0.131045	2	0.69451	0.189034	2	1.14	0.189034	2	151600000	81656000	69947000	25325000	13709000	11616000	47067000	28604000	18463000	79211000	39343000	39868000
A0A0D9SF63;Q9BZK7;A0A1B0GVH3;A0A1B0GUU2;F8W9D8;C9IYU9;C9JLJ1;C9JCK0;C9JBN1;A0A0D9SF25;C9JCW4;C9JTW8;C9JY82;C9JEC9;C9J3H2;C9J903;A0A0D9SEW5;A0A0D9SFS8;C9J7E1	F-box-like/WD repeat-containing protein TBL1XR1	TBL1XR1	19	13	13	9	12	9	6	12	9	6	9	6	5	0	0.93496	32	0.91308	-0.131187	13	0.82225	0.53834	10	1.4523	0.53834	9	2311900000	1056100000	1255800000	869880000	355340000	514540000	796050000	431180000	364860000	645970000	269610000	376360000
G3V394;Q9Y4I1-3;O95317;Q9UES5;H0YMK3;Q9NQX4-2;H0YM93;H0YM96	Unconventional myosin-Va	MYO5A	8	37	37	1	31	11	16	31	11	16	0	1	0	0	0.83658	48	0.83658	-0.257425	26	0.70774	0.524064	10	1.438	0.524064	12	1264400000	652230000	612190000	608990000	322280000	286710000	327610000	192350000	135260000	327830000	137600000	190220000
P62244;I3L3P7;I3L246;H3BV27;H3BT37;I3L303;H3BVC7	40S ribosomal protein S15a	RPS15A	7	18	18	8	16	6	18	16	6	18	8	4	8	0	1.1304	86	0.91296	-0.131376	29	0.7641	0.449641	14	1.3657	0.449641	43	25055000000	11638000000	13418000000	7770200000	3857200000	3913000000	728240000	413740000	314500000	16557000000	7366600000	9190000000
G3V4K3;Q9H9C1;Q9H9C1-2;G3V549	Spermatogenesis-defective protein 39 homolog	VIPAS39	4	11	11	11	1	9	6	1	9	6	1	9	6	0	0.73413	14	NA	NA	1	0.65556	0.663299	9	1.5837	0.663299	4	537840000	275830000	262020000	12985000	7707000	5278200	331940000	196910000	135030000	192920000	71208000	121710000
Q8IWF2;Q8IWF2-2;B0QYA2	FAD-dependent oxidoreductase domain-containing protein 2	FOXRED2	3	6	6	6	3	6	2	3	6	2	3	6	2	0	0.58916	8	0.91289	-0.131487	3	0.5124	-0.206595	5	0.86658	-0.206595	2	212430000	126200000	86229000	61606000	32861000	28745000	107620000	70052000	37569000	43200000	23285000	19915000
Q96SI9-2;Q96SI9;H0YC91	Spermatid perinuclear RNA-binding protein	STRBP	3	26	21	21	18	19	16	14	14	12	14	14	12	0	0.91269	27	0.91269	-0.131803	9	0.67121	0.443819	10	1.3602	0.443819	8	1449900000	763290000	686590000	464740000	233290000	231450000	566220000	331060000	235160000	418920000	198940000	219980000
G3V5N8;Q9HBF4-3;Q9HBF4	Zinc finger FYVE domain-containing protein 1	ZFYVE1	3	2	2	2	1	1	2	1	1	2	1	1	2	0	1.0642	3	NA	NA	1	NA	0.201634	1	1.15	0.201634	2	42209000	19863000	22346000	5022600	2201500	2821100	6616000	4307600	2308400	30570000	13354000	17217000
Q13310-3;Q13310-2;B1ANR0;Q13310;H0Y5F5;H0YEU6;H0YCC8;H0YEQ8;B1ANR1;H0Y6X6;H0YER0	Polyadenylate-binding protein 4	PABPC4	11	46	30	26	42	45	39	28	29	25	24	25	22	0	0.9008	127	0.91257	-0.131993	42	0.77191	0.491802	48	1.4062	0.491802	37	23420000000	11982000000	11438000000	6839100000	3598300000	3240800000	9817900000	5553400000	4264500000	6762500000	2830200000	3932400000
E9PGM9;P78332;F8WCA5;P78332-2;P78332-3;C9J250;C9JII0	RNA-binding protein 6	RBM6	7	16	14	13	13	8	4	12	7	4	11	6	3	0	0.89034	18	0.91253	-0.132056	10	0.79656	0.537346	6	1.4513	0.537346	3	475800000	230710000	245100000	207460000	104500000	102960000	136970000	71489000	65480000	131370000	54716000	76654000
G3XAG1;Q96ME7-3;Q96ME7;Q96ME7-2	Zinc finger protein 512	ZNF512	4	7	7	7	5	5	1	5	5	1	5	5	1	0	0.7833	9	0.77718	-0.363679	4	0.75825	NA	4	NA	NA	1	223310000	131290000	92027000	73447000	41387000	32060000	118820000	71895000	46930000	31041000	18004000	13037000
O15228;O15228-2;Q5TBH8;Q5TBH6;A0A2R8YH69	Dihydroxyacetone phosphate acyltransferase	GNPAT	5	14	14	14	6	12	10	6	12	10	6	12	10	0	0.91218	24	0.91218	-0.13261	4	0.79629	0.749749	12	1.6815	0.749749	8	1384200000	673700000	710480000	191110000	97151000	93955000	746480000	410100000	336380000	446590000	166450000	280150000
P22626;P22626-2;A0A087WUI2	Heterogeneous nuclear ribonucleoproteins A2/B1	HNRNPA2B1	3	39	39	38	32	38	34	32	38	34	31	37	33	0	0.9086	407	0.91205	-0.132815	135	0.62929	0.142609	129	1.1039	0.142609	143	87726000000	47094000000	40632000000	20850000000	10746000000	10104000000	29809000000	18044000000	11765000000	37068000000	18304000000	18764000000
O94874;O94874-2;O94874-3	E3 UFM1-protein ligase 1	UFL1	3	34	34	34	26	30	31	26	30	31	26	30	31	0	0.87471	101	0.91191	-0.133037	28	0.73079	0.664119	40	1.5846	0.664119	33	7513100000	3729500000	3783500000	1702100000	880340000	821740000	2590600000	1492200000	1098400000	3220400000	1357000000	1863400000
Q9Y478;F5H2X8;F5H4Y8;F5H610	5-AMP-activated protein kinase subunit beta-1	PRKAB1	4	9	9	7	5	5	6	5	5	6	4	3	6	0	0.92943	12	0.9117	-0.133369	3	0.7222	0.618051	4	1.5348	0.618051	5	679880000	319980000	359910000	103930000	56736000	47193000	236620000	134450000	102170000	339340000	128790000	210540000
O96019;O96019-2;H7C5S0;C9JQT2;O94805	Actin-like protein 6A	ACTL6A	5	19	19	19	15	15	14	15	15	14	15	15	14	0	0.91165	46	0.91165	-0.133448	14	0.67695	0.36087	17	1.2842	0.36087	15	3570200000	1818400000	1751800000	987180000	516410000	470770000	1059700000	612880000	446790000	1523300000	689080000	834230000
G5E979;Q8WYN0;A0A0A0MT61;H7BYM2;Q8WYN0-3;Q8WYN0-2;Q8WYN0-5	Cysteine protease ATG4A	ATG4A	7	2	2	2	1	1	2	1	1	2	1	1	2	0	1.0825	4	NA	NA	1	NA	1.0825	1	2.1177	1.0825	2	160870000	69673000	91193000	31061000	17384000	13677000	25418000	14604000	10814000	104390000	37685000	66703000
Q07065	Cytoskeleton-associated protein 4	CKAP4	1	45	45	44	40	43	40	40	43	40	39	42	39	0	0.90554	160	0.91161	-0.133511	55	0.69266	0.687777	55	1.6108	0.687777	50	29734000000	15093000000	14642000000	6420000000	3335200000	3084800000	12715000000	7617400000	5097800000	10599000000	4140400000	6459000000
Q9NSY1;H0Y9P1;Q9NSY1-2;Q9NSY1-3;K4DI97	BMP-2-inducible protein kinase	BMP2K	5	7	7	7	5	3	5	5	3	5	5	3	5	0	1.2683	9	0.91134	-0.133939	3	0.81317	0.779722	4	1.7168	0.779722	5	227080000	71078000	156000000	34145000	18072000	16073000	109280000	23738000	85545000	83647000	29268000	54380000
P98179	Putative RNA-binding protein 3	RBM3	1	7	7	7	6	3	4	6	3	4	6	3	4	0	1.0016	19	0.91127	-0.13405	8	0.84363	0.186881	3	1.1383	0.186881	8	2399500000	1178000000	1221600000	665090000	328550000	336540000	550040000	287750000	262300000	1184400000	561680000	622730000
A0A1X7SBZ2;A0A1W2PQ51;Q92841;Q92841-1;Q92841-3;Q92841-2;A0A0U1RQJ0	Probable ATP-dependent RNA helicase DDX17	DDX17	7	46	36	36	44	43	35	34	34	26	34	34	26	0	0.93395	168	0.9108	-0.134794	54	0.76213	0.378623	53	1.3001	0.378623	61	41249000000	20663000000	20586000000	10580000000	5384300000	5195500000	15905000000	8779000000	7126500000	14764000000	6499400000	8264400000
Q9Y3B9	RRP15-like protein	RRP15	1	12	12	12	11	8	8	11	8	8	11	8	8	0	0.95177	38	0.91077	-0.134841	14	0.85779	0.561888	10	1.4762	0.561888	14	1827400000	880850000	946600000	510870000	269280000	241580000	540320000	289590000	250730000	776260000	321980000	454280000
Q3MHD2;Q3MHD2-2;K7ELG9	Protein LSM12 homolog	LSM12	3	9	9	9	8	7	7	8	7	7	8	7	7	0	0.97248	22	0.91069	-0.134968	7	0.79839	0.355806	6	1.2797	0.355806	9	2317400000	1139200000	1178100000	424020000	222830000	201190000	849530000	466820000	382710000	1043800000	449590000	594220000
G5E9V4;Q969F9-2;Q969F9;H7C5G2	Hermansky-Pudlak syndrome 3 protein	HPS3	4	7	7	7	7	1	0	7	1	0	7	1	0	0	0.87963	6	0.80662	-0.310039	5	NA	NA	1	NA	NA	0	85482000	46113000	39369000	79677000	43331000	36346000	5805400	2782400	3023000	0	0	0
E9PIF2;Q13206	Probable ATP-dependent RNA helicase DDX10	DDX10	2	15	15	15	12	5	2	12	5	2	12	5	2	0	0.9077	12	0.9104	-0.135428	9	0.85209	0.317767	4	1.2464	0.317767	2	255210000	133310000	121900000	137080000	70674000	66406000	98309000	53478000	44831000	19823000	9158000	10665000
G5E9Z4;Q8TCG2	Phosphatidylinositol 4-kinase type 2-beta	PI4K2B	2	2	2	2	1	1	1	1	1	1	1	1	1	0	0.71062	3	NA	NA	1	NA	NA	1	NA	NA	1	41184000	26763000	14421000	3487400	2066100	1421300	30856000	21868000	8988600	6840200	2829600	4010700
O15127	Secretory carrier-associated membrane protein 2	SCAMP2	1	6	6	3	6	5	6	6	5	6	3	3	3	0	0.9121	20	0.91036	-0.135491	9	0.77192	0.691981	5	1.6155	0.691981	6	2337800000	1121900000	1215900000	596790000	288670000	308110000	736670000	412840000	323830000	1004300000	420430000	583910000
K7ENE2;Q8IVV7;K7ELH7;K4DI96	Glucose-induced degradation protein 4 homolog	GID4	4	5	5	5	5	4	5	5	4	5	5	4	5	0	1.1402	10	0.91027	-0.135634	3	0.69435	0.803723	4	1.7456	0.803723	5	367800000	162220000	205580000	72740000	39347000	33393000	114100000	45173000	68929000	180960000	77701000	103260000
G5EA42;Q9NZR1;Q9NZR1-2;H0YMA2	Tropomodulin-2	TMOD2	4	4	3	3	2	2	1	2	1	0	2	1	0	0	1.1977	3	2.3406	1.22688	2	NA	NA	1	NA	NA	0	73887000	28271000	45616000	39186000	8636600	30549000	34701000	19634000	15067000	0	0	0
A0A0A0MRM9;Q14978;Q14978-3;Q14978-2;S4R349;S4R402;S4R341;S4R3C2	Nucleolar and coiled-body phosphoprotein 1	NOLC1	8	19	19	19	14	14	13	14	14	13	14	14	13	0	0.93244	54	0.91019	-0.13576	15	0.63583	0.743472	17	1.6742	0.743472	22	4403400000	2326700000	2076700000	1005000000	616060000	388930000	1735100000	1090100000	644950000	1663300000	620510000	1042800000
P15924;P15924-3;P15924-2	Desmoplakin	DSP	3	105	105	105	65	89	79	65	89	79	65	89	79	0	0.92783	203	0.91002	-0.13603	58	0.8252	0.742955	78	1.6736	0.742955	67	6772800000	3213500000	3559400000	1720900000	894650000	826230000	2294700000	1250200000	1044600000	2757200000	1068700000	1688600000
P55081	Microfibrillar-associated protein 1	MFAP1	1	13	13	13	10	10	10	10	10	10	10	10	10	0	0.91	25	0.91	-0.136062	7	0.60533	0.291604	8	1.224	0.291604	10	2201100000	1212100000	988950000	513970000	278560000	235400000	988380000	643400000	344980000	698710000	290130000	408580000
Q96JM3;S4R3K0;A0A2R8Y735;A0A2R8Y4S6	Chromosome alignment-maintaining phosphoprotein 1	CHAMP1	4	30	30	30	26	18	18	26	18	18	26	18	18	0	0.88725	65	0.90999	-0.136077	31	0.71017	0.3639	20	1.2869	0.3639	14	4189600000	2226400000	1963100000	985340000	503380000	481960000	1427300000	811390000	615870000	1776900000	911650000	865300000
H0Y3H2;Q99758	ATP-binding cassette sub-family A member 3	ABCA3	2	5	5	5	5	1	1	5	1	1	5	1	1	0	0.89534	5	0.89534	-0.159492	3	NA	NA	1	NA	NA	1	67751000	33062000	34689000	39002000	20554000	18448000	12028000	5753600	6274300	16721000	6753800	9966900
O75190;A0A0J9YX62;O75190-3;E9PH18;O75190-4	DnaJ homolog subfamily B member 6	DNAJB6	5	11	11	2	10	7	7	10	7	7	2	2	1	0	0.9396	24	0.90982	-0.136347	9	0.81486	0.643856	7	1.5625	0.643856	8	961520000	446070000	515460000	225660000	122290000	103370000	240510000	130730000	109780000	495350000	193050000	302300000
Q9H307;G3V5F0;G3V579	Pinin	PNN	3	39	39	39	34	26	25	34	26	25	34	26	25	0	0.90979	104	0.90979	-0.136395	44	0.67961	0.273695	32	1.2089	0.273695	28	10132000000	5262000000	4870100000	2715400000	1434900000	1280500000	3219600000	1906200000	1313400000	4197100000	1920800000	2276300000
H0Y412		PRRC2B	1	13	1	1	10	12	11	1	1	0	1	1	0	0	0.53605	3	NA	NA	1	0.59295	NA	2	NA	NA	0	35381000	20826000	14555000	14590000	8411300	6178900	20791000	12415000	8376000	0	0	0
H0Y459		NCOR1	1	2	2	2	0	2	2	0	2	2	0	2	2	0	1.0641	4	NA	NA	0	0.74245	0.529571	2	1.4435	0.529571	3	71966000	31493000	40473000	0	0	0	21094000	11316000	9777800	50872000	20177000	30695000
O43347;H0YHB7	RNA-binding protein Musashi homolog 1	MSI1	2	11	11	10	9	7	6	9	7	6	8	7	6	0	0.89511	16	0.90968	-0.136569	7	0.72534	0.224905	5	1.1687	0.224905	4	780130000	414130000	366000000	261720000	147190000	114530000	281800000	171810000	109990000	236610000	95126000	141480000
Q96EK4	THAP domain-containing protein 11	THAP11	1	4	4	4	4	4	4	4	4	4	4	4	4	0	1.0318	7	0.90966	-0.136601	3	1.0478	0.66612	3	1.5868	0.66612	3	173120000	81601000	91517000	52642000	26536000	26106000	52101000	25600000	26501000	68375000	29465000	38910000
Q68D91;Q68D91-2	Metallo-beta-lactamase domain-containing protein 2	MBLAC2	2	11	11	11	10	9	9	10	9	9	10	9	9	0	0.97657	33	0.90956	-0.136759	11	0.81204	0.531868	11	1.4458	0.531868	11	824390000	399860000	424530000	165560000	87946000	77619000	314520000	167930000	146580000	344300000	143980000	200320000
H0Y5C6		FLNA	1	19	1	1	18	17	17	0	1	1	0	1	1	0.00059224	1.0371	2	NA	NA	0	NA	NA	1	NA	NA	1	34693000	18189000	16504000	0	0	0	14575000	3413400	11162000	20117000	14775000	5342300
O60701;O60701-3;O60701-2;E7ER83;E7ETF4;E7EV97;E7ER95;D6RHF4;E9PBD2	UDP-glucose 6-dehydrogenase	UGDH	9	32	32	32	19	27	21	19	27	21	19	27	21	0	0.95702	55	0.90933	-0.137124	14	0.79532	0.563353	21	1.4777	0.563353	20	7797600000	3458800000	4338900000	1855500000	616520000	1239000000	3430000000	1805200000	1624800000	2512200000	1037000000	1475100000
O95394;O95394-3;O95394-4;J3KN95;A0A087WT27;D6RCQ8;H0Y987;D6RF77;H0Y8I3;D6RIS6;D6RCD1;D6RC77	Phosphoacetylglucosamine mutase	PGM3	12	32	32	32	24	25	25	24	25	25	24	25	25	0	0.93017	73	0.90931	-0.137156	26	0.81338	0.436695	22	1.3535	0.436695	25	9515500000	4732300000	4783200000	2068300000	1041800000	1026400000	3893500000	2136300000	1757300000	3553700000	1554200000	1999500000
H0Y8D0;H0Y870;H0Y861;Q8TDQ4;Q5SSC2;Q9H0R3;H7C5C5	Transmembrane protein 222	TMEM222	7	2	2	2	2	0	2	2	0	2	2	0	2	0	1.1427	4	0.81343	-0.29791	2	NA	0.556993	0	1.4712	0.556993	2	71407000	33169000	38238000	18594000	9395700	9198600	0	0	0	52813000	23773000	29040000
H0Y882;Q9H334-3;Q9H334-4;G5E965;A0A0B4J2F3;C9J0F0;Q9H334-6;Q9H334-7;Q9H334;Q9H334-8	Forkhead box protein P1	FOXP1	10	4	4	4	3	2	1	3	2	1	3	2	1	0	0.6771	6	0.64776	-0.626469	3	1.5093	NA	2	NA	NA	1	133760000	66817000	66947000	70234000	42682000	27552000	50011000	17722000	32288000	13519000	6411900	7107100
H0Y886;O43674;E7EWP0;O43674-2;H7C568;A0A087WYD0	NADH dehydrogenase [ubiquinone] 1 beta subcomplex subunit 5, mitochondrial	NDUFB5	6	4	4	4	2	1	3	2	1	3	2	1	3	0	1.1027	5	0.68144	-0.553341	2	NA	0.162983	1	1.1196	0.162983	3	143570000	78637000	64929000	54860000	31093000	23768000	8657000	6357900	2299100	80049000	41186000	38862000
H0Y907;Q92564-2;Q92564;Q92564-3	DCN1-like protein;DCN1-like protein 4	DCUN1D4	4	2	1	1	1	1	2	1	1	1	1	1	1	0.0044116	0.9021	3	NA	NA	1	NA	NA	1	NA	NA	1	68374000	34854000	33520000	19143000	8592800	10551000	22151000	12535000	9615800	27080000	13726000	13354000
H0Y922;J3QTA6;Q9BRQ6;J3QTB2	MICOS complex subunit MIC25	CHCHD6	4	4	4	4	1	2	4	1	2	4	1	2	4	0	1.2216	6	NA	NA	1	0.48224	0.819586	2	1.7649	0.819586	3	115330000	59226000	56101000	9940500	5204200	4736300	45852000	29983000	15869000	59535000	24039000	35496000
H0Y931;H0Y8Y2;H0Y933		ANK2	3	14	2	2	12	10	6	1	2	0	1	2	0	0	0.55629	2	NA	NA	1	NA	NA	1	NA	NA	0	26447000	15994000	10453000	14888000	8485300	6402400	11559000	7509000	4050500	0	0	0
H0Y997;Q96J42-2;Q96J42;H0Y928	Thioredoxin domain-containing protein 15	TXNDC15	4	3	3	3	1	2	2	1	2	2	1	2	2	0	0.99627	4	NA	NA	1	0.758	0.543793	2	1.4578	0.543793	2	98689000	52291000	46398000	18294000	8684000	9610400	45569000	26353000	19216000	34826000	17254000	17571000
H0Y9M8;O43181	NADH dehydrogenase [ubiquinone] iron-sulfur protein 4, mitochondrial	NDUFS4	2	2	2	2	1	1	2	1	1	2	1	1	2	0	1.0525	3	NA	NA	1	0.4098	0.0890913	2	1.0637	0.0890913	2	9724900	5195200	4529700	1331500	701520	629940	3240300	2108100	1132200	5153100	2385600	2767500
H0Y9S9;K7ENU7;A0A087WWN8		PPIP5K2	3	8	1	1	7	5	2	1	1	0	1	1	0	0	0.68868	2	NA	NA	1	NA	NA	1	NA	NA	0	31281000	17697000	13585000	15676000	8938300	6737700	15605000	8758200	6847000	0	0	0
P60660-2;G8JLA2;F8VZU9;F8W180;F8VXL3	Myosin light polypeptide 6	MYL6	5	11	11	1	11	6	10	11	6	10	1	1	1	0	1.3124	33	0.9093	-0.137172	10	0.85244	0.467279	4	1.3825	0.467279	19	10729000000	4933300000	5795500000	2383500000	1226900000	1156600000	1487000000	804650000	682390000	6858300000	2901700000	3956600000
Q9Y6V7;Q9Y6V7-2;M0R1S3;M0QZC0;M0R0K1	Probable ATP-dependent RNA helicase DDX49	DDX49	5	9	9	9	7	8	6	7	8	6	7	8	6	0	0.93002	17	0.90921	-0.137315	6	0.81991	0.507008	5	1.4211	0.507008	6	635120000	330640000	304490000	172780000	91782000	80999000	310860000	177030000	133830000	151490000	61829000	89657000
H0YA93;Q86UW6-2;Q86UW6	NEDD4-binding protein 2	N4BP2	3	3	3	3	1	1	2	1	1	2	1	1	2	0	0.8651	4	NA	NA	1	NA	0.273576	1	1.2088	0.273576	2	71199000	36054000	35145000	9169300	5787100	3382300	11965000	7034400	4930900	50064000	23233000	26832000
P19338;C9JYW2;C9JLB1;C9J1H7;C9JWL1	Nucleolin	NCL	5	78	78	39	62	74	67	62	74	67	29	39	32	0	0.90962	493	0.90917	-0.137378	158	0.82161	0.418999	183	1.337	0.418999	152	218450000000	107970000000	110480000000	43091000000	21668000000	21422000000	92011000000	48412000000	43600000000	83343000000	37887000000	45456000000
H0YBR0;Q96Q05-3;Q96Q05;Q96Q05-2	Trafficking protein particle complex subunit 9	TRAPPC9	4	3	3	3	3	1	2	3	1	2	3	1	2	0	0.70169	5	0.70169	-0.511094	3	NA	0.651959	1	1.5713	0.651959	2	85971000	45935000	40035000	37358000	23438000	13920000	11384000	6419700	4964500	37228000	16078000	21151000
H0YBZ4;Q15390-2;Q15390	Mitochondrial fission regulator 1	MTFR1	3	2	2	2	2	2	0	2	2	0	2	2	0	0	0.61236	4	0.63172	-0.662643	2	0.5275	NA	2	NA	NA	0	62822000	39173000	23649000	25173000	15432000	9740700	37650000	23742000	13908000	0	0	0
Q9UJC5	SH3 domain-binding glutamic acid-rich-like protein 2	SH3BGRL2	1	5	5	5	3	2	5	3	2	5	3	2	5	0	1.1706	10	0.90905	-0.137568	3	0.8314	0.682573	3	1.605	0.682573	4	423450000	196280000	227170000	43414000	20053000	23360000	120310000	65346000	54964000	259730000	110880000	148850000
H0YD93;Q8WXA3-4;Q8WXA3;Q8WXA3-3;Q8WXA3-1	RUN and FYVE domain-containing protein 2	RUFY2	5	2	1	1	2	1	2	1	0	1	1	0	1	0.0097588	0.74096	3	0.68832	-0.538849	2	NA	NA	0	NA	NA	1	24766000	12377000	12388000	11596000	6402200	5193600	0	0	0	13170000	5975100	7194800
P00491;G3V5M2;G3V2H3;G3V393	Purine nucleoside phosphorylase	PNP	4	24	24	24	22	22	19	22	22	19	22	22	19	0	0.96453	123	0.90882	-0.137934	34	0.79391	0.669117	36	1.5901	0.669117	53	17961000000	8423800000	9537600000	4060200000	2063100000	1997100000	5720400000	3112700000	2607600000	8180800000	3247900000	4932900000
H0YEF7;H0YEH1;H0YD48;H0YE97;H0YEY8		PICALM	5	7	1	1	4	4	6	1	0	1	1	0	1	0	0.84693	3	0.71396	-0.486085	2	NA	NA	0	NA	NA	1	271520000	133950000	137570000	89689000	54913000	34776000	0	0	0	181830000	79034000	102800000
O75530-3;O75530;O75530-2;E9PJK2;H0YEL4;E9PMU3	Polycomb protein EED	EED	6	9	9	9	8	8	3	8	8	3	8	8	3	0	0.8588	16	0.90865	-0.138203	5	0.65708	0.516318	9	1.4303	0.516318	5	582230000	303040000	279190000	172730000	95021000	77712000	290860000	157070000	133790000	118640000	50954000	67689000
H7C2Q8;Q99848	Probable rRNA-processing protein EBP2	EBNA1BP2	2	19	19	19	15	18	13	15	18	13	15	18	13	0	0.87696	48	0.90864	-0.138219	14	0.75152	0.356031	19	1.2799	0.356031	15	2741600000	1448300000	1293300000	700690000	404770000	295920000	1113700000	626360000	487380000	927180000	417190000	509990000
Q9BS26	Endoplasmic reticulum resident protein 44	ERP44	1	22	22	22	19	18	18	19	18	18	19	18	18	0	0.91656	75	0.9086	-0.138283	30	0.84909	0.619084	24	1.5359	0.619084	21	12128000000	5925400000	6202900000	3181600000	1664600000	1517000000	4832500000	2630600000	2201900000	4114300000	1630200000	2484000000
P12429;D6RA82;D6RFG5;D6RCA8;D6RAZ8;D6RFJ9	Annexin A3;Annexin	ANXA3	6	20	20	20	16	12	14	16	12	14	16	12	14	0	0.95755	36	0.90857	-0.13833	14	0.82159	0.209017	10	1.1559	0.209017	12	1884100000	940390000	943700000	549120000	280300000	268820000	610470000	348070000	262400000	724510000	312020000	412490000
H0YGW8;Q6P1R4;J3QLE4;J3QKP9;J3KT57;F5H0Q0;J3QQZ0	tRNA-dihydrouridine(16/17) synthase [NAD(P)(+)]-like	DUS1L	7	6	6	6	3	5	1	3	5	1	3	5	1	0	0.57193	7	0.64577	-0.630908	3	0.47691	NA	3	NA	NA	1	288480000	174470000	114010000	71465000	43790000	27676000	194530000	120750000	73788000	22480000	9936500	12543000
H0YGX7;P52566;F5H3P3	Rho GDP-dissociation inhibitor 2	ARHGDIB	3	2	2	2	1	1	2	1	1	2	1	1	2	0	0.71704	5	NA	NA	1	0.62716	0.50711	2	1.4212	0.50711	2	70357000	37852000	32506000	11523000	6761200	4762100	27754000	17340000	10414000	31080000	13751000	17329000
H0YH69;Q9HBU6;Q9HBU6-2;H0YFP7	Ethanolamine kinase 1	ETNK1	4	3	3	3	3	2	1	3	2	1	3	2	1	0	0.91965	5	0.9754	-0.0359341	4	0.83848	NA	2	NA	NA	1	167740000	84094000	83647000	67350000	34221000	33130000	67726000	29024000	38702000	32664000	20849000	11816000
H0YI09;Q9H8H3;F8VQX6	Methyltransferase-like protein 7A	METTL7A	3	3	3	3	1	2	3	1	2	3	1	2	3	0	0.90886	6	NA	NA	1	0.5022	0.393416	2	1.3135	0.393416	3	188370000	100940000	87431000	15884000	9495700	6388400	67541000	44157000	23384000	104940000	47287000	57658000
H0YIV9;O43716;F8VRU3;J3KMY1	Glutamyl-tRNA(Gln) amidotransferase subunit C, mitochondrial	GATC	4	7	7	7	7	1	5	7	1	5	7	1	5	0	0.89736	16	0.80966	-0.304612	7	0.62218	0.485736	2	1.4003	0.485736	7	406870000	190740000	216130000	104600000	55360000	49236000	39612000	24022000	15590000	262660000	111360000	151300000
H0YJH7		TMPO	1	15	1	1	13	12	11	1	0	1	1	0	1	0	0.75055	2	NA	NA	1	NA	NA	0	NA	NA	1	89370000	45082000	44288000	10064000	6357200	3707100	0	0	0	79306000	38725000	40581000
H0YKH9;H0YLB9;P49641-1;P49641;H0YLU3;H0YLL4;A0A0C4DGL1;H0YNG5;P49641-2	Alpha-mannosidase 2x	MAN2A2	9	3	2	2	3	1	1	2	0	0	2	0	0	0	3.9769	2	3.9769	1.99164	2	NA	NA	0	NA	NA	0	84112000	7807800	76304000	84112000	7807800	76304000	0	0	0	0	0	0
Q9NP72;Q9NP72-2;A0A087X163;H0Y6T8;Q5W0J0;Q9NP72-3	Ras-related protein Rab-18	RAB18	6	12	12	12	9	10	9	9	10	9	9	10	9	0	0.94155	24	0.90855	-0.138362	8	0.76444	0.903038	5	1.87	0.903038	11	1459500000	706290000	753230000	413520000	216370000	197140000	555970000	309250000	246710000	490040000	180670000	309370000
Q14146;Q5VYD0	Unhealthy ribosome biogenesis protein 2 homolog	URB2	2	41	41	41	29	29	23	29	29	23	29	29	23	0	0.95575	67	0.9085	-0.138442	25	0.85385	0.470615	22	1.3857	0.470615	20	3238200000	1594500000	1643700000	743120000	393410000	349710000	1284600000	687620000	597000000	1210400000	513430000	696980000
H0YMV8;Q71UM5;C9JLI6	40S ribosomal protein S27;40S ribosomal protein S27-like	RPS27L	3	7	3	3	6	0	7	2	0	3	2	0	3	0	1.6024	8	0.7206	-0.472729	3	NA	0.708585	0	1.6342	0.708585	6	621410000	262800000	358610000	107640000	61637000	46000000	0	0	0	513770000	201160000	312610000
H0YNH5;Q7L8W6;H0YND7	Diphthine--ammonia ligase	DPH6	3	2	2	2	1	0	1	1	0	1	1	0	1	0	1.0751	2	NA	NA	1	NA	NA	0	NA	NA	1	30032000	14196000	15837000	9567200	4470700	5096400	0	0	0	20465000	9725100	10740000
Q6YP21-3;Q6YP21;A0A0A0MRN7;Q6YP21-2	Kynurenine--oxoglutarate transaminase 3	CCBL2	4	17	17	17	9	10	12	9	10	12	9	10	12	0	0.95705	19	0.90846	-0.138505	8	0.78521	0.611833	3	1.5282	0.611833	8	2950100000	1382800000	1567300000	595450000	267830000	327620000	1138800000	531810000	606960000	1215900000	583140000	632720000
H0YNN5;P83111-2;P83111	Serine beta-lactamase-like protein LACTB, mitochondrial	LACTB	3	2	2	2	2	0	0	2	0	0	2	0	0	0	0.82184	2	0.82184	-0.283071	2	NA	NA	0	NA	NA	0	34016000	18324000	15692000	34016000	18324000	15692000	0	0	0	0	0	0
H0YNP1;O94923	D-glucuronyl C5-epimerase	GLCE	2	4	4	4	4	4	0	4	4	0	4	4	0	0	0.44052	7	0.58356	-0.777047	3	0.42421	NA	4	NA	NA	0	133270000	87087000	46181000	44996000	27513000	17483000	88273000	59574000	28699000	0	0	0
A0A087X142;A6NMH6;A6NFQ9;F8W8I8;Q92599-2;Q92599-4;Q92599;Q92599-3;C9JV02;C9J4G8;A0A0A0MRP8	Septin-8	SEPT8	11	22	16	16	18	18	17	13	12	12	13	12	12	0	0.91352	38	0.90829	-0.138775	13	0.75802	0.768248	13	1.7032	0.768248	12	3907300000	1868600000	2038800000	958640000	491660000	466980000	1550800000	858690000	692090000	1397900000	518220000	879720000
P62851;E9PQK3;E9PK60	40S ribosomal protein S25	RPS25	3	13	13	13	12	6	10	12	6	10	12	6	10	0	0.97226	48	0.90826	-0.138823	22	0.75029	0.435629	6	1.3525	0.435629	20	23073000000	11005000000	12068000000	8503900000	4246600000	4257300000	307820000	179510000	128300000	14261000000	6578400000	7682500000
H3BM67;H3BUP2;H3BUN4;O60936;O60936-1;O60936-3;H3BQJ5	Nucleolar protein 3	NOL3	7	2	2	2	1	1	1	1	1	1	1	1	1	0	1.1936	3	NA	NA	1	NA	NA	1	NA	NA	1	24398000	11487000	12911000	3411800	1809300	1602500	10205000	5762200	4443300	10780000	3915500	6865000
A0A087WT99;Q9H0W9-2;Q9H0W9;E9PQS1;Q9H0W9-3;E9PPB5;E9PJU8;Q9H0W9-4;E9PSC3;E9PLC5;E9PLB3;E9PIP1;E9PR95	Ester hydrolase C11orf54	C11orf54	13	8	3	3	4	8	5	2	3	2	2	3	2	0.00029931	0.90804	6	0.90804	-0.139172	4	0.75628	0.818769	4	1.7639	0.818769	3	393030000	189780000	203250000	85433000	44420000	41013000	155290000	89384000	65904000	152310000	55975000	96336000
H3BMF4;Q9H2V7-3;Q9H2V7-2;Q9H2V7;H3BPT8;Q9H2V7-4;H3BT44;H3BPQ9;H3BR82;Q9H2V7-5	Protein spinster homolog 1	SPNS1	10	5	5	5	3	4	1	3	4	1	3	4	1	0	0.78501	6	0.86026	-0.217155	3	0.59329	0.400866	3	1.3203	0.400866	2	263910000	143560000	120350000	76655000	44808000	31848000	106060000	67823000	38239000	81190000	30926000	50265000
P47813;X6RAC9;O14602;A6NJH9	Eukaryotic translation initiation factor 1A, X-chromosomal;Eukaryotic translation initiation factor 1A, Y-chromosomal	EIF1AX	4	12	12	12	9	4	8	9	4	8	9	4	8	0	1.2424	26	0.90797	-0.139283	9	0.83139	0.494262	3	1.4086	0.494262	14	8132600000	3719200000	4413400000	2009800000	1019600000	990120000	303940000	167240000	136700000	5818900000	2532300000	3286600000
H3BMS5;Q6ZVD8-2;Q6ZVD8-3;Q6ZVD8;I3L187;H3BS75	PH domain leucine-rich repeat-containing protein phosphatase 2	PHLPP2	6	3	3	3	0	3	0	0	3	0	0	3	0	0	0.87089	3	NA	NA	0	0.87089	NA	3	NA	NA	0	58622000	37351000	21270000	0	0	0	58622000	37351000	21270000	0	0	0
H3BMU8;Q8NCC3;H3BM47;B4DJW4;H3BPT3;Q8NCC3-2	Group XV phospholipase A2	PLA2G15	6	4	4	4	2	0	3	2	0	3	2	0	3	0	1.4698	4	0.73097	-0.452116	2	NA	0.63812	0	1.5563	0.63812	3	72263000	32221000	40042000	21593000	11079000	10514000	0	0	0	50670000	21142000	29529000
H3BN64;H3BRM1;H3BRF9;Q96K21-3;Q96K21-2;Q96K21;Q96K21-4;H3BUW6	Abscission/NoCut checkpoint regulator	ZFYVE19	8	5	4	4	5	1	2	4	0	1	4	0	1	0	0.72289	4	0.72289	-0.468152	4	NA	NA	0	NA	NA	1	47742000	24282000	23460000	35546000	20560000	14986000	0	0	0	12196000	3722300	8473500
Q96EB6;Q96EB6-2;E9PC49;B0QZ35	NAD-dependent protein deacetylase sirtuin-1;SirtT1 75 kDa fragment	SIRT1	4	19	19	19	16	11	7	16	11	7	16	11	7	0	0.91775	32	0.9079	-0.139395	17	0.83569	0.603976	9	1.5199	0.603976	6	1394700000	681080000	713640000	542790000	280520000	262270000	499200000	263640000	235560000	352730000	136920000	215810000
H3BNI4		ATP6V0C	1	2	1	1	1	0	2	1	0	1	1	0	1	0.0081278	1.3864	3	NA	NA	1	NA	0.471344	0	1.3864	0.471344	3	49235000	24949000	24286000	3496800	2067700	1429100	0	0	0	45738000	22881000	22857000
H3BNT4;Q99547;H3BSB3;H3BNK8;H3BU96	M-phase phosphoprotein 6	MPHOSPH6	5	10	10	10	5	0	10	5	0	10	5	0	10	0	0.97917	19	0.85721	-0.222279	6	NA	0.334339	0	1.2608	0.334339	13	791270000	350340000	440930000	161480000	79039000	82446000	0	0	0	629790000	271300000	358490000
O60313-2;E5KLJ9;O60313;O60313-9;O60313-10;A0A2R8Y3X5;A0A2R8YDM2;O60313-13;O60313-11;A0A2R8YE78;C9JMB8;A0A2R8YFD1;A0A2R8YGE5;A0A2R8YD53;A0A2R8Y4Q3;A0A2R8Y4G4;A0A2R8YE54;H7C141;C9JY58;H7C3G2;A0A2R8Y5G3	Dynamin-like 120 kDa protein, mitochondrial;Dynamin-like 120 kDa protein, form S1	OPA1	21	31	31	31	18	22	27	18	22	27	18	22	27	0	0.90786	75	0.90786	-0.139458	21	0.8072	0.322274	29	1.2503	0.322274	25	4141500000	1952300000	2189300000	636030000	321470000	314560000	1383300000	705670000	677600000	2122300000	925130000	1197100000
H3BP28;Q99807;Q99807-2;I3L1T0;H3BSZ3;H3BS11;H3BTN8	Ubiquinone biosynthesis protein COQ7 homolog	COQ7	7	8	8	8	4	1	8	4	1	8	4	1	8	0	0.87972	13	0.78084	-0.356901	4	NA	0.276556	1	1.2113	0.276556	8	333130000	160940000	172200000	68892000	37143000	31749000	29578000	16927000	12652000	234660000	106870000	127800000
K7EIN2;Q9BRJ7;K7ENA3;W4VSQ8;Q9BRJ7-2	Protein syndesmos	NUDT16L1	5	10	9	9	7	8	7	6	7	6	6	7	6	0	0.91463	21	0.90785	-0.139474	8	0.69744	0.487486	7	1.402	0.487486	6	769770000	403240000	366530000	222220000	117170000	105050000	267360000	151790000	115570000	280180000	134270000	145910000
H3BR76;Q8N371-2;Q8N371;H3BM39;Q8N371-3	Lysine-specific demethylase 8	KDM8	5	3	3	3	1	2	1	1	2	1	1	2	1	0	0.76167	3	NA	NA	1	0.71407	NA	2	NA	NA	0	35236000	19902000	15334000	11877000	6217600	5659500	23359000	13684000	9674700	0	0	0
I3L3K7;H3BR83;H3BRS1;Q12968-5;Q12968-6;Q12968-4;Q12968-3;Q12968-2;Q12968	Nuclear factor of activated T-cells, cytoplasmic 3	NFATC3	9	2	2	2	1	1	1	1	1	1	1	1	1	0	1.458	3	NA	NA	1	NA	NA	1	NA	NA	1	30409000	15405000	15004000	7372100	3982800	3389300	9537400	6255600	3281700	13500000	5166400	8333200
M0QXN9;M0R0B4;M0R2G3;M0R228;M0QX74;M0QXP3;M0QY77;Q9BQD3	KxDL motif-containing protein 1	KXD1	8	3	3	3	3	3	3	3	3	3	3	3	3	0	0.92866	11	0.90778	-0.139585	4	0.75997	0.488309	3	1.4028	0.488309	4	374280000	191870000	182410000	64951000	34471000	30481000	148670000	85396000	63270000	160660000	71998000	88663000
H3BRJ5;Q9P2H3-2;Q9P2H3;Q9P2H3-3;C9J6G8;C9J6I5;C9JUJ1;C9IZR2;H7C4K6;C9JSB1	Intraflagellar transport protein 80 homolog	IFT80	10	2	2	2	1	0	1	1	0	1	1	0	1	0	1.022	2	NA	NA	1	NA	NA	0	NA	NA	1	25552000	11776000	13776000	2753600	1308400	1445300	0	0	0	22798000	10468000	12330000
Q8NEJ9-2;Q8NEJ9;H0YJ17;G3V4G1	Neuroguidin	NGDN	4	4	4	4	2	3	3	2	3	3	2	3	3	0	0.89912	5	0.9076	-0.139871	2	0.7306	0.198997	3	1.1479	0.198997	4	224330000	112350000	111980000	27341000	14908000	12433000	70108000	40265000	29843000	126880000	57173000	69708000
H3BRL9;P78549-3;P78549-2;P78549	Endonuclease III-like protein 1	NTHL1	4	2	2	2	1	1	1	1	1	1	1	1	1	0	1.5155	3	NA	NA	1	NA	NA	1	NA	NA	1	29836000	13961000	15875000	8130400	3492400	4638000	9158700	6045600	3113100	12547000	4423300	8123500
P31942-2;P31942;P31942-3;P31942-4;P31942-6;P31942-5	Heterogeneous nuclear ribonucleoprotein H3	HNRNPH3	6	11	10	10	11	11	11	10	10	10	10	10	10	0	0.90339	58	0.90759	-0.139887	23	0.62081	-0.0364667	17	0.97504	-0.0364667	18	11713000000	6384500000	5328300000	2166000000	1122500000	1043600000	4263300000	2578200000	1685100000	5283400000	2683800000	2599600000
J3KR72;P49848;P49848-3;P49848-2;C9JIS2;E5RHA1;C9J088;C9JFL8;C9JTY6;E5RKA5;F8WEJ7;C9J7C4;C9JHQ8	Transcription initiation factor TFIID subunit 6	TAF6	13	12	12	12	8	8	9	8	8	9	8	8	9	0	0.87493	21	0.90758	-0.139903	6	0.65839	0.311619	8	1.2411	0.311619	7	847780000	417220000	430560000	169640000	90838000	78805000	268340000	157630000	110720000	409800000	168760000	241040000
H3BSC1;P62491;B4DQU5	Ras-related protein Rab-11A	RAB11A	3	15	1	1	13	15	14	0	1	1	0	1	1	0.0016033	0.90377	2	NA	NA	0	NA	NA	1	NA	NA	1	51053000	30177000	20875000	0	0	0	22052000	12861000	9190800	29001000	17316000	11684000
P55010;H0YN40;H0YLZ1;H0YMJ8;H0YM54;H0YK11;H0YK29	Eukaryotic translation initiation factor 5	EIF5	7	27	27	27	21	25	20	21	25	20	21	25	20	0	0.91937	100	0.90746	-0.140094	40	0.83427	0.486766	33	1.4013	0.486766	27	17554000000	9349700000	8203800000	3590800000	1809800000	1781000000	8856000000	5373900000	3482000000	5106800000	2166000000	2940800000
Q99523;Q99523-2;A0A0J9YVX1;A0A0J9YX61	Sortilin	SORT1	4	6	6	6	5	4	4	5	4	4	5	4	4	0	0.89563	12	0.90735	-0.140269	3	0.77592	0.434668	4	1.3516	0.434668	5	426540000	209320000	217220000	80869000	41140000	39728000	154180000	78040000	76145000	191490000	90141000	101350000
H3BST1;Q9UL45;H3BPR6;H3BU57;H3BN13;Q9UL45-2	Biogenesis of lysosome-related organelles complex 1 subunit 6	BLOC1S6	6	2	2	2	1	0	1	1	0	1	1	0	1	0	1.1357	2	NA	NA	1	NA	NA	0	NA	NA	1	108390000	38671000	69722000	19572000	10902000	8670000	0	0	0	88821000	27769000	61052000
P62081;A0A2R8Y623;B5MCP9	40S ribosomal protein S7	RPS7	3	24	24	24	21	21	21	21	21	21	21	21	21	0	0.95348	164	0.90728	-0.14038	52	0.77219	0.455544	41	1.3713	0.455544	71	87138000000	43054000000	44084000000	17935000000	9434400000	8500500000	33592000000	18662000000	14930000000	35611000000	14957000000	20654000000
Q7L014	Probable ATP-dependent RNA helicase DDX46	DDX46	1	69	1	1	55	60	51	1	1	1	1	1	1	0	0.89361	3	0.90722	-0.140476	2	0.93122	0.417164	2	1.3353	0.417164	3	202050000	100490000	101560000	46695000	26189000	20506000	56678000	30135000	26543000	98676000	44162000	54513000
H3BU49;Q9Y2Y0-2;Q9Y2Y0;H3BM52	ADP-ribosylation factor-like protein 2-binding protein	ARL2BP	4	3	3	3	3	0	3	3	0	3	3	0	3	0	1.3562	7	0.92028	-0.119855	3	NA	0.6124	0	1.5288	0.6124	4	642790000	276400000	366390000	161970000	83515000	78453000	0	0	0	480820000	192880000	287940000
H3BVI4;Q96S06-2;Q96S06	Lipase maturation factor 1	LMF1	3	2	2	2	1	1	1	1	1	1	1	1	1	0	0.78883	5	0.78883	-0.342214	3	NA	NA	1	NA	NA	1	406960000	191110000	215850000	124210000	68796000	55417000	8878400	5968200	2910200	273870000	116340000	157530000
O60832;O60832-2;C9IYT0;H7C0M1;H7C2Q9;H7C2Q2;H7BZF2	H/ACA ribonucleoprotein complex subunit 4	DKC1	7	24	24	24	15	21	21	15	21	21	15	21	21	0	0.87361	73	0.90699	-0.140841	18	0.73221	0.581592	33	1.4965	0.581592	22	5838100000	2877700000	2960400000	998630000	526270000	472360000	2497100000	1406000000	1091100000	2342400000	945390000	1397000000
E7ENN3;Q8NF91;A0A0C4DG40;Q8NF91-4;Q8NF91-8;Q8NF91-2;Q8NF91-7;H0Y325;Q5JV20;F8WAI0;H0Y326;Q8NF91-9;Q8NF91-3;Q8NF91-11;F5H6R8;A0A0C4DH48;Q8NF91-12;F5GZ83	Nesprin-1	SYNE1	18	22	22	21	8	16	13	8	16	13	8	15	13	0	0.89776	35	0.90676	-0.141207	8	0.75405	0.524866	15	1.4388	0.524866	12	6902500000	3515000000	3387500000	1668700000	856860000	811850000	2920500000	1625700000	1294800000	2313300000	1032500000	1280800000
H7BXF4;Q9NXE4-2;Q9NXE4-6;Q9NXE4-10;Q9NXE4-8;Q9NXE4-9;Q9NXE4-7;H7C0W5;H7C2J2;H7C235;H7C2E2;Q9NXE4-5;F8WEQ5	Sphingomyelin phosphodiesterase 4	SMPD4	13	24	1	1	14	21	14	1	1	0	1	1	0	0	0.73699	3	1.0998	0.137241	2	0.69421	NA	2	NA	NA	0	126990000	69677000	57308000	51637000	25830000	25806000	75348000	43847000	31501000	0	0	0
Q71RC2;Q71RC2-4;Q71RC2-3;Q71RC2-5;Q71RC2-6;X6RLN4;Q71RC2-2;Q71RC2-7;Q96J85;F8W1I4;F8W1Z5;Q8TBL5;A0A087WTL9;F8VY40;E5RHZ8	La-related protein 4	LARP4	15	14	13	13	8	11	13	7	10	12	7	10	12	0	1.0239	24	0.90674	-0.141239	7	0.83202	0.770871	7	1.7063	0.770871	10	2128700000	982950000	1145700000	307810000	158130000	149680000	901790000	485550000	416240000	919080000	339270000	579810000
Q13895;H7BY94;F8WBL2	Bystin	BYSL	3	20	20	20	17	13	13	17	13	13	17	13	13	0	0.97035	53	0.90653	-0.141573	16	0.78747	0.647453	18	1.5664	0.647453	19	2529700000	1224200000	1305500000	858780000	447780000	411000000	853620000	450570000	403050000	817250000	325850000	491400000
O75223;M0QZK8;O75223-3;B8ZZK2;H7BZK5;O75223-2;O75223-4;A0A0B4J1Y4	Gamma-glutamylcyclotransferase	GGCT	8	17	17	17	15	16	14	15	16	14	15	16	14	0	0.93782	49	0.90632	-0.141908	14	0.74929	0.444985	14	1.3613	0.444985	21	6677800000	3424000000	3253800000	1673400000	898640000	774760000	2353800000	1372200000	981590000	2650600000	1153100000	1497400000
Q96EY1;Q96EY1-2;Q96EY1-3;I3L1T6	DnaJ homolog subfamily A member 3, mitochondrial	DNAJA3	4	12	12	12	11	8	7	11	8	7	11	8	7	0	0.97302	31	0.90623	-0.142051	13	0.7354	0.578987	9	1.4938	0.578987	9	1573000000	777880000	795080000	397210000	208570000	188640000	575680000	340640000	235040000	600070000	228670000	371400000
H7BYT1;P48730-2;P48730;J3KRM8	Casein kinase I isoform delta	CSNK1D	4	8	1	1	8	3	4	1	1	0	1	1	0	0.0010265	0.66167	2	NA	NA	1	NA	NA	1	NA	NA	0	58445000	35978000	22468000	23753000	13442000	10311000	34692000	22535000	12157000	0	0	0
H7BYV6;Q9NQY0-2;Q9NQY0	Bridging integrator 3	BIN3	3	5	5	5	1	1	3	1	1	3	1	1	3	0	1.5629	3	NA	NA	1	NA	0.80719	0	1.7498	0.80719	3	92357000	32065000	60292000	4756700	2487300	2269400	0	0	0	87600000	29578000	58022000
Q9NRD5;Q9NRD5-2;F6V107	PRKCA-binding protein	PICK1	3	10	9	9	4	8	3	4	7	3	4	7	3	0	0.82385	11	0.9062	-0.142099	4	0.76402	0.462681	7	1.3781	0.462681	3	292640000	145430000	147200000	70113000	35057000	35056000	169030000	92652000	76378000	53493000	17723000	35770000
H7C288;H7BZB4;Q4AC94-2;Q4AC94-4;Q4AC94-1;Q4AC94-3;Q4AC94	C2 domain-containing protein 3	C2CD3	7	2	2	2	1	1	0	1	1	0	1	1	0	0.0035684	0.65959	2	NA	NA	1	NA	NA	1	NA	NA	0	5475000	3434700	2040300	3000700	1967100	1033600	2474300	1467600	1006700	0	0	0
P56181-2	NADH dehydrogenase [ubiquinone] flavoprotein 3, mitochondrial	NDUFV3	1	7	7	6	3	6	4	3	6	4	3	5	3	0	0.90618	12	0.90618	-0.14213	4	0.51678	0.383608	4	1.3046	0.383608	4	877280000	438430000	438850000	153260000	83612000	69652000	204420000	129850000	74572000	519600000	224970000	294630000
H7C0D5;Q9BSR8	Protein YIPF4	YIPF4	2	2	2	2	1	1	1	1	1	1	1	1	1	0.0017369	0.80149	3	NA	NA	1	NA	NA	1	NA	NA	1	124770000	68242000	56527000	38929000	22062000	16866000	49854000	31822000	18033000	35987000	14359000	21629000
A0A0D9SFB3;A0A2R8YF78;A0A0D9SG12;A0A2R8YFS5;A0A2R8Y4A4;A0A0D9SF53;O00571;A0A2R8YCW1;A0A2R8YFR4;A0A2R8Y645;A0A2R8Y5G6;O00571-2;F6S8Q4;A0A2R8YDH3;A0A2R8YDT5;A0A2R8Y7T2;O15523-2;O15523;A0A0J9YVQ7;O15523-3;A0A2R8YCU0;A0A2R8Y650;A0A087WVZ1;A0A2R8YF89;C9J081;A0A087WX09;C9J8G5;A0A2R8Y770;A0A2R8Y4D2;D6RCM4;Q9NQI0-3;Q9NQI0-2;Q9NQI0-4;Q9NQI0;H0Y960	ATP-dependent RNA helicase DDX3X;ATP-dependent RNA helicase DDX3Y	DDX3X	35	49	49	48	45	48	40	45	48	40	44	47	39	0	0.89163	185	0.90607	-0.142306	62	0.74116	0.404467	67	1.3236	0.404467	56	49564000000	25671000000	23893000000	13121000000	6771700000	6349600000	22796000000	12986000000	9810100000	13647000000	5914000000	7732900000
Q9Y3P9;Q9Y3P9-2;Q9Y3P9-3;Q9Y3P9-4;B5MCD9;C9JGR5;A0A0U1RQV7;E9PS63	Rab GTPase-activating protein 1	RABGAP1	8	39	39	36	27	28	25	27	28	25	24	26	22	0	0.90664	77	0.90602	-0.142385	33	0.81241	0.826762	23	1.7737	0.826762	21	4316300000	2060500000	2255700000	1004100000	525300000	478780000	1579400000	887650000	691710000	1732900000	647590000	1085300000
H7C155;P04049;P04049-2	RAF proto-oncogene serine/threonine-protein kinase	RAF1	3	6	3	3	3	4	4	0	1	3	0	1	3	0	1.008	3	NA	NA	0	NA	0.511569	1	1.4256	0.511569	3	115400000	49760000	65636000	0	0	0	27062000	15318000	11743000	88334000	34441000	53893000
A0A0C4DG49;A0A0A0MSA9;P15151-3;P15151-2;P15151;P15151-4	Poliovirus receptor	PVR	6	8	8	8	4	7	7	4	7	7	4	7	7	0	0.91859	28	0.9058	-0.142736	8	0.74074	0.850479	11	1.8031	0.850479	9	1837100000	874340000	962740000	275170000	140170000	135010000	809240000	428340000	380900000	752670000	305840000	446830000
H7C1M5;Q9H147;F2Z2A4;H0Y501;H7C1J2	Deoxynucleotidyltransferase terminal-interacting protein 1	DNTTIP1	5	4	4	4	4	1	1	4	1	1	4	1	1	0	0.71886	3	0.71886	-0.476217	3	NA	NA	1	NA	NA	1	70912000	30618000	40294000	25590000	13525000	12065000	26044000	5198700	20845000	19278000	11895000	7383000
H7C1N3;O15155;C9JTT8;Q68DU7;O15155-2	BET1 homolog	BET1	5	2	2	2	2	1	2	2	1	2	2	1	2	0	1.0516	9	0.8718	-0.197931	4	NA	0.311968	1	1.2414	0.311968	4	572530000	277130000	295400000	176640000	94264000	82379000	9416800	4485700	4931100	386470000	178380000	208090000
H7C1U8;Q9BUR5-2;Q9BUR5;G3V1B6;A0A0J9YWW6	Apolipoprotein O	APOO	5	5	5	5	3	0	4	3	0	4	3	0	4	0	0.91215	6	0.83458	-0.260878	3	NA	0.0265876	0	1.0186	0.0265876	3	541200000	269960000	271240000	213040000	114740000	98304000	0	0	0	328160000	155220000	172930000
Q14232;F5H0D0;Q14232-2;H0YGG4	Translation initiation factor eIF-2B subunit alpha	EIF2B1	4	21	21	21	20	17	19	20	17	19	20	17	19	0	0.93521	71	0.90574	-0.142831	24	0.80746	0.623211	20	1.5403	0.623211	27	8115900000	3941700000	4174300000	2016700000	1057000000	959760000	2988600000	1636200000	1352300000	3110600000	1248500000	1862200000
H7C331;Q96C92-4;Q96C92-3;Q96C92-2;Q96C92	Serologically defined colon cancer antigen 3	SDCCAG3	5	2	2	2	2	0	0	2	0	0	2	0	0	0	1.1082	2	1.1082	0.148218	2	NA	NA	0	NA	NA	0	24062000	11625000	12437000	24062000	11625000	12437000	0	0	0	0	0	0
H7C4U7;H7C535;Q96QZ7-3;Q96QZ7-5;Q96QZ7-6;Q96QZ7-2;Q96QZ7;A0A087WXD2;H7C5T8;A0A087WT53;Q96QZ7-4;Q96QZ7-7	Membrane-associated guanylate kinase, WW and PDZ domain-containing protein 1	MAGI1	12	5	5	4	3	1	3	3	1	3	2	1	2	0	1.19	5	0.70983	-0.494455	3	NA	0.560519	1	1.4748	0.560519	3	114950000	54988000	59961000	24279000	13365000	10915000	35030000	19925000	15105000	55639000	21698000	33941000
H7C4W3;P08247;G5E9A2;F2Z3E1;P08247-2	Synaptophysin	SYP	5	2	2	2	2	2	1	2	2	1	2	2	1	0	1.1693	4	1.0382	0.0540844	2	0.98346	NA	2	NA	NA	1	152840000	72903000	79940000	37780000	18480000	19300000	63213000	33015000	30198000	51851000	21409000	30442000
O43172-2;O43172	U4/U6 small nuclear ribonucleoprotein Prp4	PRPF4	2	23	23	23	20	21	18	20	21	18	20	21	18	0	0.90953	54	0.90573	-0.142847	19	0.77354	0.281906	19	1.2158	0.281906	16	5683500000	3011700000	2671800000	1646600000	888350000	758290000	1991200000	1117400000	873860000	2045700000	1006000000	1039700000
H8Y6P7;P0CAP2-2;P0CAP2-3;P0CAP2;Q9BZD3;P0CAP1-11	DNA-directed RNA polymerase II subunit GRINL1A;Putative GRINL1B complex locus protein 2	GCOM1	6	3	3	3	1	1	1	1	1	1	1	1	1	0	0.92221	3	NA	NA	1	NA	NA	1	NA	NA	1	58376000	30405000	27971000	13307000	7650700	5655900	25368000	13052000	12316000	19702000	9702000	9999600
H9ZYI9;Q06547-4;Q06547-3;Q06547-2;Q06547;H0YNZ0;F5H7I4	GA-binding protein subunit beta-1	GABPB1	7	3	3	3	3	2	1	3	2	1	3	2	1	0	0.86229	10	0.90336	-0.146627	6	0.77953	NA	3	NA	NA	1	317000000	165740000	151260000	129200000	65277000	63924000	135910000	76560000	59355000	51880000	23898000	27982000
Q14103-3;Q14103;H0Y8G5;H0YA96;D6RAF8;D6RF44;D6RD83	Heterogeneous nuclear ribonucleoprotein D0	HNRNPD	7	32	32	4	28	30	27	28	30	27	4	4	4	0	0.91473	195	0.90548	-0.143245	69	0.6996	0.27262	59	1.208	0.27262	67	53429000000	27941000000	25488000000	15539000000	8214100000	7324600000	18475000000	10611000000	7864100000	19416000000	9116400000	10300000000
Q92804-2;Q92804;A0A075B7D9;A0A075B7F2;A0A075B7E4	TATA-binding protein-associated factor 2N	TAF15	5	7	5	5	6	4	6	4	2	4	4	2	4	0	0.84482	24	0.9054	-0.143373	7	0.7541	0.435202	10	1.3521	0.435202	7	1130600000	548850000	581750000	229620000	117180000	112440000	458770000	247920000	210850000	442210000	183750000	258460000
I3L2Z9;I3L100;I3L2W2;Q96JN8-2;Q96JN8;K7EPS7	Neuralized-like protein 4	NEURL4	6	5	5	5	2	4	1	2	4	1	2	4	1	0	0.82276	4	NA	NA	1	0.76142	NA	4	NA	NA	1	231440000	115930000	115500000	47906000	27077000	20829000	138060000	71292000	66772000	45468000	17566000	27903000
I3L112;P52429	Diacylglycerol kinase;Diacylglycerol kinase epsilon	DGKE	2	4	4	4	3	3	1	3	3	1	3	3	1	0	1.0534	7	1.0534	0.0750534	3	0.86018	0.814591	4	1.7588	0.814591	2	198630000	92893000	105730000	71298000	35808000	35490000	78543000	39434000	39109000	48784000	17651000	31133000
I3L172;Q9BUT9-2;Q9BUT9	Protein FAM195A	FAM195A	3	2	2	2	1	0	2	1	0	2	1	0	2	0	0.99106	3	0.89326	-0.162848	2	NA	NA	0	NA	NA	1	67242000	29608000	37634000	20682000	11070000	9611900	0	0	0	46561000	18539000	28022000
I3L1H5;Q9BZG8;Q9BZG8-3;Q9BZG8-2;I3L3X9;A0A0A0MTR4	Diphthamide biosynthesis protein 1	DPH1	6	6	6	6	6	0	3	6	0	3	6	0	3	0	0.97229	9	0.84142	-0.249102	6	NA	0.330788	0	1.2577	0.330788	3	167440000	83334000	84104000	112080000	62851000	49228000	0	0	0	55358000	20483000	34875000
I3L1Q2;Q8WUZ0;Q8WUZ0-2;I3L4D5	B-cell CLL/lymphoma 7 protein family member C	BCL7C	4	3	2	2	1	3	3	0	2	2	0	2	2	0	0.96062	5	NA	NA	0	0.61103	0.390558	2	1.3109	0.390558	3	118550000	57146000	61404000	0	0	0	39186000	22384000	16802000	79363000	34762000	44602000
I3L1Q3;Q8TE02;Q8TE02-4;I3L200;I3L2A9;I3L2T0;I3L3N8;I3L437;Q8TE02-3;Q8TE02-2	Elongator complex protein 5	ELP5	10	2	2	2	2	2	1	2	2	1	2	2	1	0	1.5398	5	1.1549	0.207768	2	1.2962	NA	2	NA	NA	1	102550000	42773000	59780000	20017000	8302500	11715000	52300000	21031000	31269000	30236000	13439000	16797000
I3NI21;I3L288;I3NI23;Q96B96;Q96B96-2	Promethin	TMEM159	5	3	3	3	2	0	2	2	0	2	2	0	2	0	1.0793	3	NA	NA	1	NA	0.144307	0	1.1052	0.144307	2	42195000	19005000	23190000	6698700	3290300	3408400	0	0	0	35496000	15715000	19781000
E7EQ69;Q9GZZ1;C9J5D1;A0A087WWJ2;Q9GZZ1-2;B0AZT5;C9J5J3;C9JZU6;A0A0D9SF32;F8WCK0	N-alpha-acetyltransferase 50	NAA50	10	23	23	23	20	3	22	20	3	22	20	3	22	0	1.019	61	0.90498	-0.144042	29	0.72177	0.623586	3	1.5407	0.623586	29	6584500000	2902800000	3681700000	1690100000	877990000	812120000	355330000	197320000	158010000	4539100000	1827500000	2711600000
P43378;A0A0A0MR09;H3BQT6	Tyrosine-protein phosphatase non-receptor type 9	PTPN9	3	12	12	12	8	7	8	8	7	8	8	7	8	0	0.90496	23	0.90496	-0.144074	9	0.78269	0.65104	7	1.5703	0.65104	7	973260000	484860000	488400000	297250000	158020000	139220000	320410000	185180000	135220000	355600000	141650000	213950000
Q96CN9	GRIP and coiled-coil domain-containing protein 1	GCC1	1	12	12	12	7	5	4	7	5	4	7	5	4	0	0.90489	9	0.90489	-0.144186	3	0.69191	0.568032	4	1.4825	0.568032	4	472480000	221390000	251090000	122310000	64482000	57826000	109800000	56255000	53548000	240370000	100650000	139710000
I3L352;Q9NUU7-2	ATP-dependent RNA helicase DDX19A	DDX19A	2	24	1	1	17	21	19	1	1	0	1	1	0	0	0.71998	2	NA	NA	1	NA	NA	1	NA	NA	0	79198000	40194000	39004000	21095000	10269000	10826000	58102000	29924000	28178000	0	0	0
O94903;E5RG77;E5RFX7;H0YBG2;E5RFZ4	Proline synthase co-transcribed bacterial homolog protein	PROSC	5	15	15	15	14	11	14	14	11	14	14	11	14	0	0.93594	56	0.90482	-0.144297	16	0.83951	0.660016	18	1.5801	0.660016	22	3670200000	1711900000	1958300000	927990000	486300000	441690000	959950000	533010000	426940000	1782200000	692620000	1089600000
I3L3K5;I3L4B2;O95476;I3L2R5;I3L0X6;I3L1D9	CTD nuclear envelope phosphatase 1	CTDNEP1	6	2	2	2	2	2	1	2	2	1	2	2	1	0	0.73359	5	0.64199	-0.639377	2	0.55984	NA	2	NA	NA	1	73585000	43704000	29881000	22322000	12498000	9824000	44466000	29048000	15418000	6797300	2157900	4639400
I3L3S9;J3KNW5;Q96AJ1;I3L121;Q96AJ1-2;I3L1J4;I3L455;I3L487	Clusterin-associated protein 1	CLUAP1	8	5	4	4	1	4	1	0	4	0	0	4	0	0	0.67863	4	NA	NA	0	0.67863	NA	4	NA	NA	0	40804000	24761000	16043000	0	0	0	40804000	24761000	16043000	0	0	0
I3L3Z2;Q9BRA0;I3L4V0;Q9BRA0-2;A0A0B4J297;I3L310	N-alpha-acetyltransferase 38, NatC auxiliary subunit	NAA38	6	4	4	4	2	0	4	2	0	4	2	0	4	0	1.4496	7	0.84635	-0.240674	3	NA	0.638862	0	1.5571	0.638862	4	204100000	90525000	113580000	66455000	35221000	31234000	0	0	0	137650000	55304000	82342000
I3L448;Q5TC12;A8MRA7;H0YDD6	ATP synthase mitochondrial F1 complex assembly factor 1	ATPAF1	4	16	16	3	11	12	8	11	12	8	2	2	0	0	0.86738	30	0.87286	-0.196178	10	0.73182	0.648281	12	1.5673	0.648281	8	1306400000	649460000	656970000	403090000	220630000	182460000	398930000	231190000	167740000	504410000	197640000	306770000
Q93034;H0YCA0;E9PP19	Cullin-5	CUL5	3	37	37	36	25	26	29	25	26	29	24	26	28	0	0.94539	91	0.90482	-0.144297	27	0.74984	0.45038	31	1.3664	0.45038	33	5138100000	2436300000	2701800000	944990000	492700000	452290000	1738500000	958650000	779810000	2454700000	984990000	1469700000
I3L4N6;Q9UP95-3;Q9UP95-5;Q9UP95-2;Q9UP95-6;Q9UP95;Q9UP95-7;Q9UP95-4;H0YMQ9;J3QSF2	Solute carrier family 12 member 4	SLC12A4	10	7	7	2	5	3	4	5	3	4	1	0	1	0	0.89612	9	0.87401	-0.194278	4	0.68072	0.683292	2	1.6058	0.683292	3	212960000	113240000	99720000	85539000	50604000	34934000	38945000	23731000	15214000	88473000	38901000	49572000
I3L4Q4;Q9BUL5-4;Q9BUL5;A0A087WVQ2;I3L0Y2;I3L410;I3L1N0;Q9BUL5-2;Q9BUL5-3;I3L0X3;I3L2W6	PHD finger protein 23	PHF23	11	3	3	3	2	2	1	2	2	1	2	2	1	0.00029918	0.66524	3	0.75118	-0.412769	2	0.60412	NA	2	NA	NA	1	134660000	77033000	57622000	42591000	22879000	19713000	77388000	48442000	28946000	14676000	5712400	8963200
I3L4X7;Q13227-2;Q13227;I3L3Y9	G protein pathway suppressor 2	GPS2	4	4	4	4	2	1	3	2	1	3	2	1	3	0	1.0081	5	0.94152	-0.0869364	2	NA	0.520447	1	1.4344	0.520447	3	66337000	31250000	35087000	25350000	12874000	12476000	8398100	4218200	4179900	32588000	14158000	18431000
I3VM54;Q9Y2K7-2;Q9Y2K7;Q9Y2K7-5;Q9Y2K7-4;Q9Y2K7-3	Lysine-specific demethylase 2A	KDM2A	6	5	5	5	4	4	0	4	4	0	4	4	0	0	0.74738	3	0.95079	-0.0728014	4	0.84451	NA	4	NA	NA	0	119120000	37477000	81645000	53850000	18730000	35120000	65271000	18747000	46524000	0	0	0
Q13595-4;Q13595-3;Q13595;Q13595-2	Transformer-2 protein homolog alpha	TRA2A	4	12	10	10	10	10	8	9	8	7	9	8	7	0	0.90479	41	0.90479	-0.144345	11	0.56163	0.0508847	15	1.0359	0.0508847	15	3333500000	1822400000	1511100000	907180000	483490000	423700000	1216900000	757450000	459470000	1209300000	581450000	627900000
X6RAL5;O00422;H7BZW6;U3KPY7;U3KQ12	Histone deacetylase complex subunit SAP18	SAP18	5	14	14	14	9	3	11	9	3	11	9	3	11	0	0.98078	34	0.90454	-0.144744	15	0.68868	0.231555	5	1.1741	0.231555	14	2208500000	1080500000	1128000000	671700000	361900000	309790000	130410000	67388000	63027000	1406400000	651160000	755190000
P15880;H0YEN5;E9PMM9;E9PQD7;I3L404;E9PPT0;E9PM36;H3BNG3;H0YE27	40S ribosomal protein S2	RPS2	9	21	21	21	18	19	19	18	19	19	18	19	19	0	1.0014	103	0.90441	-0.144951	29	0.79001	0.481196	31	1.3959	0.481196	43	48970000000	23703000000	25267000000	12007000000	6093600000	5913900000	15711000000	8264800000	7446300000	21252000000	9345000000	11907000000
J3KMZ9;P01130-2;P01130-3;P01130-6;P01130-4;P01130-5;P01130;H0YMD1;H0YM92;H0YMQ3	Low-density lipoprotein receptor	LDLR	10	6	6	6	4	2	1	4	2	1	4	2	1	0	0.67355	6	0.67002	-0.577724	4	0.69224	NA	2	NA	NA	1	102460000	53133000	49325000	39196000	21400000	17796000	41744000	23756000	17989000	21516000	7976400	13540000
J3KN01		MLLT4	1	77	76	1	64	57	53	64	57	52	1	1	0	0	0.67818	218	0.68604	-0.543635	70	0.58868	0.32112	86	1.2493	0.32112	62	11919000000	6713600000	5205800000	4177800000	2446200000	1731500000	4598400000	2847900000	1750600000	3143200000	1419500000	1723700000
Q8N8N7;G3V3Y1;G3V2R9;Q8N8N7-2	Prostaglandin reductase 2	PTGR2	4	9	9	9	8	6	5	8	6	5	8	6	5	0	0.91296	19	0.90441	-0.144951	8	0.70176	0.337996	4	1.264	0.337996	7	889640000	474410000	415230000	317040000	164870000	152170000	386680000	220920000	165770000	185920000	88624000	97294000
P63151;P63151-2;E5RIY1;E5RFR9;A0A1W2PQI2;E5RHQ2;E5RJV2	Serine/threonine-protein phosphatase 2A 55 kDa regulatory subunit B alpha isoform	PPP2R2A	7	22	22	14	19	19	16	19	19	16	12	11	9	0	0.90429	61	0.90429	-0.145143	25	0.80642	0.51339	19	1.4274	0.51339	17	12723000000	6311600000	6411700000	2702900000	1413900000	1289000000	5605000000	3021900000	2583100000	4415400000	1875700000	2539700000
P40222;Q8N3L3	Alpha-taxilin	TXLNA	2	44	44	42	32	37	32	32	37	32	31	35	31	0	0.90113	148	0.90414	-0.145382	48	0.76976	0.629287	52	1.5468	0.629287	48	17392000000	8357600000	9034600000	4063400000	2090000000	1973500000	8755200000	4460800000	4294500000	4573500000	1806800000	2766700000
J3KN87;O14757-3;O14757;E9PJI4;E9PKQ3;E9PM65;E9PQW7	Serine/threonine-protein kinase Chk1	CHEK1	7	9	9	1	3	4	7	3	4	7	0	0	1	0	0.69123	11	0.78942	-0.341135	3	0.40454	-0.222111	3	0.85731	-0.222111	6	374250000	217890000	156370000	57616000	34993000	22624000	117780000	83492000	34289000	198860000	99400000	99455000
Q13952-3;Q13952;Q5T6K7;E9PI99;Q5T6K5;Q13952-6;Q13952-7;Q13952-2;Q13952-5;A0A0A0MT00;Q13952-4;E9PL11;E9PJA8;E9PQR2	Nuclear transcription factor Y subunit gamma	NFYC	14	6	6	6	5	4	2	5	4	2	5	4	2	0	0.86097	9	0.90406	-0.14551	4	0.83705	0.549423	4	1.4635	0.549423	2	569320000	292850000	276460000	205660000	108470000	97195000	210670000	119830000	90834000	152990000	64552000	88433000
J3KND1		SAAL1	1	13	1	1	10	13	11	0	1	1	0	1	1	0.0062059	1.0208	2	NA	NA	0	NA	NA	1	NA	NA	1	33717000	16522000	17195000	0	0	0	16258000	8490300	7767500	17460000	8032100	9427400
A0A0G2JQX1;A0A0G2JPW5;A0A0G2JSA7;A0A087X1Z1;Q96RT8-2;Q96RT8;A0A0G2JQK2;A0A087WVL9;A0A0G2JR45;A0A0G2JRG1;A0A0G2JQK7;A0A0G2JS51;A0A087WVZ8	Gamma-tubulin complex component 5	TUBGCP5	13	7	7	7	6	3	2	6	3	2	6	3	2	0	0.96266	7	0.90405	-0.145526	5	0.86075	0.258338	3	1.1961	0.258338	2	251350000	155630000	95727000	151230000	103870000	47364000	32527000	16215000	16311000	67596000	35544000	32052000
Q92536;H3BSB6;H3BPV6;H3BUR2;H3BUA4;H3BNF5;E7EPZ8;H0YJ95;G3V4Z6;Q9UM01	Y+L amino acid transporter 2	SLC7A6	10	4	3	3	4	3	2	3	2	1	3	2	1	0	0.90319	7	0.90319	-0.146899	3	0.60487	0.93017	2	1.9055	0.93017	2	311920000	163470000	148450000	114180000	63950000	50225000	105820000	59901000	45919000	91927000	39618000	52309000
J3KNF8		CYB5B	1	12	12	2	11	4	10	11	4	10	2	0	2	0	0.7878	32	0.73229	-0.449513	13	0.59697	0.408277	5	1.3271	0.408277	14	3566800000	1822000000	1744800000	850570000	480830000	369740000	850460000	507240000	343220000	1865700000	833900000	1031800000
P11021	78 kDa glucose-regulated protein	HSPA5	1	57	56	55	53	57	51	52	56	50	51	55	49	0	0.92885	468	0.90313	-0.146994	144	0.80576	0.640066	153	1.5584	0.640066	171	198400000000	99088000000	99314000000	48693000000	24709000000	23984000000	83674000000	45184000000	38490000000	66035000000	29195000000	36840000000
M0R0F0;P46782;M0R0R2;M0QZN2	40S ribosomal protein S5;40S ribosomal protein S5, N-terminally processed	RPS5	4	18	18	18	15	18	17	15	18	17	15	18	17	0	0.96495	122	0.90286	-0.147426	28	0.78581	0.459956	41	1.3755	0.459956	53	40858000000	19768000000	21090000000	8591200000	4270200000	4321000000	13667000000	7257200000	6409500000	18600000000	8240300000	10360000000
P23381;P23381-2;G3V3H8;G3V3Y5;G3V277;G3V423;G3V5U1;G3V456;G3V3P2;G3V227;H0YJP3;G3V2Y7;G3V3X0;G3V5W1;G3V3S7;G3V2F2;G3V3R3;G3V4S4;G3V313;G3V339;G3V2C0;G3V4C7;G3V4N8;G3V5H5;P78534;G3V4A3;G3V4Q0;G3V4N0	Tryptophan--tRNA ligase, cytoplasmic;T1-TrpRS;T2-TrpRS	WARS	28	36	36	36	31	33	33	31	33	33	31	33	33	0	0.91894	234	0.90286	-0.147426	85	0.80017	0.523662	74	1.4376	0.523662	75	57102000000	28201000000	28900000000	13309000000	6891500000	6417100000	23557000000	12657000000	10900000000	20236000000	8652300000	11584000000
P31946-2;A0A0J9YWZ2	14-3-3 protein beta/alpha;14-3-3 protein beta/alpha, N-terminally processed	YWHAB	2	24	1	1	19	23	21	1	1	1	1	1	1	0.00030098	0.90286	7	0.90286	-0.147426	3	0.80994	0.360308	3	1.2837	0.360308	2	6861600000	3396300000	3465300000	2005100000	1041000000	964100000	2885300000	1397700000	1487600000	1971100000	957520000	1013600000
P43007;P43007-2	Neutral amino acid transporter A	SLC1A4	2	6	6	6	4	2	6	4	2	6	4	2	6	0	1.065	9	0.90282	-0.14749	6	0.75623	0.265437	3	1.202	0.265437	6	489280000	238500000	250780000	126380000	62280000	64102000	62823000	34934000	27890000	300080000	141290000	158790000
Q9P2N5;U3KPZ7	RNA-binding protein 27	RBM27	2	32	29	29	25	26	22	23	23	20	23	23	20	0	0.90368	58	0.90275	-0.147602	19	0.72996	0.494672	21	1.409	0.494672	18	3982900000	2014000000	1968900000	949810000	510770000	439040000	1377800000	785370000	592430000	1655300000	717850000	937430000
P06737-2;P06737;E9PK47	Glycogen phosphorylase, liver form;Phosphorylase	PYGL	3	79	79	63	57	73	64	57	73	64	46	57	52	0	0.90228	278	0.90266	-0.147745	80	0.79616	0.49917	108	1.4134	0.49917	90	77581000000	38219000000	39362000000	11759000000	6060300000	5698300000	31915000000	17867000000	14047000000	33908000000	14291000000	19617000000
J3KP75;O75167-5;O75167-2;O75167;O75167-4;F5H858;F6TH74	Phosphatase and actin regulator;Phosphatase and actin regulator 2	PHACTR2	7	3	3	3	1	2	1	1	2	1	1	2	1	0	0.93365	4	NA	NA	1	0.63152	NA	2	NA	NA	1	81857000	40208000	41649000	15207000	7226600	7980600	41505000	25302000	16204000	25145000	7680300	17465000
Q5T160;H0Y450	Probable arginine--tRNA ligase, mitochondrial	RARS2	2	13	13	13	6	10	7	6	10	7	6	10	7	0	0.92289	19	0.9022	-0.148481	6	0.83115	0.436695	8	1.3535	0.436695	5	1158000000	580120000	577890000	278540000	146780000	131770000	474330000	254610000	219730000	405130000	178730000	226400000
A0A087X2I2;A0A087WT12;P36969-2;P36969;K7ERP4;K7EJ20;K7EKX7;R4GNE4;K7ENB4;A0A0A0MTT1;A0A087X247	Phospholipid hydroperoxide glutathione peroxidase, mitochondrial;Glutathione peroxidase	GPX4	11	11	11	11	10	5	10	10	5	10	10	5	10	0	0.93646	30	0.90217	-0.148529	13	0.74745	0.52316	6	1.4371	0.52316	11	2128900000	1019800000	1109000000	543310000	284320000	258990000	361210000	208800000	152410000	1224400000	526730000	697620000
J3KPP0;Q9Y6G3;S4R360;S4R2Z7	39S ribosomal protein L42, mitochondrial	MRPL42	4	4	4	4	0	0	4	0	0	4	0	0	4	0	1.3568	7	NA	NA	0	NA	0.440208	0	1.3568	0.440208	7	147420000	62610000	84809000	0	0	0	0	0	0	147420000	62610000	84809000
Q8NEZ4-2;Q8NEZ4;Q8NEZ4-3;H7BY37;H0Y765;H7C2V8	Histone-lysine N-methyltransferase 2C	KMT2C	6	10	10	10	3	5	8	3	5	8	3	5	8	0	1.0791	10	0.90215	-0.148561	3	0.64142	1.00447	3	2.0062	1.00447	5	216790000	104620000	112170000	48847000	27009000	21838000	56162000	34787000	21374000	111780000	42824000	68958000
Q9NVA1;F6UTR7;B1AKV3;Q9NVA1-4;B1AKV6;Q9NVA1-5;Q9NVA1-2;B1AKV4;Q9NVA1-3;B1AKV2;F8WCR2;H7BZM2	Ubiquinol-cytochrome-c reductase complex assembly factor 1	UQCC1	12	7	7	7	7	5	5	7	5	5	7	5	5	0	1.0428	17	0.9021	-0.148641	7	0.69686	0.492725	4	1.4071	0.492725	6	716090000	332500000	383590000	225530000	111690000	113840000	145660000	72402000	73258000	344900000	148410000	196490000
Q9NTX5-6;Q9NTX5-2;Q9NTX5;H0Y5L2;Q9NTX5-3;J3KP84;E9PPG7;E9PRU6;F2Z2D6;E9PJS8;E9PLY6;Q9NTX5-5;H0YCS9;E9PIU8;H0Y525;Q9NTX5-4	Ethylmalonyl-CoA decarboxylase	ECHDC1	16	14	14	14	13	11	11	13	11	11	13	11	11	0	0.91386	45	0.90186	-0.149025	16	0.82502	0.63988	15	1.5582	0.63988	14	1743500000	828280000	915240000	444890000	223650000	221240000	541360000	274650000	266700000	757270000	329980000	427290000
Q9BVP2-2;Q9BVP2;C9JYH9;C9JZT7;B4DMU5;Q5T376	Guanine nucleotide-binding protein-like 3	GNL3	6	27	27	26	21	21	25	21	21	25	21	20	24	0	0.92382	72	0.90184	-0.149057	26	0.80959	0.461424	22	1.3769	0.461424	24	9547100000	4731500000	4815500000	2639100000	1364200000	1274900000	3327600000	1856700000	1470900000	3580400000	1510600000	2069800000
Q9H832;Q9H832-2;H0Y9X8;I3L4C5;D6RB11;I3L286;I3L3V3	Ubiquitin-conjugating enzyme E2 Z	UBE2Z	7	14	14	14	11	13	11	11	13	11	11	13	11	0	0.91687	31	0.90167	-0.149329	11	0.78323	0.657274	10	1.5771	0.657274	10	3725900000	1781000000	1945000000	1015700000	524870000	490880000	1377300000	737720000	639570000	1332900000	518360000	814530000
P06730;P06730-2;D6RBW1;P06730-3;H0Y8J7;D6RFJ3;D6RHE2;H0Y8X3;A6NMX2	Eukaryotic translation initiation factor 4E	EIF4E	9	10	10	10	9	8	9	9	8	9	9	8	9	0	0.91081	34	0.90141	-0.149745	15	0.80944	0.380064	8	1.3014	0.380064	11	8466900000	4379500000	4087400000	1978900000	1035500000	943420000	3279600000	1852100000	1427600000	3208300000	1491900000	1716400000
Q9UHR6;E9PQB8	Zinc finger HIT domain-containing protein 2	ZNHIT2	2	8	8	8	6	7	6	6	7	6	6	7	6	0	0.9096	15	0.9011	-0.150241	5	0.83609	0.571919	5	1.4865	0.571919	5	861710000	445130000	416570000	218130000	121130000	97004000	343690000	198640000	145050000	299890000	125370000	174520000
Q9H0S4;Q9H0S4-2;F5H1N9	Probable ATP-dependent RNA helicase DDX47	DDX47	3	17	17	17	11	14	12	11	14	12	11	14	12	0	0.94235	44	0.90083	-0.150673	10	0.74674	0.475915	15	1.3908	0.475915	19	2431700000	1221700000	1210100000	711430000	350410000	361020000	918430000	517940000	400490000	801890000	353330000	448560000
B5MDE0;Q96AA3;C9JP01	Protein RFT1 homolog	RFT1	3	6	6	6	6	4	4	6	4	4	6	4	4	0	0.90076	17	0.90076	-0.150785	7	0.70389	0.654344	5	1.5739	0.654344	5	996730000	504970000	491750000	486690000	252290000	234400000	267810000	154610000	113190000	242230000	98069000	144160000
Q9Y3B2;B1AMU7;B1AMU3;B1AMU4;R4GNH9;R4GMQ7	Exosome complex component CSL4	EXOSC1	6	8	8	8	6	5	8	6	5	8	6	5	8	0	0.98133	27	0.90071	-0.150865	7	0.75203	0.458802	8	1.3744	0.458802	12	1696500000	851780000	844700000	349270000	180230000	169050000	723270000	402980000	320290000	623940000	268570000	355370000
A0A0A0MRT6;Q8IZP0-2;Q8IZP0-4;Q8IZP0-3;Q8IZP0-5;Q8IZP0-6;Q8IZP0-9;Q8IZP0;Q8IZP0-12;B6VEX4;Q8IZP0-10;Q8IZP0-8;Q8IZP0-7;Q8IZP0-11	Abl interactor 1	ABI1	14	18	18	12	13	14	11	13	14	11	10	9	8	0	0.92317	39	0.90068	-0.150913	10	0.80639	0.649202	18	1.5683	0.649202	11	3301600000	1692200000	1609400000	727290000	388120000	339170000	1640800000	934500000	706340000	933490000	369600000	563890000
J3KRJ2;J3KRF8;J3QR41;J3KTD6;J3QLN8;Q96GD4-3;Q96GD4-4;Q96GD4-2;Q96GD4;Q96GD4-5	Aurora kinase B	AURKB	10	2	2	2	1	1	0	1	1	0	1	1	0	0.0037058	1.7285	2	NA	NA	1	NA	NA	1	NA	NA	0	25299000	7377800	17921000	19639000	3224300	16414000	5660500	4153500	1507000	0	0	0
J3KRR7;Q9NQC7-2;Q9NQC7;H3BS09	Ubiquitin carboxyl-terminal hydrolase CYLD	FAM134C	4	2	2	2	2	1	1	2	1	1	2	1	1	0	0.97491	8	0.82396	-0.279354	3	0.67489	0.571337	2	1.4859	0.571337	3	615400000	299560000	315850000	281340000	146980000	134360000	128750000	73097000	55653000	205310000	79477000	125840000
J3QLB2;J3KRX2;J3QS49;Q8N1S5-2;Q8N1S5;A0A0J9YXZ0;A0A0J9YXE3;J3QQP1;J3QRN3;A0A0J9YXX3;J3KS66;J3QLA9	Zinc transporter ZIP11	SLC39A11	12	2	2	2	2	1	1	2	1	1	2	1	1	0	0.58735	4	0.56719	-0.818096	2	NA	NA	1	NA	NA	1	91415000	47014000	44401000	18360000	10891000	7469400	39130000	25710000	13420000	33925000	10413000	23512000
Q99575;E5RK39	Ribonucleases P/MRP protein subunit POP1	POP1	2	32	32	32	17	26	22	17	26	22	17	26	22	0	0.90034	65	0.90066	-0.150946	24	0.79227	0.552574	23	1.4667	0.552574	18	7749600000	4774400000	2975200000	1121200000	584690000	536470000	3837000000	3087000000	749980000	2791400000	1102700000	1688800000
Q14974;Q14974-2;J3KTM9;J3QR48;J3QKQ5;J3QRG4;J3KS06	Importin subunit beta-1	KPNB1	7	54	54	54	40	50	45	40	50	45	40	50	45	0	0.89656	251	0.90058	-0.151074	80	0.7982	0.609755	97	1.526	0.609755	74	107250000000	51726000000	55520000000	20806000000	10660000000	10147000000	42555000000	23179000000	19376000000	43884000000	17887000000	25997000000
P50579-3;P50579;G3V1U3;F8VSC4	Methionine aminopeptidase 2	METAP2	4	16	16	2	10	16	13	10	16	13	2	2	2	0	0.97058	41	0.90056	-0.151106	12	0.89079	0.730922	14	1.6597	0.730922	15	2898600000	1328600000	1570000000	605330000	311430000	293900000	1146200000	592260000	553980000	1147000000	424880000	722130000
J3QRG5;J3KSJ5;Q9BQA9-2;Q9BQA9;J3KTF4;J3QLB7;J3QKS6;J3QRZ2;J3QKZ6;J3QQQ4;H0Y2X1;J3KTI1;J3KSB6;J3KS78;J3QS53	Uncharacterized protein C17orf62	C17orf62	15	4	4	4	2	0	4	2	0	4	2	0	4	0	1.5089	4	0.46297	-1.11101	2	NA	0.659925	0	1.58	0.659925	3	284800000	116850000	167950000	45858000	35609000	10250000	0	0	0	238950000	81246000	157700000
G5EA19;U3KQS5;E5RG17;Q6P1N9;H0YBX2;E5RID7;E5RI69;E5RJY6;E5RH86	Putative deoxyribonuclease TATDN1	TATDN1	9	11	11	4	10	9	7	10	9	7	4	4	3	0	0.89781	23	0.90043	-0.151314	7	0.74091	0.374733	10	1.2966	0.374733	6	994600000	497650000	496950000	248650000	137530000	111130000	335310000	189310000	146000000	410640000	170820000	239820000
J3KST3;Q5TA50	Ceramide-1-phosphate transfer protein	CPTP	2	2	2	2	1	1	0	1	1	0	1	1	0	0	1.0091	2	1.0091	0.0130692	2	NA	NA	0	NA	NA	0	13398000	6558600	6839300	13398000	6558600	6839300	0	0	0	0	0	0
J3KTA1;Q96IG2-2;Q96IG2	F-box/LRR-repeat protein 20	FBXL20	3	2	2	2	1	1	1	1	1	1	1	1	1	0.0098858	1.013	3	NA	NA	1	NA	NA	1	NA	NA	1	41147000	19523000	21624000	11534000	7295500	4238100	9598000	4311200	5286800	20015000	7916400	12099000
Q6PL24	Protein TMED8	TMED8	1	7	7	7	6	4	5	6	4	5	6	4	5	0	1.168	12	0.90026	-0.151586	5	0.86401	0.846794	4	1.7985	0.846794	5	847870000	385700000	462170000	293580000	151890000	141690000	135870000	70663000	65210000	418420000	163150000	255270000
Q9BQT8-2;Q9BQT8	Mitochondrial 2-oxodicarboxylate carrier	SLC25A21	2	9	9	9	5	6	6	5	6	6	5	6	6	0	0.93184	17	0.90026	-0.151586	5	0.54251	0.459432	5	1.375	0.459432	7	2166300000	1059400000	1106900000	395410000	207800000	187610000	905950000	474470000	431480000	864930000	377160000	487770000
Q9Y4E8;Q9Y4E8-2;Q9Y4E8-3;Q9Y4E8-4;H0YI31;F8W0H4;F8VZG8;F8VVY7;H0YHM4;H0YI26	Ubiquitin carboxyl-terminal hydrolase 15	USP15	10	45	45	44	34	31	22	34	31	22	33	30	21	0	0.89791	87	0.90025	-0.151602	36	0.76873	0.701416	31	1.6261	0.701416	20	4134900000	2047300000	2087600000	1071300000	556610000	514720000	1680700000	938750000	741960000	1382900000	551980000	830900000
Q13325;Q13325-2;P09914-2;P09914	Interferon-induced protein with tetratricopeptide repeats 5	IFIT5	4	11	11	11	7	8	9	7	8	9	7	8	9	0	1.0626	26	0.90019	-0.151699	6	0.8501	0.841893	9	1.7924	0.841893	11	1506200000	671640000	834560000	300060000	153940000	146120000	609680000	313680000	296000000	596460000	204010000	392440000
Q05048;A0A0A0MSZ9;A3KFI9	Cleavage stimulation factor subunit 1	CSTF1	3	13	13	13	10	10	9	10	10	9	10	10	9	0	0.84915	42	0.90014	-0.151779	12	0.68242	0.28238	17	1.2162	0.28238	13	4106000000	2104800000	2001200000	1219600000	617520000	602100000	1461100000	856850000	604230000	1425300000	630440000	794860000
P62241;Q5JR95	40S ribosomal protein S8	RPS8	2	17	17	17	17	17	17	17	17	17	17	17	17	0	0.92797	114	0.89991	-0.152147	43	0.76345	0.496309	30	1.4106	0.496309	41	47034000000	23109000000	23925000000	11410000000	5892500000	5517600000	16613000000	9076000000	7536800000	19012000000	8140900000	10871000000
Q5SRN1;O60508	Pre-mRNA-processing factor 17	CDC40	2	6	6	6	4	3	4	4	3	4	4	3	4	0	0.8429	8	0.89984	-0.15226	3	0.57163	0.752149	3	1.6843	0.752149	3	277980000	144410000	133570000	56481000	27638000	28843000	103470000	66205000	37267000	118020000	50567000	67458000
Q9BVG4;A6NDF3	Protein PBDC1	PBDC1	2	17	17	17	13	14	16	13	14	16	13	14	16	0	0.9298	53	0.89963	-0.152596	15	0.82374	0.565305	18	1.4797	0.565305	20	6071100000	2878900000	3192200000	1119700000	585150000	534560000	2036600000	1091800000	944890000	2914700000	1202000000	1712800000
J3KNZ9;Q9HAH7;Q9HAH7-1	Probable fibrosin-1	FBRS	3	7	7	7	6	5	4	6	5	4	6	5	4	0	0.90293	14	0.89962	-0.152612	6	0.78869	0.905582	4	1.8733	0.905582	4	414680000	193940000	220740000	108550000	54914000	53634000	159220000	89170000	70051000	146910000	49861000	97051000
Q658Y4;E7ER68;G3V120;H0YBR6;H0YC80;P0C866	Protein FAM91A1	FAM91A1	6	18	18	18	9	13	13	9	13	13	9	13	13	0	0.89958	26	0.89958	-0.152677	8	0.78966	0.496922	9	1.4112	0.496922	9	915340000	452610000	462730000	144650000	72454000	72196000	313800000	180130000	133670000	456890000	200030000	256860000
J3QQM5;Q9BT23;J3KRR0	LIM domain-containing protein 2	LIMD2	3	2	1	1	2	0	2	1	0	1	1	0	1	0	1.0997	3	0.54866	-0.866016	3	NA	0.179129	0	1.1322	0.179129	3	153810000	81270000	72544000	65404000	42746000	22657000	0	0	0	88411000	38524000	49887000
Q9BRF8;Q9BRF8-2;Q9BRF8-3	Serine/threonine-protein phosphatase CPPED1	CPPED1	3	7	7	7	7	6	7	7	6	7	7	6	7	0	0.89317	18	0.89952	-0.152773	5	0.71942	0.436162	7	1.353	0.436162	6	1505800000	762370000	743410000	309420000	170050000	139370000	597890000	348050000	249840000	598480000	244280000	354200000
Q5TC82-2;Q5TC82	Roquin-1	RC3H1	2	7	7	5	5	4	3	5	4	3	4	2	2	0	0.85756	8	0.89937	-0.153013	4	0.67059	0.646808	3	1.5657	0.646808	3	180980000	93540000	87442000	68186000	35899000	32287000	55454000	32768000	22686000	57343000	24874000	32469000
P62070;P62070-4;E9PK85;P62070-3;P62070-2;E9PQ87;E9PQK5;E9PQC5	Ras-related protein R-Ras2	RRAS2	8	8	8	6	5	5	7	5	5	7	3	3	6	0	0.90256	15	0.89931	-0.15311	4	0.56652	0.521553	5	1.4355	0.521553	6	964430000	496310000	468120000	213610000	117470000	96139000	280690000	178240000	102450000	470130000	200600000	269530000
P43034;I3L3N5;I3L495;P43034-2	Platelet-activating factor acetylhydrolase IB subunit alpha	PAFAH1B1	4	26	26	26	22	22	20	22	22	20	22	22	20	0	0.90487	73	0.89929	-0.153142	27	0.79754	0.56306	22	1.4774	0.56306	24	9337100000	4420300000	4916800000	2360500000	1209700000	1150800000	2262700000	1239800000	1022900000	4713900000	1970800000	2743100000
Q8TAV0;Q8TAV0-3;Q8TAV0-5;Q8TAV0-2;Q8TAV0-4;E9PQL1;B1AJQ5	Protein FAM76A	FAM76A	7	5	5	5	4	2	5	4	2	5	4	2	5	0	1.1785	8	0.89912	-0.153414	3	NA	0.50518	1	1.4193	0.50518	4	146870000	72150000	74720000	34185000	17978000	16207000	30899000	13778000	17121000	81786000	40394000	41392000
J3QRV5;Q6P1M3-2;Q6P1M3	Lethal(2) giant larvae protein homolog 2	SPATS2	3	4	4	4	4	0	0	4	0	0	4	0	0	0.0010234	1.0186	4	1.0186	0.0265876	4	NA	NA	0	NA	NA	0	45521000	13123000	32399000	45521000	13123000	32399000	0	0	0	0	0	0
J3QSE8;J3QKX0;Q9BX63-2;Q9BX63	Fanconi anemia group J protein	BRIP1	4	3	3	3	3	1	1	3	1	1	3	1	1	0	0.7554	4	0.75612	-0.403313	3	NA	NA	1	NA	NA	1	76861000	36980000	39881000	29017000	16735000	12282000	17352000	12054000	5298200	30491000	8191100	22300000
P39019;A0A075B6E2;M0R2L9;M0QXK4;M0QYF7;M0R140	40S ribosomal protein S19	RPS19	6	21	21	21	21	9	21	21	9	21	21	9	21	0	1.0186	123	0.89883	-0.15388	45	0.74616	0.455229	18	1.371	0.455229	60	42996000000	20227000000	22768000000	13646000000	6924800000	6721200000	3389200000	1898600000	1490600000	25960000000	11404000000	14556000000
Q9ULR0;Q9ULR0-2;Q9ULR0-1;A8MVI5;D6RC18;H0YA89	Pre-mRNA-splicing factor ISY1 homolog	ISY1	6	11	11	11	9	6	5	9	6	5	9	6	5	0	0.89874	20	0.89874	-0.154024	8	0.69706	0.55031	7	1.4644	0.55031	5	643780000	341070000	302710000	221830000	120110000	101720000	260870000	149780000	111080000	161080000	71176000	89905000
P25398	40S ribosomal protein S12	RPS12	1	13	13	13	11	6	12	11	6	12	11	6	12	0	1.2378	38	0.89859	-0.154265	12	0.78702	0.447949	5	1.3641	0.447949	21	27093000000	13060000000	14033000000	7690400000	3807900000	3882500000	6348400000	3401400000	2947000000	13054000000	5851000000	7203100000
Q9UEG4;I3L4C4;B4DI05;H0Y892;Q96BR6-2;Q6U7Q0;Q8N8L2;Q96BR6;O14978;Q6ZMW2;Q9HBT7;I3L538;K7EIH1;K7EL41;A0A0G2JMF9;L0B1S6;A0A1W2PQA1;L0B1V4;A0A087X1C2;L0B3Z2;A0A087WSX5;Q6ZN79;P0CI00;P0CH99;A8MWA4;A8MVS1;Q13127-3;Q9UJL9-2;O60304-2;O60304;Q9UJL9;Q6ECI4-2;Q6ECI4;Q5EBL2;Q13127	Zinc finger protein 629	ZNF629	35	17	17	14	14	13	9	14	13	9	12	10	7	0	0.85075	31	0.89859	-0.154265	11	0.76286	0.522658	13	1.4366	0.522658	7	1254900000	678720000	576150000	318200000	164070000	154130000	353680000	201020000	152660000	582990000	313640000	269360000
O95861-4;O95861;O95861-2;O95861-3;F8W1J0;F8VZG4;F8VVW8;F8VRY7	3(2),5-bisphosphate nucleotidase 1	BPNT1	8	16	16	3	16	16	16	16	16	16	3	3	3	0	0.88127	60	0.89857	-0.154297	13	0.78118	0.434455	25	1.3514	0.434455	22	15396000000	7207400000	8188200000	5228000000	2227100000	3001000000	4606200000	2535200000	2071000000	5561400000	2445200000	3116200000
P56270-2;I3L2Z5;A0A087WWR2;P56270-3;P56270;H3BQI4;I3L0M3;H3BQS2;I3L4Y2;P56270-4;I3L411;H3BPU3	Myc-associated zinc finger protein	MAZ	12	7	7	6	6	7	6	6	7	6	5	6	5	0	0.92111	33	0.89857	-0.154297	12	0.8007	0.502331	11	1.4165	0.502331	10	1504400000	752580000	751820000	414850000	220890000	193960000	524340000	289510000	234830000	565210000	242190000	323020000
P49441;C9J173;B8ZZF6;E7ET59;E7EUX4;E7ENF2;C9J128;C9J2Z6	Inositol polyphosphate 1-phosphatase	INPP1	8	7	7	7	6	5	3	6	5	3	6	5	3	0	0.85471	9	0.89852	-0.154377	5	0.78247	0.665484	3	1.5861	0.665484	2	553880000	280790000	273090000	188090000	98273000	89818000	252760000	139470000	113290000	113020000	43045000	69980000
K7EIX0;K7ELB8;Q96S99	Pleckstrin homology domain-containing family F member 1	PLEKHF1	3	2	2	2	1	2	2	1	2	2	1	2	2	0	0.89779	5	NA	NA	1	0.85689	0.435842	2	1.3527	0.435842	2	145390000	67083000	78305000	16091000	8295100	7795500	31158000	16758000	14400000	98140000	42030000	56109000
U3KQF4;K7EIY6;Q9BV68-2;Q9BV68	E3 ubiquitin-protein ligase RNF126	RNF126	4	2	2	2	2	2	1	2	2	1	2	2	1	0.0064853	0.7767	3	NA	NA	1	NA	0.612683	1	1.5291	0.612683	2	497240000	257730000	239500000	113930000	63293000	50641000	198110000	116470000	81641000	185190000	77967000	107220000
K7EJB8;K7EMN0;Q96A00;Q96A00-2	Protein phosphatase 1 regulatory subunit 14A	PPP1R14A	4	2	2	2	2	1	1	2	1	1	2	1	1	0	0.62974	4	0.62974	-0.667172	2	NA	NA	1	NA	NA	1	196550000	88490000	108060000	47801000	26558000	21243000	11249000	6443600	4805100	137500000	55489000	82013000
K7EK00;Q96ND0;K7EPG9	Protein FAM210A	FAM210A	3	2	2	2	1	1	2	1	1	2	1	1	2	0	1.0496	4	NA	NA	1	NA	0.381726	1	1.3029	0.381726	2	92871000	44557000	48314000	11330000	5898900	5431300	16829000	9988200	6841000	64711000	28670000	36041000
Q13185;S4R2Y4;C9JMM0;B8ZZ43	Chromobox protein homolog 3	CBX3	4	13	12	11	13	13	11	12	12	10	11	11	9	0	0.91259	58	0.89848	-0.154442	19	0.78755	0.510557	17	1.4246	0.510557	22	11000000000	5329000000	5671000000	2534000000	1323100000	1210800000	3437200000	1844800000	1592400000	5028800000	2161000000	2867800000
K7EQ77;K7EK78;K7EP35;K7EMT4;Q86Y39;Q86Y39-2	NADH dehydrogenase [ubiquinone] 1 alpha subcomplex subunit 11	NDUFA11	6	3	3	3	2	1	3	2	1	3	2	1	3	0	0.7696	6	0.60978	-0.713639	2	NA	0.0771062	1	1.0549	0.0771062	3	135120000	74433000	60689000	20806000	12496000	8310800	22904000	17403000	5501100	91413000	44535000	46877000
J3QQW9;Q15022	Polycomb protein SUZ12	SUZ12	2	9	9	9	2	5	7	2	5	7	2	5	7	0	0.85292	12	0.89833	-0.154683	3	0.74714	0.348119	5	1.2729	0.348119	4	396420000	207490000	188930000	32194000	18149000	14046000	141210000	83781000	57430000	223010000	105560000	117450000
K7EKI0;Q92817	Envoplakin	EVPL	2	3	3	3	1	1	2	1	1	2	1	1	2	0.0017396	1.5015	5	NA	NA	1	NA	0.603692	1	1.5196	0.603692	3	490740000	221890000	268850000	36154000	20937000	15217000	4514700	2259700	2255000	450070000	198700000	251380000
K7EKL3;P28799;K7EMR1;K7EQ05;P28799-3;P28799-2	Granulins;Acrogranin;Paragranulin;Granulin-1;Granulin-2;Granulin-3;Granulin-4;Granulin-5;Granulin-6;Granulin-7	GRN	6	2	2	2	1	1	0	1	1	0	1	1	0	0.00029963	0.72084	2	NA	NA	1	NA	NA	1	NA	NA	0	23155000	12248000	10907000	10406000	5310500	5095900	12749000	6937900	5810600	0	0	0
K7EL76;Q6P597-2;Q6P597;K7ENJ3;Q6P597-3;K7ELP9	Kinesin light chain 3	KLC3	6	6	5	5	4	1	2	4	0	2	4	0	2	0	0.98189	3	0.91933	-0.121345	4	NA	0.0970714	0	1.0696	0.0970714	2	124700000	61904000	62797000	52658000	27307000	25351000	0	0	0	72043000	34597000	37446000
Q14651;C9JAM8;C9J359;C9J0F3;C9JAM3;C9JVY2;C9JU08;P13796-2	Plastin-1	PLS1	8	24	21	20	13	18	23	10	15	20	10	15	19	0	0.94349	47	0.89827	-0.154779	17	0.74581	0.872474	13	1.8308	0.872474	17	3473700000	1649200000	1824500000	591630000	300690000	290940000	1455900000	823600000	632300000	1426100000	524870000	901250000
C9J9K3;A0A0C4DG17;P08865;F8WD59	40S ribosomal protein SA	RPSA	4	21	21	21	20	20	20	20	20	20	20	20	20	0	0.92337	204	0.89807	-0.1551	58	0.77401	0.43082	71	1.348	0.43082	75	97394000000	48153000000	49241000000	23389000000	11881000000	11508000000	36415000000	20160000000	16255000000	37590000000	16112000000	21478000000
Q8NI08-2;Q8NI08;Q8NI08-7;H0Y6T0;Q8NI08-5;Q5TF96;Q8NI08-4;Q8NI08-3;Q5TF98;Q5TF97;Q8NI08-6	Nuclear receptor coactivator 7	NCOA7	11	14	14	14	9	8	6	9	8	6	9	8	6	0	0.89807	20	0.89807	-0.1551	8	0.72431	0.453649	6	1.3695	0.453649	6	619510000	335990000	283520000	233130000	132720000	100400000	183970000	117600000	66372000	202410000	85668000	116740000
P62854;Q5JNZ5	40S ribosomal protein S26;Putative 40S ribosomal protein S26-like 1	RPS26	2	6	6	6	5	5	5	5	5	5	5	5	5	0	0.95657	28	0.89802	-0.155181	8	0.75481	0.445091	7	1.3614	0.445091	13	13086000000	6304000000	6782200000	3158100000	1633900000	1524200000	2333600000	1303800000	1029800000	7594500000	3366300000	4228200000
Q9P287-2;Q9P287-4	BRCA2 and CDKN1A-interacting protein	BCCIP	2	18	4	4	13	17	16	3	4	3	3	4	3	0	0.92002	10	0.89795	-0.155293	3	0.83952	0.47892	4	1.3937	0.47892	3	567720000	280780000	286940000	87179000	42902000	44277000	250530000	143370000	107160000	230000000	94505000	135500000
K7EMR7;O75298-3;O75298-2;O75298;Q7RTN0	Reticulon;Reticulon-2	RTN2	5	6	6	6	4	0	4	4	0	4	4	0	4	0	0.70404	7	0.45465	-1.13717	3	NA	0.0894982	0	1.064	0.0894982	4	154490000	75230000	79263000	33708000	20681000	13027000	0	0	0	120780000	54549000	66236000
P07741;P07741-2;H3BQB1;H3BQZ9;H3BQF1;H3BSW3	Adenine phosphoribosyltransferase	APRT	6	17	17	17	14	16	14	14	16	14	14	16	14	0	0.9135	67	0.89739	-0.156193	26	0.78476	0.750092	17	1.6819	0.750092	24	15242000000	7067800000	8174300000	4434400000	2313300000	2121200000	3174600000	1766700000	1407900000	7633100000	2987800000	4645200000
Q9NX24;D6RC52;D6RCB9;J3QSY4;H0YC83	H/ACA ribonucleoprotein complex subunit 2	NHP2	5	7	7	7	5	2	6	5	2	6	5	2	6	0	0.93747	11	0.89731	-0.156322	4	0.60209	0.453649	4	1.3695	0.453649	5	621410000	296600000	324810000	83332000	43623000	39709000	109660000	66978000	42687000	428410000	186000000	242420000
O76021;J3QSV6;O76021-2;I3L3U9;I3L3C4;I3L234;I3L1A3;J3KPU7;I3L2F2;I3L4T8;I3L1Y4	Ribosomal L1 domain-containing protein 1	RSL1D1	11	35	35	35	29	30	30	29	30	30	29	30	30	0	0.89867	94	0.89714	-0.156595	31	0.69209	0.147567	32	1.1077	0.147567	31	11198000000	5948900000	5248700000	2364100000	1249500000	1114700000	4420700000	2559900000	1860800000	4412800000	2139500000	2273200000
K7EP59;Q15831-2;Q15831;K7EQN8	Serine/threonine-protein kinase STK11	STK11	4	2	2	2	0	1	1	0	1	1	0	1	1	0.00030003	1.111	2	NA	NA	0	NA	NA	1	NA	NA	1	30276000	15658000	14618000	0	0	0	25110000	13813000	11297000	5165500	1844600	3320900
Q9UBE0;B3KNJ4;Q9UBE0-2;Q9UBE0-3;M0QZS6;M0QX65;M0R054;M0QYM8;M0R286;M0R375;M0QYP2	SUMO-activating enzyme subunit 1;SUMO-activating enzyme subunit 1, N-terminally processed	SAE1	11	32	32	32	28	27	26	28	27	26	28	27	26	0	0.90392	107	0.89706	-0.156724	34	0.79164	0.478817	36	1.3936	0.478817	37	24278000000	12050000000	12229000000	6939700000	3585600000	3354100000	8364400000	4650000000	3714300000	8974400000	3814100000	5160300000
K7EPA3;Q9NX61-2;Q9NX61;K7EQ34;U3KQT6	Transmembrane protein 161A	TMEM161A	5	2	2	2	2	1	1	2	1	1	2	1	1	0	0.60568	3	0.6353	-0.65449	2	NA	NA	1	NA	NA	1	131050000	71397000	59653000	42513000	26758000	15755000	41231000	26277000	14954000	47306000	18362000	28944000
K7EPS8;Q9NSK7-3;Q9NSK7-4;F8W6J3;Q9NSK7-2;Q9NSK7	Protein C19orf12	C19orf12	6	2	2	2	0	0	2	0	0	2	0	0	2	0	1.6598	2	NA	NA	0	NA	0.731009	0	1.6598	0.731009	2	55303000	19948000	35355000	0	0	0	0	0	0	55303000	19948000	35355000
Q08E86;K7EQ86;Q14667-2;Q14667	UPF0378 protein KIAA0100	KIAA0100	4	3	3	3	2	0	1	2	0	1	2	0	1	0	0.83236	3	0.65427	-0.612042	2	NA	NA	0	NA	NA	1	19759000	11652000	8107000	14446000	9467200	4979300	0	0	0	5312900	2185200	3127700
K7EQG1;Q9NXS2-3;Q9NXS2	Glutaminyl-peptide cyclotransferase-like protein	QPCTL	3	3	3	3	2	1	1	2	1	1	2	1	1	0	0.72969	3	0.73567	-0.442869	2	NA	NA	1	NA	NA	1	83269000	43931000	39338000	12835000	6778000	6056900	41261000	25242000	16019000	29173000	11911000	17262000
Q12955-5;Q12955-4;Q12955;Q12955-7;Q12955-6;A0A087WTF3;A0A087WZ65;A0A087X0B4;H0Y3A4;D6RHY3;A0A087WWI5;H0YA66;H0YAH5;A0A087WTE8;A0A087WVC2;B1AQT1;A0A087WZ26;D6RFK6;H0Y951;A0A087WY90;A0A087X0L3;D6RBY7;D6RF31;H0Y8Z4;A0A087WX55;H0Y9E9	Ankyrin-3	ANK3	26	37	28	28	34	16	21	26	12	17	26	12	17	0	0.89783	53	0.89684	-0.157077	26	0.73212	0.317651	15	1.2463	0.317651	12	1670200000	842360000	827810000	610670000	322130000	288540000	421650000	238330000	183320000	637850000	281910000	355950000
Q9H1D9	DNA-directed RNA polymerase III subunit RPC6	POLR3F	1	11	11	11	6	10	10	6	10	10	6	10	10	0	0.90718	19	0.89684	-0.157077	6	0.68337	0.465922	6	1.3812	0.465922	7	910350000	440940000	469420000	123060000	64417000	58646000	333590000	180220000	153370000	453700000	196300000	257400000
Q5JPH6;H3BTB7;Q5JPH6-2	Probable glutamate--tRNA ligase, mitochondrial	EARS2	3	13	13	13	9	12	11	9	12	11	9	12	11	0	0.87173	31	0.89672	-0.157271	11	0.72045	0.623305	13	1.5404	0.623305	7	1657100000	826920000	830150000	324580000	164290000	160300000	867840000	478980000	388860000	464640000	183650000	280990000
Q13371;Q13371-2;H0Y5D3;H0Y3M0	Phosducin-like protein	PDCL	4	7	7	7	6	4	4	6	4	4	6	4	4	0	0.89612	13	0.89612	-0.158236	5	0.68904	0.370722	4	1.293	0.370722	4	359310000	180670000	178630000	118730000	61603000	57127000	89503000	50923000	38580000	151070000	68148000	82927000
K7ERG2;Q9NYR9-2;Q9NYR9;H7BXP1;Q9NYR9-3	NF-kappa-B inhibitor-interacting Ras-like protein 2	NKIRAS2	5	3	3	3	1	3	1	1	3	1	1	3	1	0	0.63648	3	NA	NA	0	0.63648	NA	3	NA	NA	1	76997000	40921000	36076000	0	0	0	52223000	30383000	21840000	24774000	10538000	14236000
K7ES11		UBE2O	1	39	1	1	32	36	32	1	0	1	1	0	1	0	0.9255	2	NA	NA	1	NA	NA	0	NA	NA	1	65937000	29403000	36534000	14009000	9199300	4809400	0	0	0	51929000	20204000	31725000
P12532;P12532-2;F8WCN3;C9JSQ1;C9J8F6;C9J6W7;C9JT96;C9J995;C9JJX8;D6RHV3;D6R998	Creatine kinase U-type, mitochondrial	CKMT1A	11	24	24	19	20	20	17	20	20	17	15	16	13	0	0.8621	68	0.89605	-0.158349	27	0.75632	0.711231	25	1.6372	0.711231	16	10777000000	5282600000	5494500000	2063100000	1075000000	988130000	4441700000	2516000000	1925700000	4272300000	1691600000	2580700000
Q69YN2;Q69YN2-3;A0A286YF56;Q69YN2-2;A0A0S2Z5Q6;A0A286YEP9	CWF19-like protein 1	CWF19L1	6	21	21	21	15	16	13	15	16	13	15	16	13	0	0.90749	35	0.89587	-0.158639	13	0.78994	0.493647	13	1.408	0.493647	9	3475000000	1659300000	1815700000	730940000	382740000	348200000	1366900000	754960000	611960000	1377200000	521620000	855570000
Q92598-2;Q92598;Q92598-4;Q92598-3;A0A0A0MSM0;R4GN69;Q5TBM3	Heat shock protein 105 kDa	HSPH1	7	71	64	64	54	65	52	50	58	48	50	58	48	0	0.93102	208	0.89587	-0.158639	62	0.80562	0.656725	65	1.5765	0.656725	81	42099000000	19811000000	22288000000	8487800000	4395200000	4092500000	16618000000	8977300000	7641000000	16993000000	6438600000	10555000000
L0R819		ASNSD1	1	8	7	3	4	1	8	3	1	7	1	0	3	0	1.2694	16	0.85021	-0.234109	4	NA	0.476745	1	1.3916	0.476745	11	633490000	287950000	345540000	63109000	34891000	28217000	66250000	33910000	32339000	504130000	219150000	284980000
L0R8F8		SMCR7L	1	5	5	5	5	0	4	5	0	4	5	0	4	0	1.1152	10	0.78638	-0.346701	5	NA	0.537743	0	1.4517	0.537743	5	236040000	107210000	128830000	84179000	45735000	38444000	0	0	0	151860000	61475000	90382000
Q9BRP1	Programmed cell death protein 2-like	PDCD2L	1	9	9	7	8	8	4	8	8	4	7	7	4	0	0.8769	18	0.89586	-0.158655	6	0.84084	0.830174	7	1.7779	0.830174	5	1858400000	886090000	972350000	626940000	311770000	315170000	684260000	357580000	326680000	547240000	216740000	330500000
Q9P2R3;Q9P2R3-2;Q9P2R3-4;I3L3P8;K7EPT2;I3L1Z9	Ankyrin repeat and FYVE domain-containing protein 1	ANKFY1	6	40	40	40	34	36	27	34	36	27	34	36	27	0	0.89183	78	0.89577	-0.1588	31	0.76707	0.667029	29	1.5878	0.667029	18	6848400000	3367400000	3481000000	1861800000	976070000	885770000	2547100000	1419200000	1127900000	2439500000	972130000	1467400000
A0A2C9F2P4;A0A286YFF7;P50897;Q5T0S4;A0A286YFE3;A0A286YFL8;P50897-2;E9PIA8;E9PK48;A0A286YFL6;E9PSE5	Palmitoyl-protein thioesterase 1	PPT1	11	9	9	9	9	7	6	9	7	6	9	7	6	0	0.90358	30	0.89559	-0.15909	13	0.74392	0.439038	8	1.3557	0.439038	9	2160200000	1049800000	1110400000	464230000	239150000	225080000	760690000	416110000	344580000	935310000	394560000	540750000
Q7Z2W4;C9J6P4;Q7Z2W4-2;Q7Z2W4-3;Q7Z2W4-4;H7C5K1;Q7Z2W4-5;G5E9U9;Q9H0J9	Zinc finger CCCH-type antiviral protein 1	ZC3HAV1	9	40	40	40	28	25	30	28	25	30	28	25	30	0	0.89555	63	0.89555	-0.159154	23	0.76266	0.513289	21	1.4273	0.513289	19	5406700000	2635700000	2771000000	1256800000	642420000	614400000	1738400000	967170000	771220000	2411500000	1026100000	1385400000
Q9Y680-3;Q9Y680	Peptidyl-prolyl cis-trans isomerase FKBP7	FKBP7	2	8	8	8	5	3	6	5	3	6	5	3	6	0	0.91361	7	0.89549	-0.159251	4	0.64749	0.390227	2	1.3106	0.390227	6	242970000	121730000	121240000	45799000	24529000	21270000	58467000	35658000	22809000	138710000	61546000	77162000
M0QYJ8;O60234;M0QX47;M0QXC2;M0QYG8;M0R1D2;M0R0C1	Glia maturation factor gamma	GMFG	7	2	1	1	2	0	2	1	0	1	1	0	1	0.0074491	1.2556	2	NA	NA	1	NA	NA	0	NA	NA	1	28277000	11113000	17165000	6491600	2925400	3566300	0	0	0	21786000	8187500	13598000
Q9UJ68-5;Q9UJ68;Q9UJ68-2;Q9UJ68-3;Q9UJ68-4;E5RIA9;E5RJK1;H0YAN3;E9PJ70	Mitochondrial peptide methionine sulfoxide reductase	MSRA	9	7	7	7	5	2	4	5	2	4	5	2	4	0	0.92498	13	0.89544	-0.159331	6	0.75279	0.388796	2	1.3093	0.388796	5	896470000	458810000	437660000	281420000	153130000	128290000	245840000	136540000	109300000	369220000	169150000	200070000
Q9UBK9;Q9UBK9-2;S4R2Z4	Protein UXT	UXT	3	6	6	6	2	2	4	2	2	4	2	2	4	0	1.0174	8	0.89521	-0.159702	2	0.83041	0.572308	2	1.4869	0.572308	4	425860000	189670000	236190000	27815000	16758000	11057000	82718000	42726000	39991000	315330000	130190000	185140000
M0QZM1		HNRNPM	1	32	1	1	31	30	29	1	1	0	1	1	0	0.0013146	0.66954	2	NA	NA	1	NA	NA	1	NA	NA	0	108150000	63227000	44922000	30617000	17219000	13398000	77532000	46007000	31524000	0	0	0
O75616;J3QSB2;J3QRV9;O75616-2;K7EQJ8;J3QT61	GTPase Era, mitochondrial	ERAL1	6	8	8	8	7	5	4	7	5	4	7	5	4	0	0.91678	13	0.89506	-0.159944	5	0.86594	0.414027	4	1.3324	0.414027	4	802850000	398570000	404280000	292440000	142380000	150060000	284500000	151760000	132740000	225910000	104420000	121490000
P20645;F5GX30;F5GXE0;F5GXU0;F5H883;H0YGE9;F5H4U1;H0YGT2;H0YF90	Cation-dependent mannose-6-phosphate receptor	M6PR	9	11	11	11	6	8	8	6	8	8	6	8	8	0	0.91778	39	0.89503	-0.159992	12	0.79146	0.652142	12	1.5715	0.652142	15	3988200000	1919600000	2068500000	862400000	453480000	408920000	1340200000	772970000	567230000	1785600000	693160000	1092400000
M0R0P9;P31751-2;P31751;J3QLS6;C9JHS6;J3QKW1;J3KTP4;C9J258;J3KSY8;J3QL45;C9JC83;M0R283;C9JIJ1;A0A0A0MRF1;M0R275;J3KRI8;A0A1B0GXA2;A8MX96;E7EVP8;M0QZK3	RAC-beta serine/threonine-protein kinase	AKT2	20	5	4	4	1	4	2	1	3	2	1	3	2	0	0.73197	6	NA	NA	1	0.67565	0.335369	3	1.2617	0.335369	2	157210000	80657000	76551000	9237700	5720000	3517700	89261000	49346000	39915000	58709000	25591000	33118000
Q9ULH0-4;Q9ULH0;Q9ULH0-2;E9PH70;A0A1W2PPB7;Q9ULH0-3;H0Y8E4;Q9ULH0-5;F8WAY8;H7C584;A0A1W2PPY4	Kinase D-interacting substrate of 220 kDa	KIDINS220	11	18	18	18	15	10	7	15	10	7	15	10	7	0	0.91651	21	0.89492	-0.160169	8	0.67634	0.467697	7	1.3829	0.467697	6	508900000	288090000	220810000	212480000	112580000	99908000	200600000	132430000	68176000	95819000	43092000	52727000
M0R226;Q9BQ48	Ribosomal protein L34;39S ribosomal protein L34, mitochondrial	MRPL34	2	5	5	5	4	0	4	4	0	4	4	0	4	0	1.39	9	0.74968	-0.415653	4	NA	0.588421	0	1.5036	0.588421	5	262590000	119480000	143120000	101270000	52862000	48411000	0	0	0	161320000	66614000	94705000
Q9Y376;A0A087X0K1;B7ZBJ4;Q5TAW7;Q9H9S4	Calcium-binding protein 39	CAB39	5	21	21	21	12	15	18	12	15	18	12	15	18	0	0.90647	46	0.89491	-0.160185	16	0.82308	0.442758	14	1.3592	0.442758	16	2758100000	1329900000	1428200000	428930000	213140000	215790000	1064200000	582370000	481870000	1264900000	534390000	730550000
J3KQ48;Q9Y3E5	Peptidyl-tRNA hydrolase 2, mitochondrial	PTRH2	2	8	8	8	7	4	6	7	4	6	7	4	6	0	0.93188	22	0.89455	-0.160766	7	0.77855	0.540126	6	1.4541	0.540126	9	1645600000	751940000	893670000	320860000	168710000	152150000	303460000	176360000	127100000	1021300000	406870000	614420000
P29218;P29218-3;H0YBL1;E5RIP7;E5RG94;E5RHE9;E5RG13;E5RI82;E5RGY4;P29218-2;E5RIF4	Inositol monophosphatase 1	IMPA1	11	14	14	14	12	9	11	12	9	11	12	9	11	0	0.92737	52	0.89447	-0.160895	15	0.8257	0.403595	17	1.3228	0.403595	20	5967000000	2918400000	3048600000	1352200000	710720000	641510000	1770300000	953270000	817060000	2844500000	1254400000	1590100000
M0R3D4;Q9UI14;M0QXH1;M0R1H9	Prenylated Rab acceptor protein 1	RABAC1	4	5	5	5	5	0	4	5	0	4	5	0	4	0	0.83756	7	0.63786	-0.648688	4	NA	0.41846	0	1.3365	0.41846	3	261940000	120460000	141480000	76663000	44617000	32046000	0	0	0	185280000	75846000	109430000
O00115-2;O00115;K7ENE5	Deoxyribonuclease-2-alpha	DNASE2	3	3	3	3	2	0	3	2	0	3	2	0	3	0	1.0485	5	0.7717	-0.373888	2	NA	0.321697	0	1.2498	0.321697	3	411180000	190000000	221180000	106880000	59661000	47224000	0	0	0	304300000	130340000	173960000
A0A2R8Y7S2;A0A2R8Y4P4;Q9HBD4;P51532-5;P51532-2;P51532-3;P51532-4;P51532;A0A0A0MT49;A0A2R8YGG3;A0A2R8Y440;A0A2R8Y4C5;A0A2R8YG32;A0A2R8Y7F3;A0A2R8Y6N0;A0A2R8YGP5;A0A2R8YF58;A0A2R8YDA1;A0A2R8Y6V2;A0A2R8Y526;A0A2R8Y7Y7;A0A2R8YF80;A0A2R8Y523;A0A2R8YFV8;A0A2R8YCY3;A0A2R8Y5K3;A0A2R8Y4R6;A0A2R8YFK5;K7EQF0;K7EP28;A0A2R8Y7R0;A0A0U1RRF5;A0A2R8Y583;A0A2R8YF38	Transcription activator BRG1	SMARCA4	34	53	53	30	46	47	41	46	47	41	29	26	24	0	0.89207	157	0.89442	-0.160976	59	0.67456	0.370164	53	1.2925	0.370164	45	11759000000	6214200000	5544600000	3950300000	2019900000	1930400000	4876500000	2855600000	2020900000	2932000000	1338600000	1593400000
P30405;R4GN99;H0Y548;P30405-2	Peptidyl-prolyl cis-trans isomerase F, mitochondrial	PPIF	4	16	15	14	14	10	16	13	9	15	12	9	14	0	0.91183	43	0.89416	-0.161395	20	0.75304	0.231801	8	1.1743	0.231801	15	5496200000	2743700000	2752500000	1415000000	750070000	664890000	848890000	487090000	361800000	3232300000	1506500000	1725800000
Q9NXC5;Q9NXC5-2;C9JTV2;C9JAQ1	WD repeat-containing protein mio	MIOS	4	13	13	13	7	7	6	7	7	6	7	7	6	0	0.89412	18	0.89412	-0.16146	6	0.69494	0.362217	6	1.2854	0.362217	6	396410000	199930000	196480000	80126000	44293000	35834000	151220000	82782000	68439000	165060000	72857000	92204000
S4R3N1;Q9Y3A3-2;Q9Y3A3-3;Q9Y3A3;B4DM50;F8W8B0		HSPE1-MOB4	6	18	8	8	13	8	16	6	5	6	6	5	6	0	0.82247	8	0.89411	-0.161476	3	0.75424	0.467175	3	1.3824	0.467175	3	552030000	270890000	281140000	82874000	43808000	39066000	211960000	114760000	97202000	257190000	112320000	144870000
Q6GMV2;C9IYN9;E2QRN5;F8WEJ9	SET and MYND domain-containing protein 5	SMYD5	4	5	5	5	4	3	4	4	3	4	4	3	4	0	0.84333	12	0.89393	-0.161766	4	0.77264	0.385928	4	1.3067	0.385928	4	847370000	438300000	409070000	171370000	83414000	87956000	314310000	152770000	161540000	361700000	202120000	159580000
O75150;O75150-3;H3BS50	E3 ubiquitin-protein ligase BRE1B	RNF40	3	47	40	3	43	36	32	37	32	28	2	3	1	0	0.91459	99	0.89389	-0.161831	42	0.80922	0.617204	31	1.5339	0.617204	26	6982800000	3354800000	3628000000	1763700000	934520000	829180000	2438900000	1330500000	1108300000	2780200000	1089700000	1690500000
Q8TDQ7;Q8TDQ7-2;Q8TDQ7-5;Q8TDQ7-3;Q8TDQ7-4	Glucosamine-6-phosphate isomerase 2	GNPDA2	5	10	5	5	7	9	9	3	4	4	3	4	4	0	0.94012	12	0.89374	-0.162073	5	0.72405	0.695638	5	1.6196	0.695638	5	363310000	183290000	180020000	51834000	27454000	24380000	131950000	80717000	51233000	179520000	75121000	104400000
Q9BZQ8	Protein Niban	FAM129A	1	10	10	10	9	5	2	9	5	2	9	5	2	0	0.86024	13	0.8937	-0.162137	7	0.77241	0.901108	4	1.8675	0.901108	3	377370000	185190000	192180000	130500000	67588000	62914000	146470000	81054000	65418000	100400000	36546000	63852000
Q96EK9	Protein KTI12 homolog	KTI12	1	13	13	13	8	8	8	8	8	8	8	8	8	0	0.90636	19	0.89366	-0.162202	8	0.73537	0.615416	5	1.532	0.615416	6	991590000	489150000	502440000	220660000	114680000	105980000	373950000	217100000	156850000	396980000	157370000	239600000
Q9GZT4;I3L3N0;V9GYE8;I3L4B4;I3L4W4;Q3ZK31;I3L4L3	Serine racemase	SRR	7	10	10	10	8	9	9	8	9	9	8	9	9	0	0.84015	21	0.89349	-0.162477	6	0.68494	0.664574	9	1.5851	0.664574	6	1483200000	725060000	758180000	484750000	255870000	228880000	404710000	226530000	178180000	593780000	242660000	351120000
Q00839;A0A1X7SBS1;Q5RI18;A0A1W2PPL4;A0A1W2PPH7;A0A1W2PQL0;A0A1W2PP34;A0A1W2PQ74;A0A1W2PRZ7;A0A1W2PQD4;A0A1W2PPE9;A0A1W2PRI6;A0A1W2PNG3;A0A087WVI9;A0A087WZF3;A0A1W2PP22	Heterogeneous nuclear ribonucleoprotein U	HNRNPU	16	67	67	3	51	60	54	51	60	54	3	3	3	0	0.9082	372	0.89344	-0.162557	118	0.77311	0.345056	126	1.2702	0.345056	128	138790000000	69359000000	69434000000	33898000000	17193000000	16705000000	50124000000	27222000000	22902000000	54771000000	24944000000	29827000000
Q7LC14;O00221;H3BNC2	NF-kappa-B inhibitor epsilon	NFKBIE	3	2	2	2	1	2	2	1	2	2	1	2	2	0	0.96817	4	NA	NA	1	0.69178	0.352759	2	1.277	0.352759	3	126480000	66072000	60404000	27080000	15796000	11284000	49395000	28733000	20662000	50001000	21543000	28458000
Q9UBT2;Q9UBT2-2;K7EPL2;K7ESK7;U3KQ93;U3KQ55;K7ES38	SUMO-activating enzyme subunit 2	UBA2	7	44	44	44	36	41	37	36	41	37	36	41	37	0	0.90149	143	0.8933	-0.162783	46	0.79071	0.529071	52	1.443	0.529071	45	29501000000	14546000000	14956000000	6839700000	3498500000	3341200000	11121000000	6141300000	4979800000	11541000000	4906100000	6634500000
Q8TDN6	Ribosome biogenesis protein BRX1 homolog	BRIX1	1	14	14	14	12	13	12	12	13	12	12	13	12	0	0.86957	38	0.89321	-0.162929	12	0.78052	0.359634	14	1.2831	0.359634	12	2874700000	1459900000	1414800000	643810000	342040000	301770000	1074600000	620540000	454070000	1156200000	497310000	658930000
C9JLB7;Q96HP4;U3KQU8;F8WB50;F8WBF3	Oxidoreductase NAD-binding domain-containing protein 1	OXNAD1	5	7	7	7	4	3	4	4	3	4	4	3	4	0	0.81453	13	0.89318	-0.162977	5	0.73753	0.573084	5	1.4877	0.573084	3	223860000	109900000	113950000	50444000	26344000	24100000	104830000	59825000	45002000	68586000	23735000	44851000
Q14676-2;Q14676;Q14676-4;Q14676-3;A2AB05;H0Y6Z8	Mediator of DNA damage checkpoint protein 1	MDC1	6	6	6	6	3	3	5	3	3	5	3	3	5	0	0.76767	5	0.89315	-0.163026	3	0.96424	0.2949	2	1.2268	0.2949	3	61761000	27800000	33961000	16963000	8754300	8209100	8666100	4636100	4030100	36131000	14409000	21722000
Q969V3-2;Q969V3;K7EMW4;A0A0C4DGP7;K7ELZ9;K7ENM2;K7EQ66;K7EN96	Nicalin	NCLN	8	25	25	25	22	24	21	22	24	21	22	24	21	0	0.88705	88	0.89311	-0.16309	30	0.74511	0.503959	30	1.4181	0.503959	28	8872800000	4373300000	4499500000	1418600000	724970000	693660000	3830600000	2098700000	1731800000	3623600000	1549600000	2074000000
Q8TCT9-5;Q8TCT9;Q8TCT9-2;A0A075B6F6;Q8TCT9-4;A0A0C4DGU3;A0A087WVH6	Minor histocompatibility antigen H13	HM13	7	11	11	11	9	9	9	9	9	9	9	9	9	0	0.97865	47	0.8931	-0.163106	13	0.7535	0.772055	11	1.7077	0.772055	23	5254000000	2467400000	2786600000	1377300000	719240000	658080000	1610800000	903730000	707090000	2265900000	844470000	1421400000
P68104;Q5VTE0;A0A087WVQ9;P68104-2;A0A087WV01;Q5JR01;A6PW80	Elongation factor 1-alpha 1;Putative elongation factor 1-alpha-like 3	EEF1A1	7	47	47	24	41	42	38	41	42	38	22	21	21	0	0.92003	755	0.89304	-0.163203	207	0.80612	0.491186	274	1.4056	0.491186	274	486750000000	236710000000	250040000000	93184000000	46933000000	46251000000	183960000000	99460000000	84504000000	209600000000	90314000000	119290000000
Q13151	Heterogeneous nuclear ribonucleoprotein A0	HNRNPA0	1	23	23	23	17	22	19	17	22	19	17	22	19	0	0.88067	95	0.89298	-0.1633	36	0.63328	0.00863031	31	1.006	0.00863031	28	14360000000	7782900000	6576700000	3811900000	1981200000	1830700000	4824800000	2892400000	1932500000	5722900000	2909300000	2813600000
Q8IYB7;H7C440;Q8IYB7-2;Q8IYB7-3;C9JGP4;Q8IYB7-4;Q8IYB7-5;H7C036	DIS3-like exonuclease 2	DIS3L2	8	21	21	21	10	14	6	10	14	6	10	14	6	0	0.67523	21	0.89286	-0.163494	5	0.64041	0.444773	11	1.3611	0.444773	5	650280000	353170000	297110000	105240000	56162000	49082000	381090000	226490000	154600000	163940000	70512000	93431000
P62380;Q7Z6U2;Q7Z6U0;Q7Z6U1;Q7Z6T9	TATA box-binding protein-like protein 1	TBPL1	5	8	8	8	5	7	4	5	7	4	5	7	4	0	0.88284	11	0.89278	-0.163623	3	0.76633	0.837217	5	1.7866	0.837217	3	388780000	181610000	207170000	84145000	42837000	41307000	171140000	87965000	83176000	133490000	50808000	82683000
O00287	Regulatory factor X-associated protein	RFXAP	1	3	3	3	1	3	1	1	3	1	1	3	1	0	0.80047	4	NA	NA	1	0.71634	NA	3	NA	NA	1	92992000	49312000	43680000	10083000	4796200	5286800	49238000	30207000	19032000	33671000	14309000	19362000
Q9Y5T5-2;Q9Y5T5;Q9Y5T5-3;Q9Y5T5-4;Q9Y5T5-5;H9KVB6	Ubiquitin carboxyl-terminal hydrolase 16	USP16	6	13	13	13	9	11	7	9	11	7	9	11	7	0	0.84735	18	0.89268	-0.163785	4	0.74945	0.326882	8	1.2543	0.326882	6	480690000	222970000	257730000	91922000	50488000	41434000	259180000	114820000	144370000	129590000	57662000	71928000
O95453-2;O95453;O95453-3;O95453-4;H3BRK1;F5H1Z4	Poly(A)-specific ribonuclease PARN	PARN	6	12	12	12	9	12	9	9	12	9	9	12	9	0	0.89235	31	0.89235	-0.164318	9	0.79191	0.708143	13	1.6337	0.708143	9	1213500000	633970000	579510000	273140000	142210000	130930000	665990000	372050000	293940000	274350000	119700000	154650000
Q9NWU2	Glucose-induced degradation protein 8 homolog	GID8	1	12	12	12	7	7	9	7	7	9	7	7	9	0	0.9125	25	0.89211	-0.164706	8	0.79383	0.549817	7	1.4639	0.549817	10	1657700000	759970000	897760000	190750000	99890000	90857000	452180000	259100000	193090000	1014800000	400990000	613820000
A0A0C4DFM2;Q6ZN55;Q6ZN55-2	Zinc finger protein 574	ZNF574	3	7	7	7	4	3	2	4	3	2	4	3	2	0	0.89823	8	0.89203	-0.164836	6	0.94094	1.11257	3	2.1623	1.11257	2	125580000	62366000	63213000	34723000	17460000	17263000	79622000	41872000	37751000	11233000	3034100	8199200
Q9Y5Q9;Q9Y5Q9-2;H7C0C0;F8WC64;H7BZV8;H0YFI7;H7C143	General transcription factor 3C polypeptide 3	GTF3C3	7	24	24	24	17	17	14	17	17	14	17	17	14	0	0.90061	34	0.8918	-0.165208	11	0.72653	0.364572	13	1.2875	0.364572	10	1935600000	902370000	1033200000	572610000	240050000	332560000	686000000	376970000	309030000	677010000	285360000	391660000
Q9H0C8;F8SNU7;H7C2I8;E9PC05;F8SNU6	Integrin-linked kinase-associated serine/threonine phosphatase 2C	ILKAP	5	18	18	18	17	14	18	17	14	18	17	14	18	0	0.89853	36	0.8917	-0.16537	15	0.77215	0.49375	9	1.4081	0.49375	12	5307900000	2587300000	2720600000	1646000000	862490000	783540000	1392200000	777800000	614440000	2269600000	947000000	1322600000
P09497-2;P09497;D6RJD1;H0Y9Q6	Clathrin light chain B	CLTB	4	14	14	14	10	13	12	10	13	12	10	13	12	0	0.88293	47	0.89164	-0.165467	12	0.73031	0.495286	19	1.4096	0.495286	16	10746000000	5432800000	5312700000	1751400000	938100000	813270000	4649500000	2635100000	2014300000	4344600000	1859500000	2485100000
Q8IWR0;I3L2K5;I3L323;I3L382;I3L2N8;I3L1Y3;Q8IWR0-2;I3L3S2;I3L3F9;I3L282	Zinc finger CCCH domain-containing protein 7A	ZC3H7A	10	19	19	19	14	8	8	14	8	8	14	8	8	0	0.91786	18	0.89135	-0.165936	8	0.82049	0.535953	5	1.4499	0.535953	5	783630000	381280000	402350000	308840000	162460000	146370000	206820000	112690000	94132000	267970000	106120000	161850000
P45983-3;P45983-2;P45983-4;P45983;P45983-5;A6NF29;A0A1W2PPZ3;C9JWQ4;C9J762	Mitogen-activated protein kinase 8	MAPK8	9	11	11	7	10	7	6	10	7	6	6	3	2	0	0.93492	22	0.89109	-0.166357	10	0.84538	0.637471	7	1.5556	0.637471	5	835700000	413230000	422470000	208750000	106430000	102330000	370410000	208280000	162130000	256540000	98523000	158010000
Q92900-2;Q92900	Regulator of nonsense transcripts 1	UPF1	2	64	64	64	56	58	57	56	58	57	56	58	57	0	0.89233	205	0.89106	-0.166406	72	0.77553	0.677621	69	1.5995	0.677621	64	37949000000	18321000000	19629000000	8981100000	4738600000	4242500000	13603000000	7514600000	6088600000	15365000000	6067500000	9297800000
P61247;E9PFI5;D6RAT0;H0Y8L7;H0Y9Y4;D6RG13;D6RB09;D6R9B6;D6RAS7;D6RI02;D6RED7;D6RGE0	40S ribosomal protein S3a	RPS3A	12	33	33	33	30	32	31	30	32	31	30	32	31	0	0.93171	206	0.89103	-0.166454	55	0.78239	0.458592	64	1.3742	0.458592	87	116530000000	57691000000	58841000000	29107000000	14897000000	14210000000	41389000000	22933000000	18456000000	46037000000	19862000000	26175000000
P78417;Q5TA02;P78417-3;P78417-2;Q5TA01	Glutathione S-transferase omega-1	GSTO1	5	22	22	22	17	17	20	17	17	20	17	17	20	0	0.9253	77	0.891	-0.166503	27	0.74541	0.404685	21	1.3238	0.404685	29	19861000000	9979900000	9881300000	4069500000	2194200000	1875300000	8012100000	4529200000	3482900000	7779600000	3256500000	4523100000
P48506;A0A2R8YEL6;B4E2I4;E1CEI4;A0A0C4DGB2;A0A2R8Y648;D6RGF8	Glutamate--cysteine ligase catalytic subunit	GCLC	7	20	19	19	14	16	11	14	15	11	14	15	11	0	0.85703	37	0.89097	-0.166551	9	0.76936	0.501414	17	1.4156	0.501414	11	2481200000	1306100000	1175200000	691910000	358770000	333140000	1193000000	690250000	502800000	596260000	257030000	339220000
P17066;P48741	Heat shock 70 kDa protein 6	HSPA6	2	16	1	1	13	16	12	1	1	1	1	1	1	0	0.91779	22	0.89094	-0.1666	7	0.78109	0.595695	6	1.5112	0.595695	9	41883000000	21759000000	20124000000	9356200000	4896000000	4460100000	21224000000	12156000000	9067500000	11303000000	4707000000	6596400000
Q08170;A0A0D9SEM4;A0A0D9SGD2	Serine/arginine-rich splicing factor 4	SRSF4	3	22	22	18	20	19	15	20	19	15	16	15	12	0	0.8826	88	0.89084	-0.166762	29	0.75855	0.366924	32	1.2896	0.366924	27	18388000000	9550000000	8837800000	4710600000	2450000000	2260600000	8582500000	4793600000	3788900000	5094700000	2306400000	2788300000
O43747;O43747-2;H3BNR4;H3BR36;H3BUN9;B4DGE1;H3BN71;H3BRM7;H3BS13;H3BV30;B3KNW1;H3BN75;H3BNN2	AP-1 complex subunit gamma-1	AP1G1	13	36	36	36	24	29	31	24	29	31	24	29	31	0	0.89206	124	0.89076	-0.166891	41	0.78681	0.614192	47	1.5307	0.614192	36	13730000000	6583200000	7147200000	2616300000	1355900000	1260400000	4790600000	2680500000	2110000000	6323500000	2546700000	3776800000
Q86WA6;Q86WA6-2;B4DML3;H7C0M3;F2Z2Q1;Q49AI2	Valacyclovir hydrolase	BPHL	6	8	8	8	6	7	4	6	7	4	6	7	4	0	0.88062	19	0.89074	-0.166924	6	0.75874	0.577634	8	1.4924	0.577634	5	978040000	498080000	479960000	132440000	72563000	59879000	529490000	300010000	229470000	316110000	125500000	190610000
P25789;H0YN18;H0YMZ1;H0YL69;P25789-2;H0YMA1;H0YKT8;H0YMI6;H0YKS0;H0YLC2;H0YMV3;H0YLS6	Proteasome subunit alpha type-4;Proteasome subunit alpha type;Proteasome subunit beta type	PSMA4	12	18	18	18	16	16	17	16	16	17	16	16	17	0	0.89336	81	0.8905	-0.167312	24	0.78193	0.408821	27	1.3276	0.408821	30	18044000000	8892200000	9152200000	3425200000	1802900000	1622300000	6249200000	3399300000	2849900000	8369900000	3689900000	4680000000
O95696-2;O95696;J3KQ61;H0Y7B4;F6XDC4;E9PSF3;A8WI62;A8WI61	Bromodomain-containing protein 1	BRD1	8	9	9	7	7	4	5	7	4	5	5	3	4	0	0.89877	13	0.89038	-0.167507	4	0.80166	0.114767	5	1.0828	0.114767	4	251400000	128390000	123000000	68255000	33692000	34563000	74153000	41437000	32716000	108990000	53265000	55723000
Q9BZI7-2;Q9BZI7;A0A087WYC8;A0A1B0GVA2	Regulator of nonsense transcripts 3B	UPF3B	4	21	21	21	16	14	15	16	14	15	16	14	15	0	0.92933	48	0.89013	-0.167912	15	0.75206	0.632547	16	1.5503	0.632547	17	3289800000	1652600000	1637200000	930960000	476840000	454120000	1310400000	723420000	586990000	1048500000	452390000	596080000
Q8TAG9;E7EW84;Q8TAG9-2;F2Z3K0;B1AP46	Exocyst complex component 6	EXOC6	5	19	19	19	9	8	15	9	8	15	9	8	15	0	1.0956	28	0.89009	-0.167977	7	0.84365	0.965914	8	1.9533	0.965914	13	1043600000	455150000	588470000	221640000	118950000	102700000	350530000	161760000	188770000	471450000	174450000	297010000
P27144;D3DQ64	Adenylate kinase 4, mitochondrial	AK4	2	15	15	15	13	13	14	13	13	14	13	13	14	0	0.91279	53	0.88989	-0.168301	16	0.79595	0.61711	18	1.5338	0.61711	19	5698300000	2748400000	2949900000	1148700000	600580000	548140000	1793800000	993240000	800530000	2755800000	1154600000	1601200000
O00488;A9J4F5	Zinc finger protein 593	ZNF593	2	3	3	3	2	0	3	2	0	3	2	0	3	0	0.95717	4	0.97562	-0.0356088	2	NA	0.0152121	0	1.0106	0.0152121	3	125890000	59906000	65985000	27511000	13171000	14340000	0	0	0	98380000	46735000	51644000
P38919;I3L3H2;F8WE11	Eukaryotic initiation factor 4A-III;Eukaryotic initiation factor 4A-III, N-terminally processed	EIF4A3	3	36	31	31	29	33	29	24	30	25	24	30	25	0	0.89361	134	0.88976	-0.168512	49	0.74236	0.36793	41	1.2905	0.36793	44	39339000000	19725000000	19614000000	11752000000	6020800000	5730900000	12023000000	6902900000	5119900000	15565000000	6801300000	8763200000
A0A024R4M0;P46781;B5MCT8;C9JM19;F2Z3C0;A8MXK4	40S ribosomal protein S9	RPS9	6	27	27	27	24	25	25	24	25	25	24	25	25	0	0.96012	161	0.8897	-0.168609	54	0.78157	0.477263	42	1.3921	0.477263	65	80327000000	39103000000	41224000000	17887000000	9079000000	8808100000	29483000000	15711000000	13772000000	32957000000	14313000000	18644000000
O00506;H7C279;O00506-3;O00506-2;C9JDH9;C9J6L2;C9JCC0;C9J232;C9JFA1;C9JN58;E7EM58	Serine/threonine-protein kinase 25	STK25	11	8	2	2	7	7	6	1	2	0	1	2	0	0	0.74991	3	NA	NA	1	0.62618	NA	2	NA	NA	0	35231000	18872000	16359000	8994800	4518700	4476100	26236000	14353000	11883000	0	0	0
O00512	B-cell CLL/lymphoma 9 protein	BCL9	1	3	3	3	2	2	1	2	2	1	2	2	1	0	0.39121	3	0.41363	-1.27359	2	0.42033	NA	2	NA	NA	0	57311000	38915000	18396000	24540000	16759000	7781500	32771000	22156000	10615000	0	0	0
P46734;P46734-2;P46734-3;E9PRZ0;J3QR49;J3KRV4;X6RB39;J3QL77;E9PMA8	Dual specificity mitogen-activated protein kinase kinase 3	MAP2K3	9	16	16	12	15	11	9	15	11	9	11	8	6	0	0.91109	41	0.88968	-0.168642	17	0.79667	0.482642	13	1.3973	0.482642	11	1108200000	554540000	553620000	350740000	189650000	161090000	417980000	224940000	193030000	339440000	139940000	199500000
Q9UJA5;Q9UJA5-2;Q9UJA5-3;Q9UJA5-4	tRNA (adenine(58)-N(1))-methyltransferase non-catalytic subunit TRM6	TRMT6	4	23	23	23	20	18	18	20	18	18	20	18	18	0	0.88855	63	0.88961	-0.168755	21	0.78386	0.547252	22	1.4613	0.547252	20	6556400000	3273100000	3283300000	1658100000	829620000	828490000	2648200000	1465300000	1183000000	2250100000	978180000	1271900000
Q9UNF0;Q9UNF0-2;A0A0U1RR22;B0QYG7;B0QYG8;H0Y923;Q9BY11	Protein kinase C and casein kinase substrate in neurons protein 2	PACSIN2	7	22	22	21	18	19	16	18	19	16	17	19	16	0	0.91265	58	0.88955	-0.168852	21	0.75626	0.435949	19	1.3528	0.435949	18	6771300000	3451300000	3320000000	1643400000	866700000	776690000	3046100000	1660200000	1385900000	2081800000	924410000	1157400000
Q9BUH6	Uncharacterized protein C9orf142	C9orf142	1	7	7	7	4	6	5	4	6	5	4	6	5	0	0.83221	8	0.88951	-0.168917	3	0.65301	0.754717	3	1.6873	0.754717	6	503440000	248620000	254810000	92262000	50395000	41868000	210270000	115780000	94498000	200900000	82453000	118450000
O95749;O95749-2;C9J7M1;C9J6G3;A0A2R8YE82;A0A2R8Y4N4;A0A2R8Y7P7;A0A2R8Y551	Geranylgeranyl pyrophosphate synthase	GGPS1	8	16	16	16	11	15	15	11	15	15	11	15	15	0	0.93099	45	0.88948	-0.168966	13	0.8208	0.360982	16	1.2843	0.360982	16	2328000000	1167700000	1160300000	491430000	260370000	231060000	881430000	483760000	397670000	955120000	423580000	531540000
P61019;P61019-2;E9PKL7;H7C125;H0YD31;E9PE37;A0A1D5RMT4;H0YDL5	Ras-related protein Rab-2A	RAB2A	8	19	19	10	15	17	18	15	17	18	7	9	9	0	1.0023	70	0.8894	-0.169096	19	0.76575	0.570754	16	1.4853	0.570754	35	8849500000	4304800000	4544700000	1617900000	844460000	773410000	3390500000	1886000000	1504500000	3841100000	1574400000	2266700000
Q9C0B7	Transport and Golgi organization protein 6 homolog	TANGO6	1	10	10	10	5	4	6	5	4	6	5	4	6	0	0.91357	14	0.88927	-0.169307	5	0.62802	0.844145	4	1.7952	0.844145	5	229550000	115710000	113830000	73537000	38407000	35130000	76293000	47740000	28553000	79719000	29568000	50150000
O00716-2;O00716	Transcription factor E2F3	E2F3	2	2	2	2	0	2	0	0	2	0	0	2	0	0.0045416	0.6044	2	NA	NA	0	0.6044	NA	2	NA	NA	0	40058000	23688000	16370000	0	0	0	40058000	23688000	16370000	0	0	0
P19525;P19525-2;C9JZT2;F8WBH4	Interferon-induced, double-stranded RNA-activated protein kinase	EIF2AK2	4	21	21	21	15	19	17	15	19	17	15	19	17	0	0.88337	51	0.88917	-0.169469	15	0.72431	0.622743	19	1.5398	0.622743	17	4016800000	1982900000	2034000000	983530000	519150000	464380000	1507400000	857410000	650040000	1525900000	606290000	919580000
P49770;G3V5E5;H0YJJ8;H0YK01	Translation initiation factor eIF-2B subunit beta	EIF2B2	4	18	18	18	15	13	11	15	13	11	15	13	11	0	0.90464	43	0.88909	-0.169599	17	0.8361	0.360308	14	1.2837	0.360308	12	3076700000	1590800000	1485900000	1043700000	553720000	489940000	1151500000	639810000	511660000	881530000	397240000	484290000
Q00325-2;Q00325;F8VVM2;F8VZL5;F8VWR4;F8VWQ0	Phosphate carrier protein, mitochondrial	SLC25A3	6	19	19	19	17	18	19	17	18	19	17	18	19	0	0.91831	133	0.88891	-0.169891	40	0.53796	0.361095	37	1.2844	0.361095	56	26283000000	13623000000	12660000000	6824900000	3548200000	3276700000	7383100000	4761000000	2622100000	12075000000	5313700000	6761000000
Q86YB8;Q5TAE8;Q5T1H5	ERO1-like protein beta	ERO1LB	3	7	6	6	6	7	5	5	6	4	5	6	4	0	0.8886	13	0.8886	-0.170394	5	0.7075	0.843019	4	1.7938	0.843019	4	456580000	226300000	230280000	124270000	64609000	59660000	173290000	102120000	71169000	159020000	59569000	99447000
Q9H2U1;Q9H2U1-3;Q9H2U1-2;E7EWK3;A0A0G2JQU7;A0A0G2JRP3;H7C5F5;H7C514	ATP-dependent RNA helicase DHX36	DHX36	8	42	42	40	35	26	22	35	26	22	33	25	20	0	0.88337	77	0.88854	-0.170491	36	0.77324	0.58111	26	1.496	0.58111	15	4995200000	2620100000	2375100000	1348400000	701530000	646840000	1454800000	821250000	633520000	2192100000	1097300000	1094700000
O00767	Acyl-CoA desaturase	SCD	1	2	2	2	1	1	0	1	1	0	1	1	0	0	0.54785	2	NA	NA	1	NA	NA	1	NA	NA	0	17138000	10694000	6443900	4700100	2784200	1915900	12437000	7909500	4528000	0	0	0
Q92667;Q92667-2;I3L0W0;I3L2A2;I3L2N7;I3L0K6;I3NI36;I3L364;I3L0V5;I3L3V6	A-kinase anchor protein 1, mitochondrial	AKAP1	10	16	16	16	11	10	9	11	10	9	11	10	9	0	0.93318	36	0.88853	-0.170508	14	0.70209	0.68446	10	1.6071	0.68446	12	1816200000	877490000	938740000	306860000	164120000	142730000	727880000	426660000	301220000	781500000	286700000	494790000
O14519;O14519-2;F5GZF0;O75956;E9PKR4	Cyclin-dependent kinase 2-associated protein 1	CDK2AP1	5	5	5	5	4	1	5	4	1	5	4	1	5	0	1.261	12	0.72268	-0.468571	4	NA	0.459012	1	1.3746	0.459012	7	386630000	179660000	206970000	72818000	41261000	31557000	58010000	34768000	23241000	255800000	103630000	152170000
O14521-2;O14521;H0YD96;H0YD41;G3V173;E9PK73;H3BRW5;O14521-4	Succinate dehydrogenase [ubiquinone] cytochrome b small subunit, mitochondrial	SDHD	8	2	2	2	1	0	1	1	0	1	1	0	1	0.0004457	1.3313	3	NA	NA	1	NA	0.48944	0	1.4039	0.48944	2	41665000	19718000	21947000	6875100	4040200	2834900	0	0	0	34790000	15678000	19112000
P23396;P23396-2;E9PL09;E9PPU1;F2Z2S8;H0YCJ7;H0YF32;E9PQ96;E9PJH4;E9PK82;H0YEU2;E9PSF4;E9PQX2;H0YES8	40S ribosomal protein S3	RPS3	14	31	31	30	26	29	28	26	29	28	25	28	27	0	0.90639	221	0.8884	-0.170719	56	0.77454	0.470303	78	1.3854	0.470303	87	96839000000	47991000000	48848000000	22679000000	11675000000	11005000000	33113000000	18506000000	14607000000	41047000000	17810000000	23237000000
A0A1W2PPC6;Q9H3H5-2;Q9H3H5;Q9H3H5-3;A0A1W2PQH0;F8W681;A0A1W2PQD1;F8WE55;A0A1W2PRR6	UDP-N-acetylglucosamine--dolichyl-phosphate N-acetylglucosaminephosphotransferase	DPAGT1	9	5	5	5	5	5	5	5	5	5	5	5	5	0	0.95032	17	0.88835	-0.1708	6	0.79185	0.482229	5	1.3969	0.482229	6	1114200000	529910000	584260000	322160000	173840000	148320000	331870000	184950000	146920000	460140000	171120000	289020000
K7ERC8;Q06136;K7EQS7;Q06136-2	3-ketodihydrosphingosine reductase	KDSR	4	7	7	7	2	5	5	2	5	5	2	5	5	0	0.96271	11	0.88829	-0.170897	2	0.73479	0.736648	5	1.6663	0.736648	5	319530000	148020000	171510000	23525000	12789000	10736000	129230000	73369000	55864000	166770000	61864000	104910000
Q9ULV4;Q9ULV4-2;Q9ULV4-3;B4E3S0;H0YHL7;F8W1H8;F8VUX3;F8VSA4;F8VRE9;F8VTT6;F8VVB7;F8VV53	Coronin-1C;Coronin	CORO1C	12	21	21	20	11	18	12	11	18	12	10	18	12	0	0.92769	39	0.88827	-0.17093	14	0.79957	0.451857	15	1.3678	0.451857	10	2414900000	1236400000	1178600000	496620000	255770000	240850000	1276500000	716460000	560030000	641840000	264150000	377680000
O14548;E5RJZ1;H0YBD2	Cytochrome c oxidase subunit 7A-related protein, mitochondrial	COX7A2L	3	4	4	4	2	1	4	2	1	4	2	1	4	0	1.3024	4	0.81264	-0.299312	2	NA	0.393197	1	1.3133	0.393197	3	175660000	82902000	92756000	38211000	19851000	18360000	6751700	5369800	1381900	130700000	57681000	73014000
Q6NUQ1;C9J5S3	RAD50-interacting protein 1	RINT1	2	19	19	19	13	15	10	13	15	10	13	15	10	0	0.86723	38	0.88824	-0.170979	11	0.73057	0.454281	16	1.3701	0.454281	11	2048300000	924140000	1124200000	498190000	256600000	241590000	717210000	378530000	338690000	832890000	289010000	543880000
H7C5G1;Q2TAA2;C9JE02;Q2TAA2-2;C9JDY4;C9J5J2	Isoamyl acetate-hydrolyzing esterase 1 homolog	IAH1	6	7	7	7	5	6	4	5	6	4	5	6	4	0	0.85744	12	0.8882	-0.171044	5	0.74983	0.313014	4	1.2423	0.313014	3	992000000	507690000	484310000	369380000	189600000	179780000	386500000	216750000	169750000	236110000	101340000	134780000
Q6UX07;Q6UX07-2;Q6UX07-3	Dehydrogenase/reductase SDR family member 13	DHRS13	3	4	4	4	4	2	2	4	2	2	4	2	2	0	0.81046	5	0.88815	-0.171125	3	0.58401	0.418244	2	1.3363	0.418244	2	94103000	56703000	37400000	25006000	13475000	11531000	42389000	30978000	11411000	26708000	12250000	14458000
O14593;K7ENE6;A0A024R7P0;O14593-2;O14593-3	DNA-binding protein RFXANK	RFXANK	5	2	2	2	1	2	0	1	2	0	1	2	0	0	0.65013	4	0.65013	-0.6212	2	0.65222	NA	2	NA	NA	0	27307000	17772000	9535400	9562300	5789700	3772700	17745000	11982000	5762700	0	0	0
Q8IU81	Interferon regulatory factor 2-binding protein 1	IRF2BP1	1	16	16	16	10	12	15	10	12	15	10	12	15	0	0.94887	29	0.88812	-0.171173	9	0.81573	0.829768	9	1.7774	0.829768	11	1603100000	753630000	849490000	236500000	121980000	114520000	602700000	330790000	271910000	763920000	300860000	463070000
P31323	cAMP-dependent protein kinase type II-beta regulatory subunit	PRKAR2B	1	8	5	5	8	5	4	5	2	1	5	2	1	0	0.82042	6	0.88806	-0.171271	5	0.75792	NA	3	NA	NA	1	543570000	269960000	273610000	142830000	73849000	68976000	342890000	156170000	186720000	57857000	39945000	17912000
Q8N9T8;F8WFC1;H0YFD2	Protein KRI1 homolog	KRI1	3	9	9	9	4	3	5	4	3	5	4	3	5	0	1.0606	8	0.88806	-0.171271	3	0.74731	0.440208	2	1.3568	0.440208	4	169970000	78512000	91460000	15892000	8789300	7102500	42671000	24220000	18451000	111410000	45503000	65906000
Q99541;Q5SYF5;Q5SYF3;Q5SYF4	Perilipin-2	PLIN2	4	15	15	15	13	12	9	13	12	9	13	12	9	0	0.88167	34	0.88798	-0.171401	13	0.68202	0.248413	13	1.1879	0.248413	8	2683400000	1503500000	1179800000	764070000	428920000	335150000	1118200000	685190000	432980000	801120000	389430000	411690000
O14656;O14656-2	Torsin-1A	TOR1A	2	12	12	12	7	8	12	7	8	12	7	8	12	0	0.88792	25	0.88792	-0.171498	7	0.75664	0.523863	8	1.4378	0.523863	10	925660000	432030000	493630000	150040000	67645000	82393000	201580000	113000000	88583000	574040000	251380000	322660000
E9PLI6;E9PS76;Q8N9N8;E9PS30;E9PNH5;E9PQD0	Probable RNA-binding protein EIF1AD	EIF1AD	6	6	6	6	5	3	6	5	3	6	5	3	6	0	1.0101	15	0.88786	-0.171596	5	0.84409	0.753605	3	1.686	0.753605	7	1567800000	674730000	893050000	480250000	260900000	219350000	170940000	90739000	80203000	916580000	323090000	593490000
O14672;O14672-2	Disintegrin and metalloproteinase domain-containing protein 10	ADAM10	2	4	4	4	1	3	2	1	3	2	1	3	2	0	0.55394	6	NA	NA	1	0.45475	0.268794	3	1.2048	0.268794	2	157340000	95523000	61820000	17840000	11888000	5951300	90928000	61127000	29801000	48575000	22508000	26067000
P68032;P68133;P62736;P63267;A6NL76;P63267-2;C9JFL5;F6UVQ4;F6QUT6;F8WB63;B8ZZJ2	Actin, alpha cardiac muscle 1;Actin, alpha skeletal muscle;Actin, aortic smooth muscle;Actin, gamma-enteric smooth muscle	ACTC1	11	30	8	8	27	28	22	8	6	5	8	6	5	0	0.88794	38	0.8877	-0.171856	14	0.84189	0.673104	13	1.5945	0.673104	11	20507000000	9662900000	10844000000	3950200000	2056400000	1893800000	8327000000	4134800000	4192200000	8230100000	3471600000	4758500000
Q7Z494;Q7Z494-2;F2Z3A8;Q7Z494-3;Q7Z494-6;H0YAM4	Nephrocystin-3	NPHP3	6	8	8	7	3	5	2	3	5	2	3	4	2	0	0.74634	6	0.88764	-0.171953	3	0.69968	0.852319	3	1.8054	0.852319	2	67571000	31660000	35911000	17228000	9370200	7857600	24551000	13949000	10602000	25792000	8340900	17451000
O14733;O14733-4;O14733-3;O14733-2	Dual specificity mitogen-activated protein kinase kinase 7	MAP2K7	4	8	8	8	6	1	5	6	1	5	6	1	5	0	1.3089	6	0.72331	-0.467314	5	NA	0.494672	0	1.409	0.494672	4	356200000	185100000	171090000	148440000	86052000	62384000	0	0	0	207760000	99053000	108710000
Q9UIQ6;Q9UIQ6-3;Q9UIQ6-2	Leucyl-cystinyl aminopeptidase;Leucyl-cystinyl aminopeptidase, pregnancy serum form	LNPEP	3	34	34	34	24	21	28	24	21	28	24	21	28	0	0.90791	73	0.88756	-0.172083	25	0.78058	0.50518	21	1.4193	0.50518	27	3965600000	1901900000	2063700000	1022100000	568720000	453360000	952320000	524500000	427820000	1991200000	808700000	1182500000
Q96FX7;H0Y2Q1	tRNA (adenine(58)-N(1))-methyltransferase catalytic subunit TRMT61A	TRMT61A	2	10	10	10	10	8	9	10	8	9	10	8	9	0	0.89429	48	0.88747	-0.17223	13	0.78164	0.628167	18	1.5456	0.628167	17	3324400000	1601900000	1722500000	754620000	395040000	359580000	1094300000	618350000	475910000	1475500000	588470000	887010000
P62273;A0A2R8Y851;P62273-2;A0A2R8Y6P7;A0A087WTT6	40S ribosomal protein S29	RPS29	5	5	5	5	4	2	5	4	2	5	4	2	5	0	1.1003	12	0.88746	-0.172246	4	0.75249	0.517427	2	1.4314	0.517427	6	6405700000	3076000000	3329700000	1974400000	1001800000	972650000	1436600000	780940000	655680000	2994700000	1293200000	1701400000
Q9Y314;A0A075B6F9;M0R3B2;M0R1K2;A0A075B797;M0QX85;M0R1T7	Nitric oxide synthase-interacting protein	NOSIP	7	13	13	13	7	10	10	7	10	10	7	10	10	0	0.86667	28	0.88725	-0.172587	7	0.7685	0.408929	12	1.3277	0.408929	9	1167700000	579170000	588520000	175780000	93905000	81879000	418560000	234090000	184470000	573340000	251170000	322170000
B4E1G1;Q9BUN8-2;Q9BUN8;E5RGY0	Derlin-1	DERL1	4	3	3	3	2	3	2	2	3	2	2	3	2	0	0.8002	6	0.88716	-0.172734	2	0.73502	0.645333	3	1.5641	0.645333	3	306800000	152940000	153860000	87559000	51028000	36531000	95405000	53768000	41637000	123830000	48143000	75691000
O14763-2;O14763	Tumor necrosis factor receptor superfamily member 10B	TNFRSF10B	2	2	2	2	2	0	1	2	0	1	2	0	1	0	2.6206	3	1.2395	0.309758	2	NA	NA	0	NA	NA	1	69448000	27033000	42415000	36688000	16815000	19873000	0	0	0	32760000	10218000	22542000
Q9NRF8;H0Y5S6	CTP synthase 2	CTPS2	2	24	20	20	20	18	19	17	14	15	17	14	15	0	0.89367	43	0.88713	-0.172783	15	0.77743	0.563256	14	1.4776	0.563256	14	3777000000	1810100000	1966900000	749240000	399230000	350010000	1781300000	875670000	905640000	1246400000	535190000	711240000
O60306;H0YH15;H0YLN9	Intron-binding protein aquarius	AQR	3	50	49	49	37	47	34	36	46	34	36	46	34	0	0.86593	106	0.88698	-0.173027	35	0.74059	0.475085	43	1.39	0.475085	28	6359000000	3253600000	3105400000	1582900000	844310000	738570000	2319500000	1330200000	989270000	2456700000	1079100000	1377600000
A0A0A0MRR7;P09234;Q5TAL2	U1 small nuclear ribonucleoprotein C	SNRPC	3	5	5	5	4	4	5	4	4	5	4	4	5	0	0.90987	24	0.88695	-0.173075	9	0.71124	0.218595	6	1.1636	0.218595	9	1274900000	667730000	607170000	323930000	170400000	153530000	312090000	184030000	128060000	638880000	313290000	325580000
O15160;A0A2R8YEZ4;A0A2R8Y5D3;O15160-2;A0A2R8YEY5;E7EQB9;A0A2R8Y8D6;H0Y723;D6RDJ3;REV__P58340-2	DNA-directed RNA polymerases I and III subunit RPAC1	POLR1C	10	18	18	18	14	14	11	14	14	11	14	14	11	0	0.88216	35	0.88691	-0.17314	13	0.7757	0.295723	12	1.2275	0.295723	10	4295600000	2240600000	2055000000	1408700000	724450000	684220000	1828200000	1034000000	794200000	1058800000	482180000	576600000
P22087;M0QXL5;M0R0P1;M0R2Q4;M0R299;M0R2U2;M0R1H0;M0R2B0;M0QXC9	rRNA 2-O-methyltransferase fibrillarin	FBL	9	17	17	16	12	13	15	12	13	15	11	12	14	0	0.89026	53	0.88683	-0.173271	24	0.69235	0.0840643	13	1.06	0.0840643	16	3338700000	1752400000	1586300000	813160000	356880000	456280000	875200000	502060000	373140000	1650400000	893480000	756900000
Q5R372-4;Q5R372;Q5R372-3;A0A0C4DG54;Q5R372-2;A0A0U1RQY6;A0A0U1RQX4;A0A0U1RRM5	Rab GTPase-activating protein 1-like	RABGAP1L	8	10	9	9	7	5	7	6	5	6	6	5	6	0	0.89786	10	0.8868	-0.173319	5	0.71443	0.653335	3	1.5728	0.653335	5	411620000	193860000	217760000	110120000	60743000	49373000	113400000	58503000	54897000	188100000	74611000	113490000
Q6P087-2;Q6P087;C9JM75;H7C454;H7C2C3;H7C0K7;H7C1H7;Q6P087-3	RNA pseudouridylate synthase domain-containing protein 3	RPUSD3	8	8	8	8	5	5	4	5	5	4	5	5	4	0	0.94145	11	0.88675	-0.173401	4	0.87624	0.434562	3	1.3515	0.434562	4	225430000	94538000	130890000	30112000	14523000	15590000	134540000	53712000	80828000	60778000	26303000	34475000
K7EQ02;K7EQ55;K7EK33;Q96EP5-2;Q96EP5	DAZ-associated protein 1	DAZAP1	5	12	12	12	11	9	11	11	9	11	11	9	11	0	0.92876	64	0.8867	-0.173482	17	0.78392	0.425674	24	1.3432	0.425674	23	7570400000	3771800000	3798600000	1915300000	1019600000	895600000	2492900000	1403400000	1089500000	3162200000	1348800000	1813500000
P46934-4;H0Y8X6;P46934-2;P46934;P46934-3;H0Y8H4	E3 ubiquitin-protein ligase NEDD4	NEDD4	6	18	18	15	14	10	3	14	10	3	11	8	1	0	0.80425	20	0.88667	-0.173531	9	0.66237	0.764261	8	1.6985	0.764261	3	588600000	326640000	261960000	342060000	199230000	142830000	182940000	105720000	77223000	63601000	21697000	41905000
P20700;E9PBF6;A0A0D9SFE5;A0A0D9SFY5	Lamin-B1	LMNB1	4	27	25	23	11	18	22	10	17	20	9	15	19	0	0.7611	45	0.88663	-0.173596	12	0.46121	-0.387129	13	0.76465	-0.387129	20	2305900000	1339300000	966560000	296840000	149310000	147530000	960650000	573610000	387040000	1048400000	616400000	431990000
Q9NPD3;E9PI41;E9PPI9	Exosome complex component RRP41	EXOSC4	3	10	10	10	8	9	9	8	9	9	8	9	9	0	0.92164	28	0.88639	-0.173986	10	0.80736	0.404031	8	1.3232	0.404031	10	4291900000	2136500000	2155400000	1037900000	534410000	503530000	1573100000	867370000	705770000	1680800000	734750000	946070000
O14907;A0A087X282	Tax1-binding protein 3	TAX1BP3	2	6	6	6	5	0	5	5	0	5	5	0	5	0	1.2073	7	0.73746	-0.439363	3	NA	0.351289	0	1.2757	0.351289	5	410140000	189060000	221080000	110230000	63084000	47147000	0	0	0	299910000	125980000	173930000
Q9BUJ2-2;Q9BUJ2;A0A0A0MRA5;B7Z4B8;Q9BUJ2-4;Q9BUJ2-3;M0R3F1;M0QYZ0;M0R0K8;M0QYI8;M0QZV6;M0R203;M0R247;A0A087X1I2;Q9BUJ2-5;M0QYM5	Heterogeneous nuclear ribonucleoprotein U-like protein 1	HNRNPUL1	16	34	34	34	27	31	25	27	31	25	27	31	25	0	0.89419	103	0.88637	-0.174019	35	0.73809	0.675906	38	1.5976	0.675906	30	11387000000	5619700000	5767500000	2438100000	1299700000	1138400000	4598600000	2556500000	2042100000	4350500000	1763600000	2586900000
A0A087WVD7;Q9Y3D8;Q9Y3D8-2;A0A087WY94;D6RDH4	Adenylate kinase isoenzyme 6	AK6	5	4	4	4	3	3	4	3	3	4	3	3	4	0	1.0486	13	0.88633	-0.174084	4	0.82292	0.480886	3	1.3956	0.480886	6	1276800000	556210000	720580000	273210000	140760000	132450000	465050000	240320000	224720000	538530000	175120000	363400000
P30085;Q5T0D2;P30085-2	UMP-CMP kinase	CMPK1	3	19	19	19	18	16	18	18	16	18	18	16	18	0	0.94182	104	0.88633	-0.174084	34	0.80244	0.740021	28	1.6702	0.740021	42	11572000000	5507200000	6064700000	2456600000	1318800000	1137800000	4119100000	2258800000	1860300000	4996200000	1929600000	3066600000
O14925;Q5SRD1;B4DDK6	Mitochondrial import inner membrane translocase subunit Tim23;Putative mitochondrial import inner membrane translocase subunit Tim23B	TIMM23	3	4	4	4	3	1	4	3	1	4	3	1	4	0	0.8593	7	0.8593	-0.218766	3	NA	0.206768	1	1.1541	0.206768	4	250550000	129470000	121080000	79336000	35463000	43873000	41957000	28794000	13164000	129260000	65215000	64044000
O60287	Nucleolar pre-ribosomal-associated protein 1	URB1	1	45	45	45	34	34	33	34	34	33	34	34	33	0	0.89267	96	0.88618	-0.174328	31	0.79545	0.46069	37	1.3762	0.46069	28	2715000000	1358100000	1356900000	845640000	440850000	404780000	1039400000	561030000	478400000	829930000	356230000	473700000
O14933;E9PQT7;O14933-2	Ubiquitin/ISG15-conjugating enzyme E2 L6	UBE2L6	3	3	3	3	2	0	3	2	0	3	2	0	3	0	1.1976	6	0.68036	-0.55563	2	NA	0.372841	0	1.2949	0.372841	4	66674000	32078000	34596000	17944000	10724000	7220400	0	0	0	48730000	21354000	27376000
Q9UDY2;A0A1B0GTW1;A0A2R8YDH4;Q9UDY2-3;Q9UDY2-7;Q9UDY2-6;Q9UDY2-2;Q9UDY2-4;Q9UDY2-5;U3KQJ2;B1AN86	Tight junction protein ZO-2	TJP2	11	35	35	35	27	28	22	27	28	22	27	28	22	0	0.89258	66	0.88617	-0.174345	22	0.73958	0.590626	24	1.5059	0.590626	20	4574400000	2393900000	2180500000	1048600000	652170000	396450000	1962300000	1138500000	823820000	1563500000	603200000	960260000
O14950;P24844;P24844-2	Myosin regulatory light chain 12B;Myosin regulatory light polypeptide 9	MYL12B	3	13	13	1	11	4	13	11	4	13	0	0	1	0	1.4476	33	0.93544	-0.096283	12	0.90884	0.619742	4	1.5366	0.619742	19	3601700000	1483000000	2118700000	614820000	310540000	304280000	298480000	123480000	175000000	2688400000	1049000000	1639400000
Q9UGJ1-2;Q9UGJ1;H3BPU4;H3BS59;H3BQ12;H3BN56;H3BNL9	Gamma-tubulin complex component 4	TUBGCP4	7	11	11	11	6	7	9	6	7	9	6	7	9	0	0.91512	21	0.88591	-0.174768	6	0.76448	0.683921	7	1.6065	0.683921	8	679620000	318960000	360660000	139960000	74891000	65071000	182970000	99664000	83306000	356690000	144410000	212280000
Q9Y3B8-3	Oligoribonuclease, mitochondrial	REXO2	1	12	12	1	11	11	11	11	11	11	1	1	1	0	0.8856	41	0.88588	-0.174817	14	0.76588	0.453017	14	1.3689	0.453017	13	4874000000	2366700000	2507200000	956010000	499160000	456850000	1741900000	961080000	780780000	2176100000	906480000	1269600000
H3BSW0;Q8N9N7	Leucine-rich repeat-containing protein 57	LRRC57	2	8	8	8	6	5	6	6	5	6	6	5	6	0	1.0076	13	0.88572	-0.175077	5	0.81216	0.497127	3	1.4114	0.497127	5	849040000	401120000	447910000	173610000	83172000	90436000	271180000	150690000	120500000	404250000	167270000	236980000
P04179;P04179-4;P04179-2;F5H4R2;F5GYZ5;F5H3C5;G8JLJ2;P04179-3;G5E9P6;F5GXZ9	Superoxide dismutase [Mn], mitochondrial	SOD2	10	13	13	13	12	13	13	12	13	13	12	13	13	0	0.93334	69	0.88569	-0.175126	20	0.7489	0.529771	18	1.4437	0.529771	31	12356000000	5992300000	6363200000	2763100000	1433600000	1329500000	4085300000	2215100000	1870200000	5507200000	2343600000	3163500000
P04062-4;P04062-2;P04062;A0A0G2JNZ5;A0A0G2JLB3;P04062-5;A0A0G2JNZ0;P04062-3	Glucosylceramidase	GBA	8	17	17	17	11	15	10	11	15	10	11	15	10	0	0.87013	39	0.88553	-0.175387	13	0.69115	0.553164	16	1.4673	0.553164	10	3947900000	1893400000	2054500000	860020000	444370000	415660000	1418600000	822030000	596570000	1669300000	627010000	1042300000
Q08945;A0A0U1RRK2;E9PMD4;E9PPZ7	FACT complex subunit SSRP1	SSRP1	4	48	48	48	37	47	37	37	47	37	37	47	37	0	0.88546	187	0.88546	-0.175501	53	0.76082	0.505586	76	1.4197	0.505586	58	40349000000	20104000000	20245000000	9809100000	5136500000	4672600000	16702000000	9117600000	7583900000	13838000000	5849500000	7988700000
Q96JJ7;Q96JJ7-2;B4DIE3;H3BPB3;H3BT89;H3BVI1	Protein disulfide-isomerase TMX3	TMX3	6	11	11	11	5	10	5	5	10	5	5	10	5	0	0.89013	19	0.88542	-0.175566	4	0.76532	0.380508	9	1.3018	0.380508	6	1542600000	829790000	712800000	180620000	102490000	78128000	803690000	480100000	323600000	558280000	247200000	311080000
Q13769;F8WCP5;C9JXG5;H7C072;H7C441;C9JCL9;C9JXU6;F5GZF3;F8WES8	THO complex subunit 5 homolog	THOC5	9	25	25	25	23	23	19	23	23	19	23	23	19	0	0.88654	56	0.88536	-0.175664	20	0.74552	0.238175	19	1.1795	0.238175	17	3586600000	1872300000	1714300000	828400000	438190000	390210000	1518900000	880930000	637980000	1239300000	553160000	686120000
Q8WVC2;P63220;Q9BYK1;Q9BYK2	40S ribosomal protein S21	RPS21	4	11	11	11	10	3	10	10	3	10	10	3	10	0	0.90697	41	0.88532	-0.175729	19	0.75194	0.44159	4	1.3581	0.44159	18	16865000000	8033200000	8832100000	5396700000	2840500000	2556200000	1604700000	901970000	702700000	9864000000	4290700000	5573200000
O15014;E7ERY8;O15014-2	Zinc finger protein 609	ZNF609	3	2	2	2	0	2	0	0	2	0	0	2	0	0	0.53682	2	NA	NA	0	0.53682	NA	2	NA	NA	0	47520000	30088000	17432000	0	0	0	47520000	30088000	17432000	0	0	0
O00410;O00410-3;H0Y8C6;O00410-2;E7ETV3;E7EQT5;E7EV12;C9JMV5;C9JZD8;E7EWK4;E7EX05;C9JZ53;C9JQT6;E7ESA1;E7ESZ1;E7ETV8;C9J875;C9JXE0	Importin-5	IPO5	18	71	71	57	58	62	59	58	62	59	46	49	48	0	0.88897	299	0.88504	-0.176185	108	0.7809	0.530071	100	1.444	0.530071	91	82025000000	40205000000	41821000000	22255000000	11682000000	10572000000	25831000000	14163000000	11668000000	33940000000	14360000000	19580000000
P49207	60S ribosomal protein L34	RPL34	1	11	11	11	9	3	9	9	3	9	9	3	9	0	1.1784	33	0.88498	-0.176283	13	0.87726	0.326422	3	1.2539	0.326422	18	12867000000	6112900000	6754000000	4010700000	2057300000	1953400000	132630000	59516000	73114000	8723500000	3996100000	4727400000
O15037;G3V3G3;G3V331	Protein KHNYN	KHNYN	3	6	6	6	3	5	0	3	5	0	3	5	0	0	0.51059	7	0.68474	-0.546372	3	0.47418	NA	4	NA	NA	0	69411000	46867000	22544000	21855000	13442000	8413100	47556000	33425000	14130000	0	0	0
P26038;V9GZ54	Moesin	MSN	2	70	70	55	59	69	58	59	69	58	45	54	45	0	0.89621	343	0.88495	-0.176332	104	0.77076	0.507313	124	1.4214	0.507313	115	89551000000	45309000000	44243000000	22178000000	11582000000	10596000000	41916000000	22683000000	19233000000	25458000000	11044000000	14414000000
Q9Y5N6;H3BT22;H3BTQ7	Origin recognition complex subunit 6	ORC6	3	4	4	4	3	2	2	3	2	2	3	2	2	0	0.88489	5	0.88489	-0.17643	3	0.87256	0.928124	3	1.9028	0.928124	2	257070000	108710000	148360000	67433000	35708000	31725000	72586000	38338000	34248000	117050000	34665000	82389000
J3KTL2;Q07955;Q07955-3;Q07955-2;J3KSR8;J3QQV5;J3KSW7	Serine/arginine-rich splicing factor 1	SRSF1	7	24	24	23	19	23	22	19	23	22	18	22	21	0	0.8893	92	0.88487	-0.176463	30	0.65652	0.221692	29	1.1661	0.221692	33	17281000000	8961100000	8319900000	4405400000	2325400000	2080000000	5168000000	3036000000	2132000000	7707500000	3599700000	4107800000
O15056-2;O15056;A0A1W2PR85;E7ER60;O15056-3;Q5TA15;H7BY56	Synaptojanin-2	SYNJ2	7	9	9	9	4	8	1	4	8	1	4	8	1	0	0.54033	6	0.67956	-0.557327	4	0.4717	NA	4	NA	NA	1	317430000	161660000	155770000	31611000	19768000	11843000	179160000	132290000	46861000	106660000	9594000	97068000
O95630;C9JK83;O95630-2;F5H5B9;C9JEK5;C9JZ93	STAM-binding protein	STAMBP	6	20	20	20	17	16	14	17	16	14	17	16	14	0	0.87241	54	0.88474	-0.176675	19	0.78469	0.488206	21	1.4027	0.488206	14	5201500000	2730200000	2471300000	1096400000	574080000	522310000	2823900000	1596600000	1227300000	1281200000	559550000	721640000
P57088;D6RAA6;H0Y8N0;J3KN43;D6RBY2	Transmembrane protein 33	TMEM33	5	9	9	9	9	8	7	9	8	7	9	8	7	0	0.90363	36	0.8847	-0.17674	12	0.7849	0.523562	11	1.4375	0.523562	13	4056400000	1971400000	2085000000	1038500000	547070000	491420000	1305800000	702000000	603790000	1712100000	722300000	989780000
O15068-4;O15068-3;O15068-2;O15068-6;O15068-8;O15068-10;O15068-9;O15068;B7ZBR9;A2A640;H7BYP9;O15068-5	Guanine nucleotide exchange factor DBS	MCF2L	12	2	2	2	1	1	1	1	1	1	1	1	1	0	16.461	3	NA	NA	1	NA	NA	1	NA	NA	1	4166200000	251140000	3915000000	5272100	2069600	3202500	4648000	2711800	1936200	4156200000	246360000	3909900000
O15075-2;Q5VZY9;O15075-3;O15075	Serine/threonine-protein kinase DCLK1	DCLK1	4	2	2	2	1	1	1	1	1	1	1	1	1	0	0.88611	4	NA	NA	1	0.75016	NA	2	NA	NA	1	67346000	34977000	32369000	10036000	5238700	4797100	33123000	18438000	14685000	24187000	11300000	12887000
Q5VT06;H0Y7F7;Q5T2X4;H0Y6Q4;H0YD38;E9PIK0	Centrosome-associated protein 350	CEP350	6	26	26	26	8	15	15	8	15	15	8	15	15	0	0.88822	26	0.88467	-0.176789	6	0.76174	0.568129	10	1.4826	0.568129	10	451200000	216080000	235120000	84302000	42550000	41752000	156750000	88441000	68310000	210150000	85085000	125060000
Q9P2I0;H0YJF4;G3V3T7	Cleavage and polyadenylation specificity factor subunit 2	CPSF2	3	28	28	28	15	16	22	15	16	22	15	16	22	0	0.929	39	0.88458	-0.176935	13	0.68392	0.52095	9	1.4349	0.52095	17	2093200000	1035400000	1057700000	416280000	207380000	208900000	546860000	327740000	219120000	1130000000	500320000	629710000
O15091-2;O15091;O15091-4	Mitochondrial ribonuclease P protein 3	KIAA0391	3	5	5	5	1	2	5	1	2	5	1	2	5	0	0.88272	8	NA	NA	1	0.69408	0.40294	2	1.3222	0.40294	5	238480000	112660000	125820000	27363000	16617000	10746000	60598000	34686000	25912000	150520000	61359000	89157000
P31946;Q4VY20;Q4VY19;A0A0J9YWE8	14-3-3 protein beta/alpha;14-3-3 protein beta/alpha, N-terminally processed	YWHAB	4	25	17	2	20	24	22	13	17	15	2	2	2	0	0.90779	108	0.88457	-0.176952	34	0.78127	0.355129	33	1.2791	0.355129	41	42710000000	22251000000	20459000000	10745000000	5569700000	5174900000	16766000000	9796500000	6969300000	15200000000	6884500000	8315100000
Q9UK61-3;Q9UK61;Q9UK61-4;Q9UK61-2;A0A087X0F1	Protein FAM208A	FAM208A	5	27	27	27	14	16	11	14	16	11	14	16	11	0	0.85202	35	0.88451	-0.17705	11	0.62421	0.678342	14	1.6003	0.678342	10	906350000	476660000	429690000	235050000	123610000	111450000	416100000	253180000	162920000	255200000	99880000	155320000
Q9Y5K5-2;Q9Y5K5-4;Q9Y5K5-3;Q5LJA5;Q5LJB0;H0Y636;H0Y4K0	Ubiquitin carboxyl-terminal hydrolase isozyme L5	UCHL5	7	24	24	1	23	22	22	23	22	22	1	1	1	0	0.93257	104	0.88442	-0.177196	32	0.78425	0.607011	31	1.5231	0.607011	41	9365600000	4603500000	4762000000	2542200000	1337300000	1204900000	3251300000	1796000000	1455300000	3572100000	1470200000	2101800000
P38935;H3BRR1;F5GX64;F5H5K3	DNA-binding protein SMUBP-2	IGHMBP2	4	17	17	17	15	5	6	15	5	6	15	5	6	0	0.93697	22	0.88431	-0.177376	13	0.7433	0.576087	4	1.4908	0.576087	5	633710000	333740000	299970000	281720000	163900000	117810000	158650000	85094000	73558000	193340000	84742000	108600000
O15121;E7EMA0	Sphingolipid delta(4)-desaturase DES1	DEGS1	2	5	5	5	1	4	4	1	4	4	1	4	4	0	0.80533	11	NA	NA	1	0.66411	0.409581	4	1.3283	0.409581	6	341420000	166840000	174570000	46607000	26369000	20238000	124700000	74159000	50541000	170110000	66315000	103790000
Q9H871;Q9H871-2;D6RER3;D6RIF9	Protein RMD5 homolog A	RMND5A	4	11	11	8	8	4	8	8	4	8	7	3	6	0	0.88877	17	0.88431	-0.177376	6	0.67827	0.422986	5	1.3407	0.422986	6	682810000	343680000	339130000	126150000	67026000	59124000	251080000	138050000	113020000	305580000	138600000	166980000
Q9Y295;H0YI06;F8WEE0	Developmentally-regulated GTP-binding protein 1	DRG1	3	28	28	26	23	26	22	23	26	22	22	25	21	0	0.88425	74	0.88425	-0.177474	26	0.82655	0.513794	29	1.4278	0.513794	19	11824000000	5946400000	5877900000	3010900000	1579800000	1431100000	4945600000	2688900000	2256700000	3867800000	1677700000	2190100000
P18206-2;P18206;P18206-3;A0A096LPE1	Vinculin	VCL	4	92	92	92	81	84	75	81	84	75	81	84	75	0	0.85802	395	0.88375	-0.17829	107	0.79019	0.4246	188	1.3422	0.4246	100	94911000000	47379000000	47532000000	23321000000	12205000000	11116000000	35260000000	19465000000	15795000000	36330000000	15709000000	20621000000
O75351;K7EL71;K7EKZ3	Vacuolar protein sorting-associated protein 4B	VPS4B	3	22	22	13	16	18	17	16	18	17	10	11	9	0	0.88372	51	0.88372	-0.178339	13	0.78746	0.686254	22	1.6091	0.686254	16	4994300000	1882700000	3111600000	1471700000	485940000	985760000	2390500000	960870000	1429600000	1132100000	435890000	696210000
[truncated: 5,078 more rows]
